# Supplementary material for: Integrated co-expression network analysis uncovers novel tissue-specific genes in major depressive disorder and bipolar disorder
Source: Front Psychiatry. 2022 Aug 23;13:980315. doi: 10.3389/fpsyt.2022.980315 (PMC9445988; doi:10.3389/fpsyt.2022.980315)
Supplement: Supplementary file 1 [file Table_1.XLSX]

## Sheet: Details of MDD datasets
Table S1a. Details of MDD microarray datasets from GEO database
Tissue	GSE	Platforms	Chip types	BioProject	Gene	Case	Control	DEGs ( p-value < 0.05)	DEGs ( |FC| > 1.3 & p-value < 0.05)
ACC	GSE54562	GPL570	Micorarray	PRJNA237164	37804	10	10	2217	97
ACC	GSE54563	GPL570	Micorarray	PRJNA237168	37804	25	25	1414	16
ACC	GSE54565	GPL570	Micorarray	PRJNA237167	19788	16	16	540	36
ACC	GSE54571	GPL570	Micorarray	PRJNA237165	19788	13	13	1104	141
ACC	GSE54572	GPL570	Micorarray	PRJNA237162	19788	12	12	1044	23
AMY	GSE44593	GPL570	Micorarray	PRJNA190603	19788	14	14	307	22
AMY	GSE54564	GPL570	Micorarray	PRJNA237166	37804	21	21	2214	29
AMY	GSE54566	GPL570	Micorarray	PRJNA237161	19788	14	14	351	27
CRE	GSE35974	GPL6244	Micorarray	PRJNA155747	20003	13	50	1499	6
HPC	GSE53987	GPL570	Micorarray	PRJNA234287	22880	17	18	674	19
PFC	GSE54567	GPL570	Micorarray	PRJNA237160	19788	14	14	847	2
PFC	GSE53987	GPL570	Micorarray	PRJNA234287	22880	17	19	1499	6
PFC	GSE54568	GPL570	Micorarray	PRJNA237169	19788	15	15	1703	50
PFC	GSE54570	GPL570	Micorarray	PRJNA237163	12734	13	13	415	33
PFC	GSE54575	GPL570	Micorarray	PRJNA237159	12734	12	12	1000	53
PFC	GSE87610	GPL13667	Micorarray	PRJNA345378	19468	12	72	2217	985
PFC	GSE92538	GPL10526	Micorarray	PRJNA358002	11874	29	56	1415	50
STR	GSE53987	GPL570	Micorarray	PRJNA234287	22880	16	18	1214	69
PBMC	GSE32280	GPL570	Micorarray	PRJNA146347	22880	16	8	2115	847
PBMC	GSE39653	GPL10558	Micorarray	PRJNA171336	29340	21	24	1949	88
WB	GSE19738	GPL6848	Micorarray	PRJNA122201	8876	33	34	266	13
WB	GSE98793	GPL570	Micorarray	PRJNA386248	22880	128	64	2605	32
note: GSE53987 contains multiple tissues (HPC, PFC, STR), We counted them as three datasets

## Sheet: Details of BP datasets
Table S1b. Details of BP microarray datasets from GEO database
Tissue	GSE	Platforms	Chip types	BioProject	Gene	Case	Control	DEGs ( p-value < 0.05)	DEGs ( |FC| > 1.3 & p-value < 0.05)
ACC	GSE78246	GPL5175	Micorarray	PRJNA313026	21708	9	11	834	19
CRE	GSE35974	GPL6244	Micorarray	PRJNA155747	20003	37	50	3294	12
HPC	GSE53987	GPL570	Micorarray	PRJNA234287	22880	18	18	938	37
PFC	GSE5388	GPL96	Micorarray	PRJNA104325	13237	30	31	2248	66
PFC	GSE5389	GPL96	Micorarray	PRJNA104327	13237	10	11	2272	587
PFC	GSE53987	GPL570	Micorarray	PRJNA234287	12284	17	19	2874	15
PFC	GSE62191	GPL4133	Micorarray	PRJNA263598	12734	29	30	423	0
PFC	GSE87610	GPL13667	Micorarray	PRJNA345378	19468	73	72	1424	295
PFC	GSE92538	GPL10526	Micorarray	PRJNA358002	11874	12	56	1211	40
STR	GSE53987	GPL570	Micorarray	PRJNA234287	22880	17	18	556	13
PBMC	GSE18312	GPL5175	Micorarray	PRJNA118047	17324	9	8	435	124
PBMC	GSE23848	GPL6106	Micorarray	PRJNA130669	24998	20	15	5142	1086
PBMC	GSE39653	GPL10558	Micorarray	PRJNA171336	29340	8	24	2102	143
WB	GSE46449	GPL570	Micorarray	PRJNA200554	22880	6	39	5076	1121
note: GSE53987 contains multiple tissues (HPC, PFC, STR), We counted them as three datasets

## Sheet: MDD_patient information
Table S1c. Details of MDD patients information
GSM_ID	age	PH	PMI	RIN	sex	region	GSE_ID	state	Author	Title	Journal	PubmedID	Date
GSM2612128	51.7				female	WB	GSE98793	MDD	Kelly FM	Replicable and Coupled Changes in Innate and Adaptive Immune Gene Expression in Two Case-Control Studies of Blood Microarrays in Major Depressive Disorder	Biol Psychiatry	28688579	2018
GSM2612129	59.1				male	WB	GSE98793	MDD	Kelly FM	Replicable and Coupled Changes in Innate and Adaptive Immune Gene Expression in Two Case-Control Studies of Blood Microarrays in Major Depressive Disorder	Biol Psychiatry	28688579	2018
GSM2612130	70.2				female	WB	GSE98793	MDD	Kelly FM	Replicable and Coupled Changes in Innate and Adaptive Immune Gene Expression in Two Case-Control Studies of Blood Microarrays in Major Depressive Disorder	Biol Psychiatry	28688579	2018
GSM2612131	48.7				female	WB	GSE98793	MDD	Kelly FM	Replicable and Coupled Changes in Innate and Adaptive Immune Gene Expression in Two Case-Control Studies of Blood Microarrays in Major Depressive Disorder	Biol Psychiatry	28688579	2018
GSM2612132	43.1				female	WB	GSE98793	MDD	Kelly FM	Replicable and Coupled Changes in Innate and Adaptive Immune Gene Expression in Two Case-Control Studies of Blood Microarrays in Major Depressive Disorder	Biol Psychiatry	28688579	2018
GSM2612133	35.4				female	WB	GSE98793	MDD	Kelly FM	Replicable and Coupled Changes in Innate and Adaptive Immune Gene Expression in Two Case-Control Studies of Blood Microarrays in Major Depressive Disorder	Biol Psychiatry	28688579	2018
GSM2612134	57.8				male	WB	GSE98793	MDD	Kelly FM	Replicable and Coupled Changes in Innate and Adaptive Immune Gene Expression in Two Case-Control Studies of Blood Microarrays in Major Depressive Disorder	Biol Psychiatry	28688579	2018
GSM2612135	50.4				female	WB	GSE98793	MDD	Kelly FM	Replicable and Coupled Changes in Innate and Adaptive Immune Gene Expression in Two Case-Control Studies of Blood Microarrays in Major Depressive Disorder	Biol Psychiatry	28688579	2018
GSM2612136	65.2				female	WB	GSE98793	MDD	Kelly FM	Replicable and Coupled Changes in Innate and Adaptive Immune Gene Expression in Two Case-Control Studies of Blood Microarrays in Major Depressive Disorder	Biol Psychiatry	28688579	2018
GSM2612137	58.6				male	WB	GSE98793	MDD	Kelly FM	Replicable and Coupled Changes in Innate and Adaptive Immune Gene Expression in Two Case-Control Studies of Blood Microarrays in Major Depressive Disorder	Biol Psychiatry	28688579	2018
GSM2612138	59.2				male	WB	GSE98793	MDD	Kelly FM	Replicable and Coupled Changes in Innate and Adaptive Immune Gene Expression in Two Case-Control Studies of Blood Microarrays in Major Depressive Disorder	Biol Psychiatry	28688579	2018
GSM2612139	46.7				female	WB	GSE98793	MDD	Kelly FM	Replicable and Coupled Changes in Innate and Adaptive Immune Gene Expression in Two Case-Control Studies of Blood Microarrays in Major Depressive Disorder	Biol Psychiatry	28688579	2018
GSM2612140	62				female	WB	GSE98793	MDD	Kelly FM	Replicable and Coupled Changes in Innate and Adaptive Immune Gene Expression in Two Case-Control Studies of Blood Microarrays in Major Depressive Disorder	Biol Psychiatry	28688579	2018
GSM2612141	32.4				female	WB	GSE98793	MDD	Kelly FM	Replicable and Coupled Changes in Innate and Adaptive Immune Gene Expression in Two Case-Control Studies of Blood Microarrays in Major Depressive Disorder	Biol Psychiatry	28688579	2018
GSM2612142	60.2				female	WB	GSE98793	MDD	Kelly FM	Replicable and Coupled Changes in Innate and Adaptive Immune Gene Expression in Two Case-Control Studies of Blood Microarrays in Major Depressive Disorder	Biol Psychiatry	28688579	2018
GSM2612143	43.8				female	WB	GSE98793	MDD	Kelly FM	Replicable and Coupled Changes in Innate and Adaptive Immune Gene Expression in Two Case-Control Studies of Blood Microarrays in Major Depressive Disorder	Biol Psychiatry	28688579	2018
GSM2612144	55.2				female	WB	GSE98793	MDD	Kelly FM	Replicable and Coupled Changes in Innate and Adaptive Immune Gene Expression in Two Case-Control Studies of Blood Microarrays in Major Depressive Disorder	Biol Psychiatry	28688579	2018
GSM2612145	34.7				female	WB	GSE98793	MDD	Kelly FM	Replicable and Coupled Changes in Innate and Adaptive Immune Gene Expression in Two Case-Control Studies of Blood Microarrays in Major Depressive Disorder	Biol Psychiatry	28688579	2018
GSM2612146	65				female	WB	GSE98793	MDD	Kelly FM	Replicable and Coupled Changes in Innate and Adaptive Immune Gene Expression in Two Case-Control Studies of Blood Microarrays in Major Depressive Disorder	Biol Psychiatry	28688579	2018
GSM2612147	53				female	WB	GSE98793	MDD	Kelly FM	Replicable and Coupled Changes in Innate and Adaptive Immune Gene Expression in Two Case-Control Studies of Blood Microarrays in Major Depressive Disorder	Biol Psychiatry	28688579	2018
GSM2612148	42.5				male	WB	GSE98793	MDD	Kelly FM	Replicable and Coupled Changes in Innate and Adaptive Immune Gene Expression in Two Case-Control Studies of Blood Microarrays in Major Depressive Disorder	Biol Psychiatry	28688579	2018
GSM2612149	34.2				male	WB	GSE98793	MDD	Kelly FM	Replicable and Coupled Changes in Innate and Adaptive Immune Gene Expression in Two Case-Control Studies of Blood Microarrays in Major Depressive Disorder	Biol Psychiatry	28688579	2018
GSM2612150	65.6				male	WB	GSE98793	MDD	Kelly FM	Replicable and Coupled Changes in Innate and Adaptive Immune Gene Expression in Two Case-Control Studies of Blood Microarrays in Major Depressive Disorder	Biol Psychiatry	28688579	2018
GSM2612151	48				female	WB	GSE98793	MDD	Kelly FM	Replicable and Coupled Changes in Innate and Adaptive Immune Gene Expression in Two Case-Control Studies of Blood Microarrays in Major Depressive Disorder	Biol Psychiatry	28688579	2018
GSM2612152	41.1				male	WB	GSE98793	MDD	Kelly FM	Replicable and Coupled Changes in Innate and Adaptive Immune Gene Expression in Two Case-Control Studies of Blood Microarrays in Major Depressive Disorder	Biol Psychiatry	28688579	2018
GSM2612153	72.2				female	WB	GSE98793	MDD	Kelly FM	Replicable and Coupled Changes in Innate and Adaptive Immune Gene Expression in Two Case-Control Studies of Blood Microarrays in Major Depressive Disorder	Biol Psychiatry	28688579	2018
GSM2612154	51				female	WB	GSE98793	MDD	Kelly FM	Replicable and Coupled Changes in Innate and Adaptive Immune Gene Expression in Two Case-Control Studies of Blood Microarrays in Major Depressive Disorder	Biol Psychiatry	28688579	2018
GSM2612155	41.1				female	WB	GSE98793	MDD	Kelly FM	Replicable and Coupled Changes in Innate and Adaptive Immune Gene Expression in Two Case-Control Studies of Blood Microarrays in Major Depressive Disorder	Biol Psychiatry	28688579	2018
GSM2612156	44.1				female	WB	GSE98793	MDD	Kelly FM	Replicable and Coupled Changes in Innate and Adaptive Immune Gene Expression in Two Case-Control Studies of Blood Microarrays in Major Depressive Disorder	Biol Psychiatry	28688579	2018
GSM2612157	64				female	WB	GSE98793	MDD	Kelly FM	Replicable and Coupled Changes in Innate and Adaptive Immune Gene Expression in Two Case-Control Studies of Blood Microarrays in Major Depressive Disorder	Biol Psychiatry	28688579	2018
GSM2612158	31				female	WB	GSE98793	MDD	Kelly FM	Replicable and Coupled Changes in Innate and Adaptive Immune Gene Expression in Two Case-Control Studies of Blood Microarrays in Major Depressive Disorder	Biol Psychiatry	28688579	2018
GSM2612159	38				female	WB	GSE98793	MDD	Kelly FM	Replicable and Coupled Changes in Innate and Adaptive Immune Gene Expression in Two Case-Control Studies of Blood Microarrays in Major Depressive Disorder	Biol Psychiatry	28688579	2018
GSM2612160	55.6				male	WB	GSE98793	MDD	Kelly FM	Replicable and Coupled Changes in Innate and Adaptive Immune Gene Expression in Two Case-Control Studies of Blood Microarrays in Major Depressive Disorder	Biol Psychiatry	28688579	2018
GSM2612161	46.9				female	WB	GSE98793	MDD	Kelly FM	Replicable and Coupled Changes in Innate and Adaptive Immune Gene Expression in Two Case-Control Studies of Blood Microarrays in Major Depressive Disorder	Biol Psychiatry	28688579	2018
GSM2612162	49				female	WB	GSE98793	MDD	Kelly FM	Replicable and Coupled Changes in Innate and Adaptive Immune Gene Expression in Two Case-Control Studies of Blood Microarrays in Major Depressive Disorder	Biol Psychiatry	28688579	2018
GSM2612163	54				male	WB	GSE98793	MDD	Kelly FM	Replicable and Coupled Changes in Innate and Adaptive Immune Gene Expression in Two Case-Control Studies of Blood Microarrays in Major Depressive Disorder	Biol Psychiatry	28688579	2018
GSM2612164	45.2				male	WB	GSE98793	MDD	Kelly FM	Replicable and Coupled Changes in Innate and Adaptive Immune Gene Expression in Two Case-Control Studies of Blood Microarrays in Major Depressive Disorder	Biol Psychiatry	28688579	2018
GSM2612165	60.3				female	WB	GSE98793	MDD	Kelly FM	Replicable and Coupled Changes in Innate and Adaptive Immune Gene Expression in Two Case-Control Studies of Blood Microarrays in Major Depressive Disorder	Biol Psychiatry	28688579	2018
GSM2612166	44.2				female	WB	GSE98793	MDD	Kelly FM	Replicable and Coupled Changes in Innate and Adaptive Immune Gene Expression in Two Case-Control Studies of Blood Microarrays in Major Depressive Disorder	Biol Psychiatry	28688579	2018
GSM2612167	62				female	WB	GSE98793	MDD	Kelly FM	Replicable and Coupled Changes in Innate and Adaptive Immune Gene Expression in Two Case-Control Studies of Blood Microarrays in Major Depressive Disorder	Biol Psychiatry	28688579	2018
GSM2612168	44.4				male	WB	GSE98793	MDD	Kelly FM	Replicable and Coupled Changes in Innate and Adaptive Immune Gene Expression in Two Case-Control Studies of Blood Microarrays in Major Depressive Disorder	Biol Psychiatry	28688579	2018
GSM2612169	70.4				female	WB	GSE98793	MDD	Kelly FM	Replicable and Coupled Changes in Innate and Adaptive Immune Gene Expression in Two Case-Control Studies of Blood Microarrays in Major Depressive Disorder	Biol Psychiatry	28688579	2018
GSM2612170	66.1				male	WB	GSE98793	MDD	Kelly FM	Replicable and Coupled Changes in Innate and Adaptive Immune Gene Expression in Two Case-Control Studies of Blood Microarrays in Major Depressive Disorder	Biol Psychiatry	28688579	2018
GSM2612171	33.7				female	WB	GSE98793	MDD	Kelly FM	Replicable and Coupled Changes in Innate and Adaptive Immune Gene Expression in Two Case-Control Studies of Blood Microarrays in Major Depressive Disorder	Biol Psychiatry	28688579	2018
GSM2612172	55.6				female	WB	GSE98793	MDD	Kelly FM	Replicable and Coupled Changes in Innate and Adaptive Immune Gene Expression in Two Case-Control Studies of Blood Microarrays in Major Depressive Disorder	Biol Psychiatry	28688579	2018
GSM2612173	49.9				female	WB	GSE98793	MDD	Kelly FM	Replicable and Coupled Changes in Innate and Adaptive Immune Gene Expression in Two Case-Control Studies of Blood Microarrays in Major Depressive Disorder	Biol Psychiatry	28688579	2018
GSM2612174	54.9				male	WB	GSE98793	MDD	Kelly FM	Replicable and Coupled Changes in Innate and Adaptive Immune Gene Expression in Two Case-Control Studies of Blood Microarrays in Major Depressive Disorder	Biol Psychiatry	28688579	2018
GSM2612175	64				female	WB	GSE98793	MDD	Kelly FM	Replicable and Coupled Changes in Innate and Adaptive Immune Gene Expression in Two Case-Control Studies of Blood Microarrays in Major Depressive Disorder	Biol Psychiatry	28688579	2018
GSM2612176	35.6				male	WB	GSE98793	MDD	Kelly FM	Replicable and Coupled Changes in Innate and Adaptive Immune Gene Expression in Two Case-Control Studies of Blood Microarrays in Major Depressive Disorder	Biol Psychiatry	28688579	2018
GSM2612177	37.1				female	WB	GSE98793	MDD	Kelly FM	Replicable and Coupled Changes in Innate and Adaptive Immune Gene Expression in Two Case-Control Studies of Blood Microarrays in Major Depressive Disorder	Biol Psychiatry	28688579	2018
GSM2612178	54.7				male	WB	GSE98793	MDD	Kelly FM	Replicable and Coupled Changes in Innate and Adaptive Immune Gene Expression in Two Case-Control Studies of Blood Microarrays in Major Depressive Disorder	Biol Psychiatry	28688579	2018
GSM2612179	40.8				female	WB	GSE98793	MDD	Kelly FM	Replicable and Coupled Changes in Innate and Adaptive Immune Gene Expression in Two Case-Control Studies of Blood Microarrays in Major Depressive Disorder	Biol Psychiatry	28688579	2018
GSM2612180	64.7				female	WB	GSE98793	MDD	Kelly FM	Replicable and Coupled Changes in Innate and Adaptive Immune Gene Expression in Two Case-Control Studies of Blood Microarrays in Major Depressive Disorder	Biol Psychiatry	28688579	2018
GSM2612181	52.9				female	WB	GSE98793	MDD	Kelly FM	Replicable and Coupled Changes in Innate and Adaptive Immune Gene Expression in Two Case-Control Studies of Blood Microarrays in Major Depressive Disorder	Biol Psychiatry	28688579	2018
GSM2612182	35.7				female	WB	GSE98793	MDD	Kelly FM	Replicable and Coupled Changes in Innate and Adaptive Immune Gene Expression in Two Case-Control Studies of Blood Microarrays in Major Depressive Disorder	Biol Psychiatry	28688579	2018
GSM2612183	44.6				female	WB	GSE98793	MDD	Kelly FM	Replicable and Coupled Changes in Innate and Adaptive Immune Gene Expression in Two Case-Control Studies of Blood Microarrays in Major Depressive Disorder	Biol Psychiatry	28688579	2018
GSM2612184	31.7				female	WB	GSE98793	MDD	Kelly FM	Replicable and Coupled Changes in Innate and Adaptive Immune Gene Expression in Two Case-Control Studies of Blood Microarrays in Major Depressive Disorder	Biol Psychiatry	28688579	2018
GSM2612185	42.7				female	WB	GSE98793	MDD	Kelly FM	Replicable and Coupled Changes in Innate and Adaptive Immune Gene Expression in Two Case-Control Studies of Blood Microarrays in Major Depressive Disorder	Biol Psychiatry	28688579	2018
GSM2612186	51				female	WB	GSE98793	MDD	Kelly FM	Replicable and Coupled Changes in Innate and Adaptive Immune Gene Expression in Two Case-Control Studies of Blood Microarrays in Major Depressive Disorder	Biol Psychiatry	28688579	2018
GSM2612187	72.2				female	WB	GSE98793	MDD	Kelly FM	Replicable and Coupled Changes in Innate and Adaptive Immune Gene Expression in Two Case-Control Studies of Blood Microarrays in Major Depressive Disorder	Biol Psychiatry	28688579	2018
GSM2612188	48.5				female	WB	GSE98793	MDD	Kelly FM	Replicable and Coupled Changes in Innate and Adaptive Immune Gene Expression in Two Case-Control Studies of Blood Microarrays in Major Depressive Disorder	Biol Psychiatry	28688579	2018
GSM2612189	64.5				female	WB	GSE98793	MDD	Kelly FM	Replicable and Coupled Changes in Innate and Adaptive Immune Gene Expression in Two Case-Control Studies of Blood Microarrays in Major Depressive Disorder	Biol Psychiatry	28688579	2018
GSM2612190	52.6				female	WB	GSE98793	MDD	Kelly FM	Replicable and Coupled Changes in Innate and Adaptive Immune Gene Expression in Two Case-Control Studies of Blood Microarrays in Major Depressive Disorder	Biol Psychiatry	28688579	2018
GSM2612191	35.3				female	WB	GSE98793	MDD	Kelly FM	Replicable and Coupled Changes in Innate and Adaptive Immune Gene Expression in Two Case-Control Studies of Blood Microarrays in Major Depressive Disorder	Biol Psychiatry	28688579	2018
GSM2612193	43.5				male	WB	GSE98793	MDD	Kelly FM	Replicable and Coupled Changes in Innate and Adaptive Immune Gene Expression in Two Case-Control Studies of Blood Microarrays in Major Depressive Disorder	Biol Psychiatry	28688579	2018
GSM2612194	55.7				male	WB	GSE98793	MDD	Kelly FM	Replicable and Coupled Changes in Innate and Adaptive Immune Gene Expression in Two Case-Control Studies of Blood Microarrays in Major Depressive Disorder	Biol Psychiatry	28688579	2018
GSM2612195	69.8				female	WB	GSE98793	MDD	Kelly FM	Replicable and Coupled Changes in Innate and Adaptive Immune Gene Expression in Two Case-Control Studies of Blood Microarrays in Major Depressive Disorder	Biol Psychiatry	28688579	2018
GSM2612196	39.1				female	WB	GSE98793	MDD	Kelly FM	Replicable and Coupled Changes in Innate and Adaptive Immune Gene Expression in Two Case-Control Studies of Blood Microarrays in Major Depressive Disorder	Biol Psychiatry	28688579	2018
GSM2612198	49.3				female	WB	GSE98793	MDD	Kelly FM	Replicable and Coupled Changes in Innate and Adaptive Immune Gene Expression in Two Case-Control Studies of Blood Microarrays in Major Depressive Disorder	Biol Psychiatry	28688579	2018
GSM2612200	67.2				female	WB	GSE98793	MDD	Kelly FM	Replicable and Coupled Changes in Innate and Adaptive Immune Gene Expression in Two Case-Control Studies of Blood Microarrays in Major Depressive Disorder	Biol Psychiatry	28688579	2018
GSM2612201	50.6				female	WB	GSE98793	MDD	Kelly FM	Replicable and Coupled Changes in Innate and Adaptive Immune Gene Expression in Two Case-Control Studies of Blood Microarrays in Major Depressive Disorder	Biol Psychiatry	28688579	2018
GSM2612202	35.1				male	WB	GSE98793	MDD	Kelly FM	Replicable and Coupled Changes in Innate and Adaptive Immune Gene Expression in Two Case-Control Studies of Blood Microarrays in Major Depressive Disorder	Biol Psychiatry	28688579	2018
GSM2612204	62.9				female	WB	GSE98793	MDD	Kelly FM	Replicable and Coupled Changes in Innate and Adaptive Immune Gene Expression in Two Case-Control Studies of Blood Microarrays in Major Depressive Disorder	Biol Psychiatry	28688579	2018
GSM2612205	53.7				male	WB	GSE98793	MDD	Kelly FM	Replicable and Coupled Changes in Innate and Adaptive Immune Gene Expression in Two Case-Control Studies of Blood Microarrays in Major Depressive Disorder	Biol Psychiatry	28688579	2018
GSM2612207	69.8				female	WB	GSE98793	MDD	Kelly FM	Replicable and Coupled Changes in Innate and Adaptive Immune Gene Expression in Two Case-Control Studies of Blood Microarrays in Major Depressive Disorder	Biol Psychiatry	28688579	2018
GSM2612208	34.4				male	WB	GSE98793	MDD	Kelly FM	Replicable and Coupled Changes in Innate and Adaptive Immune Gene Expression in Two Case-Control Studies of Blood Microarrays in Major Depressive Disorder	Biol Psychiatry	28688579	2018
GSM2612209	34.5				male	WB	GSE98793	MDD	Kelly FM	Replicable and Coupled Changes in Innate and Adaptive Immune Gene Expression in Two Case-Control Studies of Blood Microarrays in Major Depressive Disorder	Biol Psychiatry	28688579	2018
GSM2612210	53.7				female	WB	GSE98793	MDD	Kelly FM	Replicable and Coupled Changes in Innate and Adaptive Immune Gene Expression in Two Case-Control Studies of Blood Microarrays in Major Depressive Disorder	Biol Psychiatry	28688579	2018
GSM2612211	56				male	WB	GSE98793	MDD	Kelly FM	Replicable and Coupled Changes in Innate and Adaptive Immune Gene Expression in Two Case-Control Studies of Blood Microarrays in Major Depressive Disorder	Biol Psychiatry	28688579	2018
GSM2612212	49.3				female	WB	GSE98793	MDD	Kelly FM	Replicable and Coupled Changes in Innate and Adaptive Immune Gene Expression in Two Case-Control Studies of Blood Microarrays in Major Depressive Disorder	Biol Psychiatry	28688579	2018
GSM2612213	35.9				male	WB	GSE98793	MDD	Kelly FM	Replicable and Coupled Changes in Innate and Adaptive Immune Gene Expression in Two Case-Control Studies of Blood Microarrays in Major Depressive Disorder	Biol Psychiatry	28688579	2018
GSM2612214	63.3				female	WB	GSE98793	MDD	Kelly FM	Replicable and Coupled Changes in Innate and Adaptive Immune Gene Expression in Two Case-Control Studies of Blood Microarrays in Major Depressive Disorder	Biol Psychiatry	28688579	2018
GSM2612215	65.6				female	WB	GSE98793	MDD	Kelly FM	Replicable and Coupled Changes in Innate and Adaptive Immune Gene Expression in Two Case-Control Studies of Blood Microarrays in Major Depressive Disorder	Biol Psychiatry	28688579	2018
GSM2612219	55.8				male	WB	GSE98793	MDD	Kelly FM	Replicable and Coupled Changes in Innate and Adaptive Immune Gene Expression in Two Case-Control Studies of Blood Microarrays in Major Depressive Disorder	Biol Psychiatry	28688579	2018
GSM2612220	39.3				female	WB	GSE98793	MDD	Kelly FM	Replicable and Coupled Changes in Innate and Adaptive Immune Gene Expression in Two Case-Control Studies of Blood Microarrays in Major Depressive Disorder	Biol Psychiatry	28688579	2018
GSM2612221	50.8				female	WB	GSE98793	MDD	Kelly FM	Replicable and Coupled Changes in Innate and Adaptive Immune Gene Expression in Two Case-Control Studies of Blood Microarrays in Major Depressive Disorder	Biol Psychiatry	28688579	2018
GSM2612222	43.7				male	WB	GSE98793	MDD	Kelly FM	Replicable and Coupled Changes in Innate and Adaptive Immune Gene Expression in Two Case-Control Studies of Blood Microarrays in Major Depressive Disorder	Biol Psychiatry	28688579	2018
GSM2612223	64.7				male	WB	GSE98793	MDD	Kelly FM	Replicable and Coupled Changes in Innate and Adaptive Immune Gene Expression in Two Case-Control Studies of Blood Microarrays in Major Depressive Disorder	Biol Psychiatry	28688579	2018
GSM2612224	55.4				male	WB	GSE98793	MDD	Kelly FM	Replicable and Coupled Changes in Innate and Adaptive Immune Gene Expression in Two Case-Control Studies of Blood Microarrays in Major Depressive Disorder	Biol Psychiatry	28688579	2018
GSM2612225	70.9				female	WB	GSE98793	MDD	Kelly FM	Replicable and Coupled Changes in Innate and Adaptive Immune Gene Expression in Two Case-Control Studies of Blood Microarrays in Major Depressive Disorder	Biol Psychiatry	28688579	2018
GSM2612226	71.2				female	WB	GSE98793	MDD	Kelly FM	Replicable and Coupled Changes in Innate and Adaptive Immune Gene Expression in Two Case-Control Studies of Blood Microarrays in Major Depressive Disorder	Biol Psychiatry	28688579	2018
GSM2612228	65				male	WB	GSE98793	MDD	Kelly FM	Replicable and Coupled Changes in Innate and Adaptive Immune Gene Expression in Two Case-Control Studies of Blood Microarrays in Major Depressive Disorder	Biol Psychiatry	28688579	2018
GSM2612229	65.9				female	WB	GSE98793	MDD	Kelly FM	Replicable and Coupled Changes in Innate and Adaptive Immune Gene Expression in Two Case-Control Studies of Blood Microarrays in Major Depressive Disorder	Biol Psychiatry	28688579	2018
GSM2612231	53.5				female	WB	GSE98793	MDD	Kelly FM	Replicable and Coupled Changes in Innate and Adaptive Immune Gene Expression in Two Case-Control Studies of Blood Microarrays in Major Depressive Disorder	Biol Psychiatry	28688579	2018
GSM2612232	67.5				female	WB	GSE98793	MDD	Kelly FM	Replicable and Coupled Changes in Innate and Adaptive Immune Gene Expression in Two Case-Control Studies of Blood Microarrays in Major Depressive Disorder	Biol Psychiatry	28688579	2018
GSM2612235	53				male	WB	GSE98793	MDD	Kelly FM	Replicable and Coupled Changes in Innate and Adaptive Immune Gene Expression in Two Case-Control Studies of Blood Microarrays in Major Depressive Disorder	Biol Psychiatry	28688579	2018
GSM2612240	46.5				female	WB	GSE98793	MDD	Kelly FM	Replicable and Coupled Changes in Innate and Adaptive Immune Gene Expression in Two Case-Control Studies of Blood Microarrays in Major Depressive Disorder	Biol Psychiatry	28688579	2018
GSM2612242	62.3				female	WB	GSE98793	MDD	Kelly FM	Replicable and Coupled Changes in Innate and Adaptive Immune Gene Expression in Two Case-Control Studies of Blood Microarrays in Major Depressive Disorder	Biol Psychiatry	28688579	2018
GSM2612243	62.2				female	WB	GSE98793	MDD	Kelly FM	Replicable and Coupled Changes in Innate and Adaptive Immune Gene Expression in Two Case-Control Studies of Blood Microarrays in Major Depressive Disorder	Biol Psychiatry	28688579	2018
GSM2612244	59.9				female	WB	GSE98793	MDD	Kelly FM	Replicable and Coupled Changes in Innate and Adaptive Immune Gene Expression in Two Case-Control Studies of Blood Microarrays in Major Depressive Disorder	Biol Psychiatry	28688579	2018
GSM2612246	40.5				female	WB	GSE98793	MDD	Kelly FM	Replicable and Coupled Changes in Innate and Adaptive Immune Gene Expression in Two Case-Control Studies of Blood Microarrays in Major Depressive Disorder	Biol Psychiatry	28688579	2018
GSM2612247	61.1				female	WB	GSE98793	MDD	Kelly FM	Replicable and Coupled Changes in Innate and Adaptive Immune Gene Expression in Two Case-Control Studies of Blood Microarrays in Major Depressive Disorder	Biol Psychiatry	28688579	2018
GSM2612249	40.1				female	WB	GSE98793	MDD	Kelly FM	Replicable and Coupled Changes in Innate and Adaptive Immune Gene Expression in Two Case-Control Studies of Blood Microarrays in Major Depressive Disorder	Biol Psychiatry	28688579	2018
GSM2612253	49.6				female	WB	GSE98793	MDD	Kelly FM	Replicable and Coupled Changes in Innate and Adaptive Immune Gene Expression in Two Case-Control Studies of Blood Microarrays in Major Depressive Disorder	Biol Psychiatry	28688579	2018
GSM2612254	62.3				female	WB	GSE98793	MDD	Kelly FM	Replicable and Coupled Changes in Innate and Adaptive Immune Gene Expression in Two Case-Control Studies of Blood Microarrays in Major Depressive Disorder	Biol Psychiatry	28688579	2018
GSM2612255	52.7				female	WB	GSE98793	MDD	Kelly FM	Replicable and Coupled Changes in Innate and Adaptive Immune Gene Expression in Two Case-Control Studies of Blood Microarrays in Major Depressive Disorder	Biol Psychiatry	28688579	2018
GSM2612256	48.6				female	WB	GSE98793	MDD	Kelly FM	Replicable and Coupled Changes in Innate and Adaptive Immune Gene Expression in Two Case-Control Studies of Blood Microarrays in Major Depressive Disorder	Biol Psychiatry	28688579	2018
GSM2612257	67.1				female	WB	GSE98793	MDD	Kelly FM	Replicable and Coupled Changes in Innate and Adaptive Immune Gene Expression in Two Case-Control Studies of Blood Microarrays in Major Depressive Disorder	Biol Psychiatry	28688579	2018
GSM2612258	32.5				female	WB	GSE98793	MDD	Kelly FM	Replicable and Coupled Changes in Innate and Adaptive Immune Gene Expression in Two Case-Control Studies of Blood Microarrays in Major Depressive Disorder	Biol Psychiatry	28688579	2018
GSM2612260	31.7				female	WB	GSE98793	MDD	Kelly FM	Replicable and Coupled Changes in Innate and Adaptive Immune Gene Expression in Two Case-Control Studies of Blood Microarrays in Major Depressive Disorder	Biol Psychiatry	28688579	2018
GSM2612261	72.8				female	WB	GSE98793	MDD	Kelly FM	Replicable and Coupled Changes in Innate and Adaptive Immune Gene Expression in Two Case-Control Studies of Blood Microarrays in Major Depressive Disorder	Biol Psychiatry	28688579	2018
GSM2612262	46.8				female	WB	GSE98793	MDD	Kelly FM	Replicable and Coupled Changes in Innate and Adaptive Immune Gene Expression in Two Case-Control Studies of Blood Microarrays in Major Depressive Disorder	Biol Psychiatry	28688579	2018
GSM2612263	55.8				female	WB	GSE98793	MDD	Kelly FM	Replicable and Coupled Changes in Innate and Adaptive Immune Gene Expression in Two Case-Control Studies of Blood Microarrays in Major Depressive Disorder	Biol Psychiatry	28688579	2018
GSM2612264	66.9				female	WB	GSE98793	MDD	Kelly FM	Replicable and Coupled Changes in Innate and Adaptive Immune Gene Expression in Two Case-Control Studies of Blood Microarrays in Major Depressive Disorder	Biol Psychiatry	28688579	2018
GSM2612265	46.5				female	WB	GSE98793	MDD	Kelly FM	Replicable and Coupled Changes in Innate and Adaptive Immune Gene Expression in Two Case-Control Studies of Blood Microarrays in Major Depressive Disorder	Biol Psychiatry	28688579	2018
GSM2612266	59.8				female	WB	GSE98793	MDD	Kelly FM	Replicable and Coupled Changes in Innate and Adaptive Immune Gene Expression in Two Case-Control Studies of Blood Microarrays in Major Depressive Disorder	Biol Psychiatry	28688579	2018
GSM2612267	72.6				female	WB	GSE98793	MDD	Kelly FM	Replicable and Coupled Changes in Innate and Adaptive Immune Gene Expression in Two Case-Control Studies of Blood Microarrays in Major Depressive Disorder	Biol Psychiatry	28688579	2018
GSM2612269	49.4				female	WB	GSE98793	MDD	Kelly FM	Replicable and Coupled Changes in Innate and Adaptive Immune Gene Expression in Two Case-Control Studies of Blood Microarrays in Major Depressive Disorder	Biol Psychiatry	28688579	2018
GSM2612270	44.8				male	WB	GSE98793	MDD	Kelly FM	Replicable and Coupled Changes in Innate and Adaptive Immune Gene Expression in Two Case-Control Studies of Blood Microarrays in Major Depressive Disorder	Biol Psychiatry	28688579	2018
GSM2612271	55.5				female	WB	GSE98793	MDD	Kelly FM	Replicable and Coupled Changes in Innate and Adaptive Immune Gene Expression in Two Case-Control Studies of Blood Microarrays in Major Depressive Disorder	Biol Psychiatry	28688579	2018
GSM2612273	52.7				female	WB	GSE98793	MDD	Kelly FM	Replicable and Coupled Changes in Innate and Adaptive Immune Gene Expression in Two Case-Control Studies of Blood Microarrays in Major Depressive Disorder	Biol Psychiatry	28688579	2018
GSM2612274	32.4				female	WB	GSE98793	MDD	Kelly FM	Replicable and Coupled Changes in Innate and Adaptive Immune Gene Expression in Two Case-Control Studies of Blood Microarrays in Major Depressive Disorder	Biol Psychiatry	28688579	2018
GSM2612276	45.2				male	WB	GSE98793	MDD	Kelly FM	Replicable and Coupled Changes in Innate and Adaptive Immune Gene Expression in Two Case-Control Studies of Blood Microarrays in Major Depressive Disorder	Biol Psychiatry	28688579	2018
GSM2612277	46.5				female	WB	GSE98793	MDD	Kelly FM	Replicable and Coupled Changes in Innate and Adaptive Immune Gene Expression in Two Case-Control Studies of Blood Microarrays in Major Depressive Disorder	Biol Psychiatry	28688579	2018
GSM2612281	48.6				female	WB	GSE98793	MDD	Kelly FM	Replicable and Coupled Changes in Innate and Adaptive Immune Gene Expression in Two Case-Control Studies of Blood Microarrays in Major Depressive Disorder	Biol Psychiatry	28688579	2018
GSM2612282	32				female	WB	GSE98793	MDD	Kelly FM	Replicable and Coupled Changes in Innate and Adaptive Immune Gene Expression in Two Case-Control Studies of Blood Microarrays in Major Depressive Disorder	Biol Psychiatry	28688579	2018
GSM2612283	62.3				female	WB	GSE98793	MDD	Kelly FM	Replicable and Coupled Changes in Innate and Adaptive Immune Gene Expression in Two Case-Control Studies of Blood Microarrays in Major Depressive Disorder	Biol Psychiatry	28688579	2018
GSM2612285	61.3				female	WB	GSE98793	MDD	Kelly FM	Replicable and Coupled Changes in Innate and Adaptive Immune Gene Expression in Two Case-Control Studies of Blood Microarrays in Major Depressive Disorder	Biol Psychiatry	28688579	2018
GSM2612096	35.8				male	WB	GSE98793	Control	Kelly FM	Replicable and Coupled Changes in Innate and Adaptive Immune Gene Expression in Two Case-Control Studies of Blood Microarrays in Major Depressive Disorder	Biol Psychiatry	28688579	2018
GSM2612097	36.9				female	WB	GSE98793	Control	Kelly FM	Replicable and Coupled Changes in Innate and Adaptive Immune Gene Expression in Two Case-Control Studies of Blood Microarrays in Major Depressive Disorder	Biol Psychiatry	28688579	2018
GSM2612098	62				female	WB	GSE98793	Control	Kelly FM	Replicable and Coupled Changes in Innate and Adaptive Immune Gene Expression in Two Case-Control Studies of Blood Microarrays in Major Depressive Disorder	Biol Psychiatry	28688579	2018
GSM2612099	35.7				female	WB	GSE98793	Control	Kelly FM	Replicable and Coupled Changes in Innate and Adaptive Immune Gene Expression in Two Case-Control Studies of Blood Microarrays in Major Depressive Disorder	Biol Psychiatry	28688579	2018
GSM2612100	53.4				male	WB	GSE98793	Control	Kelly FM	Replicable and Coupled Changes in Innate and Adaptive Immune Gene Expression in Two Case-Control Studies of Blood Microarrays in Major Depressive Disorder	Biol Psychiatry	28688579	2018
GSM2612101	52.5				female	WB	GSE98793	Control	Kelly FM	Replicable and Coupled Changes in Innate and Adaptive Immune Gene Expression in Two Case-Control Studies of Blood Microarrays in Major Depressive Disorder	Biol Psychiatry	28688579	2018
GSM2612102	55.2				female	WB	GSE98793	Control	Kelly FM	Replicable and Coupled Changes in Innate and Adaptive Immune Gene Expression in Two Case-Control Studies of Blood Microarrays in Major Depressive Disorder	Biol Psychiatry	28688579	2018
GSM2612103	64.5				female	WB	GSE98793	Control	Kelly FM	Replicable and Coupled Changes in Innate and Adaptive Immune Gene Expression in Two Case-Control Studies of Blood Microarrays in Major Depressive Disorder	Biol Psychiatry	28688579	2018
GSM2612104	52.9				female	WB	GSE98793	Control	Kelly FM	Replicable and Coupled Changes in Innate and Adaptive Immune Gene Expression in Two Case-Control Studies of Blood Microarrays in Major Depressive Disorder	Biol Psychiatry	28688579	2018
GSM2612105	69.6				female	WB	GSE98793	Control	Kelly FM	Replicable and Coupled Changes in Innate and Adaptive Immune Gene Expression in Two Case-Control Studies of Blood Microarrays in Major Depressive Disorder	Biol Psychiatry	28688579	2018
GSM2612106	43.9				male	WB	GSE98793	Control	Kelly FM	Replicable and Coupled Changes in Innate and Adaptive Immune Gene Expression in Two Case-Control Studies of Blood Microarrays in Major Depressive Disorder	Biol Psychiatry	28688579	2018
GSM2612107	56				male	WB	GSE98793	Control	Kelly FM	Replicable and Coupled Changes in Innate and Adaptive Immune Gene Expression in Two Case-Control Studies of Blood Microarrays in Major Depressive Disorder	Biol Psychiatry	28688579	2018
GSM2612108	66.4				male	WB	GSE98793	Control	Kelly FM	Replicable and Coupled Changes in Innate and Adaptive Immune Gene Expression in Two Case-Control Studies of Blood Microarrays in Major Depressive Disorder	Biol Psychiatry	28688579	2018
GSM2612109	56.5				male	WB	GSE98793	Control	Kelly FM	Replicable and Coupled Changes in Innate and Adaptive Immune Gene Expression in Two Case-Control Studies of Blood Microarrays in Major Depressive Disorder	Biol Psychiatry	28688579	2018
GSM2612110	46.2				male	WB	GSE98793	Control	Kelly FM	Replicable and Coupled Changes in Innate and Adaptive Immune Gene Expression in Two Case-Control Studies of Blood Microarrays in Major Depressive Disorder	Biol Psychiatry	28688579	2018
GSM2612111	44.1				female	WB	GSE98793	Control	Kelly FM	Replicable and Coupled Changes in Innate and Adaptive Immune Gene Expression in Two Case-Control Studies of Blood Microarrays in Major Depressive Disorder	Biol Psychiatry	28688579	2018
GSM2612112	35.7				female	WB	GSE98793	Control	Kelly FM	Replicable and Coupled Changes in Innate and Adaptive Immune Gene Expression in Two Case-Control Studies of Blood Microarrays in Major Depressive Disorder	Biol Psychiatry	28688579	2018
GSM2612113	47				female	WB	GSE98793	Control	Kelly FM	Replicable and Coupled Changes in Innate and Adaptive Immune Gene Expression in Two Case-Control Studies of Blood Microarrays in Major Depressive Disorder	Biol Psychiatry	28688579	2018
GSM2612114	32.7				female	WB	GSE98793	Control	Kelly FM	Replicable and Coupled Changes in Innate and Adaptive Immune Gene Expression in Two Case-Control Studies of Blood Microarrays in Major Depressive Disorder	Biol Psychiatry	28688579	2018
GSM2612115	60.3				female	WB	GSE98793	Control	Kelly FM	Replicable and Coupled Changes in Innate and Adaptive Immune Gene Expression in Two Case-Control Studies of Blood Microarrays in Major Depressive Disorder	Biol Psychiatry	28688579	2018
GSM2612116	72				female	WB	GSE98793	Control	Kelly FM	Replicable and Coupled Changes in Innate and Adaptive Immune Gene Expression in Two Case-Control Studies of Blood Microarrays in Major Depressive Disorder	Biol Psychiatry	28688579	2018
GSM2612117	64.6				female	WB	GSE98793	Control	Kelly FM	Replicable and Coupled Changes in Innate and Adaptive Immune Gene Expression in Two Case-Control Studies of Blood Microarrays in Major Depressive Disorder	Biol Psychiatry	28688579	2018
GSM2612118	44.4				female	WB	GSE98793	Control	Kelly FM	Replicable and Coupled Changes in Innate and Adaptive Immune Gene Expression in Two Case-Control Studies of Blood Microarrays in Major Depressive Disorder	Biol Psychiatry	28688579	2018
GSM2612119	64.1				female	WB	GSE98793	Control	Kelly FM	Replicable and Coupled Changes in Innate and Adaptive Immune Gene Expression in Two Case-Control Studies of Blood Microarrays in Major Depressive Disorder	Biol Psychiatry	28688579	2018
GSM2612120	42.1				female	WB	GSE98793	Control	Kelly FM	Replicable and Coupled Changes in Innate and Adaptive Immune Gene Expression in Two Case-Control Studies of Blood Microarrays in Major Depressive Disorder	Biol Psychiatry	28688579	2018
GSM2612121	48.6				female	WB	GSE98793	Control	Kelly FM	Replicable and Coupled Changes in Innate and Adaptive Immune Gene Expression in Two Case-Control Studies of Blood Microarrays in Major Depressive Disorder	Biol Psychiatry	28688579	2018
GSM2612122	50.9				female	WB	GSE98793	Control	Kelly FM	Replicable and Coupled Changes in Innate and Adaptive Immune Gene Expression in Two Case-Control Studies of Blood Microarrays in Major Depressive Disorder	Biol Psychiatry	28688579	2018
GSM2612123	33.3				female	WB	GSE98793	Control	Kelly FM	Replicable and Coupled Changes in Innate and Adaptive Immune Gene Expression in Two Case-Control Studies of Blood Microarrays in Major Depressive Disorder	Biol Psychiatry	28688579	2018
GSM2612124	50.1				female	WB	GSE98793	Control	Kelly FM	Replicable and Coupled Changes in Innate and Adaptive Immune Gene Expression in Two Case-Control Studies of Blood Microarrays in Major Depressive Disorder	Biol Psychiatry	28688579	2018
GSM2612125	49				female	WB	GSE98793	Control	Kelly FM	Replicable and Coupled Changes in Innate and Adaptive Immune Gene Expression in Two Case-Control Studies of Blood Microarrays in Major Depressive Disorder	Biol Psychiatry	28688579	2018
GSM2612126	40.8				female	WB	GSE98793	Control	Kelly FM	Replicable and Coupled Changes in Innate and Adaptive Immune Gene Expression in Two Case-Control Studies of Blood Microarrays in Major Depressive Disorder	Biol Psychiatry	28688579	2018
GSM2612127	57.4				male	WB	GSE98793	Control	Kelly FM	Replicable and Coupled Changes in Innate and Adaptive Immune Gene Expression in Two Case-Control Studies of Blood Microarrays in Major Depressive Disorder	Biol Psychiatry	28688579	2018
GSM2612192	71.2				female	WB	GSE98793	Control	Kelly FM	Replicable and Coupled Changes in Innate and Adaptive Immune Gene Expression in Two Case-Control Studies of Blood Microarrays in Major Depressive Disorder	Biol Psychiatry	28688579	2018
GSM2612197	53.6				female	WB	GSE98793	Control	Kelly FM	Replicable and Coupled Changes in Innate and Adaptive Immune Gene Expression in Two Case-Control Studies of Blood Microarrays in Major Depressive Disorder	Biol Psychiatry	28688579	2018
GSM2612199	67.4				female	WB	GSE98793	Control	Kelly FM	Replicable and Coupled Changes in Innate and Adaptive Immune Gene Expression in Two Case-Control Studies of Blood Microarrays in Major Depressive Disorder	Biol Psychiatry	28688579	2018
GSM2612203	55.7				male	WB	GSE98793	Control	Kelly FM	Replicable and Coupled Changes in Innate and Adaptive Immune Gene Expression in Two Case-Control Studies of Blood Microarrays in Major Depressive Disorder	Biol Psychiatry	28688579	2018
GSM2612206	62.4				female	WB	GSE98793	Control	Kelly FM	Replicable and Coupled Changes in Innate and Adaptive Immune Gene Expression in Two Case-Control Studies of Blood Microarrays in Major Depressive Disorder	Biol Psychiatry	28688579	2018
GSM2612216	34.6				male	WB	GSE98793	Control	Kelly FM	Replicable and Coupled Changes in Innate and Adaptive Immune Gene Expression in Two Case-Control Studies of Blood Microarrays in Major Depressive Disorder	Biol Psychiatry	28688579	2018
GSM2612217	43.7				male	WB	GSE98793	Control	Kelly FM	Replicable and Coupled Changes in Innate and Adaptive Immune Gene Expression in Two Case-Control Studies of Blood Microarrays in Major Depressive Disorder	Biol Psychiatry	28688579	2018
GSM2612218	65.5				male	WB	GSE98793	Control	Kelly FM	Replicable and Coupled Changes in Innate and Adaptive Immune Gene Expression in Two Case-Control Studies of Blood Microarrays in Major Depressive Disorder	Biol Psychiatry	28688579	2018
GSM2612227	49.3				female	WB	GSE98793	Control	Kelly FM	Replicable and Coupled Changes in Innate and Adaptive Immune Gene Expression in Two Case-Control Studies of Blood Microarrays in Major Depressive Disorder	Biol Psychiatry	28688579	2018
GSM2612230	50.8				female	WB	GSE98793	Control	Kelly FM	Replicable and Coupled Changes in Innate and Adaptive Immune Gene Expression in Two Case-Control Studies of Blood Microarrays in Major Depressive Disorder	Biol Psychiatry	28688579	2018
GSM2612233	39.1				female	WB	GSE98793	Control	Kelly FM	Replicable and Coupled Changes in Innate and Adaptive Immune Gene Expression in Two Case-Control Studies of Blood Microarrays in Major Depressive Disorder	Biol Psychiatry	28688579	2018
GSM2612234	69.2				female	WB	GSE98793	Control	Kelly FM	Replicable and Coupled Changes in Innate and Adaptive Immune Gene Expression in Two Case-Control Studies of Blood Microarrays in Major Depressive Disorder	Biol Psychiatry	28688579	2018
GSM2612236	35.1				male	WB	GSE98793	Control	Kelly FM	Replicable and Coupled Changes in Innate and Adaptive Immune Gene Expression in Two Case-Control Studies of Blood Microarrays in Major Depressive Disorder	Biol Psychiatry	28688579	2018
GSM2612237	65.4				female	WB	GSE98793	Control	Kelly FM	Replicable and Coupled Changes in Innate and Adaptive Immune Gene Expression in Two Case-Control Studies of Blood Microarrays in Major Depressive Disorder	Biol Psychiatry	28688579	2018
GSM2612238	55.4				male	WB	GSE98793	Control	Kelly FM	Replicable and Coupled Changes in Innate and Adaptive Immune Gene Expression in Two Case-Control Studies of Blood Microarrays in Major Depressive Disorder	Biol Psychiatry	28688579	2018
GSM2612239	53.2				male	WB	GSE98793	Control	Kelly FM	Replicable and Coupled Changes in Innate and Adaptive Immune Gene Expression in Two Case-Control Studies of Blood Microarrays in Major Depressive Disorder	Biol Psychiatry	28688579	2018
GSM2612241	48.6				female	WB	GSE98793	Control	Kelly FM	Replicable and Coupled Changes in Innate and Adaptive Immune Gene Expression in Two Case-Control Studies of Blood Microarrays in Major Depressive Disorder	Biol Psychiatry	28688579	2018
GSM2612245	55.9				female	WB	GSE98793	Control	Kelly FM	Replicable and Coupled Changes in Innate and Adaptive Immune Gene Expression in Two Case-Control Studies of Blood Microarrays in Major Depressive Disorder	Biol Psychiatry	28688579	2018
GSM2612248	59.7				female	WB	GSE98793	Control	Kelly FM	Replicable and Coupled Changes in Innate and Adaptive Immune Gene Expression in Two Case-Control Studies of Blood Microarrays in Major Depressive Disorder	Biol Psychiatry	28688579	2018
GSM2612250	45.1				male	WB	GSE98793	Control	Kelly FM	Replicable and Coupled Changes in Innate and Adaptive Immune Gene Expression in Two Case-Control Studies of Blood Microarrays in Major Depressive Disorder	Biol Psychiatry	28688579	2018
GSM2612251	49.5				female	WB	GSE98793	Control	Kelly FM	Replicable and Coupled Changes in Innate and Adaptive Immune Gene Expression in Two Case-Control Studies of Blood Microarrays in Major Depressive Disorder	Biol Psychiatry	28688579	2018
GSM2612252	46.2				female	WB	GSE98793	Control	Kelly FM	Replicable and Coupled Changes in Innate and Adaptive Immune Gene Expression in Two Case-Control Studies of Blood Microarrays in Major Depressive Disorder	Biol Psychiatry	28688579	2018
GSM2612259	40.1				female	WB	GSE98793	Control	Kelly FM	Replicable and Coupled Changes in Innate and Adaptive Immune Gene Expression in Two Case-Control Studies of Blood Microarrays in Major Depressive Disorder	Biol Psychiatry	28688579	2018
GSM2612268	46.6				female	WB	GSE98793	Control	Kelly FM	Replicable and Coupled Changes in Innate and Adaptive Immune Gene Expression in Two Case-Control Studies of Blood Microarrays in Major Depressive Disorder	Biol Psychiatry	28688579	2018
GSM2612272	32.7				female	WB	GSE98793	Control	Kelly FM	Replicable and Coupled Changes in Innate and Adaptive Immune Gene Expression in Two Case-Control Studies of Blood Microarrays in Major Depressive Disorder	Biol Psychiatry	28688579	2018
GSM2612275	62.3				female	WB	GSE98793	Control	Kelly FM	Replicable and Coupled Changes in Innate and Adaptive Immune Gene Expression in Two Case-Control Studies of Blood Microarrays in Major Depressive Disorder	Biol Psychiatry	28688579	2018
GSM2612278	66.7				female	WB	GSE98793	Control	Kelly FM	Replicable and Coupled Changes in Innate and Adaptive Immune Gene Expression in Two Case-Control Studies of Blood Microarrays in Major Depressive Disorder	Biol Psychiatry	28688579	2018
GSM2612279	52.6				female	WB	GSE98793	Control	Kelly FM	Replicable and Coupled Changes in Innate and Adaptive Immune Gene Expression in Two Case-Control Studies of Blood Microarrays in Major Depressive Disorder	Biol Psychiatry	28688579	2018
GSM2612280	62.2				female	WB	GSE98793	Control	Kelly FM	Replicable and Coupled Changes in Innate and Adaptive Immune Gene Expression in Two Case-Control Studies of Blood Microarrays in Major Depressive Disorder	Biol Psychiatry	28688579	2018
GSM2612284	73.1				female	WB	GSE98793	Control	Kelly FM	Replicable and Coupled Changes in Innate and Adaptive Immune Gene Expression in Two Case-Control Studies of Blood Microarrays in Major Depressive Disorder	Biol Psychiatry	28688579	2018
GSM2612286	31.2				female	WB	GSE98793	Control	Kelly FM	Replicable and Coupled Changes in Innate and Adaptive Immune Gene Expression in Two Case-Control Studies of Blood Microarrays in Major Depressive Disorder	Biol Psychiatry	28688579	2018
GSM2612287	61.2				female	WB	GSE98793	Control	Kelly FM	Replicable and Coupled Changes in Innate and Adaptive Immune Gene Expression in Two Case-Control Studies of Blood Microarrays in Major Depressive Disorder	Biol Psychiatry	28688579	2018
GSM2431748	50	6.84	30.8		male	PFC	GSE92538	MDD	Hagenauer MH	Inference of cell type content from human brain transcriptomic datasets illuminates the effects of age, manner of death, dissection, and psychiatric diagnosis	PLoS One	30016334	2018
GSM2431754	40	6.99	25.5		male	PFC	GSE92538	MDD	Hagenauer MH	Inference of cell type content from human brain transcriptomic datasets illuminates the effects of age, manner of death, dissection, and psychiatric diagnosis	PLoS One	30016334	2018
GSM2431770	24	7.16	34.5		male	PFC	GSE92538	MDD	Hagenauer MH	Inference of cell type content from human brain transcriptomic datasets illuminates the effects of age, manner of death, dissection, and psychiatric diagnosis	PLoS One	30016334	2018
GSM2431782	19	7.06	30.5		male	PFC	GSE92538	MDD	Hagenauer MH	Inference of cell type content from human brain transcriptomic datasets illuminates the effects of age, manner of death, dissection, and psychiatric diagnosis	PLoS One	30016334	2018
GSM2431802	56	6.9	13		male	PFC	GSE92538	MDD	Hagenauer MH	Inference of cell type content from human brain transcriptomic datasets illuminates the effects of age, manner of death, dissection, and psychiatric diagnosis	PLoS One	30016334	2018
GSM2431843	53	7.16	19.5		female	PFC	GSE92538	MDD	Hagenauer MH	Inference of cell type content from human brain transcriptomic datasets illuminates the effects of age, manner of death, dissection, and psychiatric diagnosis	PLoS One	30016334	2018
GSM2431858	46	7.39	9.5		female	PFC	GSE92538	MDD	Hagenauer MH	Inference of cell type content from human brain transcriptomic datasets illuminates the effects of age, manner of death, dissection, and psychiatric diagnosis	PLoS One	30016334	2018
GSM2431866	28	7.07	33		male	PFC	GSE92538	MDD	Hagenauer MH	Inference of cell type content from human brain transcriptomic datasets illuminates the effects of age, manner of death, dissection, and psychiatric diagnosis	PLoS One	30016334	2018
GSM2431867	39	7.18	29		male	PFC	GSE92538	MDD	Hagenauer MH	Inference of cell type content from human brain transcriptomic datasets illuminates the effects of age, manner of death, dissection, and psychiatric diagnosis	PLoS One	30016334	2018
GSM2431876	36	6.87	36		male	PFC	GSE92538	MDD	Hagenauer MH	Inference of cell type content from human brain transcriptomic datasets illuminates the effects of age, manner of death, dissection, and psychiatric diagnosis	PLoS One	30016334	2018
GSM2431900	34	6.51	25		male	PFC	GSE92538	MDD	Hagenauer MH	Inference of cell type content from human brain transcriptomic datasets illuminates the effects of age, manner of death, dissection, and psychiatric diagnosis	PLoS One	30016334	2018
GSM2431907	77	6.33	21.5		male	PFC	GSE92538	MDD	Hagenauer MH	Inference of cell type content from human brain transcriptomic datasets illuminates the effects of age, manner of death, dissection, and psychiatric diagnosis	PLoS One	30016334	2018
GSM2431925	52	6.58	23		male	PFC	GSE92538	MDD	Hagenauer MH	Inference of cell type content from human brain transcriptomic datasets illuminates the effects of age, manner of death, dissection, and psychiatric diagnosis	PLoS One	30016334	2018
GSM2431933	50	6.84	30.8		male	PFC	GSE92538	MDD	Hagenauer MH	Inference of cell type content from human brain transcriptomic datasets illuminates the effects of age, manner of death, dissection, and psychiatric diagnosis	PLoS One	30016334	2018
GSM2431940	40	6.99	25.5		male	PFC	GSE92538	MDD	Hagenauer MH	Inference of cell type content from human brain transcriptomic datasets illuminates the effects of age, manner of death, dissection, and psychiatric diagnosis	PLoS One	30016334	2018
GSM2431944	48	6.41	32		male	PFC	GSE92538	MDD	Hagenauer MH	Inference of cell type content from human brain transcriptomic datasets illuminates the effects of age, manner of death, dissection, and psychiatric diagnosis	PLoS One	30016334	2018
GSM2431958	24	7.16	34.5		male	PFC	GSE92538	MDD	Hagenauer MH	Inference of cell type content from human brain transcriptomic datasets illuminates the effects of age, manner of death, dissection, and psychiatric diagnosis	PLoS One	30016334	2018
GSM2431959	31	7	27.5		male	PFC	GSE92538	MDD	Hagenauer MH	Inference of cell type content from human brain transcriptomic datasets illuminates the effects of age, manner of death, dissection, and psychiatric diagnosis	PLoS One	30016334	2018
GSM2431969	19	7.06	30.5		male	PFC	GSE92538	MDD	Hagenauer MH	Inference of cell type content from human brain transcriptomic datasets illuminates the effects of age, manner of death, dissection, and psychiatric diagnosis	PLoS One	30016334	2018
GSM2431970	34	7.13	32		male	PFC	GSE92538	MDD	Hagenauer MH	Inference of cell type content from human brain transcriptomic datasets illuminates the effects of age, manner of death, dissection, and psychiatric diagnosis	PLoS One	30016334	2018
GSM2431971	46	6.76	35		female	PFC	GSE92538	MDD	Hagenauer MH	Inference of cell type content from human brain transcriptomic datasets illuminates the effects of age, manner of death, dissection, and psychiatric diagnosis	PLoS One	30016334	2018
GSM2431995	56	6.9	13		male	PFC	GSE92538	MDD	Hagenauer MH	Inference of cell type content from human brain transcriptomic datasets illuminates the effects of age, manner of death, dissection, and psychiatric diagnosis	PLoS One	30016334	2018
GSM2432037	53	7.16	19.5		female	PFC	GSE92538	MDD	Hagenauer MH	Inference of cell type content from human brain transcriptomic datasets illuminates the effects of age, manner of death, dissection, and psychiatric diagnosis	PLoS One	30016334	2018
GSM2432052	46	7.39	9.5		female	PFC	GSE92538	MDD	Hagenauer MH	Inference of cell type content from human brain transcriptomic datasets illuminates the effects of age, manner of death, dissection, and psychiatric diagnosis	PLoS One	30016334	2018
GSM2432065	29	6.3	19		male	PFC	GSE92538	MDD	Hagenauer MH	Inference of cell type content from human brain transcriptomic datasets illuminates the effects of age, manner of death, dissection, and psychiatric diagnosis	PLoS One	30016334	2018
GSM2432068	28	7.07	33		male	PFC	GSE92538	MDD	Hagenauer MH	Inference of cell type content from human brain transcriptomic datasets illuminates the effects of age, manner of death, dissection, and psychiatric diagnosis	PLoS One	30016334	2018
GSM2432070	39	7.18	29		male	PFC	GSE92538	MDD	Hagenauer MH	Inference of cell type content from human brain transcriptomic datasets illuminates the effects of age, manner of death, dissection, and psychiatric diagnosis	PLoS One	30016334	2018
GSM2432077	62	6.47	30		male	PFC	GSE92538	MDD	Hagenauer MH	Inference of cell type content from human brain transcriptomic datasets illuminates the effects of age, manner of death, dissection, and psychiatric diagnosis	PLoS One	30016334	2018
GSM2432081	36	6.87	36		male	PFC	GSE92538	MDD	Hagenauer MH	Inference of cell type content from human brain transcriptomic datasets illuminates the effects of age, manner of death, dissection, and psychiatric diagnosis	PLoS One	30016334	2018
GSM2431719	53	6.64	14.5		male	PFC	GSE92538	Control	Hagenauer MH	Inference of cell type content from human brain transcriptomic datasets illuminates the effects of age, manner of death, dissection, and psychiatric diagnosis	PLoS One	30016334	2018
GSM2431720	56	6.98	24.5		male	PFC	GSE92538	Control	Hagenauer MH	Inference of cell type content from human brain transcriptomic datasets illuminates the effects of age, manner of death, dissection, and psychiatric diagnosis	PLoS One	30016334	2018
GSM2431724	77	6.76	23		male	PFC	GSE92538	Control	Hagenauer MH	Inference of cell type content from human brain transcriptomic datasets illuminates the effects of age, manner of death, dissection, and psychiatric diagnosis	PLoS One	30016334	2018
GSM2431736	66	6.94	18.5		male	PFC	GSE92538	Control	Hagenauer MH	Inference of cell type content from human brain transcriptomic datasets illuminates the effects of age, manner of death, dissection, and psychiatric diagnosis	PLoS One	30016334	2018
GSM2431744	55		23		male	PFC	GSE92538	Control	Hagenauer MH	Inference of cell type content from human brain transcriptomic datasets illuminates the effects of age, manner of death, dissection, and psychiatric diagnosis	PLoS One	30016334	2018
GSM2431757	30	7.15	18.2		male	PFC	GSE92538	Control	Hagenauer MH	Inference of cell type content from human brain transcriptomic datasets illuminates the effects of age, manner of death, dissection, and psychiatric diagnosis	PLoS One	30016334	2018
GSM2431760	69	7.12	25.8		male	PFC	GSE92538	Control	Hagenauer MH	Inference of cell type content from human brain transcriptomic datasets illuminates the effects of age, manner of death, dissection, and psychiatric diagnosis	PLoS One	30016334	2018
GSM2431764	63	6.88	25		male	PFC	GSE92538	Control	Hagenauer MH	Inference of cell type content from human brain transcriptomic datasets illuminates the effects of age, manner of death, dissection, and psychiatric diagnosis	PLoS One	30016334	2018
GSM2431769	69	6.59	21		male	PFC	GSE92538	Control	Hagenauer MH	Inference of cell type content from human brain transcriptomic datasets illuminates the effects of age, manner of death, dissection, and psychiatric diagnosis	PLoS One	30016334	2018
GSM2431774	48	6.79	20.2		male	PFC	GSE92538	Control	Hagenauer MH	Inference of cell type content from human brain transcriptomic datasets illuminates the effects of age, manner of death, dissection, and psychiatric diagnosis	PLoS One	30016334	2018
GSM2431775	48	6.79	20.2		male	PFC	GSE92538	Control	Hagenauer MH	Inference of cell type content from human brain transcriptomic datasets illuminates the effects of age, manner of death, dissection, and psychiatric diagnosis	PLoS One	30016334	2018
GSM2431799	68	6.55	33.5		female	PFC	GSE92538	Control	Hagenauer MH	Inference of cell type content from human brain transcriptomic datasets illuminates the effects of age, manner of death, dissection, and psychiatric diagnosis	PLoS One	30016334	2018
GSM2431805	55	7.18	35.5		male	PFC	GSE92538	Control	Hagenauer MH	Inference of cell type content from human brain transcriptomic datasets illuminates the effects of age, manner of death, dissection, and psychiatric diagnosis	PLoS One	30016334	2018
GSM2431806	75	7.18	19		male	PFC	GSE92538	Control	Hagenauer MH	Inference of cell type content from human brain transcriptomic datasets illuminates the effects of age, manner of death, dissection, and psychiatric diagnosis	PLoS One	30016334	2018
GSM2431808	73	7.21	20		female	PFC	GSE92538	Control	Hagenauer MH	Inference of cell type content from human brain transcriptomic datasets illuminates the effects of age, manner of death, dissection, and psychiatric diagnosis	PLoS One	30016334	2018
GSM2431809	40	6.76	12.25		male	PFC	GSE92538	Control	Hagenauer MH	Inference of cell type content from human brain transcriptomic datasets illuminates the effects of age, manner of death, dissection, and psychiatric diagnosis	PLoS One	30016334	2018
GSM2431817	48	6.62	21		male	PFC	GSE92538	Control	Hagenauer MH	Inference of cell type content from human brain transcriptomic datasets illuminates the effects of age, manner of death, dissection, and psychiatric diagnosis	PLoS One	30016334	2018
GSM2431818	48	6.62	21		male	PFC	GSE92538	Control	Hagenauer MH	Inference of cell type content from human brain transcriptomic datasets illuminates the effects of age, manner of death, dissection, and psychiatric diagnosis	PLoS One	30016334	2018
GSM2431826	63	7.25	22.7		male	PFC	GSE92538	Control	Hagenauer MH	Inference of cell type content from human brain transcriptomic datasets illuminates the effects of age, manner of death, dissection, and psychiatric diagnosis	PLoS One	30016334	2018
GSM2431829	56	7.14	20.3		male	PFC	GSE92538	Control	Hagenauer MH	Inference of cell type content from human brain transcriptomic datasets illuminates the effects of age, manner of death, dissection, and psychiatric diagnosis	PLoS One	30016334	2018
GSM2431837	79	7	0		male	PFC	GSE92538	Control	Hagenauer MH	Inference of cell type content from human brain transcriptomic datasets illuminates the effects of age, manner of death, dissection, and psychiatric diagnosis	PLoS One	30016334	2018
GSM2431845	56	6.85	27.5		male	PFC	GSE92538	Control	Hagenauer MH	Inference of cell type content from human brain transcriptomic datasets illuminates the effects of age, manner of death, dissection, and psychiatric diagnosis	PLoS One	30016334	2018
GSM2431848	60	6.59	36		male	PFC	GSE92538	Control	Hagenauer MH	Inference of cell type content from human brain transcriptomic datasets illuminates the effects of age, manner of death, dissection, and psychiatric diagnosis	PLoS One	30016334	2018
GSM2431852	64	6.55	24.5		male	PFC	GSE92538	Control	Hagenauer MH	Inference of cell type content from human brain transcriptomic datasets illuminates the effects of age, manner of death, dissection, and psychiatric diagnosis	PLoS One	30016334	2018
GSM2431864	62	7.11	20		female	PFC	GSE92538	Control	Hagenauer MH	Inference of cell type content from human brain transcriptomic datasets illuminates the effects of age, manner of death, dissection, and psychiatric diagnosis	PLoS One	30016334	2018
GSM2431873	43	7.1	26		male	PFC	GSE92538	Control	Hagenauer MH	Inference of cell type content from human brain transcriptomic datasets illuminates the effects of age, manner of death, dissection, and psychiatric diagnosis	PLoS One	30016334	2018
GSM2431874	43	7.1	26		male	PFC	GSE92538	Control	Hagenauer MH	Inference of cell type content from human brain transcriptomic datasets illuminates the effects of age, manner of death, dissection, and psychiatric diagnosis	PLoS One	30016334	2018
GSM2431877	32	7.04	10		male	PFC	GSE92538	Control	Hagenauer MH	Inference of cell type content from human brain transcriptomic datasets illuminates the effects of age, manner of death, dissection, and psychiatric diagnosis	PLoS One	30016334	2018
GSM2431903	53	6.64	14.5		male	PFC	GSE92538	Control	Hagenauer MH	Inference of cell type content from human brain transcriptomic datasets illuminates the effects of age, manner of death, dissection, and psychiatric diagnosis	PLoS One	30016334	2018
GSM2431905	56	6.98	24.5		male	PFC	GSE92538	Control	Hagenauer MH	Inference of cell type content from human brain transcriptomic datasets illuminates the effects of age, manner of death, dissection, and psychiatric diagnosis	PLoS One	30016334	2018
GSM2431910	77	6.76	23		male	PFC	GSE92538	Control	Hagenauer MH	Inference of cell type content from human brain transcriptomic datasets illuminates the effects of age, manner of death, dissection, and psychiatric diagnosis	PLoS One	30016334	2018
GSM2431922	66	6.94	18.5		male	PFC	GSE92538	Control	Hagenauer MH	Inference of cell type content from human brain transcriptomic datasets illuminates the effects of age, manner of death, dissection, and psychiatric diagnosis	PLoS One	30016334	2018
GSM2431928	55		23		male	PFC	GSE92538	Control	Hagenauer MH	Inference of cell type content from human brain transcriptomic datasets illuminates the effects of age, manner of death, dissection, and psychiatric diagnosis	PLoS One	30016334	2018
GSM2431932	64	7.13	10.5		male	PFC	GSE92538	Control	Hagenauer MH	Inference of cell type content from human brain transcriptomic datasets illuminates the effects of age, manner of death, dissection, and psychiatric diagnosis	PLoS One	30016334	2018
GSM2431943	52	6.53	18.8		male	PFC	GSE92538	Control	Hagenauer MH	Inference of cell type content from human brain transcriptomic datasets illuminates the effects of age, manner of death, dissection, and psychiatric diagnosis	PLoS One	30016334	2018
GSM2431945	30	7.15	18.2		male	PFC	GSE92538	Control	Hagenauer MH	Inference of cell type content from human brain transcriptomic datasets illuminates the effects of age, manner of death, dissection, and psychiatric diagnosis	PLoS One	30016334	2018
GSM2431948	69	7.12	25.8		male	PFC	GSE92538	Control	Hagenauer MH	Inference of cell type content from human brain transcriptomic datasets illuminates the effects of age, manner of death, dissection, and psychiatric diagnosis	PLoS One	30016334	2018
GSM2431952	63	6.88	25		male	PFC	GSE92538	Control	Hagenauer MH	Inference of cell type content from human brain transcriptomic datasets illuminates the effects of age, manner of death, dissection, and psychiatric diagnosis	PLoS One	30016334	2018
GSM2431956	69	6.59	21		male	PFC	GSE92538	Control	Hagenauer MH	Inference of cell type content from human brain transcriptomic datasets illuminates the effects of age, manner of death, dissection, and psychiatric diagnosis	PLoS One	30016334	2018
GSM2431985	67	6.96	15		male	PFC	GSE92538	Control	Hagenauer MH	Inference of cell type content from human brain transcriptomic datasets illuminates the effects of age, manner of death, dissection, and psychiatric diagnosis	PLoS One	30016334	2018
GSM2431991	68	6.55	33.5		female	PFC	GSE92538	Control	Hagenauer MH	Inference of cell type content from human brain transcriptomic datasets illuminates the effects of age, manner of death, dissection, and psychiatric diagnosis	PLoS One	30016334	2018
GSM2431998	55	7.18	35.5		male	PFC	GSE92538	Control	Hagenauer MH	Inference of cell type content from human brain transcriptomic datasets illuminates the effects of age, manner of death, dissection, and psychiatric diagnosis	PLoS One	30016334	2018
GSM2431999	75	7.18	19		male	PFC	GSE92538	Control	Hagenauer MH	Inference of cell type content from human brain transcriptomic datasets illuminates the effects of age, manner of death, dissection, and psychiatric diagnosis	PLoS One	30016334	2018
GSM2432002	73	7.21	20		female	PFC	GSE92538	Control	Hagenauer MH	Inference of cell type content from human brain transcriptomic datasets illuminates the effects of age, manner of death, dissection, and psychiatric diagnosis	PLoS One	30016334	2018
GSM2432005	58	6.58	21		male	PFC	GSE92538	Control	Hagenauer MH	Inference of cell type content from human brain transcriptomic datasets illuminates the effects of age, manner of death, dissection, and psychiatric diagnosis	PLoS One	30016334	2018
GSM2432018	63	7.25	22.7		male	PFC	GSE92538	Control	Hagenauer MH	Inference of cell type content from human brain transcriptomic datasets illuminates the effects of age, manner of death, dissection, and psychiatric diagnosis	PLoS One	30016334	2018
GSM2432021	56	7.14	20.3		male	PFC	GSE92538	Control	Hagenauer MH	Inference of cell type content from human brain transcriptomic datasets illuminates the effects of age, manner of death, dissection, and psychiatric diagnosis	PLoS One	30016334	2018
GSM2432029	79	7	0		male	PFC	GSE92538	Control	Hagenauer MH	Inference of cell type content from human brain transcriptomic datasets illuminates the effects of age, manner of death, dissection, and psychiatric diagnosis	PLoS One	30016334	2018
GSM2432039	56	6.85	27.5		male	PFC	GSE92538	Control	Hagenauer MH	Inference of cell type content from human brain transcriptomic datasets illuminates the effects of age, manner of death, dissection, and psychiatric diagnosis	PLoS One	30016334	2018
GSM2432040	59	6.4	8.5		male	PFC	GSE92538	Control	Hagenauer MH	Inference of cell type content from human brain transcriptomic datasets illuminates the effects of age, manner of death, dissection, and psychiatric diagnosis	PLoS One	30016334	2018
GSM2432041	60	6.59	36		male	PFC	GSE92538	Control	Hagenauer MH	Inference of cell type content from human brain transcriptomic datasets illuminates the effects of age, manner of death, dissection, and psychiatric diagnosis	PLoS One	30016334	2018
GSM2432045	63	6.5	11		male	PFC	GSE92538	Control	Hagenauer MH	Inference of cell type content from human brain transcriptomic datasets illuminates the effects of age, manner of death, dissection, and psychiatric diagnosis	PLoS One	30016334	2018
GSM2432047	64	6.55	24.5		male	PFC	GSE92538	Control	Hagenauer MH	Inference of cell type content from human brain transcriptomic datasets illuminates the effects of age, manner of death, dissection, and psychiatric diagnosis	PLoS One	30016334	2018
GSM2432055	78	6.63	25		male	PFC	GSE92538	Control	Hagenauer MH	Inference of cell type content from human brain transcriptomic datasets illuminates the effects of age, manner of death, dissection, and psychiatric diagnosis	PLoS One	30016334	2018
GSM2432064	62	7.11	20		female	PFC	GSE92538	Control	Hagenauer MH	Inference of cell type content from human brain transcriptomic datasets illuminates the effects of age, manner of death, dissection, and psychiatric diagnosis	PLoS One	30016334	2018
GSM2432083	32	7.04	10		male	PFC	GSE92538	Control	Hagenauer MH	Inference of cell type content from human brain transcriptomic datasets illuminates the effects of age, manner of death, dissection, and psychiatric diagnosis	PLoS One	30016334	2018
GSM2335127						PFC	GSE87610	MDD	Arion D	Transcriptome Alterations in Prefrontal Pyramidal Cells Distinguish Schizophrenia From Bipolar and Major Depressive Disorders	Biol Psychiatry	33328902	2020
GSM2335128						PFC	GSE87610	MDD	Arion D	Transcriptome Alterations in Prefrontal Pyramidal Cells Distinguish Schizophrenia From Bipolar and Major Depressive Disorders	Biol Psychiatry	33328902	2020
GSM2335129						PFC	GSE87610	MDD	Arion D	Transcriptome Alterations in Prefrontal Pyramidal Cells Distinguish Schizophrenia From Bipolar and Major Depressive Disorders	Biol Psychiatry	33328902	2020
GSM2335130						PFC	GSE87610	MDD	Arion D	Transcriptome Alterations in Prefrontal Pyramidal Cells Distinguish Schizophrenia From Bipolar and Major Depressive Disorders	Biol Psychiatry	33328902	2020
GSM2335197						PFC	GSE87610	MDD	Arion D	Transcriptome Alterations in Prefrontal Pyramidal Cells Distinguish Schizophrenia From Bipolar and Major Depressive Disorders	Biol Psychiatry	33328902	2020
GSM2335198						PFC	GSE87610	MDD	Arion D	Transcriptome Alterations in Prefrontal Pyramidal Cells Distinguish Schizophrenia From Bipolar and Major Depressive Disorders	Biol Psychiatry	33328902	2020
GSM2335199						PFC	GSE87610	MDD	Arion D	Transcriptome Alterations in Prefrontal Pyramidal Cells Distinguish Schizophrenia From Bipolar and Major Depressive Disorders	Biol Psychiatry	33328902	2020
GSM2335200						PFC	GSE87610	MDD	Arion D	Transcriptome Alterations in Prefrontal Pyramidal Cells Distinguish Schizophrenia From Bipolar and Major Depressive Disorders	Biol Psychiatry	33328902	2020
GSM2335337						PFC	GSE87610	MDD	Arion D	Transcriptome Alterations in Prefrontal Pyramidal Cells Distinguish Schizophrenia From Bipolar and Major Depressive Disorders	Biol Psychiatry	33328902	2020
GSM2335338						PFC	GSE87610	MDD	Arion D	Transcriptome Alterations in Prefrontal Pyramidal Cells Distinguish Schizophrenia From Bipolar and Major Depressive Disorders	Biol Psychiatry	33328902	2020
GSM2335339						PFC	GSE87610	MDD	Arion D	Transcriptome Alterations in Prefrontal Pyramidal Cells Distinguish Schizophrenia From Bipolar and Major Depressive Disorders	Biol Psychiatry	33328902	2020
GSM2335340						PFC	GSE87610	MDD	Arion D	Transcriptome Alterations in Prefrontal Pyramidal Cells Distinguish Schizophrenia From Bipolar and Major Depressive Disorders	Biol Psychiatry	33328902	2020
GSM2335078						PFC	GSE87610	Control	Arion D	Transcriptome Alterations in Prefrontal Pyramidal Cells Distinguish Schizophrenia From Bipolar and Major Depressive Disorders	Biol Psychiatry	33328902	2020
GSM2335079						PFC	GSE87610	Control	Arion D	Transcriptome Alterations in Prefrontal Pyramidal Cells Distinguish Schizophrenia From Bipolar and Major Depressive Disorders	Biol Psychiatry	33328902	2020
GSM2335080						PFC	GSE87610	Control	Arion D	Transcriptome Alterations in Prefrontal Pyramidal Cells Distinguish Schizophrenia From Bipolar and Major Depressive Disorders	Biol Psychiatry	33328902	2020
GSM2335081						PFC	GSE87610	Control	Arion D	Transcriptome Alterations in Prefrontal Pyramidal Cells Distinguish Schizophrenia From Bipolar and Major Depressive Disorders	Biol Psychiatry	33328902	2020
GSM2335094						PFC	GSE87610	Control	Arion D	Transcriptome Alterations in Prefrontal Pyramidal Cells Distinguish Schizophrenia From Bipolar and Major Depressive Disorders	Biol Psychiatry	33328902	2020
GSM2335095						PFC	GSE87610	Control	Arion D	Transcriptome Alterations in Prefrontal Pyramidal Cells Distinguish Schizophrenia From Bipolar and Major Depressive Disorders	Biol Psychiatry	33328902	2020
GSM2335096						PFC	GSE87610	Control	Arion D	Transcriptome Alterations in Prefrontal Pyramidal Cells Distinguish Schizophrenia From Bipolar and Major Depressive Disorders	Biol Psychiatry	33328902	2020
GSM2335109						PFC	GSE87610	Control	Arion D	Transcriptome Alterations in Prefrontal Pyramidal Cells Distinguish Schizophrenia From Bipolar and Major Depressive Disorders	Biol Psychiatry	33328902	2020
GSM2335110						PFC	GSE87610	Control	Arion D	Transcriptome Alterations in Prefrontal Pyramidal Cells Distinguish Schizophrenia From Bipolar and Major Depressive Disorders	Biol Psychiatry	33328902	2020
GSM2335111						PFC	GSE87610	Control	Arion D	Transcriptome Alterations in Prefrontal Pyramidal Cells Distinguish Schizophrenia From Bipolar and Major Depressive Disorders	Biol Psychiatry	33328902	2020
GSM2335123						PFC	GSE87610	Control	Arion D	Transcriptome Alterations in Prefrontal Pyramidal Cells Distinguish Schizophrenia From Bipolar and Major Depressive Disorders	Biol Psychiatry	33328902	2020
GSM2335124						PFC	GSE87610	Control	Arion D	Transcriptome Alterations in Prefrontal Pyramidal Cells Distinguish Schizophrenia From Bipolar and Major Depressive Disorders	Biol Psychiatry	33328902	2020
GSM2335125						PFC	GSE87610	Control	Arion D	Transcriptome Alterations in Prefrontal Pyramidal Cells Distinguish Schizophrenia From Bipolar and Major Depressive Disorders	Biol Psychiatry	33328902	2020
GSM2335126						PFC	GSE87610	Control	Arion D	Transcriptome Alterations in Prefrontal Pyramidal Cells Distinguish Schizophrenia From Bipolar and Major Depressive Disorders	Biol Psychiatry	33328902	2020
GSM2335139						PFC	GSE87610	Control	Arion D	Transcriptome Alterations in Prefrontal Pyramidal Cells Distinguish Schizophrenia From Bipolar and Major Depressive Disorders	Biol Psychiatry	33328902	2020
GSM2335140						PFC	GSE87610	Control	Arion D	Transcriptome Alterations in Prefrontal Pyramidal Cells Distinguish Schizophrenia From Bipolar and Major Depressive Disorders	Biol Psychiatry	33328902	2020
GSM2335141						PFC	GSE87610	Control	Arion D	Transcriptome Alterations in Prefrontal Pyramidal Cells Distinguish Schizophrenia From Bipolar and Major Depressive Disorders	Biol Psychiatry	33328902	2020
GSM2335142						PFC	GSE87610	Control	Arion D	Transcriptome Alterations in Prefrontal Pyramidal Cells Distinguish Schizophrenia From Bipolar and Major Depressive Disorders	Biol Psychiatry	33328902	2020
GSM2335151						PFC	GSE87610	Control	Arion D	Transcriptome Alterations in Prefrontal Pyramidal Cells Distinguish Schizophrenia From Bipolar and Major Depressive Disorders	Biol Psychiatry	33328902	2020
GSM2335152						PFC	GSE87610	Control	Arion D	Transcriptome Alterations in Prefrontal Pyramidal Cells Distinguish Schizophrenia From Bipolar and Major Depressive Disorders	Biol Psychiatry	33328902	2020
GSM2335153						PFC	GSE87610	Control	Arion D	Transcriptome Alterations in Prefrontal Pyramidal Cells Distinguish Schizophrenia From Bipolar and Major Depressive Disorders	Biol Psychiatry	33328902	2020
GSM2335154						PFC	GSE87610	Control	Arion D	Transcriptome Alterations in Prefrontal Pyramidal Cells Distinguish Schizophrenia From Bipolar and Major Depressive Disorders	Biol Psychiatry	33328902	2020
GSM2335167						PFC	GSE87610	Control	Arion D	Transcriptome Alterations in Prefrontal Pyramidal Cells Distinguish Schizophrenia From Bipolar and Major Depressive Disorders	Biol Psychiatry	33328902	2020
GSM2335168						PFC	GSE87610	Control	Arion D	Transcriptome Alterations in Prefrontal Pyramidal Cells Distinguish Schizophrenia From Bipolar and Major Depressive Disorders	Biol Psychiatry	33328902	2020
GSM2335169						PFC	GSE87610	Control	Arion D	Transcriptome Alterations in Prefrontal Pyramidal Cells Distinguish Schizophrenia From Bipolar and Major Depressive Disorders	Biol Psychiatry	33328902	2020
GSM2335170						PFC	GSE87610	Control	Arion D	Transcriptome Alterations in Prefrontal Pyramidal Cells Distinguish Schizophrenia From Bipolar and Major Depressive Disorders	Biol Psychiatry	33328902	2020
GSM2335181						PFC	GSE87610	Control	Arion D	Transcriptome Alterations in Prefrontal Pyramidal Cells Distinguish Schizophrenia From Bipolar and Major Depressive Disorders	Biol Psychiatry	33328902	2020
GSM2335182						PFC	GSE87610	Control	Arion D	Transcriptome Alterations in Prefrontal Pyramidal Cells Distinguish Schizophrenia From Bipolar and Major Depressive Disorders	Biol Psychiatry	33328902	2020
GSM2335183						PFC	GSE87610	Control	Arion D	Transcriptome Alterations in Prefrontal Pyramidal Cells Distinguish Schizophrenia From Bipolar and Major Depressive Disorders	Biol Psychiatry	33328902	2020
GSM2335184						PFC	GSE87610	Control	Arion D	Transcriptome Alterations in Prefrontal Pyramidal Cells Distinguish Schizophrenia From Bipolar and Major Depressive Disorders	Biol Psychiatry	33328902	2020
GSM2335193						PFC	GSE87610	Control	Arion D	Transcriptome Alterations in Prefrontal Pyramidal Cells Distinguish Schizophrenia From Bipolar and Major Depressive Disorders	Biol Psychiatry	33328902	2020
GSM2335194						PFC	GSE87610	Control	Arion D	Transcriptome Alterations in Prefrontal Pyramidal Cells Distinguish Schizophrenia From Bipolar and Major Depressive Disorders	Biol Psychiatry	33328902	2020
GSM2335195						PFC	GSE87610	Control	Arion D	Transcriptome Alterations in Prefrontal Pyramidal Cells Distinguish Schizophrenia From Bipolar and Major Depressive Disorders	Biol Psychiatry	33328902	2020
GSM2335196						PFC	GSE87610	Control	Arion D	Transcriptome Alterations in Prefrontal Pyramidal Cells Distinguish Schizophrenia From Bipolar and Major Depressive Disorders	Biol Psychiatry	33328902	2020
GSM2335208						PFC	GSE87610	Control	Arion D	Transcriptome Alterations in Prefrontal Pyramidal Cells Distinguish Schizophrenia From Bipolar and Major Depressive Disorders	Biol Psychiatry	33328902	2020
GSM2335209						PFC	GSE87610	Control	Arion D	Transcriptome Alterations in Prefrontal Pyramidal Cells Distinguish Schizophrenia From Bipolar and Major Depressive Disorders	Biol Psychiatry	33328902	2020
GSM2335210						PFC	GSE87610	Control	Arion D	Transcriptome Alterations in Prefrontal Pyramidal Cells Distinguish Schizophrenia From Bipolar and Major Depressive Disorders	Biol Psychiatry	33328902	2020
GSM2335223						PFC	GSE87610	Control	Arion D	Transcriptome Alterations in Prefrontal Pyramidal Cells Distinguish Schizophrenia From Bipolar and Major Depressive Disorders	Biol Psychiatry	33328902	2020
GSM2335224						PFC	GSE87610	Control	Arion D	Transcriptome Alterations in Prefrontal Pyramidal Cells Distinguish Schizophrenia From Bipolar and Major Depressive Disorders	Biol Psychiatry	33328902	2020
GSM2335225						PFC	GSE87610	Control	Arion D	Transcriptome Alterations in Prefrontal Pyramidal Cells Distinguish Schizophrenia From Bipolar and Major Depressive Disorders	Biol Psychiatry	33328902	2020
GSM2335226						PFC	GSE87610	Control	Arion D	Transcriptome Alterations in Prefrontal Pyramidal Cells Distinguish Schizophrenia From Bipolar and Major Depressive Disorders	Biol Psychiatry	33328902	2020
GSM2335239						PFC	GSE87610	Control	Arion D	Transcriptome Alterations in Prefrontal Pyramidal Cells Distinguish Schizophrenia From Bipolar and Major Depressive Disorders	Biol Psychiatry	33328902	2020
GSM2335240						PFC	GSE87610	Control	Arion D	Transcriptome Alterations in Prefrontal Pyramidal Cells Distinguish Schizophrenia From Bipolar and Major Depressive Disorders	Biol Psychiatry	33328902	2020
GSM2335241						PFC	GSE87610	Control	Arion D	Transcriptome Alterations in Prefrontal Pyramidal Cells Distinguish Schizophrenia From Bipolar and Major Depressive Disorders	Biol Psychiatry	33328902	2020
GSM2335242						PFC	GSE87610	Control	Arion D	Transcriptome Alterations in Prefrontal Pyramidal Cells Distinguish Schizophrenia From Bipolar and Major Depressive Disorders	Biol Psychiatry	33328902	2020
GSM2335254						PFC	GSE87610	Control	Arion D	Transcriptome Alterations in Prefrontal Pyramidal Cells Distinguish Schizophrenia From Bipolar and Major Depressive Disorders	Biol Psychiatry	33328902	2020
GSM2335255						PFC	GSE87610	Control	Arion D	Transcriptome Alterations in Prefrontal Pyramidal Cells Distinguish Schizophrenia From Bipolar and Major Depressive Disorders	Biol Psychiatry	33328902	2020
GSM2335256						PFC	GSE87610	Control	Arion D	Transcriptome Alterations in Prefrontal Pyramidal Cells Distinguish Schizophrenia From Bipolar and Major Depressive Disorders	Biol Psychiatry	33328902	2020
GSM2335257						PFC	GSE87610	Control	Arion D	Transcriptome Alterations in Prefrontal Pyramidal Cells Distinguish Schizophrenia From Bipolar and Major Depressive Disorders	Biol Psychiatry	33328902	2020
GSM2335270						PFC	GSE87610	Control	Arion D	Transcriptome Alterations in Prefrontal Pyramidal Cells Distinguish Schizophrenia From Bipolar and Major Depressive Disorders	Biol Psychiatry	33328902	2020
GSM2335271						PFC	GSE87610	Control	Arion D	Transcriptome Alterations in Prefrontal Pyramidal Cells Distinguish Schizophrenia From Bipolar and Major Depressive Disorders	Biol Psychiatry	33328902	2020
GSM2335272						PFC	GSE87610	Control	Arion D	Transcriptome Alterations in Prefrontal Pyramidal Cells Distinguish Schizophrenia From Bipolar and Major Depressive Disorders	Biol Psychiatry	33328902	2020
GSM2335273						PFC	GSE87610	Control	Arion D	Transcriptome Alterations in Prefrontal Pyramidal Cells Distinguish Schizophrenia From Bipolar and Major Depressive Disorders	Biol Psychiatry	33328902	2020
GSM2335286						PFC	GSE87610	Control	Arion D	Transcriptome Alterations in Prefrontal Pyramidal Cells Distinguish Schizophrenia From Bipolar and Major Depressive Disorders	Biol Psychiatry	33328902	2020
GSM2335287						PFC	GSE87610	Control	Arion D	Transcriptome Alterations in Prefrontal Pyramidal Cells Distinguish Schizophrenia From Bipolar and Major Depressive Disorders	Biol Psychiatry	33328902	2020
GSM2335288						PFC	GSE87610	Control	Arion D	Transcriptome Alterations in Prefrontal Pyramidal Cells Distinguish Schizophrenia From Bipolar and Major Depressive Disorders	Biol Psychiatry	33328902	2020
GSM2335289						PFC	GSE87610	Control	Arion D	Transcriptome Alterations in Prefrontal Pyramidal Cells Distinguish Schizophrenia From Bipolar and Major Depressive Disorders	Biol Psychiatry	33328902	2020
GSM2335302						PFC	GSE87610	Control	Arion D	Transcriptome Alterations in Prefrontal Pyramidal Cells Distinguish Schizophrenia From Bipolar and Major Depressive Disorders	Biol Psychiatry	33328902	2020
GSM2335303						PFC	GSE87610	Control	Arion D	Transcriptome Alterations in Prefrontal Pyramidal Cells Distinguish Schizophrenia From Bipolar and Major Depressive Disorders	Biol Psychiatry	33328902	2020
GSM2335304						PFC	GSE87610	Control	Arion D	Transcriptome Alterations in Prefrontal Pyramidal Cells Distinguish Schizophrenia From Bipolar and Major Depressive Disorders	Biol Psychiatry	33328902	2020
GSM2335305						PFC	GSE87610	Control	Arion D	Transcriptome Alterations in Prefrontal Pyramidal Cells Distinguish Schizophrenia From Bipolar and Major Depressive Disorders	Biol Psychiatry	33328902	2020
GSM2335318						PFC	GSE87610	Control	Arion D	Transcriptome Alterations in Prefrontal Pyramidal Cells Distinguish Schizophrenia From Bipolar and Major Depressive Disorders	Biol Psychiatry	33328902	2020
GSM2335319						PFC	GSE87610	Control	Arion D	Transcriptome Alterations in Prefrontal Pyramidal Cells Distinguish Schizophrenia From Bipolar and Major Depressive Disorders	Biol Psychiatry	33328902	2020
GSM2335320						PFC	GSE87610	Control	Arion D	Transcriptome Alterations in Prefrontal Pyramidal Cells Distinguish Schizophrenia From Bipolar and Major Depressive Disorders	Biol Psychiatry	33328902	2020
GSM2335321						PFC	GSE87610	Control	Arion D	Transcriptome Alterations in Prefrontal Pyramidal Cells Distinguish Schizophrenia From Bipolar and Major Depressive Disorders	Biol Psychiatry	33328902	2020
GSM2335333						PFC	GSE87610	Control	Arion D	Transcriptome Alterations in Prefrontal Pyramidal Cells Distinguish Schizophrenia From Bipolar and Major Depressive Disorders	Biol Psychiatry	33328902	2020
GSM2335334						PFC	GSE87610	Control	Arion D	Transcriptome Alterations in Prefrontal Pyramidal Cells Distinguish Schizophrenia From Bipolar and Major Depressive Disorders	Biol Psychiatry	33328902	2020
GSM2335335						PFC	GSE87610	Control	Arion D	Transcriptome Alterations in Prefrontal Pyramidal Cells Distinguish Schizophrenia From Bipolar and Major Depressive Disorders	Biol Psychiatry	33328902	2020
GSM2335336						PFC	GSE87610	Control	Arion D	Transcriptome Alterations in Prefrontal Pyramidal Cells Distinguish Schizophrenia From Bipolar and Major Depressive Disorders	Biol Psychiatry	33328902	2020
GSM2335349						PFC	GSE87610	Control	Arion D	Transcriptome Alterations in Prefrontal Pyramidal Cells Distinguish Schizophrenia From Bipolar and Major Depressive Disorders	Biol Psychiatry	33328902	2020
GSM2335350						PFC	GSE87610	Control	Arion D	Transcriptome Alterations in Prefrontal Pyramidal Cells Distinguish Schizophrenia From Bipolar and Major Depressive Disorders	Biol Psychiatry	33328902	2020
GSM2335351						PFC	GSE87610	Control	Arion D	Transcriptome Alterations in Prefrontal Pyramidal Cells Distinguish Schizophrenia From Bipolar and Major Depressive Disorders	Biol Psychiatry	33328902	2020
GSM1319229						PFC	GSE54575	MDD				24608543	2014
GSM1319230						PFC	GSE54575	MDD	Sibille E	A conserved BDNF, glutamate- and GABA-enriched gene module related to human depression identified by coexpression meta-analysis and DNA variant genome-wide association studies	PLoS One	24608543	2014
GSM1319231						PFC	GSE54575	MDD	Sibille E	A conserved BDNF, glutamate- and GABA-enriched gene module related to human depression identified by coexpression meta-analysis and DNA variant genome-wide association studies	PLoS One	24608543	2014
GSM1319232						PFC	GSE54575	MDD	Sibille E	A conserved BDNF, glutamate- and GABA-enriched gene module related to human depression identified by coexpression meta-analysis and DNA variant genome-wide association studies	PLoS One	24608543	2014
GSM1319233						PFC	GSE54575	MDD	Sibille E	A conserved BDNF, glutamate- and GABA-enriched gene module related to human depression identified by coexpression meta-analysis and DNA variant genome-wide association studies	PLoS One	24608543	2014
GSM1319234						PFC	GSE54575	MDD	Sibille E	A conserved BDNF, glutamate- and GABA-enriched gene module related to human depression identified by coexpression meta-analysis and DNA variant genome-wide association studies	PLoS One	24608543	2014
GSM1319235						PFC	GSE54575	MDD	Sibille E	A conserved BDNF, glutamate- and GABA-enriched gene module related to human depression identified by coexpression meta-analysis and DNA variant genome-wide association studies	PLoS One	24608543	2014
GSM1319236						PFC	GSE54575	MDD	Sibille E	A conserved BDNF, glutamate- and GABA-enriched gene module related to human depression identified by coexpression meta-analysis and DNA variant genome-wide association studies	PLoS One	24608543	2014
GSM1319237						PFC	GSE54575	MDD	Sibille E	A conserved BDNF, glutamate- and GABA-enriched gene module related to human depression identified by coexpression meta-analysis and DNA variant genome-wide association studies	PLoS One	24608543	2014
GSM1319238						PFC	GSE54575	MDD	Sibille E	A conserved BDNF, glutamate- and GABA-enriched gene module related to human depression identified by coexpression meta-analysis and DNA variant genome-wide association studies	PLoS One	24608543	2014
GSM1319239						PFC	GSE54575	MDD	Sibille E	A conserved BDNF, glutamate- and GABA-enriched gene module related to human depression identified by coexpression meta-analysis and DNA variant genome-wide association studies	PLoS One	24608543	2014
GSM1319240						PFC	GSE54575	MDD	Sibille E	A conserved BDNF, glutamate- and GABA-enriched gene module related to human depression identified by coexpression meta-analysis and DNA variant genome-wide association studies	PLoS One	24608543	2014
GSM1319217						PFC	GSE54575	Control	Sibille E	A conserved BDNF, glutamate- and GABA-enriched gene module related to human depression identified by coexpression meta-analysis and DNA variant genome-wide association studies	PLoS One	24608543	2014
GSM1319218						PFC	GSE54575	Control	Sibille E	A conserved BDNF, glutamate- and GABA-enriched gene module related to human depression identified by coexpression meta-analysis and DNA variant genome-wide association studies	PLoS One	24608543	2014
GSM1319219						PFC	GSE54575	Control	Sibille E	A conserved BDNF, glutamate- and GABA-enriched gene module related to human depression identified by coexpression meta-analysis and DNA variant genome-wide association studies	PLoS One	24608543	2014
GSM1319220						PFC	GSE54575	Control	Sibille E	A conserved BDNF, glutamate- and GABA-enriched gene module related to human depression identified by coexpression meta-analysis and DNA variant genome-wide association studies	PLoS One	24608543	2014
GSM1319221						PFC	GSE54575	Control	Sibille E	A conserved BDNF, glutamate- and GABA-enriched gene module related to human depression identified by coexpression meta-analysis and DNA variant genome-wide association studies	PLoS One	24608543	2014
GSM1319222						PFC	GSE54575	Control	Sibille E	A conserved BDNF, glutamate- and GABA-enriched gene module related to human depression identified by coexpression meta-analysis and DNA variant genome-wide association studies	PLoS One	24608543	2014
GSM1319223						PFC	GSE54575	Control	Sibille E	A conserved BDNF, glutamate- and GABA-enriched gene module related to human depression identified by coexpression meta-analysis and DNA variant genome-wide association studies	PLoS One	24608543	2014
GSM1319224						PFC	GSE54575	Control	Sibille E	A conserved BDNF, glutamate- and GABA-enriched gene module related to human depression identified by coexpression meta-analysis and DNA variant genome-wide association studies	PLoS One	24608543	2014
GSM1319225						PFC	GSE54575	Control	Sibille E	A conserved BDNF, glutamate- and GABA-enriched gene module related to human depression identified by coexpression meta-analysis and DNA variant genome-wide association studies	PLoS One	24608543	2014
GSM1319226						PFC	GSE54575	Control	Sibille E	A conserved BDNF, glutamate- and GABA-enriched gene module related to human depression identified by coexpression meta-analysis and DNA variant genome-wide association studies	PLoS One	24608543	2014
GSM1319227						PFC	GSE54575	Control	Sibille E	A conserved BDNF, glutamate- and GABA-enriched gene module related to human depression identified by coexpression meta-analysis and DNA variant genome-wide association studies	PLoS One	24608543	2014
GSM1319228						PFC	GSE54575	Control	Sibille E	A conserved BDNF, glutamate- and GABA-enriched gene module related to human depression identified by coexpression meta-analysis and DNA variant genome-wide association studies	PLoS One	24608543	2014
GSM1319180						ACC	GSE54572	MDD	Sibille E	A conserved BDNF, glutamate- and GABA-enriched gene module related to human depression identified by coexpression meta-analysis and DNA variant genome-wide association studies	PLoS One	24608543	2014
GSM1319181						ACC	GSE54572	MDD	Sibille E	A conserved BDNF, glutamate- and GABA-enriched gene module related to human depression identified by coexpression meta-analysis and DNA variant genome-wide association studies	PLoS One	24608543	2014
GSM1319182						ACC	GSE54572	MDD	Sibille E	A conserved BDNF, glutamate- and GABA-enriched gene module related to human depression identified by coexpression meta-analysis and DNA variant genome-wide association studies	PLoS One	24608543	2014
GSM1319183						ACC	GSE54572	MDD	Sibille E	A conserved BDNF, glutamate- and GABA-enriched gene module related to human depression identified by coexpression meta-analysis and DNA variant genome-wide association studies	PLoS One	24608543	2014
GSM1319184						ACC	GSE54572	MDD	Sibille E	A conserved BDNF, glutamate- and GABA-enriched gene module related to human depression identified by coexpression meta-analysis and DNA variant genome-wide association studies	PLoS One	24608543	2014
GSM1319185						ACC	GSE54572	MDD	Sibille E	A conserved BDNF, glutamate- and GABA-enriched gene module related to human depression identified by coexpression meta-analysis and DNA variant genome-wide association studies	PLoS One	24608543	2014
GSM1319186						ACC	GSE54572	MDD	Sibille E	A conserved BDNF, glutamate- and GABA-enriched gene module related to human depression identified by coexpression meta-analysis and DNA variant genome-wide association studies	PLoS One	24608543	2014
GSM1319187						ACC	GSE54572	MDD	Sibille E	A conserved BDNF, glutamate- and GABA-enriched gene module related to human depression identified by coexpression meta-analysis and DNA variant genome-wide association studies	PLoS One	24608543	2014
GSM1319188						ACC	GSE54572	MDD	Sibille E	A conserved BDNF, glutamate- and GABA-enriched gene module related to human depression identified by coexpression meta-analysis and DNA variant genome-wide association studies	PLoS One	24608543	2014
GSM1319189						ACC	GSE54572	MDD	Sibille E	A conserved BDNF, glutamate- and GABA-enriched gene module related to human depression identified by coexpression meta-analysis and DNA variant genome-wide association studies	PLoS One	24608543	2014
GSM1319190						ACC	GSE54572	MDD	Sibille E	A conserved BDNF, glutamate- and GABA-enriched gene module related to human depression identified by coexpression meta-analysis and DNA variant genome-wide association studies	PLoS One	24608543	2014
GSM1319191						ACC	GSE54572	MDD	Sibille E	A conserved BDNF, glutamate- and GABA-enriched gene module related to human depression identified by coexpression meta-analysis and DNA variant genome-wide association studies	PLoS One	24608543	2014
GSM1319168						ACC	GSE54572	Control	Sibille E	A conserved BDNF, glutamate- and GABA-enriched gene module related to human depression identified by coexpression meta-analysis and DNA variant genome-wide association studies	PLoS One	24608543	2014
GSM1319169						ACC	GSE54572	Control	Sibille E	A conserved BDNF, glutamate- and GABA-enriched gene module related to human depression identified by coexpression meta-analysis and DNA variant genome-wide association studies	PLoS One	24608543	2014
GSM1319170						ACC	GSE54572	Control	Sibille E	A conserved BDNF, glutamate- and GABA-enriched gene module related to human depression identified by coexpression meta-analysis and DNA variant genome-wide association studies	PLoS One	24608543	2014
GSM1319171						ACC	GSE54572	Control	Sibille E	A conserved BDNF, glutamate- and GABA-enriched gene module related to human depression identified by coexpression meta-analysis and DNA variant genome-wide association studies	PLoS One	24608543	2014
GSM1319172						ACC	GSE54572	Control	Sibille E	A conserved BDNF, glutamate- and GABA-enriched gene module related to human depression identified by coexpression meta-analysis and DNA variant genome-wide association studies	PLoS One	24608543	2014
GSM1319173						ACC	GSE54572	Control	Sibille E	A conserved BDNF, glutamate- and GABA-enriched gene module related to human depression identified by coexpression meta-analysis and DNA variant genome-wide association studies	PLoS One	24608543	2014
GSM1319174						ACC	GSE54572	Control	Sibille E	A conserved BDNF, glutamate- and GABA-enriched gene module related to human depression identified by coexpression meta-analysis and DNA variant genome-wide association studies	PLoS One	24608543	2014
GSM1319175						ACC	GSE54572	Control	Sibille E	A conserved BDNF, glutamate- and GABA-enriched gene module related to human depression identified by coexpression meta-analysis and DNA variant genome-wide association studies	PLoS One	24608543	2014
GSM1319176						ACC	GSE54572	Control	Sibille E	A conserved BDNF, glutamate- and GABA-enriched gene module related to human depression identified by coexpression meta-analysis and DNA variant genome-wide association studies	PLoS One	24608543	2014
GSM1319177						ACC	GSE54572	Control	Sibille E	A conserved BDNF, glutamate- and GABA-enriched gene module related to human depression identified by coexpression meta-analysis and DNA variant genome-wide association studies	PLoS One	24608543	2014
GSM1319178						ACC	GSE54572	Control	Sibille E	A conserved BDNF, glutamate- and GABA-enriched gene module related to human depression identified by coexpression meta-analysis and DNA variant genome-wide association studies	PLoS One	24608543	2014
GSM1319179						ACC	GSE54572	Control	Sibille E	A conserved BDNF, glutamate- and GABA-enriched gene module related to human depression identified by coexpression meta-analysis and DNA variant genome-wide association studies	PLoS One	24608543	2014
GSM1319155						ACC	GSE54571	MDD	Sibille E	A conserved BDNF, glutamate- and GABA-enriched gene module related to human depression identified by coexpression meta-analysis and DNA variant genome-wide association studies	PLoS One	24608543	2014
GSM1319156						ACC	GSE54571	MDD	Sibille E	A conserved BDNF, glutamate- and GABA-enriched gene module related to human depression identified by coexpression meta-analysis and DNA variant genome-wide association studies	PLoS One	24608543	2014
GSM1319157						ACC	GSE54571	MDD	Sibille E	A conserved BDNF, glutamate- and GABA-enriched gene module related to human depression identified by coexpression meta-analysis and DNA variant genome-wide association studies	PLoS One	24608543	2014
GSM1319158						ACC	GSE54571	MDD	Sibille E	A conserved BDNF, glutamate- and GABA-enriched gene module related to human depression identified by coexpression meta-analysis and DNA variant genome-wide association studies	PLoS One	24608543	2014
GSM1319159						ACC	GSE54571	MDD	Sibille E	A conserved BDNF, glutamate- and GABA-enriched gene module related to human depression identified by coexpression meta-analysis and DNA variant genome-wide association studies	PLoS One	24608543	2014
GSM1319160						ACC	GSE54571	MDD	Sibille E	A conserved BDNF, glutamate- and GABA-enriched gene module related to human depression identified by coexpression meta-analysis and DNA variant genome-wide association studies	PLoS One	24608543	2014
GSM1319161						ACC	GSE54571	MDD	Sibille E	A conserved BDNF, glutamate- and GABA-enriched gene module related to human depression identified by coexpression meta-analysis and DNA variant genome-wide association studies	PLoS One	24608543	2014
GSM1319162						ACC	GSE54571	MDD	Sibille E	A conserved BDNF, glutamate- and GABA-enriched gene module related to human depression identified by coexpression meta-analysis and DNA variant genome-wide association studies	PLoS One	24608543	2014
GSM1319163						ACC	GSE54571	MDD	Sibille E	A conserved BDNF, glutamate- and GABA-enriched gene module related to human depression identified by coexpression meta-analysis and DNA variant genome-wide association studies	PLoS One	24608543	2014
GSM1319164						ACC	GSE54571	MDD	Sibille E	A conserved BDNF, glutamate- and GABA-enriched gene module related to human depression identified by coexpression meta-analysis and DNA variant genome-wide association studies	PLoS One	24608543	2014
GSM1319165						ACC	GSE54571	MDD	Sibille E	A conserved BDNF, glutamate- and GABA-enriched gene module related to human depression identified by coexpression meta-analysis and DNA variant genome-wide association studies	PLoS One	24608543	2014
GSM1319166						ACC	GSE54571	MDD	Sibille E	A conserved BDNF, glutamate- and GABA-enriched gene module related to human depression identified by coexpression meta-analysis and DNA variant genome-wide association studies	PLoS One	24608543	2014
GSM1319167						ACC	GSE54571	MDD	Sibille E	A conserved BDNF, glutamate- and GABA-enriched gene module related to human depression identified by coexpression meta-analysis and DNA variant genome-wide association studies	PLoS One	24608543	2014
GSM1319142						ACC	GSE54571	Control	Sibille E	A conserved BDNF, glutamate- and GABA-enriched gene module related to human depression identified by coexpression meta-analysis and DNA variant genome-wide association studies	PLoS One	24608543	2014
GSM1319143						ACC	GSE54571	Control	Sibille E	A conserved BDNF, glutamate- and GABA-enriched gene module related to human depression identified by coexpression meta-analysis and DNA variant genome-wide association studies	PLoS One	24608543	2014
GSM1319144						ACC	GSE54571	Control	Sibille E	A conserved BDNF, glutamate- and GABA-enriched gene module related to human depression identified by coexpression meta-analysis and DNA variant genome-wide association studies	PLoS One	24608543	2014
GSM1319145						ACC	GSE54571	Control	Sibille E	A conserved BDNF, glutamate- and GABA-enriched gene module related to human depression identified by coexpression meta-analysis and DNA variant genome-wide association studies	PLoS One	24608543	2014
GSM1319146						ACC	GSE54571	Control	Sibille E	A conserved BDNF, glutamate- and GABA-enriched gene module related to human depression identified by coexpression meta-analysis and DNA variant genome-wide association studies	PLoS One	24608543	2014
GSM1319147						ACC	GSE54571	Control	Sibille E	A conserved BDNF, glutamate- and GABA-enriched gene module related to human depression identified by coexpression meta-analysis and DNA variant genome-wide association studies	PLoS One	24608543	2014
GSM1319148						ACC	GSE54571	Control	Sibille E	A conserved BDNF, glutamate- and GABA-enriched gene module related to human depression identified by coexpression meta-analysis and DNA variant genome-wide association studies	PLoS One	24608543	2014
GSM1319149						ACC	GSE54571	Control	Sibille E	A conserved BDNF, glutamate- and GABA-enriched gene module related to human depression identified by coexpression meta-analysis and DNA variant genome-wide association studies	PLoS One	24608543	2014
GSM1319150						ACC	GSE54571	Control	Sibille E	A conserved BDNF, glutamate- and GABA-enriched gene module related to human depression identified by coexpression meta-analysis and DNA variant genome-wide association studies	PLoS One	24608543	2014
GSM1319151						ACC	GSE54571	Control	Sibille E	A conserved BDNF, glutamate- and GABA-enriched gene module related to human depression identified by coexpression meta-analysis and DNA variant genome-wide association studies	PLoS One	24608543	2014
GSM1319152						ACC	GSE54571	Control	Sibille E	A conserved BDNF, glutamate- and GABA-enriched gene module related to human depression identified by coexpression meta-analysis and DNA variant genome-wide association studies	PLoS One	24608543	2014
GSM1319153						ACC	GSE54571	Control	Sibille E	A conserved BDNF, glutamate- and GABA-enriched gene module related to human depression identified by coexpression meta-analysis and DNA variant genome-wide association studies	PLoS One	24608543	2014
GSM1319154						ACC	GSE54571	Control	Sibille E	A conserved BDNF, glutamate- and GABA-enriched gene module related to human depression identified by coexpression meta-analysis and DNA variant genome-wide association studies	PLoS One	24608543	2014
GSM1319129						PFC	GSE54570	MDD	Sibille E	A conserved BDNF, glutamate- and GABA-enriched gene module related to human depression identified by coexpression meta-analysis and DNA variant genome-wide association studies	PLoS One	24608543	2014
GSM1319130						PFC	GSE54570	MDD	Sibille E	A conserved BDNF, glutamate- and GABA-enriched gene module related to human depression identified by coexpression meta-analysis and DNA variant genome-wide association studies	PLoS One	24608543	2014
GSM1319131						PFC	GSE54570	MDD	Sibille E	A conserved BDNF, glutamate- and GABA-enriched gene module related to human depression identified by coexpression meta-analysis and DNA variant genome-wide association studies	PLoS One	24608543	2014
GSM1319132						PFC	GSE54570	MDD	Sibille E	A conserved BDNF, glutamate- and GABA-enriched gene module related to human depression identified by coexpression meta-analysis and DNA variant genome-wide association studies	PLoS One	24608543	2014
GSM1319133						PFC	GSE54570	MDD	Sibille E	A conserved BDNF, glutamate- and GABA-enriched gene module related to human depression identified by coexpression meta-analysis and DNA variant genome-wide association studies	PLoS One	24608543	2014
GSM1319134						PFC	GSE54570	MDD	Sibille E	A conserved BDNF, glutamate- and GABA-enriched gene module related to human depression identified by coexpression meta-analysis and DNA variant genome-wide association studies	PLoS One	24608543	2014
GSM1319135						PFC	GSE54570	MDD	Sibille E	A conserved BDNF, glutamate- and GABA-enriched gene module related to human depression identified by coexpression meta-analysis and DNA variant genome-wide association studies	PLoS One	24608543	2014
GSM1319136						PFC	GSE54570	MDD	Sibille E	A conserved BDNF, glutamate- and GABA-enriched gene module related to human depression identified by coexpression meta-analysis and DNA variant genome-wide association studies	PLoS One	24608543	2014
GSM1319137						PFC	GSE54570	MDD	Sibille E	A conserved BDNF, glutamate- and GABA-enriched gene module related to human depression identified by coexpression meta-analysis and DNA variant genome-wide association studies	PLoS One	24608543	2014
GSM1319138						PFC	GSE54570	MDD	Sibille E	A conserved BDNF, glutamate- and GABA-enriched gene module related to human depression identified by coexpression meta-analysis and DNA variant genome-wide association studies	PLoS One	24608543	2014
GSM1319139						PFC	GSE54570	MDD	Sibille E	A conserved BDNF, glutamate- and GABA-enriched gene module related to human depression identified by coexpression meta-analysis and DNA variant genome-wide association studies	PLoS One	24608543	2014
GSM1319140						PFC	GSE54570	MDD	Sibille E	A conserved BDNF, glutamate- and GABA-enriched gene module related to human depression identified by coexpression meta-analysis and DNA variant genome-wide association studies	PLoS One	24608543	2014
GSM1319141						PFC	GSE54570	MDD	Sibille E	A conserved BDNF, glutamate- and GABA-enriched gene module related to human depression identified by coexpression meta-analysis and DNA variant genome-wide association studies	PLoS One	24608543	2014
GSM1319116						PFC	GSE54570	Control	Sibille E	A conserved BDNF, glutamate- and GABA-enriched gene module related to human depression identified by coexpression meta-analysis and DNA variant genome-wide association studies	PLoS One	24608543	2014
GSM1319117						PFC	GSE54570	Control	Sibille E	A conserved BDNF, glutamate- and GABA-enriched gene module related to human depression identified by coexpression meta-analysis and DNA variant genome-wide association studies	PLoS One	24608543	2014
GSM1319118						PFC	GSE54570	Control	Sibille E	A conserved BDNF, glutamate- and GABA-enriched gene module related to human depression identified by coexpression meta-analysis and DNA variant genome-wide association studies	PLoS One	24608543	2014
GSM1319119						PFC	GSE54570	Control	Sibille E	A conserved BDNF, glutamate- and GABA-enriched gene module related to human depression identified by coexpression meta-analysis and DNA variant genome-wide association studies	PLoS One	24608543	2014
GSM1319120						PFC	GSE54570	Control	Sibille E	A conserved BDNF, glutamate- and GABA-enriched gene module related to human depression identified by coexpression meta-analysis and DNA variant genome-wide association studies	PLoS One	24608543	2014
GSM1319121						PFC	GSE54570	Control	Sibille E	A conserved BDNF, glutamate- and GABA-enriched gene module related to human depression identified by coexpression meta-analysis and DNA variant genome-wide association studies	PLoS One	24608543	2014
GSM1319122						PFC	GSE54570	Control	Sibille E	A conserved BDNF, glutamate- and GABA-enriched gene module related to human depression identified by coexpression meta-analysis and DNA variant genome-wide association studies	PLoS One	24608543	2014
GSM1319123						PFC	GSE54570	Control	Sibille E	A conserved BDNF, glutamate- and GABA-enriched gene module related to human depression identified by coexpression meta-analysis and DNA variant genome-wide association studies	PLoS One	24608543	2014
GSM1319124						PFC	GSE54570	Control	Sibille E	A conserved BDNF, glutamate- and GABA-enriched gene module related to human depression identified by coexpression meta-analysis and DNA variant genome-wide association studies	PLoS One	24608543	2014
GSM1319125						PFC	GSE54570	Control	Sibille E	A conserved BDNF, glutamate- and GABA-enriched gene module related to human depression identified by coexpression meta-analysis and DNA variant genome-wide association studies	PLoS One	24608543	2014
GSM1319126						PFC	GSE54570	Control	Sibille E	A conserved BDNF, glutamate- and GABA-enriched gene module related to human depression identified by coexpression meta-analysis and DNA variant genome-wide association studies	PLoS One	24608543	2014
GSM1319127						PFC	GSE54570	Control	Sibille E	A conserved BDNF, glutamate- and GABA-enriched gene module related to human depression identified by coexpression meta-analysis and DNA variant genome-wide association studies	PLoS One	24608543	2014
GSM1319128						PFC	GSE54570	Control	Sibille E	A conserved BDNF, glutamate- and GABA-enriched gene module related to human depression identified by coexpression meta-analysis and DNA variant genome-wide association studies	PLoS One	24608543	2014
GSM1319093						PFC	GSE54568	MDD	Sibille E	A conserved BDNF, glutamate- and GABA-enriched gene module related to human depression identified by coexpression meta-analysis and DNA variant genome-wide association studies	PLoS One	24608543	2014
GSM1319094						PFC	GSE54568	MDD	Sibille E	A conserved BDNF, glutamate- and GABA-enriched gene module related to human depression identified by coexpression meta-analysis and DNA variant genome-wide association studies	PLoS One	24608543	2014
GSM1319095						PFC	GSE54568	MDD	Sibille E	A conserved BDNF, glutamate- and GABA-enriched gene module related to human depression identified by coexpression meta-analysis and DNA variant genome-wide association studies	PLoS One	24608543	2014
GSM1319096						PFC	GSE54568	MDD	Sibille E	A conserved BDNF, glutamate- and GABA-enriched gene module related to human depression identified by coexpression meta-analysis and DNA variant genome-wide association studies	PLoS One	24608543	2014
GSM1319097						PFC	GSE54568	MDD	Sibille E	A conserved BDNF, glutamate- and GABA-enriched gene module related to human depression identified by coexpression meta-analysis and DNA variant genome-wide association studies	PLoS One	24608543	2014
GSM1319098						PFC	GSE54568	MDD	Sibille E	A conserved BDNF, glutamate- and GABA-enriched gene module related to human depression identified by coexpression meta-analysis and DNA variant genome-wide association studies	PLoS One	24608543	2014
GSM1319099						PFC	GSE54568	MDD	Sibille E	A conserved BDNF, glutamate- and GABA-enriched gene module related to human depression identified by coexpression meta-analysis and DNA variant genome-wide association studies	PLoS One	24608543	2014
GSM1319100						PFC	GSE54568	MDD	Sibille E	A conserved BDNF, glutamate- and GABA-enriched gene module related to human depression identified by coexpression meta-analysis and DNA variant genome-wide association studies	PLoS One	24608543	2014
GSM1319101						PFC	GSE54568	MDD	Sibille E	A conserved BDNF, glutamate- and GABA-enriched gene module related to human depression identified by coexpression meta-analysis and DNA variant genome-wide association studies	PLoS One	24608543	2014
GSM1319102						PFC	GSE54568	MDD	Sibille E	A conserved BDNF, glutamate- and GABA-enriched gene module related to human depression identified by coexpression meta-analysis and DNA variant genome-wide association studies	PLoS One	24608543	2014
GSM1319103						PFC	GSE54568	MDD	Sibille E	A conserved BDNF, glutamate- and GABA-enriched gene module related to human depression identified by coexpression meta-analysis and DNA variant genome-wide association studies	PLoS One	24608543	2014
GSM1319104						PFC	GSE54568	MDD	Sibille E	A conserved BDNF, glutamate- and GABA-enriched gene module related to human depression identified by coexpression meta-analysis and DNA variant genome-wide association studies	PLoS One	24608543	2014
GSM1319105						PFC	GSE54568	MDD	Sibille E	A conserved BDNF, glutamate- and GABA-enriched gene module related to human depression identified by coexpression meta-analysis and DNA variant genome-wide association studies	PLoS One	24608543	2014
GSM1319106						PFC	GSE54568	MDD	Sibille E	A conserved BDNF, glutamate- and GABA-enriched gene module related to human depression identified by coexpression meta-analysis and DNA variant genome-wide association studies	PLoS One	24608543	2014
GSM1319107						PFC	GSE54568	MDD	Sibille E	A conserved BDNF, glutamate- and GABA-enriched gene module related to human depression identified by coexpression meta-analysis and DNA variant genome-wide association studies	PLoS One	24608543	2014
GSM1319078						PFC	GSE54568	Control	Sibille E	A conserved BDNF, glutamate- and GABA-enriched gene module related to human depression identified by coexpression meta-analysis and DNA variant genome-wide association studies	PLoS One	24608543	2014
GSM1319079						PFC	GSE54568	Control	Sibille E	A conserved BDNF, glutamate- and GABA-enriched gene module related to human depression identified by coexpression meta-analysis and DNA variant genome-wide association studies	PLoS One	24608543	2014
GSM1319080						PFC	GSE54568	Control	Sibille E	A conserved BDNF, glutamate- and GABA-enriched gene module related to human depression identified by coexpression meta-analysis and DNA variant genome-wide association studies	PLoS One	24608543	2014
GSM1319081						PFC	GSE54568	Control	Sibille E	A conserved BDNF, glutamate- and GABA-enriched gene module related to human depression identified by coexpression meta-analysis and DNA variant genome-wide association studies	PLoS One	24608543	2014
GSM1319082						PFC	GSE54568	Control	Sibille E	A conserved BDNF, glutamate- and GABA-enriched gene module related to human depression identified by coexpression meta-analysis and DNA variant genome-wide association studies	PLoS One	24608543	2014
GSM1319083						PFC	GSE54568	Control	Sibille E	A conserved BDNF, glutamate- and GABA-enriched gene module related to human depression identified by coexpression meta-analysis and DNA variant genome-wide association studies	PLoS One	24608543	2014
GSM1319084						PFC	GSE54568	Control	Sibille E	A conserved BDNF, glutamate- and GABA-enriched gene module related to human depression identified by coexpression meta-analysis and DNA variant genome-wide association studies	PLoS One	24608543	2014
GSM1319085						PFC	GSE54568	Control	Sibille E	A conserved BDNF, glutamate- and GABA-enriched gene module related to human depression identified by coexpression meta-analysis and DNA variant genome-wide association studies	PLoS One	24608543	2014
GSM1319086						PFC	GSE54568	Control	Sibille E	A conserved BDNF, glutamate- and GABA-enriched gene module related to human depression identified by coexpression meta-analysis and DNA variant genome-wide association studies	PLoS One	24608543	2014
GSM1319087						PFC	GSE54568	Control	Sibille E	A conserved BDNF, glutamate- and GABA-enriched gene module related to human depression identified by coexpression meta-analysis and DNA variant genome-wide association studies	PLoS One	24608543	2014
GSM1319088						PFC	GSE54568	Control	Sibille E	A conserved BDNF, glutamate- and GABA-enriched gene module related to human depression identified by coexpression meta-analysis and DNA variant genome-wide association studies	PLoS One	24608543	2014
GSM1319089						PFC	GSE54568	Control	Sibille E	A conserved BDNF, glutamate- and GABA-enriched gene module related to human depression identified by coexpression meta-analysis and DNA variant genome-wide association studies	PLoS One	24608543	2014
GSM1319090						PFC	GSE54568	Control	Sibille E	A conserved BDNF, glutamate- and GABA-enriched gene module related to human depression identified by coexpression meta-analysis and DNA variant genome-wide association studies	PLoS One	24608543	2014
GSM1319091						PFC	GSE54568	Control	Sibille E	A conserved BDNF, glutamate- and GABA-enriched gene module related to human depression identified by coexpression meta-analysis and DNA variant genome-wide association studies	PLoS One	24608543	2014
GSM1319092						PFC	GSE54568	Control	Sibille E	A conserved BDNF, glutamate- and GABA-enriched gene module related to human depression identified by coexpression meta-analysis and DNA variant genome-wide association studies	PLoS One	24608543	2014
GSM1319064						PFC	GSE54567	MDD	Sibille E	A conserved BDNF, glutamate- and GABA-enriched gene module related to human depression identified by coexpression meta-analysis and DNA variant genome-wide association studies	PLoS One	24608543	2014
GSM1319065						PFC	GSE54567	MDD	Sibille E	A conserved BDNF, glutamate- and GABA-enriched gene module related to human depression identified by coexpression meta-analysis and DNA variant genome-wide association studies	PLoS One	24608543	2014
GSM1319066						PFC	GSE54567	MDD	Sibille E	A conserved BDNF, glutamate- and GABA-enriched gene module related to human depression identified by coexpression meta-analysis and DNA variant genome-wide association studies	PLoS One	24608543	2014
GSM1319067						PFC	GSE54567	MDD	Sibille E	A conserved BDNF, glutamate- and GABA-enriched gene module related to human depression identified by coexpression meta-analysis and DNA variant genome-wide association studies	PLoS One	24608543	2014
GSM1319068						PFC	GSE54567	MDD	Sibille E	A conserved BDNF, glutamate- and GABA-enriched gene module related to human depression identified by coexpression meta-analysis and DNA variant genome-wide association studies	PLoS One	24608543	2014
GSM1319069						PFC	GSE54567	MDD	Sibille E	A conserved BDNF, glutamate- and GABA-enriched gene module related to human depression identified by coexpression meta-analysis and DNA variant genome-wide association studies	PLoS One	24608543	2014
GSM1319070						PFC	GSE54567	MDD	Sibille E	A conserved BDNF, glutamate- and GABA-enriched gene module related to human depression identified by coexpression meta-analysis and DNA variant genome-wide association studies	PLoS One	24608543	2014
GSM1319071						PFC	GSE54567	MDD	Sibille E	A conserved BDNF, glutamate- and GABA-enriched gene module related to human depression identified by coexpression meta-analysis and DNA variant genome-wide association studies	PLoS One	24608543	2014
GSM1319072						PFC	GSE54567	MDD	Sibille E	A conserved BDNF, glutamate- and GABA-enriched gene module related to human depression identified by coexpression meta-analysis and DNA variant genome-wide association studies	PLoS One	24608543	2014
GSM1319073						PFC	GSE54567	MDD	Sibille E	A conserved BDNF, glutamate- and GABA-enriched gene module related to human depression identified by coexpression meta-analysis and DNA variant genome-wide association studies	PLoS One	24608543	2014
GSM1319074						PFC	GSE54567	MDD	Sibille E	A conserved BDNF, glutamate- and GABA-enriched gene module related to human depression identified by coexpression meta-analysis and DNA variant genome-wide association studies	PLoS One	24608543	2014
GSM1319075						PFC	GSE54567	MDD	Sibille E	A conserved BDNF, glutamate- and GABA-enriched gene module related to human depression identified by coexpression meta-analysis and DNA variant genome-wide association studies	PLoS One	24608543	2014
GSM1319076						PFC	GSE54567	MDD	Sibille E	A conserved BDNF, glutamate- and GABA-enriched gene module related to human depression identified by coexpression meta-analysis and DNA variant genome-wide association studies	PLoS One	24608543	2014
GSM1319077						PFC	GSE54567	MDD	Sibille E	A conserved BDNF, glutamate- and GABA-enriched gene module related to human depression identified by coexpression meta-analysis and DNA variant genome-wide association studies	PLoS One	24608543	2014
GSM1319050						PFC	GSE54567	Control	Sibille E	A conserved BDNF, glutamate- and GABA-enriched gene module related to human depression identified by coexpression meta-analysis and DNA variant genome-wide association studies	PLoS One	24608543	2014
GSM1319051						PFC	GSE54567	Control	Sibille E	A conserved BDNF, glutamate- and GABA-enriched gene module related to human depression identified by coexpression meta-analysis and DNA variant genome-wide association studies	PLoS One	24608543	2014
GSM1319052						PFC	GSE54567	Control	Sibille E	A conserved BDNF, glutamate- and GABA-enriched gene module related to human depression identified by coexpression meta-analysis and DNA variant genome-wide association studies	PLoS One	24608543	2014
GSM1319053						PFC	GSE54567	Control	Sibille E	A conserved BDNF, glutamate- and GABA-enriched gene module related to human depression identified by coexpression meta-analysis and DNA variant genome-wide association studies	PLoS One	24608543	2014
GSM1319054						PFC	GSE54567	Control	Sibille E	A conserved BDNF, glutamate- and GABA-enriched gene module related to human depression identified by coexpression meta-analysis and DNA variant genome-wide association studies	PLoS One	24608543	2014
GSM1319055						PFC	GSE54567	Control	Sibille E	A conserved BDNF, glutamate- and GABA-enriched gene module related to human depression identified by coexpression meta-analysis and DNA variant genome-wide association studies	PLoS One	24608543	2014
GSM1319056						PFC	GSE54567	Control	Sibille E	A conserved BDNF, glutamate- and GABA-enriched gene module related to human depression identified by coexpression meta-analysis and DNA variant genome-wide association studies	PLoS One	24608543	2014
GSM1319057						PFC	GSE54567	Control	Sibille E	A conserved BDNF, glutamate- and GABA-enriched gene module related to human depression identified by coexpression meta-analysis and DNA variant genome-wide association studies	PLoS One	24608543	2014
GSM1319058						PFC	GSE54567	Control	Sibille E	A conserved BDNF, glutamate- and GABA-enriched gene module related to human depression identified by coexpression meta-analysis and DNA variant genome-wide association studies	PLoS One	24608543	2014
GSM1319059						PFC	GSE54567	Control	Sibille E	A conserved BDNF, glutamate- and GABA-enriched gene module related to human depression identified by coexpression meta-analysis and DNA variant genome-wide association studies	PLoS One	24608543	2014
GSM1319060						PFC	GSE54567	Control	Sibille E	A conserved BDNF, glutamate- and GABA-enriched gene module related to human depression identified by coexpression meta-analysis and DNA variant genome-wide association studies	PLoS One	24608543	2014
GSM1319061						PFC	GSE54567	Control	Sibille E	A conserved BDNF, glutamate- and GABA-enriched gene module related to human depression identified by coexpression meta-analysis and DNA variant genome-wide association studies	PLoS One	24608543	2014
GSM1319062						PFC	GSE54567	Control	Sibille E	A conserved BDNF, glutamate- and GABA-enriched gene module related to human depression identified by coexpression meta-analysis and DNA variant genome-wide association studies	PLoS One	24608543	2014
GSM1319063						PFC	GSE54567	Control	Sibille E	A conserved BDNF, glutamate- and GABA-enriched gene module related to human depression identified by coexpression meta-analysis and DNA variant genome-wide association studies	PLoS One	24608543	2014
GSM1319036						AMY	GSE54566	MDD	Sibille E	A conserved BDNF, glutamate- and GABA-enriched gene module related to human depression identified by coexpression meta-analysis and DNA variant genome-wide association studies	PLoS One	24608543	2014
GSM1319037						AMY	GSE54566	MDD	Sibille E	A conserved BDNF, glutamate- and GABA-enriched gene module related to human depression identified by coexpression meta-analysis and DNA variant genome-wide association studies	PLoS One	24608543	2014
GSM1319038						AMY	GSE54566	MDD	Sibille E	A conserved BDNF, glutamate- and GABA-enriched gene module related to human depression identified by coexpression meta-analysis and DNA variant genome-wide association studies	PLoS One	24608543	2014
GSM1319039						AMY	GSE54566	MDD	Sibille E	A conserved BDNF, glutamate- and GABA-enriched gene module related to human depression identified by coexpression meta-analysis and DNA variant genome-wide association studies	PLoS One	24608543	2014
GSM1319040						AMY	GSE54566	MDD	Sibille E	A conserved BDNF, glutamate- and GABA-enriched gene module related to human depression identified by coexpression meta-analysis and DNA variant genome-wide association studies	PLoS One	24608543	2014
GSM1319041						AMY	GSE54566	MDD	Sibille E	A conserved BDNF, glutamate- and GABA-enriched gene module related to human depression identified by coexpression meta-analysis and DNA variant genome-wide association studies	PLoS One	24608543	2014
GSM1319042						AMY	GSE54566	MDD	Sibille E	A conserved BDNF, glutamate- and GABA-enriched gene module related to human depression identified by coexpression meta-analysis and DNA variant genome-wide association studies	PLoS One	24608543	2014
GSM1319043						AMY	GSE54566	MDD	Sibille E	A conserved BDNF, glutamate- and GABA-enriched gene module related to human depression identified by coexpression meta-analysis and DNA variant genome-wide association studies	PLoS One	24608543	2014
GSM1319044						AMY	GSE54566	MDD	Sibille E	A conserved BDNF, glutamate- and GABA-enriched gene module related to human depression identified by coexpression meta-analysis and DNA variant genome-wide association studies	PLoS One	24608543	2014
GSM1319045						AMY	GSE54566	MDD	Sibille E	A conserved BDNF, glutamate- and GABA-enriched gene module related to human depression identified by coexpression meta-analysis and DNA variant genome-wide association studies	PLoS One	24608543	2014
GSM1319046						AMY	GSE54566	MDD	Sibille E	A conserved BDNF, glutamate- and GABA-enriched gene module related to human depression identified by coexpression meta-analysis and DNA variant genome-wide association studies	PLoS One	24608543	2014
GSM1319047						AMY	GSE54566	MDD	Sibille E	A conserved BDNF, glutamate- and GABA-enriched gene module related to human depression identified by coexpression meta-analysis and DNA variant genome-wide association studies	PLoS One	24608543	2014
GSM1319048						AMY	GSE54566	MDD	Sibille E	A conserved BDNF, glutamate- and GABA-enriched gene module related to human depression identified by coexpression meta-analysis and DNA variant genome-wide association studies	PLoS One	24608543	2014
GSM1319049						AMY	GSE54566	MDD	Sibille E	A conserved BDNF, glutamate- and GABA-enriched gene module related to human depression identified by coexpression meta-analysis and DNA variant genome-wide association studies	PLoS One	24608543	2014
GSM1319022						AMY	GSE54566	Control	Sibille E	A conserved BDNF, glutamate- and GABA-enriched gene module related to human depression identified by coexpression meta-analysis and DNA variant genome-wide association studies	PLoS One	24608543	2014
GSM1319023						AMY	GSE54566	Control	Sibille E	A conserved BDNF, glutamate- and GABA-enriched gene module related to human depression identified by coexpression meta-analysis and DNA variant genome-wide association studies	PLoS One	24608543	2014
GSM1319024						AMY	GSE54566	Control	Sibille E	A conserved BDNF, glutamate- and GABA-enriched gene module related to human depression identified by coexpression meta-analysis and DNA variant genome-wide association studies	PLoS One	24608543	2014
GSM1319025						AMY	GSE54566	Control	Sibille E	A conserved BDNF, glutamate- and GABA-enriched gene module related to human depression identified by coexpression meta-analysis and DNA variant genome-wide association studies	PLoS One	24608543	2014
GSM1319026						AMY	GSE54566	Control	Sibille E	A conserved BDNF, glutamate- and GABA-enriched gene module related to human depression identified by coexpression meta-analysis and DNA variant genome-wide association studies	PLoS One	24608543	2014
GSM1319027						AMY	GSE54566	Control	Sibille E	A conserved BDNF, glutamate- and GABA-enriched gene module related to human depression identified by coexpression meta-analysis and DNA variant genome-wide association studies	PLoS One	24608543	2014
GSM1319028						AMY	GSE54566	Control	Sibille E	A conserved BDNF, glutamate- and GABA-enriched gene module related to human depression identified by coexpression meta-analysis and DNA variant genome-wide association studies	PLoS One	24608543	2014
GSM1319029						AMY	GSE54566	Control	Sibille E	A conserved BDNF, glutamate- and GABA-enriched gene module related to human depression identified by coexpression meta-analysis and DNA variant genome-wide association studies	PLoS One	24608543	2014
GSM1319030						AMY	GSE54566	Control	Sibille E	A conserved BDNF, glutamate- and GABA-enriched gene module related to human depression identified by coexpression meta-analysis and DNA variant genome-wide association studies	PLoS One	24608543	2014
GSM1319031						AMY	GSE54566	Control	Sibille E	A conserved BDNF, glutamate- and GABA-enriched gene module related to human depression identified by coexpression meta-analysis and DNA variant genome-wide association studies	PLoS One	24608543	2014
GSM1319032						AMY	GSE54566	Control	Sibille E	A conserved BDNF, glutamate- and GABA-enriched gene module related to human depression identified by coexpression meta-analysis and DNA variant genome-wide association studies	PLoS One	24608543	2014
GSM1319033						AMY	GSE54566	Control	Sibille E	A conserved BDNF, glutamate- and GABA-enriched gene module related to human depression identified by coexpression meta-analysis and DNA variant genome-wide association studies	PLoS One	24608543	2014
GSM1319034						AMY	GSE54566	Control	Sibille E	A conserved BDNF, glutamate- and GABA-enriched gene module related to human depression identified by coexpression meta-analysis and DNA variant genome-wide association studies	PLoS One	24608543	2014
GSM1319035						AMY	GSE54566	Control	Sibille E	A conserved BDNF, glutamate- and GABA-enriched gene module related to human depression identified by coexpression meta-analysis and DNA variant genome-wide association studies	PLoS One	24608543	2014
GSM1319006						ACC	GSE54565	MDD	Sibille E	A conserved BDNF, glutamate- and GABA-enriched gene module related to human depression identified by coexpression meta-analysis and DNA variant genome-wide association studies	PLoS One	24608543	2014
GSM1319007						ACC	GSE54565	MDD	Sibille E	A conserved BDNF, glutamate- and GABA-enriched gene module related to human depression identified by coexpression meta-analysis and DNA variant genome-wide association studies	PLoS One	24608543	2014
GSM1319008						ACC	GSE54565	MDD	Sibille E	A conserved BDNF, glutamate- and GABA-enriched gene module related to human depression identified by coexpression meta-analysis and DNA variant genome-wide association studies	PLoS One	24608543	2014
GSM1319009						ACC	GSE54565	MDD	Sibille E	A conserved BDNF, glutamate- and GABA-enriched gene module related to human depression identified by coexpression meta-analysis and DNA variant genome-wide association studies	PLoS One	24608543	2014
GSM1319010						ACC	GSE54565	MDD	Sibille E	A conserved BDNF, glutamate- and GABA-enriched gene module related to human depression identified by coexpression meta-analysis and DNA variant genome-wide association studies	PLoS One	24608543	2014
GSM1319011						ACC	GSE54565	MDD	Sibille E	A conserved BDNF, glutamate- and GABA-enriched gene module related to human depression identified by coexpression meta-analysis and DNA variant genome-wide association studies	PLoS One	24608543	2014
GSM1319012						ACC	GSE54565	MDD	Sibille E	A conserved BDNF, glutamate- and GABA-enriched gene module related to human depression identified by coexpression meta-analysis and DNA variant genome-wide association studies	PLoS One	24608543	2014
GSM1319013						ACC	GSE54565	MDD	Sibille E	A conserved BDNF, glutamate- and GABA-enriched gene module related to human depression identified by coexpression meta-analysis and DNA variant genome-wide association studies	PLoS One	24608543	2014
GSM1319014						ACC	GSE54565	MDD	Sibille E	A conserved BDNF, glutamate- and GABA-enriched gene module related to human depression identified by coexpression meta-analysis and DNA variant genome-wide association studies	PLoS One	24608543	2014
GSM1319015						ACC	GSE54565	MDD	Sibille E	A conserved BDNF, glutamate- and GABA-enriched gene module related to human depression identified by coexpression meta-analysis and DNA variant genome-wide association studies	PLoS One	24608543	2014
GSM1319016						ACC	GSE54565	MDD	Sibille E	A conserved BDNF, glutamate- and GABA-enriched gene module related to human depression identified by coexpression meta-analysis and DNA variant genome-wide association studies	PLoS One	24608543	2014
GSM1319017						ACC	GSE54565	MDD	Sibille E	A conserved BDNF, glutamate- and GABA-enriched gene module related to human depression identified by coexpression meta-analysis and DNA variant genome-wide association studies	PLoS One	24608543	2014
GSM1319018						ACC	GSE54565	MDD	Sibille E	A conserved BDNF, glutamate- and GABA-enriched gene module related to human depression identified by coexpression meta-analysis and DNA variant genome-wide association studies	PLoS One	24608543	2014
GSM1319019						ACC	GSE54565	MDD	Sibille E	A conserved BDNF, glutamate- and GABA-enriched gene module related to human depression identified by coexpression meta-analysis and DNA variant genome-wide association studies	PLoS One	24608543	2014
GSM1319020						ACC	GSE54565	MDD	Sibille E	A conserved BDNF, glutamate- and GABA-enriched gene module related to human depression identified by coexpression meta-analysis and DNA variant genome-wide association studies	PLoS One	24608543	2014
GSM1319021						ACC	GSE54565	MDD	Sibille E	A conserved BDNF, glutamate- and GABA-enriched gene module related to human depression identified by coexpression meta-analysis and DNA variant genome-wide association studies	PLoS One	24608543	2014
GSM1318990						ACC	GSE54565	Control	Sibille E	A conserved BDNF, glutamate- and GABA-enriched gene module related to human depression identified by coexpression meta-analysis and DNA variant genome-wide association studies	PLoS One	24608543	2014
GSM1318991						ACC	GSE54565	Control	Sibille E	A conserved BDNF, glutamate- and GABA-enriched gene module related to human depression identified by coexpression meta-analysis and DNA variant genome-wide association studies	PLoS One	24608543	2014
GSM1318992						ACC	GSE54565	Control	Sibille E	A conserved BDNF, glutamate- and GABA-enriched gene module related to human depression identified by coexpression meta-analysis and DNA variant genome-wide association studies	PLoS One	24608543	2014
GSM1318993						ACC	GSE54565	Control	Sibille E	A conserved BDNF, glutamate- and GABA-enriched gene module related to human depression identified by coexpression meta-analysis and DNA variant genome-wide association studies	PLoS One	24608543	2014
GSM1318994						ACC	GSE54565	Control	Sibille E	A conserved BDNF, glutamate- and GABA-enriched gene module related to human depression identified by coexpression meta-analysis and DNA variant genome-wide association studies	PLoS One	24608543	2014
GSM1318995						ACC	GSE54565	Control	Sibille E	A conserved BDNF, glutamate- and GABA-enriched gene module related to human depression identified by coexpression meta-analysis and DNA variant genome-wide association studies	PLoS One	24608543	2014
GSM1318996						ACC	GSE54565	Control	Sibille E	A conserved BDNF, glutamate- and GABA-enriched gene module related to human depression identified by coexpression meta-analysis and DNA variant genome-wide association studies	PLoS One	24608543	2014
GSM1318997						ACC	GSE54565	Control	Sibille E	A conserved BDNF, glutamate- and GABA-enriched gene module related to human depression identified by coexpression meta-analysis and DNA variant genome-wide association studies	PLoS One	24608543	2014
GSM1318998						ACC	GSE54565	Control	Sibille E	A conserved BDNF, glutamate- and GABA-enriched gene module related to human depression identified by coexpression meta-analysis and DNA variant genome-wide association studies	PLoS One	24608543	2014
GSM1318999						ACC	GSE54565	Control	Sibille E	A conserved BDNF, glutamate- and GABA-enriched gene module related to human depression identified by coexpression meta-analysis and DNA variant genome-wide association studies	PLoS One	24608543	2014
GSM1319000						ACC	GSE54565	Control	Sibille E	A conserved BDNF, glutamate- and GABA-enriched gene module related to human depression identified by coexpression meta-analysis and DNA variant genome-wide association studies	PLoS One	24608543	2014
GSM1319001						ACC	GSE54565	Control	Sibille E	A conserved BDNF, glutamate- and GABA-enriched gene module related to human depression identified by coexpression meta-analysis and DNA variant genome-wide association studies	PLoS One	24608543	2014
GSM1319002						ACC	GSE54565	Control	Sibille E	A conserved BDNF, glutamate- and GABA-enriched gene module related to human depression identified by coexpression meta-analysis and DNA variant genome-wide association studies	PLoS One	24608543	2014
GSM1319003						ACC	GSE54565	Control	Sibille E	A conserved BDNF, glutamate- and GABA-enriched gene module related to human depression identified by coexpression meta-analysis and DNA variant genome-wide association studies	PLoS One	24608543	2014
GSM1319004						ACC	GSE54565	Control	Sibille E	A conserved BDNF, glutamate- and GABA-enriched gene module related to human depression identified by coexpression meta-analysis and DNA variant genome-wide association studies	PLoS One	24608543	2014
GSM1319005						ACC	GSE54565	Control	Sibille E	A conserved BDNF, glutamate- and GABA-enriched gene module related to human depression identified by coexpression meta-analysis and DNA variant genome-wide association studies	PLoS One	24608543	2014
GSM1318948						AMY	GSE54564	MDD	Sibille E	A conserved BDNF, glutamate- and GABA-enriched gene module related to human depression identified by coexpression meta-analysis and DNA variant genome-wide association studies	PLoS One	24608543	2014
GSM1318949						AMY	GSE54564	MDD	Sibille E	A conserved BDNF, glutamate- and GABA-enriched gene module related to human depression identified by coexpression meta-analysis and DNA variant genome-wide association studies	PLoS One	24608543	2014
GSM1318950						AMY	GSE54564	MDD	Sibille E	A conserved BDNF, glutamate- and GABA-enriched gene module related to human depression identified by coexpression meta-analysis and DNA variant genome-wide association studies	PLoS One	24608543	2014
GSM1318951						AMY	GSE54564	MDD	Sibille E	A conserved BDNF, glutamate- and GABA-enriched gene module related to human depression identified by coexpression meta-analysis and DNA variant genome-wide association studies	PLoS One	24608543	2014
GSM1318952						AMY	GSE54564	MDD	Sibille E	A conserved BDNF, glutamate- and GABA-enriched gene module related to human depression identified by coexpression meta-analysis and DNA variant genome-wide association studies	PLoS One	24608543	2014
GSM1318953						AMY	GSE54564	MDD	Sibille E	A conserved BDNF, glutamate- and GABA-enriched gene module related to human depression identified by coexpression meta-analysis and DNA variant genome-wide association studies	PLoS One	24608543	2014
GSM1318954						AMY	GSE54564	MDD	Sibille E	A conserved BDNF, glutamate- and GABA-enriched gene module related to human depression identified by coexpression meta-analysis and DNA variant genome-wide association studies	PLoS One	24608543	2014
GSM1318955						AMY	GSE54564	MDD	Sibille E	A conserved BDNF, glutamate- and GABA-enriched gene module related to human depression identified by coexpression meta-analysis and DNA variant genome-wide association studies	PLoS One	24608543	2014
GSM1318956						AMY	GSE54564	MDD	Sibille E	A conserved BDNF, glutamate- and GABA-enriched gene module related to human depression identified by coexpression meta-analysis and DNA variant genome-wide association studies	PLoS One	24608543	2014
GSM1318957						AMY	GSE54564	MDD	Sibille E	A conserved BDNF, glutamate- and GABA-enriched gene module related to human depression identified by coexpression meta-analysis and DNA variant genome-wide association studies	PLoS One	24608543	2014
GSM1318958						AMY	GSE54564	MDD	Sibille E	A conserved BDNF, glutamate- and GABA-enriched gene module related to human depression identified by coexpression meta-analysis and DNA variant genome-wide association studies	PLoS One	24608543	2014
GSM1318959						AMY	GSE54564	MDD	Sibille E	A conserved BDNF, glutamate- and GABA-enriched gene module related to human depression identified by coexpression meta-analysis and DNA variant genome-wide association studies	PLoS One	24608543	2014
GSM1318960						AMY	GSE54564	MDD	Sibille E	A conserved BDNF, glutamate- and GABA-enriched gene module related to human depression identified by coexpression meta-analysis and DNA variant genome-wide association studies	PLoS One	24608543	2014
GSM1318961						AMY	GSE54564	MDD	Sibille E	A conserved BDNF, glutamate- and GABA-enriched gene module related to human depression identified by coexpression meta-analysis and DNA variant genome-wide association studies	PLoS One	24608543	2014
GSM1318962						AMY	GSE54564	MDD	Sibille E	A conserved BDNF, glutamate- and GABA-enriched gene module related to human depression identified by coexpression meta-analysis and DNA variant genome-wide association studies	PLoS One	24608543	2014
GSM1318963						AMY	GSE54564	MDD	Sibille E	A conserved BDNF, glutamate- and GABA-enriched gene module related to human depression identified by coexpression meta-analysis and DNA variant genome-wide association studies	PLoS One	24608543	2014
GSM1318964						AMY	GSE54564	MDD	Sibille E	A conserved BDNF, glutamate- and GABA-enriched gene module related to human depression identified by coexpression meta-analysis and DNA variant genome-wide association studies	PLoS One	24608543	2014
GSM1318965						AMY	GSE54564	MDD	Sibille E	A conserved BDNF, glutamate- and GABA-enriched gene module related to human depression identified by coexpression meta-analysis and DNA variant genome-wide association studies	PLoS One	24608543	2014
GSM1318966						AMY	GSE54564	MDD	Sibille E	A conserved BDNF, glutamate- and GABA-enriched gene module related to human depression identified by coexpression meta-analysis and DNA variant genome-wide association studies	PLoS One	24608543	2014
GSM1318967						AMY	GSE54564	MDD	Sibille E	A conserved BDNF, glutamate- and GABA-enriched gene module related to human depression identified by coexpression meta-analysis and DNA variant genome-wide association studies	PLoS One	24608543	2014
GSM1318968						AMY	GSE54564	MDD	Sibille E	A conserved BDNF, glutamate- and GABA-enriched gene module related to human depression identified by coexpression meta-analysis and DNA variant genome-wide association studies	PLoS One	24608543	2014
GSM1318969						AMY	GSE54564	Control	Sibille E	A conserved BDNF, glutamate- and GABA-enriched gene module related to human depression identified by coexpression meta-analysis and DNA variant genome-wide association studies	PLoS One	24608543	2014
GSM1318970						AMY	GSE54564	Control	Sibille E	A conserved BDNF, glutamate- and GABA-enriched gene module related to human depression identified by coexpression meta-analysis and DNA variant genome-wide association studies	PLoS One	24608543	2014
GSM1318971						AMY	GSE54564	Control	Sibille E	A conserved BDNF, glutamate- and GABA-enriched gene module related to human depression identified by coexpression meta-analysis and DNA variant genome-wide association studies	PLoS One	24608543	2014
GSM1318972						AMY	GSE54564	Control	Sibille E	A conserved BDNF, glutamate- and GABA-enriched gene module related to human depression identified by coexpression meta-analysis and DNA variant genome-wide association studies	PLoS One	24608543	2014
GSM1318973						AMY	GSE54564	Control	Sibille E	A conserved BDNF, glutamate- and GABA-enriched gene module related to human depression identified by coexpression meta-analysis and DNA variant genome-wide association studies	PLoS One	24608543	2014
GSM1318974						AMY	GSE54564	Control	Sibille E	A conserved BDNF, glutamate- and GABA-enriched gene module related to human depression identified by coexpression meta-analysis and DNA variant genome-wide association studies	PLoS One	24608543	2014
GSM1318975						AMY	GSE54564	Control	Sibille E	A conserved BDNF, glutamate- and GABA-enriched gene module related to human depression identified by coexpression meta-analysis and DNA variant genome-wide association studies	PLoS One	24608543	2014
GSM1318976						AMY	GSE54564	Control	Sibille E	A conserved BDNF, glutamate- and GABA-enriched gene module related to human depression identified by coexpression meta-analysis and DNA variant genome-wide association studies	PLoS One	24608543	2014
GSM1318977						AMY	GSE54564	Control	Sibille E	A conserved BDNF, glutamate- and GABA-enriched gene module related to human depression identified by coexpression meta-analysis and DNA variant genome-wide association studies	PLoS One	24608543	2014
GSM1318978						AMY	GSE54564	Control	Sibille E	A conserved BDNF, glutamate- and GABA-enriched gene module related to human depression identified by coexpression meta-analysis and DNA variant genome-wide association studies	PLoS One	24608543	2014
GSM1318979						AMY	GSE54564	Control	Sibille E	A conserved BDNF, glutamate- and GABA-enriched gene module related to human depression identified by coexpression meta-analysis and DNA variant genome-wide association studies	PLoS One	24608543	2014
GSM1318980						AMY	GSE54564	Control	Sibille E	A conserved BDNF, glutamate- and GABA-enriched gene module related to human depression identified by coexpression meta-analysis and DNA variant genome-wide association studies	PLoS One	24608543	2014
GSM1318981						AMY	GSE54564	Control	Sibille E	A conserved BDNF, glutamate- and GABA-enriched gene module related to human depression identified by coexpression meta-analysis and DNA variant genome-wide association studies	PLoS One	24608543	2014
GSM1318982						AMY	GSE54564	Control	Sibille E	A conserved BDNF, glutamate- and GABA-enriched gene module related to human depression identified by coexpression meta-analysis and DNA variant genome-wide association studies	PLoS One	24608543	2014
GSM1318983						AMY	GSE54564	Control	Sibille E	A conserved BDNF, glutamate- and GABA-enriched gene module related to human depression identified by coexpression meta-analysis and DNA variant genome-wide association studies	PLoS One	24608543	2014
GSM1318984						AMY	GSE54564	Control	Sibille E	A conserved BDNF, glutamate- and GABA-enriched gene module related to human depression identified by coexpression meta-analysis and DNA variant genome-wide association studies	PLoS One	24608543	2014
GSM1318985						AMY	GSE54564	Control	Sibille E	A conserved BDNF, glutamate- and GABA-enriched gene module related to human depression identified by coexpression meta-analysis and DNA variant genome-wide association studies	PLoS One	24608543	2014
GSM1318986						AMY	GSE54564	Control	Sibille E	A conserved BDNF, glutamate- and GABA-enriched gene module related to human depression identified by coexpression meta-analysis and DNA variant genome-wide association studies	PLoS One	24608543	2014
GSM1318987						AMY	GSE54564	Control	Sibille E	A conserved BDNF, glutamate- and GABA-enriched gene module related to human depression identified by coexpression meta-analysis and DNA variant genome-wide association studies	PLoS One	24608543	2014
GSM1318988						AMY	GSE54564	Control	Sibille E	A conserved BDNF, glutamate- and GABA-enriched gene module related to human depression identified by coexpression meta-analysis and DNA variant genome-wide association studies	PLoS One	24608543	2014
GSM1318989						AMY	GSE54564	Control	Sibille E	A conserved BDNF, glutamate- and GABA-enriched gene module related to human depression identified by coexpression meta-analysis and DNA variant genome-wide association studies	PLoS One	24608543	2014
GSM1318898						ACC	GSE54563	MDD	Sibille E	A conserved BDNF, glutamate- and GABA-enriched gene module related to human depression identified by coexpression meta-analysis and DNA variant genome-wide association studies	PLoS One	24608543	2014
GSM1318899						ACC	GSE54563	MDD	Sibille E	A conserved BDNF, glutamate- and GABA-enriched gene module related to human depression identified by coexpression meta-analysis and DNA variant genome-wide association studies	PLoS One	24608543	2014
GSM1318900						ACC	GSE54563	MDD	Sibille E	A conserved BDNF, glutamate- and GABA-enriched gene module related to human depression identified by coexpression meta-analysis and DNA variant genome-wide association studies	PLoS One	24608543	2014
GSM1318901						ACC	GSE54563	MDD	Sibille E	A conserved BDNF, glutamate- and GABA-enriched gene module related to human depression identified by coexpression meta-analysis and DNA variant genome-wide association studies	PLoS One	24608543	2014
GSM1318902						ACC	GSE54563	MDD	Sibille E	A conserved BDNF, glutamate- and GABA-enriched gene module related to human depression identified by coexpression meta-analysis and DNA variant genome-wide association studies	PLoS One	24608543	2014
GSM1318903						ACC	GSE54563	MDD	Sibille E	A conserved BDNF, glutamate- and GABA-enriched gene module related to human depression identified by coexpression meta-analysis and DNA variant genome-wide association studies	PLoS One	24608543	2014
GSM1318904						ACC	GSE54563	MDD	Sibille E	A conserved BDNF, glutamate- and GABA-enriched gene module related to human depression identified by coexpression meta-analysis and DNA variant genome-wide association studies	PLoS One	24608543	2014
GSM1318905						ACC	GSE54563	MDD	Sibille E	A conserved BDNF, glutamate- and GABA-enriched gene module related to human depression identified by coexpression meta-analysis and DNA variant genome-wide association studies	PLoS One	24608543	2014
GSM1318906						ACC	GSE54563	MDD	Sibille E	A conserved BDNF, glutamate- and GABA-enriched gene module related to human depression identified by coexpression meta-analysis and DNA variant genome-wide association studies	PLoS One	24608543	2014
GSM1318907						ACC	GSE54563	MDD	Sibille E	A conserved BDNF, glutamate- and GABA-enriched gene module related to human depression identified by coexpression meta-analysis and DNA variant genome-wide association studies	PLoS One	24608543	2014
GSM1318908						ACC	GSE54563	MDD	Sibille E	A conserved BDNF, glutamate- and GABA-enriched gene module related to human depression identified by coexpression meta-analysis and DNA variant genome-wide association studies	PLoS One	24608543	2014
GSM1318909						ACC	GSE54563	MDD	Sibille E	A conserved BDNF, glutamate- and GABA-enriched gene module related to human depression identified by coexpression meta-analysis and DNA variant genome-wide association studies	PLoS One	24608543	2014
GSM1318910						ACC	GSE54563	MDD	Sibille E	A conserved BDNF, glutamate- and GABA-enriched gene module related to human depression identified by coexpression meta-analysis and DNA variant genome-wide association studies	PLoS One	24608543	2014
GSM1318911						ACC	GSE54563	MDD	Sibille E	A conserved BDNF, glutamate- and GABA-enriched gene module related to human depression identified by coexpression meta-analysis and DNA variant genome-wide association studies	PLoS One	24608543	2014
GSM1318912						ACC	GSE54563	MDD	Sibille E	A conserved BDNF, glutamate- and GABA-enriched gene module related to human depression identified by coexpression meta-analysis and DNA variant genome-wide association studies	PLoS One	24608543	2014
GSM1318913						ACC	GSE54563	MDD	Sibille E	A conserved BDNF, glutamate- and GABA-enriched gene module related to human depression identified by coexpression meta-analysis and DNA variant genome-wide association studies	PLoS One	24608543	2014
GSM1318914						ACC	GSE54563	MDD	Sibille E	A conserved BDNF, glutamate- and GABA-enriched gene module related to human depression identified by coexpression meta-analysis and DNA variant genome-wide association studies	PLoS One	24608543	2014
GSM1318915						ACC	GSE54563	MDD	Sibille E	A conserved BDNF, glutamate- and GABA-enriched gene module related to human depression identified by coexpression meta-analysis and DNA variant genome-wide association studies	PLoS One	24608543	2014
GSM1318916						ACC	GSE54563	MDD	Sibille E	A conserved BDNF, glutamate- and GABA-enriched gene module related to human depression identified by coexpression meta-analysis and DNA variant genome-wide association studies	PLoS One	24608543	2014
GSM1318917						ACC	GSE54563	MDD	Sibille E	A conserved BDNF, glutamate- and GABA-enriched gene module related to human depression identified by coexpression meta-analysis and DNA variant genome-wide association studies	PLoS One	24608543	2014
GSM1318918						ACC	GSE54563	MDD	Sibille E	A conserved BDNF, glutamate- and GABA-enriched gene module related to human depression identified by coexpression meta-analysis and DNA variant genome-wide association studies	PLoS One	24608543	2014
GSM1318919						ACC	GSE54563	MDD	Sibille E	A conserved BDNF, glutamate- and GABA-enriched gene module related to human depression identified by coexpression meta-analysis and DNA variant genome-wide association studies	PLoS One	24608543	2014
GSM1318942						ACC	GSE54563	MDD	Sibille E	A conserved BDNF, glutamate- and GABA-enriched gene module related to human depression identified by coexpression meta-analysis and DNA variant genome-wide association studies	PLoS One	24608543	2014
GSM1318943						ACC	GSE54563	MDD	Sibille E	A conserved BDNF, glutamate- and GABA-enriched gene module related to human depression identified by coexpression meta-analysis and DNA variant genome-wide association studies	PLoS One	24608543	2014
GSM1318944						ACC	GSE54563	MDD	Sibille E	A conserved BDNF, glutamate- and GABA-enriched gene module related to human depression identified by coexpression meta-analysis and DNA variant genome-wide association studies	PLoS One	24608543	2014
GSM1318920						ACC	GSE54563	Control	Sibille E	A conserved BDNF, glutamate- and GABA-enriched gene module related to human depression identified by coexpression meta-analysis and DNA variant genome-wide association studies	PLoS One	24608543	2014
GSM1318921						ACC	GSE54563	Control	Sibille E	A conserved BDNF, glutamate- and GABA-enriched gene module related to human depression identified by coexpression meta-analysis and DNA variant genome-wide association studies	PLoS One	24608543	2014
GSM1318922						ACC	GSE54563	Control	Sibille E	A conserved BDNF, glutamate- and GABA-enriched gene module related to human depression identified by coexpression meta-analysis and DNA variant genome-wide association studies	PLoS One	24608543	2014
GSM1318923						ACC	GSE54563	Control	Sibille E	A conserved BDNF, glutamate- and GABA-enriched gene module related to human depression identified by coexpression meta-analysis and DNA variant genome-wide association studies	PLoS One	24608543	2014
GSM1318924						ACC	GSE54563	Control	Sibille E	A conserved BDNF, glutamate- and GABA-enriched gene module related to human depression identified by coexpression meta-analysis and DNA variant genome-wide association studies	PLoS One	24608543	2014
GSM1318925						ACC	GSE54563	Control	Sibille E	A conserved BDNF, glutamate- and GABA-enriched gene module related to human depression identified by coexpression meta-analysis and DNA variant genome-wide association studies	PLoS One	24608543	2014
GSM1318926						ACC	GSE54563	Control	Sibille E	A conserved BDNF, glutamate- and GABA-enriched gene module related to human depression identified by coexpression meta-analysis and DNA variant genome-wide association studies	PLoS One	24608543	2014
GSM1318927						ACC	GSE54563	Control	Sibille E	A conserved BDNF, glutamate- and GABA-enriched gene module related to human depression identified by coexpression meta-analysis and DNA variant genome-wide association studies	PLoS One	24608543	2014
GSM1318928						ACC	GSE54563	Control	Sibille E	A conserved BDNF, glutamate- and GABA-enriched gene module related to human depression identified by coexpression meta-analysis and DNA variant genome-wide association studies	PLoS One	24608543	2014
GSM1318929						ACC	GSE54563	Control	Sibille E	A conserved BDNF, glutamate- and GABA-enriched gene module related to human depression identified by coexpression meta-analysis and DNA variant genome-wide association studies	PLoS One	24608543	2014
GSM1318930						ACC	GSE54563	Control	Sibille E	A conserved BDNF, glutamate- and GABA-enriched gene module related to human depression identified by coexpression meta-analysis and DNA variant genome-wide association studies	PLoS One	24608543	2014
GSM1318931						ACC	GSE54563	Control	Sibille E	A conserved BDNF, glutamate- and GABA-enriched gene module related to human depression identified by coexpression meta-analysis and DNA variant genome-wide association studies	PLoS One	24608543	2014
GSM1318932						ACC	GSE54563	Control	Sibille E	A conserved BDNF, glutamate- and GABA-enriched gene module related to human depression identified by coexpression meta-analysis and DNA variant genome-wide association studies	PLoS One	24608543	2014
GSM1318933						ACC	GSE54563	Control	Sibille E	A conserved BDNF, glutamate- and GABA-enriched gene module related to human depression identified by coexpression meta-analysis and DNA variant genome-wide association studies	PLoS One	24608543	2014
GSM1318934						ACC	GSE54563	Control	Sibille E	A conserved BDNF, glutamate- and GABA-enriched gene module related to human depression identified by coexpression meta-analysis and DNA variant genome-wide association studies	PLoS One	24608543	2014
GSM1318935						ACC	GSE54563	Control	Sibille E	A conserved BDNF, glutamate- and GABA-enriched gene module related to human depression identified by coexpression meta-analysis and DNA variant genome-wide association studies	PLoS One	24608543	2014
GSM1318936						ACC	GSE54563	Control	Sibille E	A conserved BDNF, glutamate- and GABA-enriched gene module related to human depression identified by coexpression meta-analysis and DNA variant genome-wide association studies	PLoS One	24608543	2014
GSM1318937						ACC	GSE54563	Control	Sibille E	A conserved BDNF, glutamate- and GABA-enriched gene module related to human depression identified by coexpression meta-analysis and DNA variant genome-wide association studies	PLoS One	24608543	2014
GSM1318938						ACC	GSE54563	Control	Sibille E	A conserved BDNF, glutamate- and GABA-enriched gene module related to human depression identified by coexpression meta-analysis and DNA variant genome-wide association studies	PLoS One	24608543	2014
GSM1318939						ACC	GSE54563	Control	Sibille E	A conserved BDNF, glutamate- and GABA-enriched gene module related to human depression identified by coexpression meta-analysis and DNA variant genome-wide association studies	PLoS One	24608543	2014
GSM1318940						ACC	GSE54563	Control	Sibille E	A conserved BDNF, glutamate- and GABA-enriched gene module related to human depression identified by coexpression meta-analysis and DNA variant genome-wide association studies	PLoS One	24608543	2014
GSM1318941						ACC	GSE54563	Control	Sibille E	A conserved BDNF, glutamate- and GABA-enriched gene module related to human depression identified by coexpression meta-analysis and DNA variant genome-wide association studies	PLoS One	24608543	2014
GSM1318945						ACC	GSE54563	Control	Sibille E	A conserved BDNF, glutamate- and GABA-enriched gene module related to human depression identified by coexpression meta-analysis and DNA variant genome-wide association studies	PLoS One	24608543	2014
GSM1318946						ACC	GSE54563	Control	Sibille E	A conserved BDNF, glutamate- and GABA-enriched gene module related to human depression identified by coexpression meta-analysis and DNA variant genome-wide association studies	PLoS One	24608543	2014
GSM1318947						ACC	GSE54563	Control	Sibille E	A conserved BDNF, glutamate- and GABA-enriched gene module related to human depression identified by coexpression meta-analysis and DNA variant genome-wide association studies	PLoS One	24608543	2014
GSM1318888						ACC	GSE54562	MDD	Sibille E	A conserved BDNF, glutamate- and GABA-enriched gene module related to human depression identified by coexpression meta-analysis and DNA variant genome-wide association studies	PLoS One	24608543	2014
GSM1318889						ACC	GSE54562	MDD	Sibille E	A conserved BDNF, glutamate- and GABA-enriched gene module related to human depression identified by coexpression meta-analysis and DNA variant genome-wide association studies	PLoS One	24608543	2014
GSM1318890						ACC	GSE54562	MDD	Sibille E	A conserved BDNF, glutamate- and GABA-enriched gene module related to human depression identified by coexpression meta-analysis and DNA variant genome-wide association studies	PLoS One	24608543	2014
GSM1318891						ACC	GSE54562	MDD	Sibille E	A conserved BDNF, glutamate- and GABA-enriched gene module related to human depression identified by coexpression meta-analysis and DNA variant genome-wide association studies	PLoS One	24608543	2014
GSM1318892						ACC	GSE54562	MDD	Sibille E	A conserved BDNF, glutamate- and GABA-enriched gene module related to human depression identified by coexpression meta-analysis and DNA variant genome-wide association studies	PLoS One	24608543	2014
GSM1318893						ACC	GSE54562	MDD	Sibille E	A conserved BDNF, glutamate- and GABA-enriched gene module related to human depression identified by coexpression meta-analysis and DNA variant genome-wide association studies	PLoS One	24608543	2014
GSM1318894						ACC	GSE54562	MDD	Sibille E	A conserved BDNF, glutamate- and GABA-enriched gene module related to human depression identified by coexpression meta-analysis and DNA variant genome-wide association studies	PLoS One	24608543	2014
GSM1318895						ACC	GSE54562	MDD	Sibille E	A conserved BDNF, glutamate- and GABA-enriched gene module related to human depression identified by coexpression meta-analysis and DNA variant genome-wide association studies	PLoS One	24608543	2014
GSM1318896						ACC	GSE54562	MDD	Sibille E	A conserved BDNF, glutamate- and GABA-enriched gene module related to human depression identified by coexpression meta-analysis and DNA variant genome-wide association studies	PLoS One	24608543	2014
GSM1318897						ACC	GSE54562	MDD	Sibille E	A conserved BDNF, glutamate- and GABA-enriched gene module related to human depression identified by coexpression meta-analysis and DNA variant genome-wide association studies	PLoS One	24608543	2014
GSM1318878						ACC	GSE54562	Control	Sibille E	A conserved BDNF, glutamate- and GABA-enriched gene module related to human depression identified by coexpression meta-analysis and DNA variant genome-wide association studies	PLoS One	24608543	2014
GSM1318879						ACC	GSE54562	Control	Sibille E	A conserved BDNF, glutamate- and GABA-enriched gene module related to human depression identified by coexpression meta-analysis and DNA variant genome-wide association studies	PLoS One	24608543	2014
GSM1318880						ACC	GSE54562	Control	Sibille E	A conserved BDNF, glutamate- and GABA-enriched gene module related to human depression identified by coexpression meta-analysis and DNA variant genome-wide association studies	PLoS One	24608543	2014
GSM1318881						ACC	GSE54562	Control	Sibille E	A conserved BDNF, glutamate- and GABA-enriched gene module related to human depression identified by coexpression meta-analysis and DNA variant genome-wide association studies	PLoS One	24608543	2014
GSM1318882						ACC	GSE54562	Control	Sibille E	A conserved BDNF, glutamate- and GABA-enriched gene module related to human depression identified by coexpression meta-analysis and DNA variant genome-wide association studies	PLoS One	24608543	2014
GSM1318883						ACC	GSE54562	Control	Sibille E	A conserved BDNF, glutamate- and GABA-enriched gene module related to human depression identified by coexpression meta-analysis and DNA variant genome-wide association studies	PLoS One	24608543	2014
GSM1318884						ACC	GSE54562	Control	Sibille E	A conserved BDNF, glutamate- and GABA-enriched gene module related to human depression identified by coexpression meta-analysis and DNA variant genome-wide association studies	PLoS One	24608543	2014
GSM1318885						ACC	GSE54562	Control	Sibille E	A conserved BDNF, glutamate- and GABA-enriched gene module related to human depression identified by coexpression meta-analysis and DNA variant genome-wide association studies	PLoS One	24608543	2014
GSM1318886						ACC	GSE54562	Control	Sibille E	A conserved BDNF, glutamate- and GABA-enriched gene module related to human depression identified by coexpression meta-analysis and DNA variant genome-wide association studies	PLoS One	24608543	2014
GSM1318887						ACC	GSE54562	Control	Sibille E	A conserved BDNF, glutamate- and GABA-enriched gene module related to human depression identified by coexpression meta-analysis and DNA variant genome-wide association studies	PLoS One	24608543	2014
GSM1304956	51	6.5	24.6	7.8	male	PFC	GSE53987	MDD	Lanz TA	Postmortem transcriptional profiling reveals widespread increase in inflammation in schizophrenia: a comparison of prefrontal cortex, striatum, and hippocampus among matched tetrads of controls with subjects diagnosed with schizophrenia, bipolar or major depressive disorder	Transl Psychiatry	31123247	2019
GSM1304957	53	6.7	11.9	8.4	female	PFC	GSE53987	MDD	Lanz TA	Postmortem transcriptional profiling reveals widespread increase in inflammation in schizophrenia: a comparison of prefrontal cortex, striatum, and hippocampus among matched tetrads of controls with subjects diagnosed with schizophrenia, bipolar or major depressive disorder	Transl Psychiatry	31123247	2019
GSM1304958	26	6.4	13.4	8.4	female	PFC	GSE53987	MDD	Lanz TA	Postmortem transcriptional profiling reveals widespread increase in inflammation in schizophrenia: a comparison of prefrontal cortex, striatum, and hippocampus among matched tetrads of controls with subjects diagnosed with schizophrenia, bipolar or major depressive disorder	Transl Psychiatry	31123247	2019
GSM1304959	52	6.5	10.3	8.1	female	PFC	GSE53987	MDD	Lanz TA	Postmortem transcriptional profiling reveals widespread increase in inflammation in schizophrenia: a comparison of prefrontal cortex, striatum, and hippocampus among matched tetrads of controls with subjects diagnosed with schizophrenia, bipolar or major depressive disorder	Transl Psychiatry	31123247	2019
GSM1304960	62	6.5	26	7.8	male	PFC	GSE53987	MDD	Lanz TA	Postmortem transcriptional profiling reveals widespread increase in inflammation in schizophrenia: a comparison of prefrontal cortex, striatum, and hippocampus among matched tetrads of controls with subjects diagnosed with schizophrenia, bipolar or major depressive disorder	Transl Psychiatry	31123247	2019
GSM1304961	29	6.9	26.6	8.2	male	PFC	GSE53987	MDD	Lanz TA	Postmortem transcriptional profiling reveals widespread increase in inflammation in schizophrenia: a comparison of prefrontal cortex, striatum, and hippocampus among matched tetrads of controls with subjects diagnosed with schizophrenia, bipolar or major depressive disorder	Transl Psychiatry	31123247	2019
GSM1304962	49	6.4	23.4	7.6	female	PFC	GSE53987	MDD	Lanz TA	Postmortem transcriptional profiling reveals widespread increase in inflammation in schizophrenia: a comparison of prefrontal cortex, striatum, and hippocampus among matched tetrads of controls with subjects diagnosed with schizophrenia, bipolar or major depressive disorder	Transl Psychiatry	31123247	2019
GSM1304963	54	6.2	17.9	7.5	female	PFC	GSE53987	MDD	Lanz TA	Postmortem transcriptional profiling reveals widespread increase in inflammation in schizophrenia: a comparison of prefrontal cortex, striatum, and hippocampus among matched tetrads of controls with subjects diagnosed with schizophrenia, bipolar or major depressive disorder	Transl Psychiatry	31123247	2019
GSM1304964	28	6.6	24.8	7.9	female	PFC	GSE53987	MDD	Lanz TA	Postmortem transcriptional profiling reveals widespread increase in inflammation in schizophrenia: a comparison of prefrontal cortex, striatum, and hippocampus among matched tetrads of controls with subjects diagnosed with schizophrenia, bipolar or major depressive disorder	Transl Psychiatry	31123247	2019
GSM1304965	42	6.4	14.3	8.4	male	PFC	GSE53987	MDD	Lanz TA	Postmortem transcriptional profiling reveals widespread increase in inflammation in schizophrenia: a comparison of prefrontal cortex, striatum, and hippocampus among matched tetrads of controls with subjects diagnosed with schizophrenia, bipolar or major depressive disorder	Transl Psychiatry	31123247	2019
GSM1304966	40	6.6	22.2	7.7	female	PFC	GSE53987	MDD	Lanz TA	Postmortem transcriptional profiling reveals widespread increase in inflammation in schizophrenia: a comparison of prefrontal cortex, striatum, and hippocampus among matched tetrads of controls with subjects diagnosed with schizophrenia, bipolar or major depressive disorder	Transl Psychiatry	31123247	2019
GSM1304967	47	6.6	24	6.8	male	PFC	GSE53987	MDD	Lanz TA	Postmortem transcriptional profiling reveals widespread increase in inflammation in schizophrenia: a comparison of prefrontal cortex, striatum, and hippocampus among matched tetrads of controls with subjects diagnosed with schizophrenia, bipolar or major depressive disorder	Transl Psychiatry	31123247	2019
GSM1304968	44	6.5	11	7.2	male	PFC	GSE53987	MDD	Lanz TA	Postmortem transcriptional profiling reveals widespread increase in inflammation in schizophrenia: a comparison of prefrontal cortex, striatum, and hippocampus among matched tetrads of controls with subjects diagnosed with schizophrenia, bipolar or major depressive disorder	Transl Psychiatry	31123247	2019
GSM1304969	59	6.6	13	7.7	male	PFC	GSE53987	MDD	Lanz TA	Postmortem transcriptional profiling reveals widespread increase in inflammation in schizophrenia: a comparison of prefrontal cortex, striatum, and hippocampus among matched tetrads of controls with subjects diagnosed with schizophrenia, bipolar or major depressive disorder	Transl Psychiatry	31123247	2019
GSM1304970	47	6.6	22.3	6.7	female	PFC	GSE53987	MDD	Lanz TA	Postmortem transcriptional profiling reveals widespread increase in inflammation in schizophrenia: a comparison of prefrontal cortex, striatum, and hippocampus among matched tetrads of controls with subjects diagnosed with schizophrenia, bipolar or major depressive disorder	Transl Psychiatry	31123247	2019
GSM1304971	34	6.6	24.4	7.8	male	PFC	GSE53987	MDD	Lanz TA	Postmortem transcriptional profiling reveals widespread increase in inflammation in schizophrenia: a comparison of prefrontal cortex, striatum, and hippocampus among matched tetrads of controls with subjects diagnosed with schizophrenia, bipolar or major depressive disorder	Transl Psychiatry	31123247	2019
GSM1304972	51	7.3	28.3	7.7	male	PFC	GSE53987	MDD	Lanz TA	Postmortem transcriptional profiling reveals widespread increase in inflammation in schizophrenia: a comparison of prefrontal cortex, striatum, and hippocampus among matched tetrads of controls with subjects diagnosed with schizophrenia, bipolar or major depressive disorder	Transl Psychiatry	31123247	2019
GSM1305023	42	6.4	14.3	8.7	male	STR	GSE53987	MDD	Lanz TA	Postmortem transcriptional profiling reveals widespread increase in inflammation in schizophrenia: a comparison of prefrontal cortex, striatum, and hippocampus among matched tetrads of controls with subjects diagnosed with schizophrenia, bipolar or major depressive disorder	Transl Psychiatry	31123247	2019
GSM1305024	44	6.5	19.3	8.5	male	STR	GSE53987	MDD	Lanz TA	Postmortem transcriptional profiling reveals widespread increase in inflammation in schizophrenia: a comparison of prefrontal cortex, striatum, and hippocampus among matched tetrads of controls with subjects diagnosed with schizophrenia, bipolar or major depressive disorder	Transl Psychiatry	31123247	2019
GSM1305025	47	6.6	24	7.3	male	STR	GSE53987	MDD	Lanz TA	Postmortem transcriptional profiling reveals widespread increase in inflammation in schizophrenia: a comparison of prefrontal cortex, striatum, and hippocampus among matched tetrads of controls with subjects diagnosed with schizophrenia, bipolar or major depressive disorder	Transl Psychiatry	31123247	2019
GSM1305026	44	6.5	11	7.7	male	STR	GSE53987	MDD	Lanz TA	Postmortem transcriptional profiling reveals widespread increase in inflammation in schizophrenia: a comparison of prefrontal cortex, striatum, and hippocampus among matched tetrads of controls with subjects diagnosed with schizophrenia, bipolar or major depressive disorder	Transl Psychiatry	31123247	2019
GSM1305027	59	6.6	13	8.4	male	STR	GSE53987	MDD	Lanz TA	Postmortem transcriptional profiling reveals widespread increase in inflammation in schizophrenia: a comparison of prefrontal cortex, striatum, and hippocampus among matched tetrads of controls with subjects diagnosed with schizophrenia, bipolar or major depressive disorder	Transl Psychiatry	31123247	2019
GSM1305028	47	6.6	22.3	8.2	female	STR	GSE53987	MDD	Lanz TA	Postmortem transcriptional profiling reveals widespread increase in inflammation in schizophrenia: a comparison of prefrontal cortex, striatum, and hippocampus among matched tetrads of controls with subjects diagnosed with schizophrenia, bipolar or major depressive disorder	Transl Psychiatry	31123247	2019
GSM1305029	34	6.6	24.4	9.1	male	STR	GSE53987	MDD	Lanz TA	Postmortem transcriptional profiling reveals widespread increase in inflammation in schizophrenia: a comparison of prefrontal cortex, striatum, and hippocampus among matched tetrads of controls with subjects diagnosed with schizophrenia, bipolar or major depressive disorder	Transl Psychiatry	31123247	2019
GSM1305030	51	7.3	28.3	8.6	male	STR	GSE53987	MDD	Lanz TA	Postmortem transcriptional profiling reveals widespread increase in inflammation in schizophrenia: a comparison of prefrontal cortex, striatum, and hippocampus among matched tetrads of controls with subjects diagnosed with schizophrenia, bipolar or major depressive disorder	Transl Psychiatry	31123247	2019
GSM1305031	51	6.5	24.6	8.3	male	STR	GSE53987	MDD	Lanz TA	Postmortem transcriptional profiling reveals widespread increase in inflammation in schizophrenia: a comparison of prefrontal cortex, striatum, and hippocampus among matched tetrads of controls with subjects diagnosed with schizophrenia, bipolar or major depressive disorder	Transl Psychiatry	31123247	2019
GSM1305032	53	6.7	11.9	8.8	female	STR	GSE53987	MDD	Lanz TA	Postmortem transcriptional profiling reveals widespread increase in inflammation in schizophrenia: a comparison of prefrontal cortex, striatum, and hippocampus among matched tetrads of controls with subjects diagnosed with schizophrenia, bipolar or major depressive disorder	Transl Psychiatry	31123247	2019
GSM1305033	26	6.4	13.4	9.2	female	STR	GSE53987	MDD	Lanz TA	Postmortem transcriptional profiling reveals widespread increase in inflammation in schizophrenia: a comparison of prefrontal cortex, striatum, and hippocampus among matched tetrads of controls with subjects diagnosed with schizophrenia, bipolar or major depressive disorder	Transl Psychiatry	31123247	2019
GSM1305034	52	6.5	10.3	6.7	female	STR	GSE53987	MDD	Lanz TA	Postmortem transcriptional profiling reveals widespread increase in inflammation in schizophrenia: a comparison of prefrontal cortex, striatum, and hippocampus among matched tetrads of controls with subjects diagnosed with schizophrenia, bipolar or major depressive disorder	Transl Psychiatry	31123247	2019
GSM1305035	62	6.5	26	7.5	male	STR	GSE53987	MDD	Lanz TA	Postmortem transcriptional profiling reveals widespread increase in inflammation in schizophrenia: a comparison of prefrontal cortex, striatum, and hippocampus among matched tetrads of controls with subjects diagnosed with schizophrenia, bipolar or major depressive disorder	Transl Psychiatry	31123247	2019
GSM1305036	29	6.9	26.6	9.2	male	STR	GSE53987	MDD	Lanz TA	Postmortem transcriptional profiling reveals widespread increase in inflammation in schizophrenia: a comparison of prefrontal cortex, striatum, and hippocampus among matched tetrads of controls with subjects diagnosed with schizophrenia, bipolar or major depressive disorder	Transl Psychiatry	31123247	2019
GSM1305037	49	6.4	23.4	6.7	female	STR	GSE53987	MDD	Lanz TA	Postmortem transcriptional profiling reveals widespread increase in inflammation in schizophrenia: a comparison of prefrontal cortex, striatum, and hippocampus among matched tetrads of controls with subjects diagnosed with schizophrenia, bipolar or major depressive disorder	Transl Psychiatry	31123247	2019
GSM1305038	54	6.2	17.9	9	female	STR	GSE53987	MDD	Lanz TA	Postmortem transcriptional profiling reveals widespread increase in inflammation in schizophrenia: a comparison of prefrontal cortex, striatum, and hippocampus among matched tetrads of controls with subjects diagnosed with schizophrenia, bipolar or major depressive disorder	Transl Psychiatry	31123247	2019
GSM1304888	51	6.5	24.6	7.7	male	HPC	GSE53987	MDD	Lanz TA	Postmortem transcriptional profiling reveals widespread increase in inflammation in schizophrenia: a comparison of prefrontal cortex, striatum, and hippocampus among matched tetrads of controls with subjects diagnosed with schizophrenia, bipolar or major depressive disorder	Transl Psychiatry	31123247	2019
GSM1304889	53	6.7	11.9	8.1	female	HPC	GSE53987	MDD	Lanz TA	Postmortem transcriptional profiling reveals widespread increase in inflammation in schizophrenia: a comparison of prefrontal cortex, striatum, and hippocampus among matched tetrads of controls with subjects diagnosed with schizophrenia, bipolar or major depressive disorder	Transl Psychiatry	31123247	2019
GSM1304890	26	6.4	13.4	7.5	female	HPC	GSE53987	MDD	Lanz TA	Postmortem transcriptional profiling reveals widespread increase in inflammation in schizophrenia: a comparison of prefrontal cortex, striatum, and hippocampus among matched tetrads of controls with subjects diagnosed with schizophrenia, bipolar or major depressive disorder	Transl Psychiatry	31123247	2019
GSM1304891	52	6.5	10.3	6.6	female	HPC	GSE53987	MDD	Lanz TA	Postmortem transcriptional profiling reveals widespread increase in inflammation in schizophrenia: a comparison of prefrontal cortex, striatum, and hippocampus among matched tetrads of controls with subjects diagnosed with schizophrenia, bipolar or major depressive disorder	Transl Psychiatry	31123247	2019
GSM1304892	62	6.5	26	6.8	male	HPC	GSE53987	MDD	Lanz TA	Postmortem transcriptional profiling reveals widespread increase in inflammation in schizophrenia: a comparison of prefrontal cortex, striatum, and hippocampus among matched tetrads of controls with subjects diagnosed with schizophrenia, bipolar or major depressive disorder	Transl Psychiatry	31123247	2019
GSM1304893	29	6.9	26.6	7.8	male	HPC	GSE53987	MDD	Lanz TA	Postmortem transcriptional profiling reveals widespread increase in inflammation in schizophrenia: a comparison of prefrontal cortex, striatum, and hippocampus among matched tetrads of controls with subjects diagnosed with schizophrenia, bipolar or major depressive disorder	Transl Psychiatry	31123247	2019
GSM1304894	49	6.4	23.4	6.2	female	HPC	GSE53987	MDD	Lanz TA	Postmortem transcriptional profiling reveals widespread increase in inflammation in schizophrenia: a comparison of prefrontal cortex, striatum, and hippocampus among matched tetrads of controls with subjects diagnosed with schizophrenia, bipolar or major depressive disorder	Transl Psychiatry	31123247	2019
GSM1304895	54	6.2	17.9	6.1	female	HPC	GSE53987	MDD	Lanz TA	Postmortem transcriptional profiling reveals widespread increase in inflammation in schizophrenia: a comparison of prefrontal cortex, striatum, and hippocampus among matched tetrads of controls with subjects diagnosed with schizophrenia, bipolar or major depressive disorder	Transl Psychiatry	31123247	2019
GSM1304896	28	6.6	24.8	8.2	female	HPC	GSE53987	MDD	Lanz TA	Postmortem transcriptional profiling reveals widespread increase in inflammation in schizophrenia: a comparison of prefrontal cortex, striatum, and hippocampus among matched tetrads of controls with subjects diagnosed with schizophrenia, bipolar or major depressive disorder	Transl Psychiatry	31123247	2019
GSM1304897	42	6.4	14.3	6.2	male	HPC	GSE53987	MDD	Lanz TA	Postmortem transcriptional profiling reveals widespread increase in inflammation in schizophrenia: a comparison of prefrontal cortex, striatum, and hippocampus among matched tetrads of controls with subjects diagnosed with schizophrenia, bipolar or major depressive disorder	Transl Psychiatry	31123247	2019
GSM1304898	44	6.5	19.3	6.3	male	HPC	GSE53987	MDD	Lanz TA	Postmortem transcriptional profiling reveals widespread increase in inflammation in schizophrenia: a comparison of prefrontal cortex, striatum, and hippocampus among matched tetrads of controls with subjects diagnosed with schizophrenia, bipolar or major depressive disorder	Transl Psychiatry	31123247	2019
GSM1304899	40	6.6	22.2	8	female	HPC	GSE53987	MDD	Lanz TA	Postmortem transcriptional profiling reveals widespread increase in inflammation in schizophrenia: a comparison of prefrontal cortex, striatum, and hippocampus among matched tetrads of controls with subjects diagnosed with schizophrenia, bipolar or major depressive disorder	Transl Psychiatry	31123247	2019
GSM1304900	47	6.6	24	5.5	male	HPC	GSE53987	MDD	Lanz TA	Postmortem transcriptional profiling reveals widespread increase in inflammation in schizophrenia: a comparison of prefrontal cortex, striatum, and hippocampus among matched tetrads of controls with subjects diagnosed with schizophrenia, bipolar or major depressive disorder	Transl Psychiatry	31123247	2019
GSM1304901	59	6.6	13	7.2	male	HPC	GSE53987	MDD	Lanz TA	Postmortem transcriptional profiling reveals widespread increase in inflammation in schizophrenia: a comparison of prefrontal cortex, striatum, and hippocampus among matched tetrads of controls with subjects diagnosed with schizophrenia, bipolar or major depressive disorder	Transl Psychiatry	31123247	2019
GSM1304902	47	6.6	22.3	6.5	female	HPC	GSE53987	MDD	Lanz TA	Postmortem transcriptional profiling reveals widespread increase in inflammation in schizophrenia: a comparison of prefrontal cortex, striatum, and hippocampus among matched tetrads of controls with subjects diagnosed with schizophrenia, bipolar or major depressive disorder	Transl Psychiatry	31123247	2019
GSM1304903	34	6.6	24.4	8.4	male	HPC	GSE53987	MDD	Lanz TA	Postmortem transcriptional profiling reveals widespread increase in inflammation in schizophrenia: a comparison of prefrontal cortex, striatum, and hippocampus among matched tetrads of controls with subjects diagnosed with schizophrenia, bipolar or major depressive disorder	Transl Psychiatry	31123247	2019
GSM1304904	51	7.3	28.3	7	male	HPC	GSE53987	MDD	Lanz TA	Postmortem transcriptional profiling reveals widespread increase in inflammation in schizophrenia: a comparison of prefrontal cortex, striatum, and hippocampus among matched tetrads of controls with subjects diagnosed with schizophrenia, bipolar or major depressive disorder	Transl Psychiatry	31123247	2019
GSM1304937	51	6.6	24.2	7.9	male	PFC	GSE53987	Control	Lanz TA	Postmortem transcriptional profiling reveals widespread increase in inflammation in schizophrenia: a comparison of prefrontal cortex, striatum, and hippocampus among matched tetrads of controls with subjects diagnosed with schizophrenia, bipolar or major depressive disorder	Transl Psychiatry	31123247	2019
GSM1304938	51	6.6	7.8	8.6	female	PFC	GSE53987	Control	Lanz TA	Postmortem transcriptional profiling reveals widespread increase in inflammation in schizophrenia: a comparison of prefrontal cortex, striatum, and hippocampus among matched tetrads of controls with subjects diagnosed with schizophrenia, bipolar or major depressive disorder	Transl Psychiatry	31123247	2019
GSM1304939	36	6.4	14.5	8.6	female	PFC	GSE53987	Control	Lanz TA	Postmortem transcriptional profiling reveals widespread increase in inflammation in schizophrenia: a comparison of prefrontal cortex, striatum, and hippocampus among matched tetrads of controls with subjects diagnosed with schizophrenia, bipolar or major depressive disorder	Transl Psychiatry	31123247	2019
GSM1304940	65	6.5	18.5	8.3	female	PFC	GSE53987	Control	Lanz TA	Postmortem transcriptional profiling reveals widespread increase in inflammation in schizophrenia: a comparison of prefrontal cortex, striatum, and hippocampus among matched tetrads of controls with subjects diagnosed with schizophrenia, bipolar or major depressive disorder	Transl Psychiatry	31123247	2019
GSM1304941	55	6.1	28	7.9	male	PFC	GSE53987	Control	Lanz TA	Postmortem transcriptional profiling reveals widespread increase in inflammation in schizophrenia: a comparison of prefrontal cortex, striatum, and hippocampus among matched tetrads of controls with subjects diagnosed with schizophrenia, bipolar or major depressive disorder	Transl Psychiatry	31123247	2019
GSM1304942	22	6.8	20.1	8.1	male	PFC	GSE53987	Control	Lanz TA	Postmortem transcriptional profiling reveals widespread increase in inflammation in schizophrenia: a comparison of prefrontal cortex, striatum, and hippocampus among matched tetrads of controls with subjects diagnosed with schizophrenia, bipolar or major depressive disorder	Transl Psychiatry	31123247	2019
GSM1304943	52	7.1	22.6	8.2	female	PFC	GSE53987	Control	Lanz TA	Postmortem transcriptional profiling reveals widespread increase in inflammation in schizophrenia: a comparison of prefrontal cortex, striatum, and hippocampus among matched tetrads of controls with subjects diagnosed with schizophrenia, bipolar or major depressive disorder	Transl Psychiatry	31123247	2019
GSM1304944	58	6.4	22.7	8	female	PFC	GSE53987	Control	Lanz TA	Postmortem transcriptional profiling reveals widespread increase in inflammation in schizophrenia: a comparison of prefrontal cortex, striatum, and hippocampus among matched tetrads of controls with subjects diagnosed with schizophrenia, bipolar or major depressive disorder	Transl Psychiatry	31123247	2019
GSM1304945	40	6.8	16.6	8.2	female	PFC	GSE53987	Control	Lanz TA	Postmortem transcriptional profiling reveals widespread increase in inflammation in schizophrenia: a comparison of prefrontal cortex, striatum, and hippocampus among matched tetrads of controls with subjects diagnosed with schizophrenia, bipolar or major depressive disorder	Transl Psychiatry	31123247	2019
GSM1304946	41	6.6	15.4	8.2	female	PFC	GSE53987	Control	Lanz TA	Postmortem transcriptional profiling reveals widespread increase in inflammation in schizophrenia: a comparison of prefrontal cortex, striatum, and hippocampus among matched tetrads of controls with subjects diagnosed with schizophrenia, bipolar or major depressive disorder	Transl Psychiatry	31123247	2019
GSM1304947	49	6.5	21.2	7.9	male	PFC	GSE53987	Control	Lanz TA	Postmortem transcriptional profiling reveals widespread increase in inflammation in schizophrenia: a comparison of prefrontal cortex, striatum, and hippocampus among matched tetrads of controls with subjects diagnosed with schizophrenia, bipolar or major depressive disorder	Transl Psychiatry	31123247	2019
GSM1304948	48	6.6	21.68	7.5	male	PFC	GSE53987	Control	Lanz TA	Postmortem transcriptional profiling reveals widespread increase in inflammation in schizophrenia: a comparison of prefrontal cortex, striatum, and hippocampus among matched tetrads of controls with subjects diagnosed with schizophrenia, bipolar or major depressive disorder	Transl Psychiatry	31123247	2019
GSM1304949	39	6.8	24.5	7.4	female	PFC	GSE53987	Control	Lanz TA	Postmortem transcriptional profiling reveals widespread increase in inflammation in schizophrenia: a comparison of prefrontal cortex, striatum, and hippocampus among matched tetrads of controls with subjects diagnosed with schizophrenia, bipolar or major depressive disorder	Transl Psychiatry	31123247	2019
GSM1304950	48	6.5	24.5	6.8	male	PFC	GSE53987	Control	Lanz TA	Postmortem transcriptional profiling reveals widespread increase in inflammation in schizophrenia: a comparison of prefrontal cortex, striatum, and hippocampus among matched tetrads of controls with subjects diagnosed with schizophrenia, bipolar or major depressive disorder	Transl Psychiatry	31123247	2019
GSM1304951	43	6.6	13.8	7.5	male	PFC	GSE53987	Control	Lanz TA	Postmortem transcriptional profiling reveals widespread increase in inflammation in schizophrenia: a comparison of prefrontal cortex, striatum, and hippocampus among matched tetrads of controls with subjects diagnosed with schizophrenia, bipolar or major depressive disorder	Transl Psychiatry	31123247	2019
GSM1304952	68	6.8	11.8	6.7	male	PFC	GSE53987	Control	Lanz TA	Postmortem transcriptional profiling reveals widespread increase in inflammation in schizophrenia: a comparison of prefrontal cortex, striatum, and hippocampus among matched tetrads of controls with subjects diagnosed with schizophrenia, bipolar or major depressive disorder	Transl Psychiatry	31123247	2019
GSM1304953	58	6.6	18.8	8.7	female	PFC	GSE53987	Control	Lanz TA	Postmortem transcriptional profiling reveals widespread increase in inflammation in schizophrenia: a comparison of prefrontal cortex, striatum, and hippocampus among matched tetrads of controls with subjects diagnosed with schizophrenia, bipolar or major depressive disorder	Transl Psychiatry	31123247	2019
GSM1304954	43	6.7	22.3	8	male	PFC	GSE53987	Control	Lanz TA	Postmortem transcriptional profiling reveals widespread increase in inflammation in schizophrenia: a comparison of prefrontal cortex, striatum, and hippocampus among matched tetrads of controls with subjects diagnosed with schizophrenia, bipolar or major depressive disorder	Transl Psychiatry	31123247	2019
GSM1304955	46	6.3	22	6.6	male	PFC	GSE53987	Control	Lanz TA	Postmortem transcriptional profiling reveals widespread increase in inflammation in schizophrenia: a comparison of prefrontal cortex, striatum, and hippocampus among matched tetrads of controls with subjects diagnosed with schizophrenia, bipolar or major depressive disorder	Transl Psychiatry	31123247	2019
GSM1305005	49	6.5	21.2	8.4	male	STR	GSE53987	Control	Lanz TA	Postmortem transcriptional profiling reveals widespread increase in inflammation in schizophrenia: a comparison of prefrontal cortex, striatum, and hippocampus among matched tetrads of controls with subjects diagnosed with schizophrenia, bipolar or major depressive disorder	Transl Psychiatry	31123247	2019
GSM1305006	48	6.6	21.68	7.5	male	STR	GSE53987	Control	Lanz TA	Postmortem transcriptional profiling reveals widespread increase in inflammation in schizophrenia: a comparison of prefrontal cortex, striatum, and hippocampus among matched tetrads of controls with subjects diagnosed with schizophrenia, bipolar or major depressive disorder	Transl Psychiatry	31123247	2019
GSM1305007	39	6.8	24.5	7.5	female	STR	GSE53987	Control	Lanz TA	Postmortem transcriptional profiling reveals widespread increase in inflammation in schizophrenia: a comparison of prefrontal cortex, striatum, and hippocampus among matched tetrads of controls with subjects diagnosed with schizophrenia, bipolar or major depressive disorder	Transl Psychiatry	31123247	2019
GSM1305008	48	6.5	24.5	7.6	male	STR	GSE53987	Control	Lanz TA	Postmortem transcriptional profiling reveals widespread increase in inflammation in schizophrenia: a comparison of prefrontal cortex, striatum, and hippocampus among matched tetrads of controls with subjects diagnosed with schizophrenia, bipolar or major depressive disorder	Transl Psychiatry	31123247	2019
GSM1305009	43	6.6	13.8	8.7	male	STR	GSE53987	Control	Lanz TA	Postmortem transcriptional profiling reveals widespread increase in inflammation in schizophrenia: a comparison of prefrontal cortex, striatum, and hippocampus among matched tetrads of controls with subjects diagnosed with schizophrenia, bipolar or major depressive disorder	Transl Psychiatry	31123247	2019
GSM1305010	68	6.8	11.8	8.5	male	STR	GSE53987	Control	Lanz TA	Postmortem transcriptional profiling reveals widespread increase in inflammation in schizophrenia: a comparison of prefrontal cortex, striatum, and hippocampus among matched tetrads of controls with subjects diagnosed with schizophrenia, bipolar or major depressive disorder	Transl Psychiatry	31123247	2019
GSM1305011	58	6.6	18.8	8.6	female	STR	GSE53987	Control	Lanz TA	Postmortem transcriptional profiling reveals widespread increase in inflammation in schizophrenia: a comparison of prefrontal cortex, striatum, and hippocampus among matched tetrads of controls with subjects diagnosed with schizophrenia, bipolar or major depressive disorder	Transl Psychiatry	31123247	2019
GSM1305012	43	6.7	22.3	8.5	male	STR	GSE53987	Control	Lanz TA	Postmortem transcriptional profiling reveals widespread increase in inflammation in schizophrenia: a comparison of prefrontal cortex, striatum, and hippocampus among matched tetrads of controls with subjects diagnosed with schizophrenia, bipolar or major depressive disorder	Transl Psychiatry	31123247	2019
GSM1305013	46	6.3	22	7	male	STR	GSE53987	Control	Lanz TA	Postmortem transcriptional profiling reveals widespread increase in inflammation in schizophrenia: a comparison of prefrontal cortex, striatum, and hippocampus among matched tetrads of controls with subjects diagnosed with schizophrenia, bipolar or major depressive disorder	Transl Psychiatry	31123247	2019
GSM1305014	51	6.6	24.2	8.3	male	STR	GSE53987	Control	Lanz TA	Postmortem transcriptional profiling reveals widespread increase in inflammation in schizophrenia: a comparison of prefrontal cortex, striatum, and hippocampus among matched tetrads of controls with subjects diagnosed with schizophrenia, bipolar or major depressive disorder	Transl Psychiatry	31123247	2019
GSM1305015	51	6.6	7.8	9	female	STR	GSE53987	Control	Lanz TA	Postmortem transcriptional profiling reveals widespread increase in inflammation in schizophrenia: a comparison of prefrontal cortex, striatum, and hippocampus among matched tetrads of controls with subjects diagnosed with schizophrenia, bipolar or major depressive disorder	Transl Psychiatry	31123247	2019
GSM1305016	36	6.4	14.5	9.3	female	STR	GSE53987	Control	Lanz TA	Postmortem transcriptional profiling reveals widespread increase in inflammation in schizophrenia: a comparison of prefrontal cortex, striatum, and hippocampus among matched tetrads of controls with subjects diagnosed with schizophrenia, bipolar or major depressive disorder	Transl Psychiatry	31123247	2019
GSM1305017	65	6.5	18.5	7.4	female	STR	GSE53987	Control	Lanz TA	Postmortem transcriptional profiling reveals widespread increase in inflammation in schizophrenia: a comparison of prefrontal cortex, striatum, and hippocampus among matched tetrads of controls with subjects diagnosed with schizophrenia, bipolar or major depressive disorder	Transl Psychiatry	31123247	2019
GSM1305018	55	6.1	28	7.6	male	STR	GSE53987	Control	Lanz TA	Postmortem transcriptional profiling reveals widespread increase in inflammation in schizophrenia: a comparison of prefrontal cortex, striatum, and hippocampus among matched tetrads of controls with subjects diagnosed with schizophrenia, bipolar or major depressive disorder	Transl Psychiatry	31123247	2019
GSM1305019	22	6.8	20.1	7.4	male	STR	GSE53987	Control	Lanz TA	Postmortem transcriptional profiling reveals widespread increase in inflammation in schizophrenia: a comparison of prefrontal cortex, striatum, and hippocampus among matched tetrads of controls with subjects diagnosed with schizophrenia, bipolar or major depressive disorder	Transl Psychiatry	31123247	2019
GSM1305020	52	7.1	22.6	8.8	female	STR	GSE53987	Control	Lanz TA	Postmortem transcriptional profiling reveals widespread increase in inflammation in schizophrenia: a comparison of prefrontal cortex, striatum, and hippocampus among matched tetrads of controls with subjects diagnosed with schizophrenia, bipolar or major depressive disorder	Transl Psychiatry	31123247	2019
GSM1305021	58	6.4	22.7	9	female	STR	GSE53987	Control	Lanz TA	Postmortem transcriptional profiling reveals widespread increase in inflammation in schizophrenia: a comparison of prefrontal cortex, striatum, and hippocampus among matched tetrads of controls with subjects diagnosed with schizophrenia, bipolar or major depressive disorder	Transl Psychiatry	31123247	2019
GSM1305022	40	6.8	16.6	8.7	female	STR	GSE53987	Control	Lanz TA	Postmortem transcriptional profiling reveals widespread increase in inflammation in schizophrenia: a comparison of prefrontal cortex, striatum, and hippocampus among matched tetrads of controls with subjects diagnosed with schizophrenia, bipolar or major depressive disorder	Transl Psychiatry	31123247	2019
GSM1304870	51	6.6	24.2	7.8	male	HPC	GSE53987	Control	Lanz TA	Postmortem transcriptional profiling reveals widespread increase in inflammation in schizophrenia: a comparison of prefrontal cortex, striatum, and hippocampus among matched tetrads of controls with subjects diagnosed with schizophrenia, bipolar or major depressive disorder	Transl Psychiatry	31123247	2019
GSM1304871	51	6.6	7.8	7.2	female	HPC	GSE53987	Control	Lanz TA	Postmortem transcriptional profiling reveals widespread increase in inflammation in schizophrenia: a comparison of prefrontal cortex, striatum, and hippocampus among matched tetrads of controls with subjects diagnosed with schizophrenia, bipolar or major depressive disorder	Transl Psychiatry	31123247	2019
GSM1304872	36	6.4	14.5	8	female	HPC	GSE53987	Control	Lanz TA	Postmortem transcriptional profiling reveals widespread increase in inflammation in schizophrenia: a comparison of prefrontal cortex, striatum, and hippocampus among matched tetrads of controls with subjects diagnosed with schizophrenia, bipolar or major depressive disorder	Transl Psychiatry	31123247	2019
GSM1304873	65	6.5	18.5	7	female	HPC	GSE53987	Control	Lanz TA	Postmortem transcriptional profiling reveals widespread increase in inflammation in schizophrenia: a comparison of prefrontal cortex, striatum, and hippocampus among matched tetrads of controls with subjects diagnosed with schizophrenia, bipolar or major depressive disorder	Transl Psychiatry	31123247	2019
GSM1304874	55	6.1	28	6.8	male	HPC	GSE53987	Control	Lanz TA	Postmortem transcriptional profiling reveals widespread increase in inflammation in schizophrenia: a comparison of prefrontal cortex, striatum, and hippocampus among matched tetrads of controls with subjects diagnosed with schizophrenia, bipolar or major depressive disorder	Transl Psychiatry	31123247	2019
GSM1304875	22	6.8	20.1	7.1	male	HPC	GSE53987	Control	Lanz TA	Postmortem transcriptional profiling reveals widespread increase in inflammation in schizophrenia: a comparison of prefrontal cortex, striatum, and hippocampus among matched tetrads of controls with subjects diagnosed with schizophrenia, bipolar or major depressive disorder	Transl Psychiatry	31123247	2019
GSM1304876	52	7.1	22.6	7	female	HPC	GSE53987	Control	Lanz TA	Postmortem transcriptional profiling reveals widespread increase in inflammation in schizophrenia: a comparison of prefrontal cortex, striatum, and hippocampus among matched tetrads of controls with subjects diagnosed with schizophrenia, bipolar or major depressive disorder	Transl Psychiatry	31123247	2019
GSM1304877	58	6.4	22.7	6.3	female	HPC	GSE53987	Control	Lanz TA	Postmortem transcriptional profiling reveals widespread increase in inflammation in schizophrenia: a comparison of prefrontal cortex, striatum, and hippocampus among matched tetrads of controls with subjects diagnosed with schizophrenia, bipolar or major depressive disorder	Transl Psychiatry	31123247	2019
GSM1304878	40	6.8	16.6	7.9	female	HPC	GSE53987	Control	Lanz TA	Postmortem transcriptional profiling reveals widespread increase in inflammation in schizophrenia: a comparison of prefrontal cortex, striatum, and hippocampus among matched tetrads of controls with subjects diagnosed with schizophrenia, bipolar or major depressive disorder	Transl Psychiatry	31123247	2019
GSM1304879	41	6.6	15.4	8.5	female	HPC	GSE53987	Control	Lanz TA	Postmortem transcriptional profiling reveals widespread increase in inflammation in schizophrenia: a comparison of prefrontal cortex, striatum, and hippocampus among matched tetrads of controls with subjects diagnosed with schizophrenia, bipolar or major depressive disorder	Transl Psychiatry	31123247	2019
GSM1304880	49	6.5	21.2	7.8	male	HPC	GSE53987	Control	Lanz TA	Postmortem transcriptional profiling reveals widespread increase in inflammation in schizophrenia: a comparison of prefrontal cortex, striatum, and hippocampus among matched tetrads of controls with subjects diagnosed with schizophrenia, bipolar or major depressive disorder	Transl Psychiatry	31123247	2019
GSM1304881	48	6.6	21.68	7.3	male	HPC	GSE53987	Control	Lanz TA	Postmortem transcriptional profiling reveals widespread increase in inflammation in schizophrenia: a comparison of prefrontal cortex, striatum, and hippocampus among matched tetrads of controls with subjects diagnosed with schizophrenia, bipolar or major depressive disorder	Transl Psychiatry	31123247	2019
GSM1304882	39	6.8	24.5	8.2	female	HPC	GSE53987	Control	Lanz TA	Postmortem transcriptional profiling reveals widespread increase in inflammation in schizophrenia: a comparison of prefrontal cortex, striatum, and hippocampus among matched tetrads of controls with subjects diagnosed with schizophrenia, bipolar or major depressive disorder	Transl Psychiatry	31123247	2019
GSM1304883	48	6.5	24.5	7	male	HPC	GSE53987	Control	Lanz TA	Postmortem transcriptional profiling reveals widespread increase in inflammation in schizophrenia: a comparison of prefrontal cortex, striatum, and hippocampus among matched tetrads of controls with subjects diagnosed with schizophrenia, bipolar or major depressive disorder	Transl Psychiatry	31123247	2019
GSM1304884	43	6.6	13.8	7.6	male	HPC	GSE53987	Control	Lanz TA	Postmortem transcriptional profiling reveals widespread increase in inflammation in schizophrenia: a comparison of prefrontal cortex, striatum, and hippocampus among matched tetrads of controls with subjects diagnosed with schizophrenia, bipolar or major depressive disorder	Transl Psychiatry	31123247	2019
GSM1304885	68	6.8	11.8	6.1	male	HPC	GSE53987	Control	Lanz TA	Postmortem transcriptional profiling reveals widespread increase in inflammation in schizophrenia: a comparison of prefrontal cortex, striatum, and hippocampus among matched tetrads of controls with subjects diagnosed with schizophrenia, bipolar or major depressive disorder	Transl Psychiatry	31123247	2019
GSM1304886	58	6.6	18.8	7.2	female	HPC	GSE53987	Control	Lanz TA	Postmortem transcriptional profiling reveals widespread increase in inflammation in schizophrenia: a comparison of prefrontal cortex, striatum, and hippocampus among matched tetrads of controls with subjects diagnosed with schizophrenia, bipolar or major depressive disorder	Transl Psychiatry	31123247	2019
GSM1304887	43	6.7	22.3	7.9	male	HPC	GSE53987	Control	Lanz TA	Postmortem transcriptional profiling reveals widespread increase in inflammation in schizophrenia: a comparison of prefrontal cortex, striatum, and hippocampus among matched tetrads of controls with subjects diagnosed with schizophrenia, bipolar or major depressive disorder	Transl Psychiatry	31123247	2019
GSM1087524					male	AMY	GSE44593	MDD	Sibille E	/	/	/	/
GSM1087525					male	AMY	GSE44593	MDD	Sibille E	/	/	/	/
GSM1087526					male	AMY	GSE44593	MDD	Sibille E	/	/	/	/
GSM1087527					male	AMY	GSE44593	MDD	Sibille E	/	/	/	/
GSM1087528					male	AMY	GSE44593	MDD	Sibille E	/	/	/	/
GSM1087529					male	AMY	GSE44593	MDD	Sibille E	/	/	/	/
GSM1087530					male	AMY	GSE44593	MDD	Sibille E	/	/	/	/
GSM1087531					male	AMY	GSE44593	MDD	Sibille E	/	/	/	/
GSM1087532					male	AMY	GSE44593	MDD	Sibille E	/	/	/	/
GSM1087533					male	AMY	GSE44593	MDD	Sibille E	/	/	/	/
GSM1087534					male	AMY	GSE44593	MDD	Sibille E	/	/	/	/
GSM1087535					male	AMY	GSE44593	MDD	Sibille E	/	/	/	/
GSM1087536					male	AMY	GSE44593	MDD	Sibille E	/	/	/	/
GSM1087537					male	AMY	GSE44593	MDD	Sibille E	/	/	/	/
GSM1087510					male	AMY	GSE44593	Control	Sibille E	/	/	/	/
GSM1087511					male	AMY	GSE44593	Control	Sibille E	/	/	/	/
GSM1087512					male	AMY	GSE44593	Control	Sibille E	/	/	/	/
GSM1087513					male	AMY	GSE44593	Control	Sibille E	/	/	/	/
GSM1087514					male	AMY	GSE44593	Control	Sibille E	/	/	/	/
GSM1087515					male	AMY	GSE44593	Control	Sibille E	/	/	/	/
GSM1087516					male	AMY	GSE44593	Control	Sibille E	/	/	/	/
GSM1087517					male	AMY	GSE44593	Control	Sibille E	/	/	/	/
GSM1087518					male	AMY	GSE44593	Control	Sibille E	/	/	/	/
GSM1087519					male	AMY	GSE44593	Control	Sibille E	/	/	/	/
GSM1087520					male	AMY	GSE44593	Control	Sibille E	/	/	/	/
GSM1087521					male	AMY	GSE44593	Control	Sibille E	/	/	/	/
GSM1087522					male	AMY	GSE44593	Control	Sibille E	/	/	/	/
GSM1087523					male	AMY	GSE44593	Control	Sibille E	/	/	/	/
GSM973762						PBMC	GSE39653	MDD	Savitz J	Inflammation and neurological disease-related genes are differentially expressed in depressed patients with mood disorders and correlate with morphometric and functional imaging abnormalities	Brain Behav Immun	23064081	2013
GSM973765						PBMC	GSE39653	MDD	Savitz J	Inflammation and neurological disease-related genes are differentially expressed in depressed patients with mood disorders and correlate with morphometric and functional imaging abnormalities	Brain Behav Immun	23064081	2013
GSM973770						PBMC	GSE39653	MDD	Savitz J	Inflammation and neurological disease-related genes are differentially expressed in depressed patients with mood disorders and correlate with morphometric and functional imaging abnormalities	Brain Behav Immun	23064081	2013
GSM973773						PBMC	GSE39653	MDD	Savitz J	Inflammation and neurological disease-related genes are differentially expressed in depressed patients with mood disorders and correlate with morphometric and functional imaging abnormalities	Brain Behav Immun	23064081	2013
GSM973774						PBMC	GSE39653	MDD	Savitz J	Inflammation and neurological disease-related genes are differentially expressed in depressed patients with mood disorders and correlate with morphometric and functional imaging abnormalities	Brain Behav Immun	23064081	2013
GSM973776						PBMC	GSE39653	MDD	Savitz J	Inflammation and neurological disease-related genes are differentially expressed in depressed patients with mood disorders and correlate with morphometric and functional imaging abnormalities	Brain Behav Immun	23064081	2013
GSM973777						PBMC	GSE39653	MDD	Savitz J	Inflammation and neurological disease-related genes are differentially expressed in depressed patients with mood disorders and correlate with morphometric and functional imaging abnormalities	Brain Behav Immun	23064081	2013
GSM973778						PBMC	GSE39653	MDD	Savitz J	Inflammation and neurological disease-related genes are differentially expressed in depressed patients with mood disorders and correlate with morphometric and functional imaging abnormalities	Brain Behav Immun	23064081	2013
GSM973784						PBMC	GSE39653	MDD	Savitz J	Inflammation and neurological disease-related genes are differentially expressed in depressed patients with mood disorders and correlate with morphometric and functional imaging abnormalities	Brain Behav Immun	23064081	2013
GSM973787						PBMC	GSE39653	MDD	Savitz J	Inflammation and neurological disease-related genes are differentially expressed in depressed patients with mood disorders and correlate with morphometric and functional imaging abnormalities	Brain Behav Immun	23064081	2013
GSM973791						PBMC	GSE39653	MDD	Savitz J	Inflammation and neurological disease-related genes are differentially expressed in depressed patients with mood disorders and correlate with morphometric and functional imaging abnormalities	Brain Behav Immun	23064081	2013
GSM973794						PBMC	GSE39653	MDD	Savitz J	Inflammation and neurological disease-related genes are differentially expressed in depressed patients with mood disorders and correlate with morphometric and functional imaging abnormalities	Brain Behav Immun	23064081	2013
GSM973795						PBMC	GSE39653	MDD	Savitz J	Inflammation and neurological disease-related genes are differentially expressed in depressed patients with mood disorders and correlate with morphometric and functional imaging abnormalities	Brain Behav Immun	23064081	2013
GSM973796						PBMC	GSE39653	MDD	Savitz J	Inflammation and neurological disease-related genes are differentially expressed in depressed patients with mood disorders and correlate with morphometric and functional imaging abnormalities	Brain Behav Immun	23064081	2013
GSM973798						PBMC	GSE39653	MDD	Savitz J	Inflammation and neurological disease-related genes are differentially expressed in depressed patients with mood disorders and correlate with morphometric and functional imaging abnormalities	Brain Behav Immun	23064081	2013
GSM973802						PBMC	GSE39653	MDD	Savitz J	Inflammation and neurological disease-related genes are differentially expressed in depressed patients with mood disorders and correlate with morphometric and functional imaging abnormalities	Brain Behav Immun	23064081	2013
GSM973803						PBMC	GSE39653	MDD	Savitz J	Inflammation and neurological disease-related genes are differentially expressed in depressed patients with mood disorders and correlate with morphometric and functional imaging abnormalities	Brain Behav Immun	23064081	2013
GSM973804						PBMC	GSE39653	MDD	Savitz J	Inflammation and neurological disease-related genes are differentially expressed in depressed patients with mood disorders and correlate with morphometric and functional imaging abnormalities	Brain Behav Immun	23064081	2013
GSM973805						PBMC	GSE39653	MDD	Savitz J	Inflammation and neurological disease-related genes are differentially expressed in depressed patients with mood disorders and correlate with morphometric and functional imaging abnormalities	Brain Behav Immun	23064081	2013
GSM973812						PBMC	GSE39653	MDD	Savitz J	Inflammation and neurological disease-related genes are differentially expressed in depressed patients with mood disorders and correlate with morphometric and functional imaging abnormalities	Brain Behav Immun	23064081	2013
GSM973814						PBMC	GSE39653	MDD	Savitz J	Inflammation and neurological disease-related genes are differentially expressed in depressed patients with mood disorders and correlate with morphometric and functional imaging abnormalities	Brain Behav Immun	23064081	2013
GSM973763						PBMC	GSE39653	Control	Savitz J	Inflammation and neurological disease-related genes are differentially expressed in depressed patients with mood disorders and correlate with morphometric and functional imaging abnormalities	Brain Behav Immun	23064081	2013
GSM973764						PBMC	GSE39653	Control	Savitz J	Inflammation and neurological disease-related genes are differentially expressed in depressed patients with mood disorders and correlate with morphometric and functional imaging abnormalities	Brain Behav Immun	23064081	2013
GSM973766						PBMC	GSE39653	Control	Savitz J	Inflammation and neurological disease-related genes are differentially expressed in depressed patients with mood disorders and correlate with morphometric and functional imaging abnormalities	Brain Behav Immun	23064081	2013
GSM973768						PBMC	GSE39653	Control	Savitz J	Inflammation and neurological disease-related genes are differentially expressed in depressed patients with mood disorders and correlate with morphometric and functional imaging abnormalities	Brain Behav Immun	23064081	2013
GSM973769						PBMC	GSE39653	Control	Savitz J	Inflammation and neurological disease-related genes are differentially expressed in depressed patients with mood disorders and correlate with morphometric and functional imaging abnormalities	Brain Behav Immun	23064081	2013
GSM973771						PBMC	GSE39653	Control	Savitz J	Inflammation and neurological disease-related genes are differentially expressed in depressed patients with mood disorders and correlate with morphometric and functional imaging abnormalities	Brain Behav Immun	23064081	2013
GSM973779						PBMC	GSE39653	Control	Savitz J	Inflammation and neurological disease-related genes are differentially expressed in depressed patients with mood disorders and correlate with morphometric and functional imaging abnormalities	Brain Behav Immun	23064081	2013
GSM973780						PBMC	GSE39653	Control	Savitz J	Inflammation and neurological disease-related genes are differentially expressed in depressed patients with mood disorders and correlate with morphometric and functional imaging abnormalities	Brain Behav Immun	23064081	2013
GSM973781						PBMC	GSE39653	Control	Savitz J	Inflammation and neurological disease-related genes are differentially expressed in depressed patients with mood disorders and correlate with morphometric and functional imaging abnormalities	Brain Behav Immun	23064081	2013
GSM973783						PBMC	GSE39653	Control	Savitz J	Inflammation and neurological disease-related genes are differentially expressed in depressed patients with mood disorders and correlate with morphometric and functional imaging abnormalities	Brain Behav Immun	23064081	2013
GSM973785						PBMC	GSE39653	Control	Savitz J	Inflammation and neurological disease-related genes are differentially expressed in depressed patients with mood disorders and correlate with morphometric and functional imaging abnormalities	Brain Behav Immun	23064081	2013
GSM973786						PBMC	GSE39653	Control	Savitz J	Inflammation and neurological disease-related genes are differentially expressed in depressed patients with mood disorders and correlate with morphometric and functional imaging abnormalities	Brain Behav Immun	23064081	2013
GSM973788						PBMC	GSE39653	Control	Savitz J	Inflammation and neurological disease-related genes are differentially expressed in depressed patients with mood disorders and correlate with morphometric and functional imaging abnormalities	Brain Behav Immun	23064081	2013
GSM973789						PBMC	GSE39653	Control	Savitz J	Inflammation and neurological disease-related genes are differentially expressed in depressed patients with mood disorders and correlate with morphometric and functional imaging abnormalities	Brain Behav Immun	23064081	2013
GSM973792						PBMC	GSE39653	Control	Savitz J	Inflammation and neurological disease-related genes are differentially expressed in depressed patients with mood disorders and correlate with morphometric and functional imaging abnormalities	Brain Behav Immun	23064081	2013
GSM973793						PBMC	GSE39653	Control	Savitz J	Inflammation and neurological disease-related genes are differentially expressed in depressed patients with mood disorders and correlate with morphometric and functional imaging abnormalities	Brain Behav Immun	23064081	2013
GSM973797						PBMC	GSE39653	Control	Savitz J	Inflammation and neurological disease-related genes are differentially expressed in depressed patients with mood disorders and correlate with morphometric and functional imaging abnormalities	Brain Behav Immun	23064081	2013
GSM973799						PBMC	GSE39653	Control	Savitz J	Inflammation and neurological disease-related genes are differentially expressed in depressed patients with mood disorders and correlate with morphometric and functional imaging abnormalities	Brain Behav Immun	23064081	2013
GSM973801						PBMC	GSE39653	Control	Savitz J	Inflammation and neurological disease-related genes are differentially expressed in depressed patients with mood disorders and correlate with morphometric and functional imaging abnormalities	Brain Behav Immun	23064081	2013
GSM973807						PBMC	GSE39653	Control	Savitz J	Inflammation and neurological disease-related genes are differentially expressed in depressed patients with mood disorders and correlate with morphometric and functional imaging abnormalities	Brain Behav Immun	23064081	2013
GSM973808						PBMC	GSE39653	Control	Savitz J	Inflammation and neurological disease-related genes are differentially expressed in depressed patients with mood disorders and correlate with morphometric and functional imaging abnormalities	Brain Behav Immun	23064081	2013
GSM973810						PBMC	GSE39653	Control	Savitz J	Inflammation and neurological disease-related genes are differentially expressed in depressed patients with mood disorders and correlate with morphometric and functional imaging abnormalities	Brain Behav Immun	23064081	2013
GSM973811						PBMC	GSE39653	Control	Savitz J	Inflammation and neurological disease-related genes are differentially expressed in depressed patients with mood disorders and correlate with morphometric and functional imaging abnormalities	Brain Behav Immun	23064081	2013
GSM973813						PBMC	GSE39653	Control	Savitz J	Inflammation and neurological disease-related genes are differentially expressed in depressed patients with mood disorders and correlate with morphometric and functional imaging abnormalities	Brain Behav Immun	23064081	2013
GSM878308	55	6.5	23		male	CRE	GSE35974	MDD	Chen C	Two gene co-expression modules differentiate psychotics and controls	Mol Psychiatry	23147385	2013
GSM878312	30	6	47		female	CRE	GSE35974	MDD	Chen C	Two gene co-expression modules differentiate psychotics and controls	Mol Psychiatry	23147385	2013
GSM878315	30	6	33		female	CRE	GSE35974	MDD	Chen C	Two gene co-expression modules differentiate psychotics and controls	Mol Psychiatry	23147385	2013
GSM878316	45	6.4	28		male	CRE	GSE35974	MDD	Chen C	Two gene co-expression modules differentiate psychotics and controls	Mol Psychiatry	23147385	2013
GSM878317	45	6.4	28		male	CRE	GSE35974	MDD	Chen C	Two gene co-expression modules differentiate psychotics and controls	Mol Psychiatry	23147385	2013
GSM878318	40	6.2	7		male	CRE	GSE35974	MDD	Chen C	Two gene co-expression modules differentiate psychotics and controls	Mol Psychiatry	23147385	2013
GSM878319	40	6.3	25		female	CRE	GSE35974	MDD	Chen C	Two gene co-expression modules differentiate psychotics and controls	Mol Psychiatry	23147385	2013
GSM878320	50	6.5	12		male	CRE	GSE35974	MDD	Chen C	Two gene co-expression modules differentiate psychotics and controls	Mol Psychiatry	23147385	2013
GSM878340	50	6.3	26		male	CRE	GSE35974	MDD	Chen C	Two gene co-expression modules differentiate psychotics and controls	Mol Psychiatry	23147385	2013
GSM878343	45	6.2	32		female	CRE	GSE35974	MDD	Chen C	Two gene co-expression modules differentiate psychotics and controls	Mol Psychiatry	23147385	2013
GSM878350	40	6	23		male	CRE	GSE35974	MDD	Chen C	Two gene co-expression modules differentiate psychotics and controls	Mol Psychiatry	23147385	2013
GSM878351	65	6.2	19		male	CRE	GSE35974	MDD	Chen C	Two gene co-expression modules differentiate psychotics and controls	Mol Psychiatry	23147385	2013
GSM878355	55	6.3	40		female	CRE	GSE35974	MDD	Chen C	Two gene co-expression modules differentiate psychotics and controls	Mol Psychiatry	23147385	2013
GSM878221	45	6.57	36		male	CRE	GSE35974	Control	Chen C	Two gene co-expression modules differentiate psychotics and controls	Mol Psychiatry	23147385	2013
GSM878226	45	6.59	28		female	CRE	GSE35974	Control	Chen C	Two gene co-expression modules differentiate psychotics and controls	Mol Psychiatry	23147385	2013
GSM878230	50	6.5	46		male	CRE	GSE35974	Control	Chen C	Two gene co-expression modules differentiate psychotics and controls	Mol Psychiatry	23147385	2013
GSM878236	55	6.4	9		male	CRE	GSE35974	Control	Chen C	Two gene co-expression modules differentiate psychotics and controls	Mol Psychiatry	23147385	2013
GSM878239	35	6.5	13		male	CRE	GSE35974	Control	Chen C	Two gene co-expression modules differentiate psychotics and controls	Mol Psychiatry	23147385	2013
GSM878240	50	6.7	31		male	CRE	GSE35974	Control	Chen C	Two gene co-expression modules differentiate psychotics and controls	Mol Psychiatry	23147385	2013
GSM878242	55	6	28		male	CRE	GSE35974	Control	Chen C	Two gene co-expression modules differentiate psychotics and controls	Mol Psychiatry	23147385	2013
GSM878245	40	6.7	28		female	CRE	GSE35974	Control	Chen C	Two gene co-expression modules differentiate psychotics and controls	Mol Psychiatry	23147385	2013
GSM878252	35	6.7	52		male	CRE	GSE35974	Control	Chen C	Two gene co-expression modules differentiate psychotics and controls	Mol Psychiatry	23147385	2013
GSM878257	35	6.48	22		male	CRE	GSE35974	Control	Chen C	Two gene co-expression modules differentiate psychotics and controls	Mol Psychiatry	23147385	2013
GSM878258	45	6.81	21		male	CRE	GSE35974	Control	Chen C	Two gene co-expression modules differentiate psychotics and controls	Mol Psychiatry	23147385	2013
GSM878259	45	6.94	29		male	CRE	GSE35974	Control	Chen C	Two gene co-expression modules differentiate psychotics and controls	Mol Psychiatry	23147385	2013
GSM878260	35	6.87	24		female	CRE	GSE35974	Control	Chen C	Two gene co-expression modules differentiate psychotics and controls	Mol Psychiatry	23147385	2013
GSM878261	40	6.91	37		male	CRE	GSE35974	Control	Chen C	Two gene co-expression modules differentiate psychotics and controls	Mol Psychiatry	23147385	2013
GSM878263	45	6.2	10		female	CRE	GSE35974	Control	Chen C	Two gene co-expression modules differentiate psychotics and controls	Mol Psychiatry	23147385	2013
GSM878268	45	6.81	18		male	CRE	GSE35974	Control	Chen C	Two gene co-expression modules differentiate psychotics and controls	Mol Psychiatry	23147385	2013
GSM878273	50	6.93	23		male	CRE	GSE35974	Control	Chen C	Two gene co-expression modules differentiate psychotics and controls	Mol Psychiatry	23147385	2013
GSM878275	30	7.03	24		male	CRE	GSE35974	Control	Chen C	Two gene co-expression modules differentiate psychotics and controls	Mol Psychiatry	23147385	2013
GSM878280	55	6.7	31		male	CRE	GSE35974	Control	Chen C	Two gene co-expression modules differentiate psychotics and controls	Mol Psychiatry	23147385	2013
GSM878281	50	6.72	45		female	CRE	GSE35974	Control	Chen C	Two gene co-expression modules differentiate psychotics and controls	Mol Psychiatry	23147385	2013
GSM878286	35	6.52	29		female	CRE	GSE35974	Control	Chen C	Two gene co-expression modules differentiate psychotics and controls	Mol Psychiatry	23147385	2013
GSM878288	50	6.86	31		male	CRE	GSE35974	Control	Chen C	Two gene co-expression modules differentiate psychotics and controls	Mol Psychiatry	23147385	2013
GSM878290	50	6.75	49		male	CRE	GSE35974	Control	Chen C	Two gene co-expression modules differentiate psychotics and controls	Mol Psychiatry	23147385	2013
GSM878293	30	6.57	13		male	CRE	GSE35974	Control	Chen C	Two gene co-expression modules differentiate psychotics and controls	Mol Psychiatry	23147385	2013
GSM878294	45	6.6	11		male	CRE	GSE35974	Control	Chen C	Two gene co-expression modules differentiate psychotics and controls	Mol Psychiatry	23147385	2013
GSM878295	45	6.67	31		male	CRE	GSE35974	Control	Chen C	Two gene co-expression modules differentiate psychotics and controls	Mol Psychiatry	23147385	2013
GSM878300	40	6.67	38		male	CRE	GSE35974	Control	Chen C	Two gene co-expression modules differentiate psychotics and controls	Mol Psychiatry	23147385	2013
GSM878301	50	6.71	22		male	CRE	GSE35974	Control	Chen C	Two gene co-expression modules differentiate psychotics and controls	Mol Psychiatry	23147385	2013
GSM878305	30	6.13	11		male	CRE	GSE35974	Control	Chen C	Two gene co-expression modules differentiate psychotics and controls	Mol Psychiatry	23147385	2013
GSM878306	50	6.91	24		male	CRE	GSE35974	Control	Chen C	Two gene co-expression modules differentiate psychotics and controls	Mol Psychiatry	23147385	2013
GSM878307	40	6.46	58		female	CRE	GSE35974	Control	Chen C	Two gene co-expression modules differentiate psychotics and controls	Mol Psychiatry	23147385	2013
GSM878309	50	6.2	22		male	CRE	GSE35974	Control	Chen C	Two gene co-expression modules differentiate psychotics and controls	Mol Psychiatry	23147385	2013
GSM878310	50	6.5	28		male	CRE	GSE35974	Control	Chen C	Two gene co-expression modules differentiate psychotics and controls	Mol Psychiatry	23147385	2013
GSM878313	35	6.6	23		female	CRE	GSE35974	Control	Chen C	Two gene co-expression modules differentiate psychotics and controls	Mol Psychiatry	23147385	2013
GSM878314	35	5.8	40		female	CRE	GSE35974	Control	Chen C	Two gene co-expression modules differentiate psychotics and controls	Mol Psychiatry	23147385	2013
GSM878321	50	6.5	8		male	CRE	GSE35974	Control	Chen C	Two gene co-expression modules differentiate psychotics and controls	Mol Psychiatry	23147385	2013
GSM878322	60	6.4	26		male	CRE	GSE35974	Control	Chen C	Two gene co-expression modules differentiate psychotics and controls	Mol Psychiatry	23147385	2013
GSM878330	55	6	26		female	CRE	GSE35974	Control	Chen C	Two gene co-expression modules differentiate psychotics and controls	Mol Psychiatry	23147385	2013
GSM878331	55	6	26		female	CRE	GSE35974	Control	Chen C	Two gene co-expression modules differentiate psychotics and controls	Mol Psychiatry	23147385	2013
GSM878332	55	6	26		female	CRE	GSE35974	Control	Chen C	Two gene co-expression modules differentiate psychotics and controls	Mol Psychiatry	23147385	2013
GSM878333	55	6	26		female	CRE	GSE35974	Control	Chen C	Two gene co-expression modules differentiate psychotics and controls	Mol Psychiatry	23147385	2013
GSM878334	55	6	26		female	CRE	GSE35974	Control	Chen C	Two gene co-expression modules differentiate psychotics and controls	Mol Psychiatry	23147385	2013
GSM878335	55	6	26		female	CRE	GSE35974	Control	Chen C	Two gene co-expression modules differentiate psychotics and controls	Mol Psychiatry	23147385	2013
GSM878336	60	6	27		male	CRE	GSE35974	Control	Chen C	Two gene co-expression modules differentiate psychotics and controls	Mol Psychiatry	23147385	2013
GSM878337	40	6.6	27		male	CRE	GSE35974	Control	Chen C	Two gene co-expression modules differentiate psychotics and controls	Mol Psychiatry	23147385	2013
GSM878338	55	6.2	28		male	CRE	GSE35974	Control	Chen C	Two gene co-expression modules differentiate psychotics and controls	Mol Psychiatry	23147385	2013
GSM878345	70	6.3	13		female	CRE	GSE35974	Control	Chen C	Two gene co-expression modules differentiate psychotics and controls	Mol Psychiatry	23147385	2013
GSM878347	45	6.3	25		female	CRE	GSE35974	Control	Chen C	Two gene co-expression modules differentiate psychotics and controls	Mol Psychiatry	23147385	2013
GSM878353	30	6.2	42		female	CRE	GSE35974	Control	Chen C	Two gene co-expression modules differentiate psychotics and controls	Mol Psychiatry	23147385	2013
GSM878354	30	6.2	42		female	CRE	GSE35974	Control	Chen C	Two gene co-expression modules differentiate psychotics and controls	Mol Psychiatry	23147385	2013
GSM799722						PBMC	GSE32280	MDD	Yi Z	Blood-based gene expression profiles models for classification of subsyndromal symptomatic depression and major depressive disorder	PLoS One	22348066	2012
GSM799723						PBMC	GSE32280	MDD	Yi Z	Blood-based gene expression profiles models for classification of subsyndromal symptomatic depression and major depressive disorder	PLoS One	22348066	2012
GSM799724						PBMC	GSE32280	MDD	Yi Z	Blood-based gene expression profiles models for classification of subsyndromal symptomatic depression and major depressive disorder	PLoS One	22348066	2012
GSM799725						PBMC	GSE32280	MDD	Yi Z	Blood-based gene expression profiles models for classification of subsyndromal symptomatic depression and major depressive disorder	PLoS One	22348066	2012
GSM799726						PBMC	GSE32280	MDD	Yi Z	Blood-based gene expression profiles models for classification of subsyndromal symptomatic depression and major depressive disorder	PLoS One	22348066	2012
GSM799738						PBMC	GSE32280	MDD	Yi Z	Blood-based gene expression profiles models for classification of subsyndromal symptomatic depression and major depressive disorder	PLoS One	22348066	2012
GSM799739						PBMC	GSE32280	MDD	Yi Z	Blood-based gene expression profiles models for classification of subsyndromal symptomatic depression and major depressive disorder	PLoS One	22348066	2012
GSM799740						PBMC	GSE32280	MDD	Yi Z	Blood-based gene expression profiles models for classification of subsyndromal symptomatic depression and major depressive disorder	PLoS One	22348066	2012
GSM799741						PBMC	GSE32280	MDD	Yi Z	Blood-based gene expression profiles models for classification of subsyndromal symptomatic depression and major depressive disorder	PLoS One	22348066	2012
GSM799743						PBMC	GSE32280	MDD	Yi Z	Blood-based gene expression profiles models for classification of subsyndromal symptomatic depression and major depressive disorder	PLoS One	22348066	2012
GSM799744						PBMC	GSE32280	MDD	Yi Z	Blood-based gene expression profiles models for classification of subsyndromal symptomatic depression and major depressive disorder	PLoS One	22348066	2012
GSM799745						PBMC	GSE32280	MDD	Yi Z	Blood-based gene expression profiles models for classification of subsyndromal symptomatic depression and major depressive disorder	PLoS One	22348066	2012
GSM799753						PBMC	GSE32280	MDD	Yi Z	Blood-based gene expression profiles models for classification of subsyndromal symptomatic depression and major depressive disorder	PLoS One	22348066	2012
GSM799756						PBMC	GSE32280	MDD	Yi Z	Blood-based gene expression profiles models for classification of subsyndromal symptomatic depression and major depressive disorder	PLoS One	22348066	2012
GSM799757						PBMC	GSE32280	MDD	Yi Z	Blood-based gene expression profiles models for classification of subsyndromal symptomatic depression and major depressive disorder	PLoS One	22348066	2012
GSM799758						PBMC	GSE32280	MDD	Yi Z	Blood-based gene expression profiles models for classification of subsyndromal symptomatic depression and major depressive disorder	PLoS One	22348066	2012
GSM799727						PBMC	GSE32280	Control	Yi Z	Blood-based gene expression profiles models for classification of subsyndromal symptomatic depression and major depressive disorder	PLoS One	22348066	2012
GSM799728						PBMC	GSE32280	Control	Yi Z	Blood-based gene expression profiles models for classification of subsyndromal symptomatic depression and major depressive disorder	PLoS One	22348066	2012
GSM799729						PBMC	GSE32280	Control	Yi Z	Blood-based gene expression profiles models for classification of subsyndromal symptomatic depression and major depressive disorder	PLoS One	22348066	2012
GSM799730						PBMC	GSE32280	Control	Yi Z	Blood-based gene expression profiles models for classification of subsyndromal symptomatic depression and major depressive disorder	PLoS One	22348066	2012
GSM799731						PBMC	GSE32280	Control	Yi Z	Blood-based gene expression profiles models for classification of subsyndromal symptomatic depression and major depressive disorder	PLoS One	22348066	2012
GSM799732						PBMC	GSE32280	Control	Yi Z	Blood-based gene expression profiles models for classification of subsyndromal symptomatic depression and major depressive disorder	PLoS One	22348066	2012
GSM799733						PBMC	GSE32280	Control	Yi Z	Blood-based gene expression profiles models for classification of subsyndromal symptomatic depression and major depressive disorder	PLoS One	22348066	2012
GSM799734						PBMC	GSE32280	Control	Yi Z	Blood-based gene expression profiles models for classification of subsyndromal symptomatic depression and major depressive disorder	PLoS One	22348066	2012
GSM492884	46				male	WB	GSE19738	MDD	Spijker S	Stimulated gene expression profiles as a blood marker of major depressive disorder	Biol Psychiatry	20471630	2010
GSM492885	44				female	WB	GSE19738	MDD	Spijker S	Stimulated gene expression profiles as a blood marker of major depressive disorder	Biol Psychiatry	20471630	2010
GSM492886	29				female	WB	GSE19738	MDD	Spijker S	Stimulated gene expression profiles as a blood marker of major depressive disorder	Biol Psychiatry	20471630	2010
GSM492887	30				female	WB	GSE19738	MDD	Spijker S	Stimulated gene expression profiles as a blood marker of major depressive disorder	Biol Psychiatry	20471630	2010
GSM492888	38				female	WB	GSE19738	MDD	Spijker S	Stimulated gene expression profiles as a blood marker of major depressive disorder	Biol Psychiatry	20471630	2010
GSM492889	40				female	WB	GSE19738	MDD	Spijker S	Stimulated gene expression profiles as a blood marker of major depressive disorder	Biol Psychiatry	20471630	2010
GSM492890	47				female	WB	GSE19738	MDD	Spijker S	Stimulated gene expression profiles as a blood marker of major depressive disorder	Biol Psychiatry	20471630	2010
GSM492891	63				male	WB	GSE19738	MDD	Spijker S	Stimulated gene expression profiles as a blood marker of major depressive disorder	Biol Psychiatry	20471630	2010
GSM492892	43				male	WB	GSE19738	MDD	Spijker S	Stimulated gene expression profiles as a blood marker of major depressive disorder	Biol Psychiatry	20471630	2010
GSM492893	57				female	WB	GSE19738	MDD	Spijker S	Stimulated gene expression profiles as a blood marker of major depressive disorder	Biol Psychiatry	20471630	2010
GSM492894	38				female	WB	GSE19738	MDD	Spijker S	Stimulated gene expression profiles as a blood marker of major depressive disorder	Biol Psychiatry	20471630	2010
GSM492895	35				female	WB	GSE19738	MDD	Spijker S	Stimulated gene expression profiles as a blood marker of major depressive disorder	Biol Psychiatry	20471630	2010
GSM492896	32				female	WB	GSE19738	MDD	Spijker S	Stimulated gene expression profiles as a blood marker of major depressive disorder	Biol Psychiatry	20471630	2010
GSM492897	45				male	WB	GSE19738	MDD	Spijker S	Stimulated gene expression profiles as a blood marker of major depressive disorder	Biol Psychiatry	20471630	2010
GSM492898	60				male	WB	GSE19738	MDD	Spijker S	Stimulated gene expression profiles as a blood marker of major depressive disorder	Biol Psychiatry	20471630	2010
GSM492899	45				female	WB	GSE19738	MDD	Spijker S	Stimulated gene expression profiles as a blood marker of major depressive disorder	Biol Psychiatry	20471630	2010
GSM492900	22				female	WB	GSE19738	MDD	Spijker S	Stimulated gene expression profiles as a blood marker of major depressive disorder	Biol Psychiatry	20471630	2010
GSM492901	30				female	WB	GSE19738	MDD	Spijker S	Stimulated gene expression profiles as a blood marker of major depressive disorder	Biol Psychiatry	20471630	2010
GSM492902	55				male	WB	GSE19738	MDD	Spijker S	Stimulated gene expression profiles as a blood marker of major depressive disorder	Biol Psychiatry	20471630	2010
GSM492903	54				female	WB	GSE19738	MDD	Spijker S	Stimulated gene expression profiles as a blood marker of major depressive disorder	Biol Psychiatry	20471630	2010
GSM492904	35				male	WB	GSE19738	MDD	Spijker S	Stimulated gene expression profiles as a blood marker of major depressive disorder	Biol Psychiatry	20471630	2010
GSM492905	51				female	WB	GSE19738	MDD	Spijker S	Stimulated gene expression profiles as a blood marker of major depressive disorder	Biol Psychiatry	20471630	2010
GSM492906	63				male	WB	GSE19738	MDD	Spijker S	Stimulated gene expression profiles as a blood marker of major depressive disorder	Biol Psychiatry	20471630	2010
GSM492907	60				male	WB	GSE19738	MDD	Spijker S	Stimulated gene expression profiles as a blood marker of major depressive disorder	Biol Psychiatry	20471630	2010
GSM492908	39				female	WB	GSE19738	MDD	Spijker S	Stimulated gene expression profiles as a blood marker of major depressive disorder	Biol Psychiatry	20471630	2010
GSM492909	39				female	WB	GSE19738	MDD	Spijker S	Stimulated gene expression profiles as a blood marker of major depressive disorder	Biol Psychiatry	20471630	2010
GSM492910	55				female	WB	GSE19738	MDD	Spijker S	Stimulated gene expression profiles as a blood marker of major depressive disorder	Biol Psychiatry	20471630	2010
GSM492911	29				male	WB	GSE19738	MDD	Spijker S	Stimulated gene expression profiles as a blood marker of major depressive disorder	Biol Psychiatry	20471630	2010
GSM492912	25				female	WB	GSE19738	MDD	Spijker S	Stimulated gene expression profiles as a blood marker of major depressive disorder	Biol Psychiatry	20471630	2010
GSM492913	35				female	WB	GSE19738	MDD	Spijker S	Stimulated gene expression profiles as a blood marker of major depressive disorder	Biol Psychiatry	20471630	2010
GSM492914	47				female	WB	GSE19738	MDD	Spijker S	Stimulated gene expression profiles as a blood marker of major depressive disorder	Biol Psychiatry	20471630	2010
GSM492915	55				male	WB	GSE19738	MDD	Spijker S	Stimulated gene expression profiles as a blood marker of major depressive disorder	Biol Psychiatry	20471630	2010
GSM492916	41				male	WB	GSE19738	MDD	Spijker S	Stimulated gene expression profiles as a blood marker of major depressive disorder	Biol Psychiatry	20471630	2010
GSM492850	49				male	WB	GSE19738	Control	Spijker S	Stimulated gene expression profiles as a blood marker of major depressive disorder	Biol Psychiatry	20471630	2010
GSM492851	38				female	WB	GSE19738	Control	Spijker S	Stimulated gene expression profiles as a blood marker of major depressive disorder	Biol Psychiatry	20471630	2010
GSM492852	33				female	WB	GSE19738	Control	Spijker S	Stimulated gene expression profiles as a blood marker of major depressive disorder	Biol Psychiatry	20471630	2010
GSM492853	33				female	WB	GSE19738	Control	Spijker S	Stimulated gene expression profiles as a blood marker of major depressive disorder	Biol Psychiatry	20471630	2010
GSM492854	44				female	WB	GSE19738	Control	Spijker S	Stimulated gene expression profiles as a blood marker of major depressive disorder	Biol Psychiatry	20471630	2010
GSM492855	45				female	WB	GSE19738	Control	Spijker S	Stimulated gene expression profiles as a blood marker of major depressive disorder	Biol Psychiatry	20471630	2010
GSM492856	50				female	WB	GSE19738	Control	Spijker S	Stimulated gene expression profiles as a blood marker of major depressive disorder	Biol Psychiatry	20471630	2010
GSM492857	46				male	WB	GSE19738	Control	Spijker S	Stimulated gene expression profiles as a blood marker of major depressive disorder	Biol Psychiatry	20471630	2010
GSM492858	28				male	WB	GSE19738	Control	Spijker S	Stimulated gene expression profiles as a blood marker of major depressive disorder	Biol Psychiatry	20471630	2010
GSM492859	58				female	WB	GSE19738	Control	Spijker S	Stimulated gene expression profiles as a blood marker of major depressive disorder	Biol Psychiatry	20471630	2010
GSM492860	28				female	WB	GSE19738	Control	Spijker S	Stimulated gene expression profiles as a blood marker of major depressive disorder	Biol Psychiatry	20471630	2010
GSM492861	38				female	WB	GSE19738	Control	Spijker S	Stimulated gene expression profiles as a blood marker of major depressive disorder	Biol Psychiatry	20471630	2010
GSM492862	26				female	WB	GSE19738	Control	Spijker S	Stimulated gene expression profiles as a blood marker of major depressive disorder	Biol Psychiatry	20471630	2010
GSM492863	57				male	WB	GSE19738	Control	Spijker S	Stimulated gene expression profiles as a blood marker of major depressive disorder	Biol Psychiatry	20471630	2010
GSM492864	58				male	WB	GSE19738	Control	Spijker S	Stimulated gene expression profiles as a blood marker of major depressive disorder	Biol Psychiatry	20471630	2010
GSM492865	49				female	WB	GSE19738	Control	Spijker S	Stimulated gene expression profiles as a blood marker of major depressive disorder	Biol Psychiatry	20471630	2010
GSM492866	21				female	WB	GSE19738	Control	Spijker S	Stimulated gene expression profiles as a blood marker of major depressive disorder	Biol Psychiatry	20471630	2010
GSM492867	28				female	WB	GSE19738	Control	Spijker S	Stimulated gene expression profiles as a blood marker of major depressive disorder	Biol Psychiatry	20471630	2010
GSM492868	62				male	WB	GSE19738	Control	Spijker S	Stimulated gene expression profiles as a blood marker of major depressive disorder	Biol Psychiatry	20471630	2010
GSM492869	55				female	WB	GSE19738	Control	Spijker S	Stimulated gene expression profiles as a blood marker of major depressive disorder	Biol Psychiatry	20471630	2010
GSM492870	33				male	WB	GSE19738	Control	Spijker S	Stimulated gene expression profiles as a blood marker of major depressive disorder	Biol Psychiatry	20471630	2010
GSM492871	24				male	WB	GSE19738	Control	Spijker S	Stimulated gene expression profiles as a blood marker of major depressive disorder	Biol Psychiatry	20471630	2010
GSM492872	52				female	WB	GSE19738	Control	Spijker S	Stimulated gene expression profiles as a blood marker of major depressive disorder	Biol Psychiatry	20471630	2010
GSM492873	57				male	WB	GSE19738	Control	Spijker S	Stimulated gene expression profiles as a blood marker of major depressive disorder	Biol Psychiatry	20471630	2010
GSM492874	57				male	WB	GSE19738	Control	Spijker S	Stimulated gene expression profiles as a blood marker of major depressive disorder	Biol Psychiatry	20471630	2010
GSM492875	31				male	WB	GSE19738	Control	Spijker S	Stimulated gene expression profiles as a blood marker of major depressive disorder	Biol Psychiatry	20471630	2010
GSM492876	27				female	WB	GSE19738	Control	Spijker S	Stimulated gene expression profiles as a blood marker of major depressive disorder	Biol Psychiatry	20471630	2010
GSM492877	61				female	WB	GSE19738	Control	Spijker S	Stimulated gene expression profiles as a blood marker of major depressive disorder	Biol Psychiatry	20471630	2010
GSM492878	45				male	WB	GSE19738	Control	Spijker S	Stimulated gene expression profiles as a blood marker of major depressive disorder	Biol Psychiatry	20471630	2010
GSM492879	45				female	WB	GSE19738	Control	Spijker S	Stimulated gene expression profiles as a blood marker of major depressive disorder	Biol Psychiatry	20471630	2010
GSM492880	37				female	WB	GSE19738	Control	Spijker S	Stimulated gene expression profiles as a blood marker of major depressive disorder	Biol Psychiatry	20471630	2010
GSM492881	53				male	WB	GSE19738	Control	Spijker S	Stimulated gene expression profiles as a blood marker of major depressive disorder	Biol Psychiatry	20471630	2010
GSM492882	28				male	WB	GSE19738	Control	Spijker S	Stimulated gene expression profiles as a blood marker of major depressive disorder	Biol Psychiatry	20471630	2010
GSM492883	23				female	WB	GSE19738	Control	Spijker S	Stimulated gene expression profiles as a blood marker of major depressive disorder	Biol Psychiatry	20471630	2010

## Sheet: BP_patient information
Table S1d. Details of BP patients information
GSM_ID	age	PH	PMI	RIN	sex	region	GSE_ID	state	Author	Title	Journal	PubmedID	Date
GSM2431732	59	6.55	27		female	PFC	GSE92538	BP	Hagenauer MH	Inference of cell type content from human brain transcriptomic datasets illuminates the effects of age, manner of death, dissection, and psychiatric diagnosis	PLoS One	30016334	2018
GSM2431793	33	6.41	23.5		male	PFC	GSE92538	BP	Hagenauer MH	Inference of cell type content from human brain transcriptomic datasets illuminates the effects of age, manner of death, dissection, and psychiatric diagnosis	PLoS One	30016334	2018
GSM2431798	36	7	25.5		female	PFC	GSE92538	BP	Hagenauer MH	Inference of cell type content from human brain transcriptomic datasets illuminates the effects of age, manner of death, dissection, and psychiatric diagnosis	PLoS One	30016334	2018
GSM2431849	36		25.5		male	PFC	GSE92538	BP	Hagenauer MH	Inference of cell type content from human brain transcriptomic datasets illuminates the effects of age, manner of death, dissection, and psychiatric diagnosis	PLoS One	30016334	2018
GSM2431853	70	6.96	27.5		male	PFC	GSE92538	BP	Hagenauer MH	Inference of cell type content from human brain transcriptomic datasets illuminates the effects of age, manner of death, dissection, and psychiatric diagnosis	PLoS One	30016334	2018
GSM2431904	51	6.81	16.8		female	PFC	GSE92538	BP	Hagenauer MH	Inference of cell type content from human brain transcriptomic datasets illuminates the effects of age, manner of death, dissection, and psychiatric diagnosis	PLoS One	30016334	2018
GSM2431917	59	6.55	27		female	PFC	GSE92538	BP	Hagenauer MH	Inference of cell type content from human brain transcriptomic datasets illuminates the effects of age, manner of death, dissection, and psychiatric diagnosis	PLoS One	30016334	2018
GSM2431953	49	6.74	15.9		female	PFC	GSE92538	BP	Hagenauer MH	Inference of cell type content from human brain transcriptomic datasets illuminates the effects of age, manner of death, dissection, and psychiatric diagnosis	PLoS One	30016334	2018
GSM2431984	33	6.41	23.5		male	PFC	GSE92538	BP	Hagenauer MH	Inference of cell type content from human brain transcriptomic datasets illuminates the effects of age, manner of death, dissection, and psychiatric diagnosis	PLoS One	30016334	2018
GSM2431990	36	7	25.5		female	PFC	GSE92538	BP	Hagenauer MH	Inference of cell type content from human brain transcriptomic datasets illuminates the effects of age, manner of death, dissection, and psychiatric diagnosis	PLoS One	30016334	2018
GSM2432042	36		25.5		male	PFC	GSE92538	BP	Hagenauer MH	Inference of cell type content from human brain transcriptomic datasets illuminates the effects of age, manner of death, dissection, and psychiatric diagnosis	PLoS One	30016334	2018
GSM2432048	70	6.96	27.5		male	PFC	GSE92538	BP	Hagenauer MH	Inference of cell type content from human brain transcriptomic datasets illuminates the effects of age, manner of death, dissection, and psychiatric diagnosis	PLoS One	30016334	2018
GSM2431719	53	6.64	14.5		male	PFC	GSE92538	Control	Hagenauer MH	Inference of cell type content from human brain transcriptomic datasets illuminates the effects of age, manner of death, dissection, and psychiatric diagnosis	PLoS One	30016334	2018
GSM2431720	56	6.98	24.5		male	PFC	GSE92538	Control	Hagenauer MH	Inference of cell type content from human brain transcriptomic datasets illuminates the effects of age, manner of death, dissection, and psychiatric diagnosis	PLoS One	30016334	2018
GSM2431724	77	6.76	23		male	PFC	GSE92538	Control	Hagenauer MH	Inference of cell type content from human brain transcriptomic datasets illuminates the effects of age, manner of death, dissection, and psychiatric diagnosis	PLoS One	30016334	2018
GSM2431736	66	6.94	18.5		male	PFC	GSE92538	Control	Hagenauer MH	Inference of cell type content from human brain transcriptomic datasets illuminates the effects of age, manner of death, dissection, and psychiatric diagnosis	PLoS One	30016334	2018
GSM2431744	55		23		male	PFC	GSE92538	Control	Hagenauer MH	Inference of cell type content from human brain transcriptomic datasets illuminates the effects of age, manner of death, dissection, and psychiatric diagnosis	PLoS One	30016334	2018
GSM2431757	30	7.15	18.2		male	PFC	GSE92538	Control	Hagenauer MH	Inference of cell type content from human brain transcriptomic datasets illuminates the effects of age, manner of death, dissection, and psychiatric diagnosis	PLoS One	30016334	2018
GSM2431760	69	7.12	25.8		male	PFC	GSE92538	Control	Hagenauer MH	Inference of cell type content from human brain transcriptomic datasets illuminates the effects of age, manner of death, dissection, and psychiatric diagnosis	PLoS One	30016334	2018
GSM2431764	63	6.88	25		male	PFC	GSE92538	Control	Hagenauer MH	Inference of cell type content from human brain transcriptomic datasets illuminates the effects of age, manner of death, dissection, and psychiatric diagnosis	PLoS One	30016334	2018
GSM2431769	69	6.59	21		male	PFC	GSE92538	Control	Hagenauer MH	Inference of cell type content from human brain transcriptomic datasets illuminates the effects of age, manner of death, dissection, and psychiatric diagnosis	PLoS One	30016334	2018
GSM2431774	48	6.79	20.2		male	PFC	GSE92538	Control	Hagenauer MH	Inference of cell type content from human brain transcriptomic datasets illuminates the effects of age, manner of death, dissection, and psychiatric diagnosis	PLoS One	30016334	2018
GSM2431775	48	6.79	20.2		male	PFC	GSE92538	Control	Hagenauer MH	Inference of cell type content from human brain transcriptomic datasets illuminates the effects of age, manner of death, dissection, and psychiatric diagnosis	PLoS One	30016334	2018
GSM2431799	68	6.55	33.5		female	PFC	GSE92538	Control	Hagenauer MH	Inference of cell type content from human brain transcriptomic datasets illuminates the effects of age, manner of death, dissection, and psychiatric diagnosis	PLoS One	30016334	2018
GSM2431805	55	7.18	35.5		male	PFC	GSE92538	Control	Hagenauer MH	Inference of cell type content from human brain transcriptomic datasets illuminates the effects of age, manner of death, dissection, and psychiatric diagnosis	PLoS One	30016334	2018
GSM2431806	75	7.18	19		male	PFC	GSE92538	Control	Hagenauer MH	Inference of cell type content from human brain transcriptomic datasets illuminates the effects of age, manner of death, dissection, and psychiatric diagnosis	PLoS One	30016334	2018
GSM2431808	73	7.21	20		female	PFC	GSE92538	Control	Hagenauer MH	Inference of cell type content from human brain transcriptomic datasets illuminates the effects of age, manner of death, dissection, and psychiatric diagnosis	PLoS One	30016334	2018
GSM2431809	40	6.76	12.25		male	PFC	GSE92538	Control	Hagenauer MH	Inference of cell type content from human brain transcriptomic datasets illuminates the effects of age, manner of death, dissection, and psychiatric diagnosis	PLoS One	30016334	2018
GSM2431817	48	6.62	21		male	PFC	GSE92538	Control	Hagenauer MH	Inference of cell type content from human brain transcriptomic datasets illuminates the effects of age, manner of death, dissection, and psychiatric diagnosis	PLoS One	30016334	2018
GSM2431818	48	6.62	21		male	PFC	GSE92538	Control	Hagenauer MH	Inference of cell type content from human brain transcriptomic datasets illuminates the effects of age, manner of death, dissection, and psychiatric diagnosis	PLoS One	30016334	2018
GSM2431826	63	7.25	22.7		male	PFC	GSE92538	Control	Hagenauer MH	Inference of cell type content from human brain transcriptomic datasets illuminates the effects of age, manner of death, dissection, and psychiatric diagnosis	PLoS One	30016334	2018
GSM2431829	56	7.14	20.3		male	PFC	GSE92538	Control	Hagenauer MH	Inference of cell type content from human brain transcriptomic datasets illuminates the effects of age, manner of death, dissection, and psychiatric diagnosis	PLoS One	30016334	2018
GSM2431837	79	7	0		male	PFC	GSE92538	Control	Hagenauer MH	Inference of cell type content from human brain transcriptomic datasets illuminates the effects of age, manner of death, dissection, and psychiatric diagnosis	PLoS One	30016334	2018
GSM2431845	56	6.85	27.5		male	PFC	GSE92538	Control	Hagenauer MH	Inference of cell type content from human brain transcriptomic datasets illuminates the effects of age, manner of death, dissection, and psychiatric diagnosis	PLoS One	30016334	2018
GSM2431848	60	6.59	36		male	PFC	GSE92538	Control	Hagenauer MH	Inference of cell type content from human brain transcriptomic datasets illuminates the effects of age, manner of death, dissection, and psychiatric diagnosis	PLoS One	30016334	2018
GSM2431852	64	6.55	24.5		male	PFC	GSE92538	Control	Hagenauer MH	Inference of cell type content from human brain transcriptomic datasets illuminates the effects of age, manner of death, dissection, and psychiatric diagnosis	PLoS One	30016334	2018
GSM2431864	62	7.11	20		female	PFC	GSE92538	Control	Hagenauer MH	Inference of cell type content from human brain transcriptomic datasets illuminates the effects of age, manner of death, dissection, and psychiatric diagnosis	PLoS One	30016334	2018
GSM2431873	43	7.1	26		male	PFC	GSE92538	Control	Hagenauer MH	Inference of cell type content from human brain transcriptomic datasets illuminates the effects of age, manner of death, dissection, and psychiatric diagnosis	PLoS One	30016334	2018
GSM2431874	43	7.1	26		male	PFC	GSE92538	Control	Hagenauer MH	Inference of cell type content from human brain transcriptomic datasets illuminates the effects of age, manner of death, dissection, and psychiatric diagnosis	PLoS One	30016334	2018
GSM2431877	32	7.04	10		male	PFC	GSE92538	Control	Hagenauer MH	Inference of cell type content from human brain transcriptomic datasets illuminates the effects of age, manner of death, dissection, and psychiatric diagnosis	PLoS One	30016334	2018
GSM2431903	53	6.64	14.5		male	PFC	GSE92538	Control	Hagenauer MH	Inference of cell type content from human brain transcriptomic datasets illuminates the effects of age, manner of death, dissection, and psychiatric diagnosis	PLoS One	30016334	2018
GSM2431905	56	6.98	24.5		male	PFC	GSE92538	Control	Hagenauer MH	Inference of cell type content from human brain transcriptomic datasets illuminates the effects of age, manner of death, dissection, and psychiatric diagnosis	PLoS One	30016334	2018
GSM2431910	77	6.76	23		male	PFC	GSE92538	Control	Hagenauer MH	Inference of cell type content from human brain transcriptomic datasets illuminates the effects of age, manner of death, dissection, and psychiatric diagnosis	PLoS One	30016334	2018
GSM2431922	66	6.94	18.5		male	PFC	GSE92538	Control	Hagenauer MH	Inference of cell type content from human brain transcriptomic datasets illuminates the effects of age, manner of death, dissection, and psychiatric diagnosis	PLoS One	30016334	2018
GSM2431928	55		23		male	PFC	GSE92538	Control	Hagenauer MH	Inference of cell type content from human brain transcriptomic datasets illuminates the effects of age, manner of death, dissection, and psychiatric diagnosis	PLoS One	30016334	2018
GSM2431932	64	7.13	10.5		male	PFC	GSE92538	Control	Hagenauer MH	Inference of cell type content from human brain transcriptomic datasets illuminates the effects of age, manner of death, dissection, and psychiatric diagnosis	PLoS One	30016334	2018
GSM2431943	52	6.53	18.8		male	PFC	GSE92538	Control	Hagenauer MH	Inference of cell type content from human brain transcriptomic datasets illuminates the effects of age, manner of death, dissection, and psychiatric diagnosis	PLoS One	30016334	2018
GSM2431945	30	7.15	18.2		male	PFC	GSE92538	Control	Hagenauer MH	Inference of cell type content from human brain transcriptomic datasets illuminates the effects of age, manner of death, dissection, and psychiatric diagnosis	PLoS One	30016334	2018
GSM2431948	69	7.12	25.8		male	PFC	GSE92538	Control	Hagenauer MH	Inference of cell type content from human brain transcriptomic datasets illuminates the effects of age, manner of death, dissection, and psychiatric diagnosis	PLoS One	30016334	2018
GSM2431952	63	6.88	25		male	PFC	GSE92538	Control	Hagenauer MH	Inference of cell type content from human brain transcriptomic datasets illuminates the effects of age, manner of death, dissection, and psychiatric diagnosis	PLoS One	30016334	2018
GSM2431956	69	6.59	21		male	PFC	GSE92538	Control	Hagenauer MH	Inference of cell type content from human brain transcriptomic datasets illuminates the effects of age, manner of death, dissection, and psychiatric diagnosis	PLoS One	30016334	2018
GSM2431985	67	6.96	15		male	PFC	GSE92538	Control	Hagenauer MH	Inference of cell type content from human brain transcriptomic datasets illuminates the effects of age, manner of death, dissection, and psychiatric diagnosis	PLoS One	30016334	2018
GSM2431991	68	6.55	33.5		female	PFC	GSE92538	Control	Hagenauer MH	Inference of cell type content from human brain transcriptomic datasets illuminates the effects of age, manner of death, dissection, and psychiatric diagnosis	PLoS One	30016334	2018
GSM2431998	55	7.18	35.5		male	PFC	GSE92538	Control	Hagenauer MH	Inference of cell type content from human brain transcriptomic datasets illuminates the effects of age, manner of death, dissection, and psychiatric diagnosis	PLoS One	30016334	2018
GSM2431999	75	7.18	19		male	PFC	GSE92538	Control	Hagenauer MH	Inference of cell type content from human brain transcriptomic datasets illuminates the effects of age, manner of death, dissection, and psychiatric diagnosis	PLoS One	30016334	2018
GSM2432002	73	7.21	20		female	PFC	GSE92538	Control	Hagenauer MH	Inference of cell type content from human brain transcriptomic datasets illuminates the effects of age, manner of death, dissection, and psychiatric diagnosis	PLoS One	30016334	2018
GSM2432005	58	6.58	21		male	PFC	GSE92538	Control	Hagenauer MH	Inference of cell type content from human brain transcriptomic datasets illuminates the effects of age, manner of death, dissection, and psychiatric diagnosis	PLoS One	30016334	2018
GSM2432018	63	7.25	22.7		male	PFC	GSE92538	Control	Hagenauer MH	Inference of cell type content from human brain transcriptomic datasets illuminates the effects of age, manner of death, dissection, and psychiatric diagnosis	PLoS One	30016334	2018
GSM2432021	56	7.14	20.3		male	PFC	GSE92538	Control	Hagenauer MH	Inference of cell type content from human brain transcriptomic datasets illuminates the effects of age, manner of death, dissection, and psychiatric diagnosis	PLoS One	30016334	2018
GSM2432029	79	7	0		male	PFC	GSE92538	Control	Hagenauer MH	Inference of cell type content from human brain transcriptomic datasets illuminates the effects of age, manner of death, dissection, and psychiatric diagnosis	PLoS One	30016334	2018
GSM2432039	56	6.85	27.5		male	PFC	GSE92538	Control	Hagenauer MH	Inference of cell type content from human brain transcriptomic datasets illuminates the effects of age, manner of death, dissection, and psychiatric diagnosis	PLoS One	30016334	2018
GSM2432040	59	6.4	8.5		male	PFC	GSE92538	Control	Hagenauer MH	Inference of cell type content from human brain transcriptomic datasets illuminates the effects of age, manner of death, dissection, and psychiatric diagnosis	PLoS One	30016334	2018
GSM2432041	60	6.59	36		male	PFC	GSE92538	Control	Hagenauer MH	Inference of cell type content from human brain transcriptomic datasets illuminates the effects of age, manner of death, dissection, and psychiatric diagnosis	PLoS One	30016334	2018
GSM2432045	63	6.5	11		male	PFC	GSE92538	Control	Hagenauer MH	Inference of cell type content from human brain transcriptomic datasets illuminates the effects of age, manner of death, dissection, and psychiatric diagnosis	PLoS One	30016334	2018
GSM2432047	64	6.55	24.5		male	PFC	GSE92538	Control	Hagenauer MH	Inference of cell type content from human brain transcriptomic datasets illuminates the effects of age, manner of death, dissection, and psychiatric diagnosis	PLoS One	30016334	2018
GSM2432055	78	6.63	25		male	PFC	GSE92538	Control	Hagenauer MH	Inference of cell type content from human brain transcriptomic datasets illuminates the effects of age, manner of death, dissection, and psychiatric diagnosis	PLoS One	30016334	2018
GSM2432064	62	7.11	20		female	PFC	GSE92538	Control	Hagenauer MH	Inference of cell type content from human brain transcriptomic datasets illuminates the effects of age, manner of death, dissection, and psychiatric diagnosis	PLoS One	30016334	2018
GSM2432083	32	7.04	10		male	PFC	GSE92538	Control	Hagenauer MH	Inference of cell type content from human brain transcriptomic datasets illuminates the effects of age, manner of death, dissection, and psychiatric diagnosis	PLoS One	30016334	2018
GSM2335074						PFC	GSE87610	BP	Arion D	Transcriptome Alterations in Prefrontal Pyramidal Cells Distinguish Schizophrenia From Bipolar and Major Depressive Disorders	Biol Psychiatry	33328902	2020
GSM2335075						PFC	GSE87610	BP	Arion D	Transcriptome Alterations in Prefrontal Pyramidal Cells Distinguish Schizophrenia From Bipolar and Major Depressive Disorders	Biol Psychiatry	33328902	2020
GSM2335076						PFC	GSE87610	BP	Arion D	Transcriptome Alterations in Prefrontal Pyramidal Cells Distinguish Schizophrenia From Bipolar and Major Depressive Disorders	Biol Psychiatry	33328902	2020
GSM2335077						PFC	GSE87610	BP	Arion D	Transcriptome Alterations in Prefrontal Pyramidal Cells Distinguish Schizophrenia From Bipolar and Major Depressive Disorders	Biol Psychiatry	33328902	2020
GSM2335090						PFC	GSE87610	BP	Arion D	Transcriptome Alterations in Prefrontal Pyramidal Cells Distinguish Schizophrenia From Bipolar and Major Depressive Disorders	Biol Psychiatry	33328902	2020
GSM2335091						PFC	GSE87610	BP	Arion D	Transcriptome Alterations in Prefrontal Pyramidal Cells Distinguish Schizophrenia From Bipolar and Major Depressive Disorders	Biol Psychiatry	33328902	2020
GSM2335092						PFC	GSE87610	BP	Arion D	Transcriptome Alterations in Prefrontal Pyramidal Cells Distinguish Schizophrenia From Bipolar and Major Depressive Disorders	Biol Psychiatry	33328902	2020
GSM2335093						PFC	GSE87610	BP	Arion D	Transcriptome Alterations in Prefrontal Pyramidal Cells Distinguish Schizophrenia From Bipolar and Major Depressive Disorders	Biol Psychiatry	33328902	2020
GSM2335105						PFC	GSE87610	BP	Arion D	Transcriptome Alterations in Prefrontal Pyramidal Cells Distinguish Schizophrenia From Bipolar and Major Depressive Disorders	Biol Psychiatry	33328902	2020
GSM2335106						PFC	GSE87610	BP	Arion D	Transcriptome Alterations in Prefrontal Pyramidal Cells Distinguish Schizophrenia From Bipolar and Major Depressive Disorders	Biol Psychiatry	33328902	2020
GSM2335107						PFC	GSE87610	BP	Arion D	Transcriptome Alterations in Prefrontal Pyramidal Cells Distinguish Schizophrenia From Bipolar and Major Depressive Disorders	Biol Psychiatry	33328902	2020
GSM2335108						PFC	GSE87610	BP	Arion D	Transcriptome Alterations in Prefrontal Pyramidal Cells Distinguish Schizophrenia From Bipolar and Major Depressive Disorders	Biol Psychiatry	33328902	2020
GSM2335119						PFC	GSE87610	BP	Arion D	Transcriptome Alterations in Prefrontal Pyramidal Cells Distinguish Schizophrenia From Bipolar and Major Depressive Disorders	Biol Psychiatry	33328902	2020
GSM2335120						PFC	GSE87610	BP	Arion D	Transcriptome Alterations in Prefrontal Pyramidal Cells Distinguish Schizophrenia From Bipolar and Major Depressive Disorders	Biol Psychiatry	33328902	2020
GSM2335121						PFC	GSE87610	BP	Arion D	Transcriptome Alterations in Prefrontal Pyramidal Cells Distinguish Schizophrenia From Bipolar and Major Depressive Disorders	Biol Psychiatry	33328902	2020
GSM2335122						PFC	GSE87610	BP	Arion D	Transcriptome Alterations in Prefrontal Pyramidal Cells Distinguish Schizophrenia From Bipolar and Major Depressive Disorders	Biol Psychiatry	33328902	2020
GSM2335135						PFC	GSE87610	BP	Arion D	Transcriptome Alterations in Prefrontal Pyramidal Cells Distinguish Schizophrenia From Bipolar and Major Depressive Disorders	Biol Psychiatry	33328902	2020
GSM2335136						PFC	GSE87610	BP	Arion D	Transcriptome Alterations in Prefrontal Pyramidal Cells Distinguish Schizophrenia From Bipolar and Major Depressive Disorders	Biol Psychiatry	33328902	2020
GSM2335137						PFC	GSE87610	BP	Arion D	Transcriptome Alterations in Prefrontal Pyramidal Cells Distinguish Schizophrenia From Bipolar and Major Depressive Disorders	Biol Psychiatry	33328902	2020
GSM2335138						PFC	GSE87610	BP	Arion D	Transcriptome Alterations in Prefrontal Pyramidal Cells Distinguish Schizophrenia From Bipolar and Major Depressive Disorders	Biol Psychiatry	33328902	2020
GSM2335147						PFC	GSE87610	BP	Arion D	Transcriptome Alterations in Prefrontal Pyramidal Cells Distinguish Schizophrenia From Bipolar and Major Depressive Disorders	Biol Psychiatry	33328902	2020
GSM2335148						PFC	GSE87610	BP	Arion D	Transcriptome Alterations in Prefrontal Pyramidal Cells Distinguish Schizophrenia From Bipolar and Major Depressive Disorders	Biol Psychiatry	33328902	2020
GSM2335149						PFC	GSE87610	BP	Arion D	Transcriptome Alterations in Prefrontal Pyramidal Cells Distinguish Schizophrenia From Bipolar and Major Depressive Disorders	Biol Psychiatry	33328902	2020
GSM2335150						PFC	GSE87610	BP	Arion D	Transcriptome Alterations in Prefrontal Pyramidal Cells Distinguish Schizophrenia From Bipolar and Major Depressive Disorders	Biol Psychiatry	33328902	2020
GSM2335163						PFC	GSE87610	BP	Arion D	Transcriptome Alterations in Prefrontal Pyramidal Cells Distinguish Schizophrenia From Bipolar and Major Depressive Disorders	Biol Psychiatry	33328902	2020
GSM2335164						PFC	GSE87610	BP	Arion D	Transcriptome Alterations in Prefrontal Pyramidal Cells Distinguish Schizophrenia From Bipolar and Major Depressive Disorders	Biol Psychiatry	33328902	2020
GSM2335165						PFC	GSE87610	BP	Arion D	Transcriptome Alterations in Prefrontal Pyramidal Cells Distinguish Schizophrenia From Bipolar and Major Depressive Disorders	Biol Psychiatry	33328902	2020
GSM2335166						PFC	GSE87610	BP	Arion D	Transcriptome Alterations in Prefrontal Pyramidal Cells Distinguish Schizophrenia From Bipolar and Major Depressive Disorders	Biol Psychiatry	33328902	2020
GSM2335178						PFC	GSE87610	BP	Arion D	Transcriptome Alterations in Prefrontal Pyramidal Cells Distinguish Schizophrenia From Bipolar and Major Depressive Disorders	Biol Psychiatry	33328902	2020
GSM2335179						PFC	GSE87610	BP	Arion D	Transcriptome Alterations in Prefrontal Pyramidal Cells Distinguish Schizophrenia From Bipolar and Major Depressive Disorders	Biol Psychiatry	33328902	2020
GSM2335180						PFC	GSE87610	BP	Arion D	Transcriptome Alterations in Prefrontal Pyramidal Cells Distinguish Schizophrenia From Bipolar and Major Depressive Disorders	Biol Psychiatry	33328902	2020
GSM2335189						PFC	GSE87610	BP	Arion D	Transcriptome Alterations in Prefrontal Pyramidal Cells Distinguish Schizophrenia From Bipolar and Major Depressive Disorders	Biol Psychiatry	33328902	2020
GSM2335190						PFC	GSE87610	BP	Arion D	Transcriptome Alterations in Prefrontal Pyramidal Cells Distinguish Schizophrenia From Bipolar and Major Depressive Disorders	Biol Psychiatry	33328902	2020
GSM2335191						PFC	GSE87610	BP	Arion D	Transcriptome Alterations in Prefrontal Pyramidal Cells Distinguish Schizophrenia From Bipolar and Major Depressive Disorders	Biol Psychiatry	33328902	2020
GSM2335192						PFC	GSE87610	BP	Arion D	Transcriptome Alterations in Prefrontal Pyramidal Cells Distinguish Schizophrenia From Bipolar and Major Depressive Disorders	Biol Psychiatry	33328902	2020
GSM2335205						PFC	GSE87610	BP	Arion D	Transcriptome Alterations in Prefrontal Pyramidal Cells Distinguish Schizophrenia From Bipolar and Major Depressive Disorders	Biol Psychiatry	33328902	2020
GSM2335206						PFC	GSE87610	BP	Arion D	Transcriptome Alterations in Prefrontal Pyramidal Cells Distinguish Schizophrenia From Bipolar and Major Depressive Disorders	Biol Psychiatry	33328902	2020
GSM2335207						PFC	GSE87610	BP	Arion D	Transcriptome Alterations in Prefrontal Pyramidal Cells Distinguish Schizophrenia From Bipolar and Major Depressive Disorders	Biol Psychiatry	33328902	2020
GSM2335219						PFC	GSE87610	BP	Arion D	Transcriptome Alterations in Prefrontal Pyramidal Cells Distinguish Schizophrenia From Bipolar and Major Depressive Disorders	Biol Psychiatry	33328902	2020
GSM2335220						PFC	GSE87610	BP	Arion D	Transcriptome Alterations in Prefrontal Pyramidal Cells Distinguish Schizophrenia From Bipolar and Major Depressive Disorders	Biol Psychiatry	33328902	2020
GSM2335221						PFC	GSE87610	BP	Arion D	Transcriptome Alterations in Prefrontal Pyramidal Cells Distinguish Schizophrenia From Bipolar and Major Depressive Disorders	Biol Psychiatry	33328902	2020
GSM2335222						PFC	GSE87610	BP	Arion D	Transcriptome Alterations in Prefrontal Pyramidal Cells Distinguish Schizophrenia From Bipolar and Major Depressive Disorders	Biol Psychiatry	33328902	2020
GSM2335235						PFC	GSE87610	BP	Arion D	Transcriptome Alterations in Prefrontal Pyramidal Cells Distinguish Schizophrenia From Bipolar and Major Depressive Disorders	Biol Psychiatry	33328902	2020
GSM2335236						PFC	GSE87610	BP	Arion D	Transcriptome Alterations in Prefrontal Pyramidal Cells Distinguish Schizophrenia From Bipolar and Major Depressive Disorders	Biol Psychiatry	33328902	2020
GSM2335237						PFC	GSE87610	BP	Arion D	Transcriptome Alterations in Prefrontal Pyramidal Cells Distinguish Schizophrenia From Bipolar and Major Depressive Disorders	Biol Psychiatry	33328902	2020
GSM2335238						PFC	GSE87610	BP	Arion D	Transcriptome Alterations in Prefrontal Pyramidal Cells Distinguish Schizophrenia From Bipolar and Major Depressive Disorders	Biol Psychiatry	33328902	2020
GSM2335251						PFC	GSE87610	BP	Arion D	Transcriptome Alterations in Prefrontal Pyramidal Cells Distinguish Schizophrenia From Bipolar and Major Depressive Disorders	Biol Psychiatry	33328902	2020
GSM2335252						PFC	GSE87610	BP	Arion D	Transcriptome Alterations in Prefrontal Pyramidal Cells Distinguish Schizophrenia From Bipolar and Major Depressive Disorders	Biol Psychiatry	33328902	2020
GSM2335253						PFC	GSE87610	BP	Arion D	Transcriptome Alterations in Prefrontal Pyramidal Cells Distinguish Schizophrenia From Bipolar and Major Depressive Disorders	Biol Psychiatry	33328902	2020
GSM2335266						PFC	GSE87610	BP	Arion D	Transcriptome Alterations in Prefrontal Pyramidal Cells Distinguish Schizophrenia From Bipolar and Major Depressive Disorders	Biol Psychiatry	33328902	2020
GSM2335267						PFC	GSE87610	BP	Arion D	Transcriptome Alterations in Prefrontal Pyramidal Cells Distinguish Schizophrenia From Bipolar and Major Depressive Disorders	Biol Psychiatry	33328902	2020
GSM2335268						PFC	GSE87610	BP	Arion D	Transcriptome Alterations in Prefrontal Pyramidal Cells Distinguish Schizophrenia From Bipolar and Major Depressive Disorders	Biol Psychiatry	33328902	2020
GSM2335269						PFC	GSE87610	BP	Arion D	Transcriptome Alterations in Prefrontal Pyramidal Cells Distinguish Schizophrenia From Bipolar and Major Depressive Disorders	Biol Psychiatry	33328902	2020
GSM2335282						PFC	GSE87610	BP	Arion D	Transcriptome Alterations in Prefrontal Pyramidal Cells Distinguish Schizophrenia From Bipolar and Major Depressive Disorders	Biol Psychiatry	33328902	2020
GSM2335283						PFC	GSE87610	BP	Arion D	Transcriptome Alterations in Prefrontal Pyramidal Cells Distinguish Schizophrenia From Bipolar and Major Depressive Disorders	Biol Psychiatry	33328902	2020
GSM2335284						PFC	GSE87610	BP	Arion D	Transcriptome Alterations in Prefrontal Pyramidal Cells Distinguish Schizophrenia From Bipolar and Major Depressive Disorders	Biol Psychiatry	33328902	2020
GSM2335285						PFC	GSE87610	BP	Arion D	Transcriptome Alterations in Prefrontal Pyramidal Cells Distinguish Schizophrenia From Bipolar and Major Depressive Disorders	Biol Psychiatry	33328902	2020
GSM2335298						PFC	GSE87610	BP	Arion D	Transcriptome Alterations in Prefrontal Pyramidal Cells Distinguish Schizophrenia From Bipolar and Major Depressive Disorders	Biol Psychiatry	33328902	2020
GSM2335299						PFC	GSE87610	BP	Arion D	Transcriptome Alterations in Prefrontal Pyramidal Cells Distinguish Schizophrenia From Bipolar and Major Depressive Disorders	Biol Psychiatry	33328902	2020
GSM2335300						PFC	GSE87610	BP	Arion D	Transcriptome Alterations in Prefrontal Pyramidal Cells Distinguish Schizophrenia From Bipolar and Major Depressive Disorders	Biol Psychiatry	33328902	2020
GSM2335301						PFC	GSE87610	BP	Arion D	Transcriptome Alterations in Prefrontal Pyramidal Cells Distinguish Schizophrenia From Bipolar and Major Depressive Disorders	Biol Psychiatry	33328902	2020
GSM2335314						PFC	GSE87610	BP	Arion D	Transcriptome Alterations in Prefrontal Pyramidal Cells Distinguish Schizophrenia From Bipolar and Major Depressive Disorders	Biol Psychiatry	33328902	2020
GSM2335315						PFC	GSE87610	BP	Arion D	Transcriptome Alterations in Prefrontal Pyramidal Cells Distinguish Schizophrenia From Bipolar and Major Depressive Disorders	Biol Psychiatry	33328902	2020
GSM2335316						PFC	GSE87610	BP	Arion D	Transcriptome Alterations in Prefrontal Pyramidal Cells Distinguish Schizophrenia From Bipolar and Major Depressive Disorders	Biol Psychiatry	33328902	2020
GSM2335317						PFC	GSE87610	BP	Arion D	Transcriptome Alterations in Prefrontal Pyramidal Cells Distinguish Schizophrenia From Bipolar and Major Depressive Disorders	Biol Psychiatry	33328902	2020
GSM2335329						PFC	GSE87610	BP	Arion D	Transcriptome Alterations in Prefrontal Pyramidal Cells Distinguish Schizophrenia From Bipolar and Major Depressive Disorders	Biol Psychiatry	33328902	2020
GSM2335330						PFC	GSE87610	BP	Arion D	Transcriptome Alterations in Prefrontal Pyramidal Cells Distinguish Schizophrenia From Bipolar and Major Depressive Disorders	Biol Psychiatry	33328902	2020
GSM2335331						PFC	GSE87610	BP	Arion D	Transcriptome Alterations in Prefrontal Pyramidal Cells Distinguish Schizophrenia From Bipolar and Major Depressive Disorders	Biol Psychiatry	33328902	2020
GSM2335332						PFC	GSE87610	BP	Arion D	Transcriptome Alterations in Prefrontal Pyramidal Cells Distinguish Schizophrenia From Bipolar and Major Depressive Disorders	Biol Psychiatry	33328902	2020
GSM2335345						PFC	GSE87610	BP	Arion D	Transcriptome Alterations in Prefrontal Pyramidal Cells Distinguish Schizophrenia From Bipolar and Major Depressive Disorders	Biol Psychiatry	33328902	2020
GSM2335346						PFC	GSE87610	BP	Arion D	Transcriptome Alterations in Prefrontal Pyramidal Cells Distinguish Schizophrenia From Bipolar and Major Depressive Disorders	Biol Psychiatry	33328902	2020
GSM2335347						PFC	GSE87610	BP	Arion D	Transcriptome Alterations in Prefrontal Pyramidal Cells Distinguish Schizophrenia From Bipolar and Major Depressive Disorders	Biol Psychiatry	33328902	2020
GSM2335348						PFC	GSE87610	BP	Arion D	Transcriptome Alterations in Prefrontal Pyramidal Cells Distinguish Schizophrenia From Bipolar and Major Depressive Disorders	Biol Psychiatry	33328902	2020
GSM2335078						PFC	GSE87610	Control	Arion D	Transcriptome Alterations in Prefrontal Pyramidal Cells Distinguish Schizophrenia From Bipolar and Major Depressive Disorders	Biol Psychiatry	33328902	2020
GSM2335079						PFC	GSE87610	Control	Arion D	Transcriptome Alterations in Prefrontal Pyramidal Cells Distinguish Schizophrenia From Bipolar and Major Depressive Disorders	Biol Psychiatry	33328902	2020
GSM2335080						PFC	GSE87610	Control	Arion D	Transcriptome Alterations in Prefrontal Pyramidal Cells Distinguish Schizophrenia From Bipolar and Major Depressive Disorders	Biol Psychiatry	33328902	2020
GSM2335081						PFC	GSE87610	Control	Arion D	Transcriptome Alterations in Prefrontal Pyramidal Cells Distinguish Schizophrenia From Bipolar and Major Depressive Disorders	Biol Psychiatry	33328902	2020
GSM2335094						PFC	GSE87610	Control	Arion D	Transcriptome Alterations in Prefrontal Pyramidal Cells Distinguish Schizophrenia From Bipolar and Major Depressive Disorders	Biol Psychiatry	33328902	2020
GSM2335095						PFC	GSE87610	Control	Arion D	Transcriptome Alterations in Prefrontal Pyramidal Cells Distinguish Schizophrenia From Bipolar and Major Depressive Disorders	Biol Psychiatry	33328902	2020
GSM2335096						PFC	GSE87610	Control	Arion D	Transcriptome Alterations in Prefrontal Pyramidal Cells Distinguish Schizophrenia From Bipolar and Major Depressive Disorders	Biol Psychiatry	33328902	2020
GSM2335109						PFC	GSE87610	Control	Arion D	Transcriptome Alterations in Prefrontal Pyramidal Cells Distinguish Schizophrenia From Bipolar and Major Depressive Disorders	Biol Psychiatry	33328902	2020
GSM2335110						PFC	GSE87610	Control	Arion D	Transcriptome Alterations in Prefrontal Pyramidal Cells Distinguish Schizophrenia From Bipolar and Major Depressive Disorders	Biol Psychiatry	33328902	2020
GSM2335111						PFC	GSE87610	Control	Arion D	Transcriptome Alterations in Prefrontal Pyramidal Cells Distinguish Schizophrenia From Bipolar and Major Depressive Disorders	Biol Psychiatry	33328902	2020
GSM2335123						PFC	GSE87610	Control	Arion D	Transcriptome Alterations in Prefrontal Pyramidal Cells Distinguish Schizophrenia From Bipolar and Major Depressive Disorders	Biol Psychiatry	33328902	2020
GSM2335124						PFC	GSE87610	Control	Arion D	Transcriptome Alterations in Prefrontal Pyramidal Cells Distinguish Schizophrenia From Bipolar and Major Depressive Disorders	Biol Psychiatry	33328902	2020
GSM2335125						PFC	GSE87610	Control	Arion D	Transcriptome Alterations in Prefrontal Pyramidal Cells Distinguish Schizophrenia From Bipolar and Major Depressive Disorders	Biol Psychiatry	33328902	2020
GSM2335126						PFC	GSE87610	Control	Arion D	Transcriptome Alterations in Prefrontal Pyramidal Cells Distinguish Schizophrenia From Bipolar and Major Depressive Disorders	Biol Psychiatry	33328902	2020
GSM2335139						PFC	GSE87610	Control	Arion D	Transcriptome Alterations in Prefrontal Pyramidal Cells Distinguish Schizophrenia From Bipolar and Major Depressive Disorders	Biol Psychiatry	33328902	2020
GSM2335140						PFC	GSE87610	Control	Arion D	Transcriptome Alterations in Prefrontal Pyramidal Cells Distinguish Schizophrenia From Bipolar and Major Depressive Disorders	Biol Psychiatry	33328902	2020
GSM2335141						PFC	GSE87610	Control	Arion D	Transcriptome Alterations in Prefrontal Pyramidal Cells Distinguish Schizophrenia From Bipolar and Major Depressive Disorders	Biol Psychiatry	33328902	2020
GSM2335142						PFC	GSE87610	Control	Arion D	Transcriptome Alterations in Prefrontal Pyramidal Cells Distinguish Schizophrenia From Bipolar and Major Depressive Disorders	Biol Psychiatry	33328902	2020
GSM2335151						PFC	GSE87610	Control	Arion D	Transcriptome Alterations in Prefrontal Pyramidal Cells Distinguish Schizophrenia From Bipolar and Major Depressive Disorders	Biol Psychiatry	33328902	2020
GSM2335152						PFC	GSE87610	Control	Arion D	Transcriptome Alterations in Prefrontal Pyramidal Cells Distinguish Schizophrenia From Bipolar and Major Depressive Disorders	Biol Psychiatry	33328902	2020
GSM2335153						PFC	GSE87610	Control	Arion D	Transcriptome Alterations in Prefrontal Pyramidal Cells Distinguish Schizophrenia From Bipolar and Major Depressive Disorders	Biol Psychiatry	33328902	2020
GSM2335154						PFC	GSE87610	Control	Arion D	Transcriptome Alterations in Prefrontal Pyramidal Cells Distinguish Schizophrenia From Bipolar and Major Depressive Disorders	Biol Psychiatry	33328902	2020
GSM2335167						PFC	GSE87610	Control	Arion D	Transcriptome Alterations in Prefrontal Pyramidal Cells Distinguish Schizophrenia From Bipolar and Major Depressive Disorders	Biol Psychiatry	33328902	2020
GSM2335168						PFC	GSE87610	Control	Arion D	Transcriptome Alterations in Prefrontal Pyramidal Cells Distinguish Schizophrenia From Bipolar and Major Depressive Disorders	Biol Psychiatry	33328902	2020
GSM2335169						PFC	GSE87610	Control	Arion D	Transcriptome Alterations in Prefrontal Pyramidal Cells Distinguish Schizophrenia From Bipolar and Major Depressive Disorders	Biol Psychiatry	33328902	2020
GSM2335170						PFC	GSE87610	Control	Arion D	Transcriptome Alterations in Prefrontal Pyramidal Cells Distinguish Schizophrenia From Bipolar and Major Depressive Disorders	Biol Psychiatry	33328902	2020
GSM2335181						PFC	GSE87610	Control	Arion D	Transcriptome Alterations in Prefrontal Pyramidal Cells Distinguish Schizophrenia From Bipolar and Major Depressive Disorders	Biol Psychiatry	33328902	2020
GSM2335182						PFC	GSE87610	Control	Arion D	Transcriptome Alterations in Prefrontal Pyramidal Cells Distinguish Schizophrenia From Bipolar and Major Depressive Disorders	Biol Psychiatry	33328902	2020
GSM2335183						PFC	GSE87610	Control	Arion D	Transcriptome Alterations in Prefrontal Pyramidal Cells Distinguish Schizophrenia From Bipolar and Major Depressive Disorders	Biol Psychiatry	33328902	2020
GSM2335184						PFC	GSE87610	Control	Arion D	Transcriptome Alterations in Prefrontal Pyramidal Cells Distinguish Schizophrenia From Bipolar and Major Depressive Disorders	Biol Psychiatry	33328902	2020
GSM2335193						PFC	GSE87610	Control	Arion D	Transcriptome Alterations in Prefrontal Pyramidal Cells Distinguish Schizophrenia From Bipolar and Major Depressive Disorders	Biol Psychiatry	33328902	2020
GSM2335194						PFC	GSE87610	Control	Arion D	Transcriptome Alterations in Prefrontal Pyramidal Cells Distinguish Schizophrenia From Bipolar and Major Depressive Disorders	Biol Psychiatry	33328902	2020
GSM2335195						PFC	GSE87610	Control	Arion D	Transcriptome Alterations in Prefrontal Pyramidal Cells Distinguish Schizophrenia From Bipolar and Major Depressive Disorders	Biol Psychiatry	33328902	2020
GSM2335196						PFC	GSE87610	Control	Arion D	Transcriptome Alterations in Prefrontal Pyramidal Cells Distinguish Schizophrenia From Bipolar and Major Depressive Disorders	Biol Psychiatry	33328902	2020
GSM2335208						PFC	GSE87610	Control	Arion D	Transcriptome Alterations in Prefrontal Pyramidal Cells Distinguish Schizophrenia From Bipolar and Major Depressive Disorders	Biol Psychiatry	33328902	2020
GSM2335209						PFC	GSE87610	Control	Arion D	Transcriptome Alterations in Prefrontal Pyramidal Cells Distinguish Schizophrenia From Bipolar and Major Depressive Disorders	Biol Psychiatry	33328902	2020
GSM2335210						PFC	GSE87610	Control	Arion D	Transcriptome Alterations in Prefrontal Pyramidal Cells Distinguish Schizophrenia From Bipolar and Major Depressive Disorders	Biol Psychiatry	33328902	2020
GSM2335223						PFC	GSE87610	Control	Arion D	Transcriptome Alterations in Prefrontal Pyramidal Cells Distinguish Schizophrenia From Bipolar and Major Depressive Disorders	Biol Psychiatry	33328902	2020
GSM2335224						PFC	GSE87610	Control	Arion D	Transcriptome Alterations in Prefrontal Pyramidal Cells Distinguish Schizophrenia From Bipolar and Major Depressive Disorders	Biol Psychiatry	33328902	2020
GSM2335225						PFC	GSE87610	Control	Arion D	Transcriptome Alterations in Prefrontal Pyramidal Cells Distinguish Schizophrenia From Bipolar and Major Depressive Disorders	Biol Psychiatry	33328902	2020
GSM2335226						PFC	GSE87610	Control	Arion D	Transcriptome Alterations in Prefrontal Pyramidal Cells Distinguish Schizophrenia From Bipolar and Major Depressive Disorders	Biol Psychiatry	33328902	2020
GSM2335239						PFC	GSE87610	Control	Arion D	Transcriptome Alterations in Prefrontal Pyramidal Cells Distinguish Schizophrenia From Bipolar and Major Depressive Disorders	Biol Psychiatry	33328902	2020
GSM2335240						PFC	GSE87610	Control	Arion D	Transcriptome Alterations in Prefrontal Pyramidal Cells Distinguish Schizophrenia From Bipolar and Major Depressive Disorders	Biol Psychiatry	33328902	2020
GSM2335241						PFC	GSE87610	Control	Arion D	Transcriptome Alterations in Prefrontal Pyramidal Cells Distinguish Schizophrenia From Bipolar and Major Depressive Disorders	Biol Psychiatry	33328902	2020
GSM2335242						PFC	GSE87610	Control	Arion D	Transcriptome Alterations in Prefrontal Pyramidal Cells Distinguish Schizophrenia From Bipolar and Major Depressive Disorders	Biol Psychiatry	33328902	2020
GSM2335254						PFC	GSE87610	Control	Arion D	Transcriptome Alterations in Prefrontal Pyramidal Cells Distinguish Schizophrenia From Bipolar and Major Depressive Disorders	Biol Psychiatry	33328902	2020
GSM2335255						PFC	GSE87610	Control	Arion D	Transcriptome Alterations in Prefrontal Pyramidal Cells Distinguish Schizophrenia From Bipolar and Major Depressive Disorders	Biol Psychiatry	33328902	2020
GSM2335256						PFC	GSE87610	Control	Arion D	Transcriptome Alterations in Prefrontal Pyramidal Cells Distinguish Schizophrenia From Bipolar and Major Depressive Disorders	Biol Psychiatry	33328902	2020
GSM2335257						PFC	GSE87610	Control	Arion D	Transcriptome Alterations in Prefrontal Pyramidal Cells Distinguish Schizophrenia From Bipolar and Major Depressive Disorders	Biol Psychiatry	33328902	2020
GSM2335270						PFC	GSE87610	Control	Arion D	Transcriptome Alterations in Prefrontal Pyramidal Cells Distinguish Schizophrenia From Bipolar and Major Depressive Disorders	Biol Psychiatry	33328902	2020
GSM2335271						PFC	GSE87610	Control	Arion D	Transcriptome Alterations in Prefrontal Pyramidal Cells Distinguish Schizophrenia From Bipolar and Major Depressive Disorders	Biol Psychiatry	33328902	2020
GSM2335272						PFC	GSE87610	Control	Arion D	Transcriptome Alterations in Prefrontal Pyramidal Cells Distinguish Schizophrenia From Bipolar and Major Depressive Disorders	Biol Psychiatry	33328902	2020
GSM2335273						PFC	GSE87610	Control	Arion D	Transcriptome Alterations in Prefrontal Pyramidal Cells Distinguish Schizophrenia From Bipolar and Major Depressive Disorders	Biol Psychiatry	33328902	2020
GSM2335286						PFC	GSE87610	Control	Arion D	Transcriptome Alterations in Prefrontal Pyramidal Cells Distinguish Schizophrenia From Bipolar and Major Depressive Disorders	Biol Psychiatry	33328902	2020
GSM2335287						PFC	GSE87610	Control	Arion D	Transcriptome Alterations in Prefrontal Pyramidal Cells Distinguish Schizophrenia From Bipolar and Major Depressive Disorders	Biol Psychiatry	33328902	2020
GSM2335288						PFC	GSE87610	Control	Arion D	Transcriptome Alterations in Prefrontal Pyramidal Cells Distinguish Schizophrenia From Bipolar and Major Depressive Disorders	Biol Psychiatry	33328902	2020
GSM2335289						PFC	GSE87610	Control	Arion D	Transcriptome Alterations in Prefrontal Pyramidal Cells Distinguish Schizophrenia From Bipolar and Major Depressive Disorders	Biol Psychiatry	33328902	2020
GSM2335302						PFC	GSE87610	Control	Arion D	Transcriptome Alterations in Prefrontal Pyramidal Cells Distinguish Schizophrenia From Bipolar and Major Depressive Disorders	Biol Psychiatry	33328902	2020
GSM2335303						PFC	GSE87610	Control	Arion D	Transcriptome Alterations in Prefrontal Pyramidal Cells Distinguish Schizophrenia From Bipolar and Major Depressive Disorders	Biol Psychiatry	33328902	2020
GSM2335304						PFC	GSE87610	Control	Arion D	Transcriptome Alterations in Prefrontal Pyramidal Cells Distinguish Schizophrenia From Bipolar and Major Depressive Disorders	Biol Psychiatry	33328902	2020
GSM2335305						PFC	GSE87610	Control	Arion D	Transcriptome Alterations in Prefrontal Pyramidal Cells Distinguish Schizophrenia From Bipolar and Major Depressive Disorders	Biol Psychiatry	33328902	2020
GSM2335318						PFC	GSE87610	Control	Arion D	Transcriptome Alterations in Prefrontal Pyramidal Cells Distinguish Schizophrenia From Bipolar and Major Depressive Disorders	Biol Psychiatry	33328902	2020
GSM2335319						PFC	GSE87610	Control	Arion D	Transcriptome Alterations in Prefrontal Pyramidal Cells Distinguish Schizophrenia From Bipolar and Major Depressive Disorders	Biol Psychiatry	33328902	2020
GSM2335320						PFC	GSE87610	Control	Arion D	Transcriptome Alterations in Prefrontal Pyramidal Cells Distinguish Schizophrenia From Bipolar and Major Depressive Disorders	Biol Psychiatry	33328902	2020
GSM2335321						PFC	GSE87610	Control	Arion D	Transcriptome Alterations in Prefrontal Pyramidal Cells Distinguish Schizophrenia From Bipolar and Major Depressive Disorders	Biol Psychiatry	33328902	2020
GSM2335333						PFC	GSE87610	Control	Arion D	Transcriptome Alterations in Prefrontal Pyramidal Cells Distinguish Schizophrenia From Bipolar and Major Depressive Disorders	Biol Psychiatry	33328902	2020
GSM2335334						PFC	GSE87610	Control	Arion D	Transcriptome Alterations in Prefrontal Pyramidal Cells Distinguish Schizophrenia From Bipolar and Major Depressive Disorders	Biol Psychiatry	33328902	2020
GSM2335335						PFC	GSE87610	Control	Arion D	Transcriptome Alterations in Prefrontal Pyramidal Cells Distinguish Schizophrenia From Bipolar and Major Depressive Disorders	Biol Psychiatry	33328902	2020
GSM2335336						PFC	GSE87610	Control	Arion D	Transcriptome Alterations in Prefrontal Pyramidal Cells Distinguish Schizophrenia From Bipolar and Major Depressive Disorders	Biol Psychiatry	33328902	2020
GSM2335349						PFC	GSE87610	Control	Arion D	Transcriptome Alterations in Prefrontal Pyramidal Cells Distinguish Schizophrenia From Bipolar and Major Depressive Disorders	Biol Psychiatry	33328902	2020
GSM2335350						PFC	GSE87610	Control	Arion D	Transcriptome Alterations in Prefrontal Pyramidal Cells Distinguish Schizophrenia From Bipolar and Major Depressive Disorders	Biol Psychiatry	33328902	2020
GSM2335351						PFC	GSE87610	Control	Arion D	Transcriptome Alterations in Prefrontal Pyramidal Cells Distinguish Schizophrenia From Bipolar and Major Depressive Disorders	Biol Psychiatry	33328902	2020
GSM2070186					male	ACC	GSE78246	BP	Morgan LZ	Quantitative Trait Locus and Brain Expression of HLA-DPA1 Offers Evidence of Shared Immune Alterations in Psychiatric Disorders	Microarrays (Basel)	26998349	2016
GSM2070187					male	ACC	GSE78246	BP	Morgan LZ	Quantitative Trait Locus and Brain Expression of HLA-DPA2 Offers Evidence of Shared Immune Alterations in Psychiatric Disorders	Microarrays (Basel)	26998349	2016
GSM2070188					female	ACC	GSE78246	BP	Morgan LZ	Quantitative Trait Locus and Brain Expression of HLA-DPA3 Offers Evidence of Shared Immune Alterations in Psychiatric Disorders	Microarrays (Basel)	26998349	2016
GSM2070190					male	ACC	GSE78246	BP	Morgan LZ	Quantitative Trait Locus and Brain Expression of HLA-DPA4 Offers Evidence of Shared Immune Alterations in Psychiatric Disorders	Microarrays (Basel)	26998349	2016
GSM2070191					male	ACC	GSE78246	BP	Morgan LZ	Quantitative Trait Locus and Brain Expression of HLA-DPA5 Offers Evidence of Shared Immune Alterations in Psychiatric Disorders	Microarrays (Basel)	26998349	2016
GSM2070195					female	ACC	GSE78246	BP	Morgan LZ	Quantitative Trait Locus and Brain Expression of HLA-DPA6 Offers Evidence of Shared Immune Alterations in Psychiatric Disorders	Microarrays (Basel)	26998349	2016
GSM2070196					female	ACC	GSE78246	BP	Morgan LZ	Quantitative Trait Locus and Brain Expression of HLA-DPA7 Offers Evidence of Shared Immune Alterations in Psychiatric Disorders	Microarrays (Basel)	26998349	2016
GSM2070197					male	ACC	GSE78246	BP	Morgan LZ	Quantitative Trait Locus and Brain Expression of HLA-DPA8 Offers Evidence of Shared Immune Alterations in Psychiatric Disorders	Microarrays (Basel)	26998349	2016
GSM2070202					female	ACC	GSE78246	BP	Morgan LZ	Quantitative Trait Locus and Brain Expression of HLA-DPA9 Offers Evidence of Shared Immune Alterations in Psychiatric Disorders	Microarrays (Basel)	26998349	2016
GSM2070183					male	ACC	GSE78246	Control	Morgan LZ	Quantitative Trait Locus and Brain Expression of HLA-DPA10 Offers Evidence of Shared Immune Alterations in Psychiatric Disorders	Microarrays (Basel)	26998349	2016
GSM2070184					male	ACC	GSE78246	Control	Morgan LZ	Quantitative Trait Locus and Brain Expression of HLA-DPA11 Offers Evidence of Shared Immune Alterations in Psychiatric Disorders	Microarrays (Basel)	26998349	2016
GSM2070185					male	ACC	GSE78246	Control	Morgan LZ	Quantitative Trait Locus and Brain Expression of HLA-DPA12 Offers Evidence of Shared Immune Alterations in Psychiatric Disorders	Microarrays (Basel)	26998349	2016
GSM2070189					male	ACC	GSE78246	Control	Morgan LZ	Quantitative Trait Locus and Brain Expression of HLA-DPA13 Offers Evidence of Shared Immune Alterations in Psychiatric Disorders	Microarrays (Basel)	26998349	2016
GSM2070192					male	ACC	GSE78246	Control	Morgan LZ	Quantitative Trait Locus and Brain Expression of HLA-DPA14 Offers Evidence of Shared Immune Alterations in Psychiatric Disorders	Microarrays (Basel)	26998349	2016
GSM2070193					male	ACC	GSE78246	Control	Morgan LZ	Quantitative Trait Locus and Brain Expression of HLA-DPA15 Offers Evidence of Shared Immune Alterations in Psychiatric Disorders	Microarrays (Basel)	26998349	2016
GSM2070194					male	ACC	GSE78246	Control	Morgan LZ	Quantitative Trait Locus and Brain Expression of HLA-DPA16 Offers Evidence of Shared Immune Alterations in Psychiatric Disorders	Microarrays (Basel)	26998349	2016
GSM2070198					male	ACC	GSE78246	Control	Morgan LZ	Quantitative Trait Locus and Brain Expression of HLA-DPA17 Offers Evidence of Shared Immune Alterations in Psychiatric Disorders	Microarrays (Basel)	26998349	2016
GSM2070199					male	ACC	GSE78246	Control	Morgan LZ	Quantitative Trait Locus and Brain Expression of HLA-DPA18 Offers Evidence of Shared Immune Alterations in Psychiatric Disorders	Microarrays (Basel)	26998349	2016
GSM2070200					female	ACC	GSE78246	Control	Morgan LZ	Quantitative Trait Locus and Brain Expression of HLA-DPA19 Offers Evidence of Shared Immune Alterations in Psychiatric Disorders	Microarrays (Basel)	26998349	2016
GSM2070201					male	ACC	GSE78246	Control	Morgan LZ	Quantitative Trait Locus and Brain Expression of HLA-DPA20 Offers Evidence of Shared Immune Alterations in Psychiatric Disorders	Microarrays (Basel)	26998349	2016
GSM1521625	29					PFC	GSE62191	BP	de Baumont A	Innate immune response is differentially dysregulated between bipolar disease and schizophrenia	Schizophr Res	25981335	2015
GSM1521626	58					PFC	GSE62191	BP	de Baumont A	Innate immune response is differentially dysregulated between bipolar disease and schizophrenia	Schizophr Res	25981335	2015
GSM1521627	54					PFC	GSE62191	BP	de Baumont A	Innate immune response is differentially dysregulated between bipolar disease and schizophrenia	Schizophr Res	25981335	2015
GSM1521628	42					PFC	GSE62191	BP	de Baumont A	Innate immune response is differentially dysregulated between bipolar disease and schizophrenia	Schizophr Res	25981335	2015
GSM1521629	63					PFC	GSE62191	BP	de Baumont A	Innate immune response is differentially dysregulated between bipolar disease and schizophrenia	Schizophr Res	25981335	2015
GSM1521630	64					PFC	GSE62191	BP	de Baumont A	Innate immune response is differentially dysregulated between bipolar disease and schizophrenia	Schizophr Res	25981335	2015
GSM1521631	59					PFC	GSE62191	BP	de Baumont A	Innate immune response is differentially dysregulated between bipolar disease and schizophrenia	Schizophr Res	25981335	2015
GSM1521632	51					PFC	GSE62191	BP	de Baumont A	Innate immune response is differentially dysregulated between bipolar disease and schizophrenia	Schizophr Res	25981335	2015
GSM1521633	49					PFC	GSE62191	BP	de Baumont A	Innate immune response is differentially dysregulated between bipolar disease and schizophrenia	Schizophr Res	25981335	2015
GSM1521634	41					PFC	GSE62191	BP	de Baumont A	Innate immune response is differentially dysregulated between bipolar disease and schizophrenia	Schizophr Res	25981335	2015
GSM1521635	48					PFC	GSE62191	BP	de Baumont A	Innate immune response is differentially dysregulated between bipolar disease and schizophrenia	Schizophr Res	25981335	2015
GSM1521636	47					PFC	GSE62191	BP	de Baumont A	Innate immune response is differentially dysregulated between bipolar disease and schizophrenia	Schizophr Res	25981335	2015
GSM1521637	45					PFC	GSE62191	BP	de Baumont A	Innate immune response is differentially dysregulated between bipolar disease and schizophrenia	Schizophr Res	25981335	2015
GSM1521638	41					PFC	GSE62191	BP	de Baumont A	Innate immune response is differentially dysregulated between bipolar disease and schizophrenia	Schizophr Res	25981335	2015
GSM1521639	29					PFC	GSE62191	BP	de Baumont A	Innate immune response is differentially dysregulated between bipolar disease and schizophrenia	Schizophr Res	25981335	2015
GSM1521640	44					PFC	GSE62191	BP	de Baumont A	Innate immune response is differentially dysregulated between bipolar disease and schizophrenia	Schizophr Res	25981335	2015
GSM1521641	48					PFC	GSE62191	BP	de Baumont A	Innate immune response is differentially dysregulated between bipolar disease and schizophrenia	Schizophr Res	25981335	2015
GSM1521642	42					PFC	GSE62191	BP	de Baumont A	Innate immune response is differentially dysregulated between bipolar disease and schizophrenia	Schizophr Res	25981335	2015
GSM1521643	35					PFC	GSE62191	BP	de Baumont A	Innate immune response is differentially dysregulated between bipolar disease and schizophrenia	Schizophr Res	25981335	2015
GSM1521644	35					PFC	GSE62191	BP	de Baumont A	Innate immune response is differentially dysregulated between bipolar disease and schizophrenia	Schizophr Res	25981335	2015
GSM1521645	38					PFC	GSE62191	BP	de Baumont A	Innate immune response is differentially dysregulated between bipolar disease and schizophrenia	Schizophr Res	25981335	2015
GSM1521646	44					PFC	GSE62191	BP	de Baumont A	Innate immune response is differentially dysregulated between bipolar disease and schizophrenia	Schizophr Res	25981335	2015
GSM1521647	43					PFC	GSE62191	BP	de Baumont A	Innate immune response is differentially dysregulated between bipolar disease and schizophrenia	Schizophr Res	25981335	2015
GSM1521648	50					PFC	GSE62191	BP	de Baumont A	Innate immune response is differentially dysregulated between bipolar disease and schizophrenia	Schizophr Res	25981335	2015
GSM1521649	56					PFC	GSE62191	BP	de Baumont A	Innate immune response is differentially dysregulated between bipolar disease and schizophrenia	Schizophr Res	25981335	2015
GSM1521650	29					PFC	GSE62191	BP	de Baumont A	Innate immune response is differentially dysregulated between bipolar disease and schizophrenia	Schizophr Res	25981335	2015
GSM1521651	59					PFC	GSE62191	BP	de Baumont A	Innate immune response is differentially dysregulated between bipolar disease and schizophrenia	Schizophr Res	25981335	2015
GSM1521652	35					PFC	GSE62191	BP	de Baumont A	Innate immune response is differentially dysregulated between bipolar disease and schizophrenia	Schizophr Res	25981335	2015
GSM1521653	33					PFC	GSE62191	BP	de Baumont A	Innate immune response is differentially dysregulated between bipolar disease and schizophrenia	Schizophr Res	25981335	2015
GSM1521654	34					PFC	GSE62191	Control	de Baumont A	Innate immune response is differentially dysregulated between bipolar disease and schizophrenia	Schizophr Res	25981335	2015
GSM1521655	44					PFC	GSE62191	Control	de Baumont A	Innate immune response is differentially dysregulated between bipolar disease and schizophrenia	Schizophr Res	25981335	2015
GSM1521656	46					PFC	GSE62191	Control	de Baumont A	Innate immune response is differentially dysregulated between bipolar disease and schizophrenia	Schizophr Res	25981335	2015
GSM1521657	51					PFC	GSE62191	Control	de Baumont A	Innate immune response is differentially dysregulated between bipolar disease and schizophrenia	Schizophr Res	25981335	2015
GSM1521658	33					PFC	GSE62191	Control	de Baumont A	Innate immune response is differentially dysregulated between bipolar disease and schizophrenia	Schizophr Res	25981335	2015
GSM1521659	48					PFC	GSE62191	Control	de Baumont A	Innate immune response is differentially dysregulated between bipolar disease and schizophrenia	Schizophr Res	25981335	2015
GSM1521660	40					PFC	GSE62191	Control	de Baumont A	Innate immune response is differentially dysregulated between bipolar disease and schizophrenia	Schizophr Res	25981335	2015
GSM1521661	31					PFC	GSE62191	Control	de Baumont A	Innate immune response is differentially dysregulated between bipolar disease and schizophrenia	Schizophr Res	25981335	2015
GSM1521662	39					PFC	GSE62191	Control	de Baumont A	Innate immune response is differentially dysregulated between bipolar disease and schizophrenia	Schizophr Res	25981335	2015
GSM1521664	53					PFC	GSE62191	Control	de Baumont A	Innate immune response is differentially dysregulated between bipolar disease and schizophrenia	Schizophr Res	25981335	2015
GSM1521665	53					PFC	GSE62191	Control	de Baumont A	Innate immune response is differentially dysregulated between bipolar disease and schizophrenia	Schizophr Res	25981335	2015
GSM1521666	38					PFC	GSE62191	Control	de Baumont A	Innate immune response is differentially dysregulated between bipolar disease and schizophrenia	Schizophr Res	25981335	2015
GSM1521667	60					PFC	GSE62191	Control	de Baumont A	Innate immune response is differentially dysregulated between bipolar disease and schizophrenia	Schizophr Res	25981335	2015
GSM1521668	45					PFC	GSE62191	Control	de Baumont A	Innate immune response is differentially dysregulated between bipolar disease and schizophrenia	Schizophr Res	25981335	2015
GSM1521669	45					PFC	GSE62191	Control	de Baumont A	Innate immune response is differentially dysregulated between bipolar disease and schizophrenia	Schizophr Res	25981335	2015
GSM1521670	35					PFC	GSE62191	Control	de Baumont A	Innate immune response is differentially dysregulated between bipolar disease and schizophrenia	Schizophr Res	25981335	2015
GSM1521671	47					PFC	GSE62191	Control	de Baumont A	Innate immune response is differentially dysregulated between bipolar disease and schizophrenia	Schizophr Res	25981335	2015
GSM1521672	34					PFC	GSE62191	Control	de Baumont A	Innate immune response is differentially dysregulated between bipolar disease and schizophrenia	Schizophr Res	25981335	2015
GSM1521673	42					PFC	GSE62191	Control	de Baumont A	Innate immune response is differentially dysregulated between bipolar disease and schizophrenia	Schizophr Res	25981335	2015
GSM1521674	19					PFC	GSE62191	Control	de Baumont A	Innate immune response is differentially dysregulated between bipolar disease and schizophrenia	Schizophr Res	25981335	2015
GSM1521675	41					PFC	GSE62191	Control	de Baumont A	Innate immune response is differentially dysregulated between bipolar disease and schizophrenia	Schizophr Res	25981335	2015
GSM1521676	44					PFC	GSE62191	Control	de Baumont A	Innate immune response is differentially dysregulated between bipolar disease and schizophrenia	Schizophr Res	25981335	2015
GSM1521677	49					PFC	GSE62191	Control	de Baumont A	Innate immune response is differentially dysregulated between bipolar disease and schizophrenia	Schizophr Res	25981335	2015
GSM1521678	49					PFC	GSE62191	Control	de Baumont A	Innate immune response is differentially dysregulated between bipolar disease and schizophrenia	Schizophr Res	25981335	2015
GSM1521679	35					PFC	GSE62191	Control	de Baumont A	Innate immune response is differentially dysregulated between bipolar disease and schizophrenia	Schizophr Res	25981335	2015
GSM1521680	47					PFC	GSE62191	Control	de Baumont A	Innate immune response is differentially dysregulated between bipolar disease and schizophrenia	Schizophr Res	25981335	2015
GSM1521681	51					PFC	GSE62191	Control	de Baumont A	Innate immune response is differentially dysregulated between bipolar disease and schizophrenia	Schizophr Res	25981335	2015
GSM1521682	48					PFC	GSE62191	Control	de Baumont A	Innate immune response is differentially dysregulated between bipolar disease and schizophrenia	Schizophr Res	25981335	2015
GSM1521683	49					PFC	GSE62191	Control	de Baumont A	Innate immune response is differentially dysregulated between bipolar disease and schizophrenia	Schizophr Res	25981335	2015
GSM1521684	55					PFC	GSE62191	Control	de Baumont A	Innate immune response is differentially dysregulated between bipolar disease and schizophrenia	Schizophr Res	25981335	2015
GSM1304920	52	6.7	23.5	7.2	male	PFC	GSE53987	BP	Lanz TA	Postmortem transcriptional profiling reveals widespread increase in inflammation in schizophrenia: a comparison of prefrontal cortex, striatum, and hippocampus among matched tetrads of controls with subjects diagnosed with schizophrenia, bipolar or major depressive disorder	Transl Psychiatry	31123247	2019
GSM1304921	50	6.4	11.7	8.6	female	PFC	GSE53987	BP	Lanz TA	Postmortem transcriptional profiling reveals widespread increase in inflammation in schizophrenia: a comparison of prefrontal cortex, striatum, and hippocampus among matched tetrads of controls with subjects diagnosed with schizophrenia, bipolar or major depressive disorder	Transl Psychiatry	31123247	2019
GSM1304922	28	6.3	22.3	8.6	female	PFC	GSE53987	BP	Lanz TA	Postmortem transcriptional profiling reveals widespread increase in inflammation in schizophrenia: a comparison of prefrontal cortex, striatum, and hippocampus among matched tetrads of controls with subjects diagnosed with schizophrenia, bipolar or major depressive disorder	Transl Psychiatry	31123247	2019
GSM1304923	55	6.4	17.5	8	female	PFC	GSE53987	BP	Lanz TA	Postmortem transcriptional profiling reveals widespread increase in inflammation in schizophrenia: a comparison of prefrontal cortex, striatum, and hippocampus among matched tetrads of controls with subjects diagnosed with schizophrenia, bipolar or major depressive disorder	Transl Psychiatry	31123247	2019
GSM1304924	58	6.8	27.7	7.5	male	PFC	GSE53987	BP	Lanz TA	Postmortem transcriptional profiling reveals widespread increase in inflammation in schizophrenia: a comparison of prefrontal cortex, striatum, and hippocampus among matched tetrads of controls with subjects diagnosed with schizophrenia, bipolar or major depressive disorder	Transl Psychiatry	31123247	2019
GSM1304925	28	6.2	27.4	7.9	male	PFC	GSE53987	BP	Lanz TA	Postmortem transcriptional profiling reveals widespread increase in inflammation in schizophrenia: a comparison of prefrontal cortex, striatum, and hippocampus among matched tetrads of controls with subjects diagnosed with schizophrenia, bipolar or major depressive disorder	Transl Psychiatry	31123247	2019
GSM1304926	49	6.7	21.5	8.1	female	PFC	GSE53987	BP	Lanz TA	Postmortem transcriptional profiling reveals widespread increase in inflammation in schizophrenia: a comparison of prefrontal cortex, striatum, and hippocampus among matched tetrads of controls with subjects diagnosed with schizophrenia, bipolar or major depressive disorder	Transl Psychiatry	31123247	2019
GSM1304927	56	6.1	24.5	6.9	female	PFC	GSE53987	BP	Lanz TA	Postmortem transcriptional profiling reveals widespread increase in inflammation in schizophrenia: a comparison of prefrontal cortex, striatum, and hippocampus among matched tetrads of controls with subjects diagnosed with schizophrenia, bipolar or major depressive disorder	Transl Psychiatry	31123247	2019
GSM1304928	50	6.7	12.1	7.6	male	PFC	GSE53987	BP	Lanz TA	Postmortem transcriptional profiling reveals widespread increase in inflammation in schizophrenia: a comparison of prefrontal cortex, striatum, and hippocampus among matched tetrads of controls with subjects diagnosed with schizophrenia, bipolar or major depressive disorder	Transl Psychiatry	31123247	2019
GSM1304929	40	6.4	18.5	7.9	male	PFC	GSE53987	BP	Lanz TA	Postmortem transcriptional profiling reveals widespread increase in inflammation in schizophrenia: a comparison of prefrontal cortex, striatum, and hippocampus among matched tetrads of controls with subjects diagnosed with schizophrenia, bipolar or major depressive disorder	Transl Psychiatry	31123247	2019
GSM1304930	39	6.7	22.2	7.8	female	PFC	GSE53987	BP	Lanz TA	Postmortem transcriptional profiling reveals widespread increase in inflammation in schizophrenia: a comparison of prefrontal cortex, striatum, and hippocampus among matched tetrads of controls with subjects diagnosed with schizophrenia, bipolar or major depressive disorder	Transl Psychiatry	31123247	2019
GSM1304931	45	7.1	27.2	7.3	male	PFC	GSE53987	BP	Lanz TA	Postmortem transcriptional profiling reveals widespread increase in inflammation in schizophrenia: a comparison of prefrontal cortex, striatum, and hippocampus among matched tetrads of controls with subjects diagnosed with schizophrenia, bipolar or major depressive disorder	Transl Psychiatry	31123247	2019
GSM1304932	42	6.7	12.5	7.6	male	PFC	GSE53987	BP	Lanz TA	Postmortem transcriptional profiling reveals widespread increase in inflammation in schizophrenia: a comparison of prefrontal cortex, striatum, and hippocampus among matched tetrads of controls with subjects diagnosed with schizophrenia, bipolar or major depressive disorder	Transl Psychiatry	31123247	2019
GSM1304933	65	6.7	8.9	6.9	male	PFC	GSE53987	BP	Lanz TA	Postmortem transcriptional profiling reveals widespread increase in inflammation in schizophrenia: a comparison of prefrontal cortex, striatum, and hippocampus among matched tetrads of controls with subjects diagnosed with schizophrenia, bipolar or major depressive disorder	Transl Psychiatry	31123247	2019
GSM1304934	51	6.7	21.5	7.7	female	PFC	GSE53987	BP	Lanz TA	Postmortem transcriptional profiling reveals widespread increase in inflammation in schizophrenia: a comparison of prefrontal cortex, striatum, and hippocampus among matched tetrads of controls with subjects diagnosed with schizophrenia, bipolar or major depressive disorder	Transl Psychiatry	31123247	2019
GSM1304935	39	6.6	24.2	7.3	male	PFC	GSE53987	BP	Lanz TA	Postmortem transcriptional profiling reveals widespread increase in inflammation in schizophrenia: a comparison of prefrontal cortex, striatum, and hippocampus among matched tetrads of controls with subjects diagnosed with schizophrenia, bipolar or major depressive disorder	Transl Psychiatry	31123247	2019
GSM1304936	48	6.9	18.1	8.2	male	PFC	GSE53987	BP	Lanz TA	Postmortem transcriptional profiling reveals widespread increase in inflammation in schizophrenia: a comparison of prefrontal cortex, striatum, and hippocampus among matched tetrads of controls with subjects diagnosed with schizophrenia, bipolar or major depressive disorder	Transl Psychiatry	31123247	2019
GSM1304988	50	6.7	12.1	8.6	male	STR	GSE53987	BP	Lanz TA	Postmortem transcriptional profiling reveals widespread increase in inflammation in schizophrenia: a comparison of prefrontal cortex, striatum, and hippocampus among matched tetrads of controls with subjects diagnosed with schizophrenia, bipolar or major depressive disorder	Transl Psychiatry	31123247	2019
GSM1304989	40	6.4	18.5	8.4	male	STR	GSE53987	BP	Lanz TA	Postmortem transcriptional profiling reveals widespread increase in inflammation in schizophrenia: a comparison of prefrontal cortex, striatum, and hippocampus among matched tetrads of controls with subjects diagnosed with schizophrenia, bipolar or major depressive disorder	Transl Psychiatry	31123247	2019
GSM1304990	39	6.7	22.2	9.1	female	STR	GSE53987	BP	Lanz TA	Postmortem transcriptional profiling reveals widespread increase in inflammation in schizophrenia: a comparison of prefrontal cortex, striatum, and hippocampus among matched tetrads of controls with subjects diagnosed with schizophrenia, bipolar or major depressive disorder	Transl Psychiatry	31123247	2019
GSM1304991	45	7.1	27.2	8.7	male	STR	GSE53987	BP	Lanz TA	Postmortem transcriptional profiling reveals widespread increase in inflammation in schizophrenia: a comparison of prefrontal cortex, striatum, and hippocampus among matched tetrads of controls with subjects diagnosed with schizophrenia, bipolar or major depressive disorder	Transl Psychiatry	31123247	2019
GSM1304992	42	6.7	12.5	8.7	male	STR	GSE53987	BP	Lanz TA	Postmortem transcriptional profiling reveals widespread increase in inflammation in schizophrenia: a comparison of prefrontal cortex, striatum, and hippocampus among matched tetrads of controls with subjects diagnosed with schizophrenia, bipolar or major depressive disorder	Transl Psychiatry	31123247	2019
GSM1304993	65	6.7	8.9	8.3	male	STR	GSE53987	BP	Lanz TA	Postmortem transcriptional profiling reveals widespread increase in inflammation in schizophrenia: a comparison of prefrontal cortex, striatum, and hippocampus among matched tetrads of controls with subjects diagnosed with schizophrenia, bipolar or major depressive disorder	Transl Psychiatry	31123247	2019
GSM1304994	51	6.7	21.5	8.4	female	STR	GSE53987	BP	Lanz TA	Postmortem transcriptional profiling reveals widespread increase in inflammation in schizophrenia: a comparison of prefrontal cortex, striatum, and hippocampus among matched tetrads of controls with subjects diagnosed with schizophrenia, bipolar or major depressive disorder	Transl Psychiatry	31123247	2019
GSM1304995	39	6.6	24.2	8.5	male	STR	GSE53987	BP	Lanz TA	Postmortem transcriptional profiling reveals widespread increase in inflammation in schizophrenia: a comparison of prefrontal cortex, striatum, and hippocampus among matched tetrads of controls with subjects diagnosed with schizophrenia, bipolar or major depressive disorder	Transl Psychiatry	31123247	2019
GSM1304996	48	6.9	18.1	8.8	male	STR	GSE53987	BP	Lanz TA	Postmortem transcriptional profiling reveals widespread increase in inflammation in schizophrenia: a comparison of prefrontal cortex, striatum, and hippocampus among matched tetrads of controls with subjects diagnosed with schizophrenia, bipolar or major depressive disorder	Transl Psychiatry	31123247	2019
GSM1304997	52	6.7	23.5	9.1	male	STR	GSE53987	BP	Lanz TA	Postmortem transcriptional profiling reveals widespread increase in inflammation in schizophrenia: a comparison of prefrontal cortex, striatum, and hippocampus among matched tetrads of controls with subjects diagnosed with schizophrenia, bipolar or major depressive disorder	Transl Psychiatry	31123247	2019
GSM1304998	50	6.4	11.7	8.4	female	STR	GSE53987	BP	Lanz TA	Postmortem transcriptional profiling reveals widespread increase in inflammation in schizophrenia: a comparison of prefrontal cortex, striatum, and hippocampus among matched tetrads of controls with subjects diagnosed with schizophrenia, bipolar or major depressive disorder	Transl Psychiatry	31123247	2019
GSM1304999	28	6.3	22.3	9	female	STR	GSE53987	BP	Lanz TA	Postmortem transcriptional profiling reveals widespread increase in inflammation in schizophrenia: a comparison of prefrontal cortex, striatum, and hippocampus among matched tetrads of controls with subjects diagnosed with schizophrenia, bipolar or major depressive disorder	Transl Psychiatry	31123247	2019
GSM1305000	55	6.4	17.5	6	female	STR	GSE53987	BP	Lanz TA	Postmortem transcriptional profiling reveals widespread increase in inflammation in schizophrenia: a comparison of prefrontal cortex, striatum, and hippocampus among matched tetrads of controls with subjects diagnosed with schizophrenia, bipolar or major depressive disorder	Transl Psychiatry	31123247	2019
GSM1305001	58	6.8	27.7	6.6	male	STR	GSE53987	BP	Lanz TA	Postmortem transcriptional profiling reveals widespread increase in inflammation in schizophrenia: a comparison of prefrontal cortex, striatum, and hippocampus among matched tetrads of controls with subjects diagnosed with schizophrenia, bipolar or major depressive disorder	Transl Psychiatry	31123247	2019
GSM1305002	49	6.7	21.5	8.7	female	STR	GSE53987	BP	Lanz TA	Postmortem transcriptional profiling reveals widespread increase in inflammation in schizophrenia: a comparison of prefrontal cortex, striatum, and hippocampus among matched tetrads of controls with subjects diagnosed with schizophrenia, bipolar or major depressive disorder	Transl Psychiatry	31123247	2019
GSM1305003	56	6.1	24.5	7.7	female	STR	GSE53987	BP	Lanz TA	Postmortem transcriptional profiling reveals widespread increase in inflammation in schizophrenia: a comparison of prefrontal cortex, striatum, and hippocampus among matched tetrads of controls with subjects diagnosed with schizophrenia, bipolar or major depressive disorder	Transl Psychiatry	31123247	2019
GSM1305004	42	6.5	31.2	6.8	female	STR	GSE53987	BP	Lanz TA	Postmortem transcriptional profiling reveals widespread increase in inflammation in schizophrenia: a comparison of prefrontal cortex, striatum, and hippocampus among matched tetrads of controls with subjects diagnosed with schizophrenia, bipolar or major depressive disorder	Transl Psychiatry	31123247	2019
GSM1304852	52	6.7	23.5	6.3	male	HPC	GSE53987	BP	Lanz TA	Postmortem transcriptional profiling reveals widespread increase in inflammation in schizophrenia: a comparison of prefrontal cortex, striatum, and hippocampus among matched tetrads of controls with subjects diagnosed with schizophrenia, bipolar or major depressive disorder	Transl Psychiatry	31123247	2019
GSM1304853	50	6.4	11.7	6.8	female	HPC	GSE53987	BP	Lanz TA	Postmortem transcriptional profiling reveals widespread increase in inflammation in schizophrenia: a comparison of prefrontal cortex, striatum, and hippocampus among matched tetrads of controls with subjects diagnosed with schizophrenia, bipolar or major depressive disorder	Transl Psychiatry	31123247	2019
GSM1304854	28	6.3	22.3	7.7	female	HPC	GSE53987	BP	Lanz TA	Postmortem transcriptional profiling reveals widespread increase in inflammation in schizophrenia: a comparison of prefrontal cortex, striatum, and hippocampus among matched tetrads of controls with subjects diagnosed with schizophrenia, bipolar or major depressive disorder	Transl Psychiatry	31123247	2019
GSM1304855	55	6.4	17.5	7.6	female	HPC	GSE53987	BP	Lanz TA	Postmortem transcriptional profiling reveals widespread increase in inflammation in schizophrenia: a comparison of prefrontal cortex, striatum, and hippocampus among matched tetrads of controls with subjects diagnosed with schizophrenia, bipolar or major depressive disorder	Transl Psychiatry	31123247	2019
GSM1304856	58	6.8	27.7	7	male	HPC	GSE53987	BP	Lanz TA	Postmortem transcriptional profiling reveals widespread increase in inflammation in schizophrenia: a comparison of prefrontal cortex, striatum, and hippocampus among matched tetrads of controls with subjects diagnosed with schizophrenia, bipolar or major depressive disorder	Transl Psychiatry	31123247	2019
GSM1304857	28	6.2	27.4	7.7	male	HPC	GSE53987	BP	Lanz TA	Postmortem transcriptional profiling reveals widespread increase in inflammation in schizophrenia: a comparison of prefrontal cortex, striatum, and hippocampus among matched tetrads of controls with subjects diagnosed with schizophrenia, bipolar or major depressive disorder	Transl Psychiatry	31123247	2019
GSM1304858	49	6.7	21.5	8.2	female	HPC	GSE53987	BP	Lanz TA	Postmortem transcriptional profiling reveals widespread increase in inflammation in schizophrenia: a comparison of prefrontal cortex, striatum, and hippocampus among matched tetrads of controls with subjects diagnosed with schizophrenia, bipolar or major depressive disorder	Transl Psychiatry	31123247	2019
GSM1304859	42	6.5	31.2	5.6	female	HPC	GSE53987	BP	Lanz TA	Postmortem transcriptional profiling reveals widespread increase in inflammation in schizophrenia: a comparison of prefrontal cortex, striatum, and hippocampus among matched tetrads of controls with subjects diagnosed with schizophrenia, bipolar or major depressive disorder	Transl Psychiatry	31123247	2019
GSM1304860	43	6.7	31.9	6.3	female	HPC	GSE53987	BP	Lanz TA	Postmortem transcriptional profiling reveals widespread increase in inflammation in schizophrenia: a comparison of prefrontal cortex, striatum, and hippocampus among matched tetrads of controls with subjects diagnosed with schizophrenia, bipolar or major depressive disorder	Transl Psychiatry	31123247	2019
GSM1304861	50	6.7	12.1	7.4	male	HPC	GSE53987	BP	Lanz TA	Postmortem transcriptional profiling reveals widespread increase in inflammation in schizophrenia: a comparison of prefrontal cortex, striatum, and hippocampus among matched tetrads of controls with subjects diagnosed with schizophrenia, bipolar or major depressive disorder	Transl Psychiatry	31123247	2019
GSM1304862	40	6.4	18.5	6.5	male	HPC	GSE53987	BP	Lanz TA	Postmortem transcriptional profiling reveals widespread increase in inflammation in schizophrenia: a comparison of prefrontal cortex, striatum, and hippocampus among matched tetrads of controls with subjects diagnosed with schizophrenia, bipolar or major depressive disorder	Transl Psychiatry	31123247	2019
GSM1304863	39	6.7	22.2	7.9	female	HPC	GSE53987	BP	Lanz TA	Postmortem transcriptional profiling reveals widespread increase in inflammation in schizophrenia: a comparison of prefrontal cortex, striatum, and hippocampus among matched tetrads of controls with subjects diagnosed with schizophrenia, bipolar or major depressive disorder	Transl Psychiatry	31123247	2019
GSM1304864	45	7.1	27.2	8.1	male	HPC	GSE53987	BP	Lanz TA	Postmortem transcriptional profiling reveals widespread increase in inflammation in schizophrenia: a comparison of prefrontal cortex, striatum, and hippocampus among matched tetrads of controls with subjects diagnosed with schizophrenia, bipolar or major depressive disorder	Transl Psychiatry	31123247	2019
GSM1304865	42	6.7	12.5	8.2	male	HPC	GSE53987	BP	Lanz TA	Postmortem transcriptional profiling reveals widespread increase in inflammation in schizophrenia: a comparison of prefrontal cortex, striatum, and hippocampus among matched tetrads of controls with subjects diagnosed with schizophrenia, bipolar or major depressive disorder	Transl Psychiatry	31123247	2019
GSM1304866	65	6.7	8.9	6.6	male	HPC	GSE53987	BP	Lanz TA	Postmortem transcriptional profiling reveals widespread increase in inflammation in schizophrenia: a comparison of prefrontal cortex, striatum, and hippocampus among matched tetrads of controls with subjects diagnosed with schizophrenia, bipolar or major depressive disorder	Transl Psychiatry	31123247	2019
GSM1304867	51	6.7	21.5	7	female	HPC	GSE53987	BP	Lanz TA	Postmortem transcriptional profiling reveals widespread increase in inflammation in schizophrenia: a comparison of prefrontal cortex, striatum, and hippocampus among matched tetrads of controls with subjects diagnosed with schizophrenia, bipolar or major depressive disorder	Transl Psychiatry	31123247	2019
GSM1304868	39	6.6	24.2	7.8	male	HPC	GSE53987	BP	Lanz TA	Postmortem transcriptional profiling reveals widespread increase in inflammation in schizophrenia: a comparison of prefrontal cortex, striatum, and hippocampus among matched tetrads of controls with subjects diagnosed with schizophrenia, bipolar or major depressive disorder	Transl Psychiatry	31123247	2019
GSM1304869	48	6.9	18.1	7	male	HPC	GSE53987	BP	Lanz TA	Postmortem transcriptional profiling reveals widespread increase in inflammation in schizophrenia: a comparison of prefrontal cortex, striatum, and hippocampus among matched tetrads of controls with subjects diagnosed with schizophrenia, bipolar or major depressive disorder	Transl Psychiatry	31123247	2019
GSM1304937	51	6.6	24.2	7.9	male	PFC	GSE53987	Control	Lanz TA	Postmortem transcriptional profiling reveals widespread increase in inflammation in schizophrenia: a comparison of prefrontal cortex, striatum, and hippocampus among matched tetrads of controls with subjects diagnosed with schizophrenia, bipolar or major depressive disorder	Transl Psychiatry	31123247	2019
GSM1304938	51	6.6	7.8	8.6	female	PFC	GSE53987	Control	Lanz TA	Postmortem transcriptional profiling reveals widespread increase in inflammation in schizophrenia: a comparison of prefrontal cortex, striatum, and hippocampus among matched tetrads of controls with subjects diagnosed with schizophrenia, bipolar or major depressive disorder	Transl Psychiatry	31123247	2019
GSM1304939	36	6.4	14.5	8.6	female	PFC	GSE53987	Control	Lanz TA	Postmortem transcriptional profiling reveals widespread increase in inflammation in schizophrenia: a comparison of prefrontal cortex, striatum, and hippocampus among matched tetrads of controls with subjects diagnosed with schizophrenia, bipolar or major depressive disorder	Transl Psychiatry	31123247	2019
GSM1304940	65	6.5	18.5	8.3	female	PFC	GSE53987	Control	Lanz TA	Postmortem transcriptional profiling reveals widespread increase in inflammation in schizophrenia: a comparison of prefrontal cortex, striatum, and hippocampus among matched tetrads of controls with subjects diagnosed with schizophrenia, bipolar or major depressive disorder	Transl Psychiatry	31123247	2019
GSM1304941	55	6.1	28	7.9	male	PFC	GSE53987	Control	Lanz TA	Postmortem transcriptional profiling reveals widespread increase in inflammation in schizophrenia: a comparison of prefrontal cortex, striatum, and hippocampus among matched tetrads of controls with subjects diagnosed with schizophrenia, bipolar or major depressive disorder	Transl Psychiatry	31123247	2019
GSM1304942	22	6.8	20.1	8.1	male	PFC	GSE53987	Control	Lanz TA	Postmortem transcriptional profiling reveals widespread increase in inflammation in schizophrenia: a comparison of prefrontal cortex, striatum, and hippocampus among matched tetrads of controls with subjects diagnosed with schizophrenia, bipolar or major depressive disorder	Transl Psychiatry	31123247	2019
GSM1304943	52	7.1	22.6	8.2	female	PFC	GSE53987	Control	Lanz TA	Postmortem transcriptional profiling reveals widespread increase in inflammation in schizophrenia: a comparison of prefrontal cortex, striatum, and hippocampus among matched tetrads of controls with subjects diagnosed with schizophrenia, bipolar or major depressive disorder	Transl Psychiatry	31123247	2019
GSM1304944	58	6.4	22.7	8	female	PFC	GSE53987	Control	Lanz TA	Postmortem transcriptional profiling reveals widespread increase in inflammation in schizophrenia: a comparison of prefrontal cortex, striatum, and hippocampus among matched tetrads of controls with subjects diagnosed with schizophrenia, bipolar or major depressive disorder	Transl Psychiatry	31123247	2019
GSM1304945	40	6.8	16.6	8.2	female	PFC	GSE53987	Control	Lanz TA	Postmortem transcriptional profiling reveals widespread increase in inflammation in schizophrenia: a comparison of prefrontal cortex, striatum, and hippocampus among matched tetrads of controls with subjects diagnosed with schizophrenia, bipolar or major depressive disorder	Transl Psychiatry	31123247	2019
GSM1304946	41	6.6	15.4	8.2	female	PFC	GSE53987	Control	Lanz TA	Postmortem transcriptional profiling reveals widespread increase in inflammation in schizophrenia: a comparison of prefrontal cortex, striatum, and hippocampus among matched tetrads of controls with subjects diagnosed with schizophrenia, bipolar or major depressive disorder	Transl Psychiatry	31123247	2019
GSM1304947	49	6.5	21.2	7.9	male	PFC	GSE53987	Control	Lanz TA	Postmortem transcriptional profiling reveals widespread increase in inflammation in schizophrenia: a comparison of prefrontal cortex, striatum, and hippocampus among matched tetrads of controls with subjects diagnosed with schizophrenia, bipolar or major depressive disorder	Transl Psychiatry	31123247	2019
GSM1304948	48	6.6	21.68	7.5	male	PFC	GSE53987	Control	Lanz TA	Postmortem transcriptional profiling reveals widespread increase in inflammation in schizophrenia: a comparison of prefrontal cortex, striatum, and hippocampus among matched tetrads of controls with subjects diagnosed with schizophrenia, bipolar or major depressive disorder	Transl Psychiatry	31123247	2019
GSM1304949	39	6.8	24.5	7.4	female	PFC	GSE53987	Control	Lanz TA	Postmortem transcriptional profiling reveals widespread increase in inflammation in schizophrenia: a comparison of prefrontal cortex, striatum, and hippocampus among matched tetrads of controls with subjects diagnosed with schizophrenia, bipolar or major depressive disorder	Transl Psychiatry	31123247	2019
GSM1304950	48	6.5	24.5	6.8	male	PFC	GSE53987	Control	Lanz TA	Postmortem transcriptional profiling reveals widespread increase in inflammation in schizophrenia: a comparison of prefrontal cortex, striatum, and hippocampus among matched tetrads of controls with subjects diagnosed with schizophrenia, bipolar or major depressive disorder	Transl Psychiatry	31123247	2019
GSM1304951	43	6.6	13.8	7.5	male	PFC	GSE53987	Control	Lanz TA	Postmortem transcriptional profiling reveals widespread increase in inflammation in schizophrenia: a comparison of prefrontal cortex, striatum, and hippocampus among matched tetrads of controls with subjects diagnosed with schizophrenia, bipolar or major depressive disorder	Transl Psychiatry	31123247	2019
GSM1304952	68	6.8	11.8	6.7	male	PFC	GSE53987	Control	Lanz TA	Postmortem transcriptional profiling reveals widespread increase in inflammation in schizophrenia: a comparison of prefrontal cortex, striatum, and hippocampus among matched tetrads of controls with subjects diagnosed with schizophrenia, bipolar or major depressive disorder	Transl Psychiatry	31123247	2019
GSM1304953	58	6.6	18.8	8.7	female	PFC	GSE53987	Control	Lanz TA	Postmortem transcriptional profiling reveals widespread increase in inflammation in schizophrenia: a comparison of prefrontal cortex, striatum, and hippocampus among matched tetrads of controls with subjects diagnosed with schizophrenia, bipolar or major depressive disorder	Transl Psychiatry	31123247	2019
GSM1304954	43	6.7	22.3	8	male	PFC	GSE53987	Control	Lanz TA	Postmortem transcriptional profiling reveals widespread increase in inflammation in schizophrenia: a comparison of prefrontal cortex, striatum, and hippocampus among matched tetrads of controls with subjects diagnosed with schizophrenia, bipolar or major depressive disorder	Transl Psychiatry	31123247	2019
GSM1304955	46	6.3	22	6.6	male	PFC	GSE53987	Control	Lanz TA	Postmortem transcriptional profiling reveals widespread increase in inflammation in schizophrenia: a comparison of prefrontal cortex, striatum, and hippocampus among matched tetrads of controls with subjects diagnosed with schizophrenia, bipolar or major depressive disorder	Transl Psychiatry	31123247	2019
GSM1305005	49	6.5	21.2	8.4	male	STR	GSE53987	Control	Lanz TA	Postmortem transcriptional profiling reveals widespread increase in inflammation in schizophrenia: a comparison of prefrontal cortex, striatum, and hippocampus among matched tetrads of controls with subjects diagnosed with schizophrenia, bipolar or major depressive disorder	Transl Psychiatry	31123247	2019
GSM1305006	48	6.6	21.68	7.5	male	STR	GSE53987	Control	Lanz TA	Postmortem transcriptional profiling reveals widespread increase in inflammation in schizophrenia: a comparison of prefrontal cortex, striatum, and hippocampus among matched tetrads of controls with subjects diagnosed with schizophrenia, bipolar or major depressive disorder	Transl Psychiatry	31123247	2019
GSM1305007	39	6.8	24.5	7.5	female	STR	GSE53987	Control	Lanz TA	Postmortem transcriptional profiling reveals widespread increase in inflammation in schizophrenia: a comparison of prefrontal cortex, striatum, and hippocampus among matched tetrads of controls with subjects diagnosed with schizophrenia, bipolar or major depressive disorder	Transl Psychiatry	31123247	2019
GSM1305008	48	6.5	24.5	7.6	male	STR	GSE53987	Control	Lanz TA	Postmortem transcriptional profiling reveals widespread increase in inflammation in schizophrenia: a comparison of prefrontal cortex, striatum, and hippocampus among matched tetrads of controls with subjects diagnosed with schizophrenia, bipolar or major depressive disorder	Transl Psychiatry	31123247	2019
GSM1305009	43	6.6	13.8	8.7	male	STR	GSE53987	Control	Lanz TA	Postmortem transcriptional profiling reveals widespread increase in inflammation in schizophrenia: a comparison of prefrontal cortex, striatum, and hippocampus among matched tetrads of controls with subjects diagnosed with schizophrenia, bipolar or major depressive disorder	Transl Psychiatry	31123247	2019
GSM1305010	68	6.8	11.8	8.5	male	STR	GSE53987	Control	Lanz TA	Postmortem transcriptional profiling reveals widespread increase in inflammation in schizophrenia: a comparison of prefrontal cortex, striatum, and hippocampus among matched tetrads of controls with subjects diagnosed with schizophrenia, bipolar or major depressive disorder	Transl Psychiatry	31123247	2019
GSM1305011	58	6.6	18.8	8.6	female	STR	GSE53987	Control	Lanz TA	Postmortem transcriptional profiling reveals widespread increase in inflammation in schizophrenia: a comparison of prefrontal cortex, striatum, and hippocampus among matched tetrads of controls with subjects diagnosed with schizophrenia, bipolar or major depressive disorder	Transl Psychiatry	31123247	2019
GSM1305012	43	6.7	22.3	8.5	male	STR	GSE53987	Control	Lanz TA	Postmortem transcriptional profiling reveals widespread increase in inflammation in schizophrenia: a comparison of prefrontal cortex, striatum, and hippocampus among matched tetrads of controls with subjects diagnosed with schizophrenia, bipolar or major depressive disorder	Transl Psychiatry	31123247	2019
GSM1305013	46	6.3	22	7	male	STR	GSE53987	Control	Lanz TA	Postmortem transcriptional profiling reveals widespread increase in inflammation in schizophrenia: a comparison of prefrontal cortex, striatum, and hippocampus among matched tetrads of controls with subjects diagnosed with schizophrenia, bipolar or major depressive disorder	Transl Psychiatry	31123247	2019
GSM1305014	51	6.6	24.2	8.3	male	STR	GSE53987	Control	Lanz TA	Postmortem transcriptional profiling reveals widespread increase in inflammation in schizophrenia: a comparison of prefrontal cortex, striatum, and hippocampus among matched tetrads of controls with subjects diagnosed with schizophrenia, bipolar or major depressive disorder	Transl Psychiatry	31123247	2019
GSM1305015	51	6.6	7.8	9	female	STR	GSE53987	Control	Lanz TA	Postmortem transcriptional profiling reveals widespread increase in inflammation in schizophrenia: a comparison of prefrontal cortex, striatum, and hippocampus among matched tetrads of controls with subjects diagnosed with schizophrenia, bipolar or major depressive disorder	Transl Psychiatry	31123247	2019
GSM1305016	36	6.4	14.5	9.3	female	STR	GSE53987	Control	Lanz TA	Postmortem transcriptional profiling reveals widespread increase in inflammation in schizophrenia: a comparison of prefrontal cortex, striatum, and hippocampus among matched tetrads of controls with subjects diagnosed with schizophrenia, bipolar or major depressive disorder	Transl Psychiatry	31123247	2019
GSM1305017	65	6.5	18.5	7.4	female	STR	GSE53987	Control	Lanz TA	Postmortem transcriptional profiling reveals widespread increase in inflammation in schizophrenia: a comparison of prefrontal cortex, striatum, and hippocampus among matched tetrads of controls with subjects diagnosed with schizophrenia, bipolar or major depressive disorder	Transl Psychiatry	31123247	2019
GSM1305018	55	6.1	28	7.6	male	STR	GSE53987	Control	Lanz TA	Postmortem transcriptional profiling reveals widespread increase in inflammation in schizophrenia: a comparison of prefrontal cortex, striatum, and hippocampus among matched tetrads of controls with subjects diagnosed with schizophrenia, bipolar or major depressive disorder	Transl Psychiatry	31123247	2019
GSM1305019	22	6.8	20.1	7.4	male	STR	GSE53987	Control	Lanz TA	Postmortem transcriptional profiling reveals widespread increase in inflammation in schizophrenia: a comparison of prefrontal cortex, striatum, and hippocampus among matched tetrads of controls with subjects diagnosed with schizophrenia, bipolar or major depressive disorder	Transl Psychiatry	31123247	2019
GSM1305020	52	7.1	22.6	8.8	female	STR	GSE53987	Control	Lanz TA	Postmortem transcriptional profiling reveals widespread increase in inflammation in schizophrenia: a comparison of prefrontal cortex, striatum, and hippocampus among matched tetrads of controls with subjects diagnosed with schizophrenia, bipolar or major depressive disorder	Transl Psychiatry	31123247	2019
GSM1305021	58	6.4	22.7	9	female	STR	GSE53987	Control	Lanz TA	Postmortem transcriptional profiling reveals widespread increase in inflammation in schizophrenia: a comparison of prefrontal cortex, striatum, and hippocampus among matched tetrads of controls with subjects diagnosed with schizophrenia, bipolar or major depressive disorder	Transl Psychiatry	31123247	2019
GSM1305022	40	6.8	16.6	8.7	female	STR	GSE53987	Control	Lanz TA	Postmortem transcriptional profiling reveals widespread increase in inflammation in schizophrenia: a comparison of prefrontal cortex, striatum, and hippocampus among matched tetrads of controls with subjects diagnosed with schizophrenia, bipolar or major depressive disorder	Transl Psychiatry	31123247	2019
GSM1304870	51	6.6	24.2	7.8	male	HPC	GSE53987	Control	Lanz TA	Postmortem transcriptional profiling reveals widespread increase in inflammation in schizophrenia: a comparison of prefrontal cortex, striatum, and hippocampus among matched tetrads of controls with subjects diagnosed with schizophrenia, bipolar or major depressive disorder	Transl Psychiatry	31123247	2019
GSM1304871	51	6.6	7.8	7.2	female	HPC	GSE53987	Control	Lanz TA	Postmortem transcriptional profiling reveals widespread increase in inflammation in schizophrenia: a comparison of prefrontal cortex, striatum, and hippocampus among matched tetrads of controls with subjects diagnosed with schizophrenia, bipolar or major depressive disorder	Transl Psychiatry	31123247	2019
GSM1304872	36	6.4	14.5	8	female	HPC	GSE53987	Control	Lanz TA	Postmortem transcriptional profiling reveals widespread increase in inflammation in schizophrenia: a comparison of prefrontal cortex, striatum, and hippocampus among matched tetrads of controls with subjects diagnosed with schizophrenia, bipolar or major depressive disorder	Transl Psychiatry	31123247	2019
GSM1304873	65	6.5	18.5	7	female	HPC	GSE53987	Control	Lanz TA	Postmortem transcriptional profiling reveals widespread increase in inflammation in schizophrenia: a comparison of prefrontal cortex, striatum, and hippocampus among matched tetrads of controls with subjects diagnosed with schizophrenia, bipolar or major depressive disorder	Transl Psychiatry	31123247	2019
GSM1304874	55	6.1	28	6.8	male	HPC	GSE53987	Control	Lanz TA	Postmortem transcriptional profiling reveals widespread increase in inflammation in schizophrenia: a comparison of prefrontal cortex, striatum, and hippocampus among matched tetrads of controls with subjects diagnosed with schizophrenia, bipolar or major depressive disorder	Transl Psychiatry	31123247	2019
GSM1304875	22	6.8	20.1	7.1	male	HPC	GSE53987	Control	Lanz TA	Postmortem transcriptional profiling reveals widespread increase in inflammation in schizophrenia: a comparison of prefrontal cortex, striatum, and hippocampus among matched tetrads of controls with subjects diagnosed with schizophrenia, bipolar or major depressive disorder	Transl Psychiatry	31123247	2019
GSM1304876	52	7.1	22.6	7	female	HPC	GSE53987	Control	Lanz TA	Postmortem transcriptional profiling reveals widespread increase in inflammation in schizophrenia: a comparison of prefrontal cortex, striatum, and hippocampus among matched tetrads of controls with subjects diagnosed with schizophrenia, bipolar or major depressive disorder	Transl Psychiatry	31123247	2019
GSM1304877	58	6.4	22.7	6.3	female	HPC	GSE53987	Control	Lanz TA	Postmortem transcriptional profiling reveals widespread increase in inflammation in schizophrenia: a comparison of prefrontal cortex, striatum, and hippocampus among matched tetrads of controls with subjects diagnosed with schizophrenia, bipolar or major depressive disorder	Transl Psychiatry	31123247	2019
GSM1304878	40	6.8	16.6	7.9	female	HPC	GSE53987	Control	Lanz TA	Postmortem transcriptional profiling reveals widespread increase in inflammation in schizophrenia: a comparison of prefrontal cortex, striatum, and hippocampus among matched tetrads of controls with subjects diagnosed with schizophrenia, bipolar or major depressive disorder	Transl Psychiatry	31123247	2019
GSM1304879	41	6.6	15.4	8.5	female	HPC	GSE53987	Control	Lanz TA	Postmortem transcriptional profiling reveals widespread increase in inflammation in schizophrenia: a comparison of prefrontal cortex, striatum, and hippocampus among matched tetrads of controls with subjects diagnosed with schizophrenia, bipolar or major depressive disorder	Transl Psychiatry	31123247	2019
GSM1304880	49	6.5	21.2	7.8	male	HPC	GSE53987	Control	Lanz TA	Postmortem transcriptional profiling reveals widespread increase in inflammation in schizophrenia: a comparison of prefrontal cortex, striatum, and hippocampus among matched tetrads of controls with subjects diagnosed with schizophrenia, bipolar or major depressive disorder	Transl Psychiatry	31123247	2019
GSM1304881	48	6.6	21.68	7.3	male	HPC	GSE53987	Control	Lanz TA	Postmortem transcriptional profiling reveals widespread increase in inflammation in schizophrenia: a comparison of prefrontal cortex, striatum, and hippocampus among matched tetrads of controls with subjects diagnosed with schizophrenia, bipolar or major depressive disorder	Transl Psychiatry	31123247	2019
GSM1304882	39	6.8	24.5	8.2	female	HPC	GSE53987	Control	Lanz TA	Postmortem transcriptional profiling reveals widespread increase in inflammation in schizophrenia: a comparison of prefrontal cortex, striatum, and hippocampus among matched tetrads of controls with subjects diagnosed with schizophrenia, bipolar or major depressive disorder	Transl Psychiatry	31123247	2019
GSM1304883	48	6.5	24.5	7	male	HPC	GSE53987	Control	Lanz TA	Postmortem transcriptional profiling reveals widespread increase in inflammation in schizophrenia: a comparison of prefrontal cortex, striatum, and hippocampus among matched tetrads of controls with subjects diagnosed with schizophrenia, bipolar or major depressive disorder	Transl Psychiatry	31123247	2019
GSM1304884	43	6.6	13.8	7.6	male	HPC	GSE53987	Control	Lanz TA	Postmortem transcriptional profiling reveals widespread increase in inflammation in schizophrenia: a comparison of prefrontal cortex, striatum, and hippocampus among matched tetrads of controls with subjects diagnosed with schizophrenia, bipolar or major depressive disorder	Transl Psychiatry	31123247	2019
GSM1304885	68	6.8	11.8	6.1	male	HPC	GSE53987	Control	Lanz TA	Postmortem transcriptional profiling reveals widespread increase in inflammation in schizophrenia: a comparison of prefrontal cortex, striatum, and hippocampus among matched tetrads of controls with subjects diagnosed with schizophrenia, bipolar or major depressive disorder	Transl Psychiatry	31123247	2019
GSM1304886	58	6.6	18.8	7.2	female	HPC	GSE53987	Control	Lanz TA	Postmortem transcriptional profiling reveals widespread increase in inflammation in schizophrenia: a comparison of prefrontal cortex, striatum, and hippocampus among matched tetrads of controls with subjects diagnosed with schizophrenia, bipolar or major depressive disorder	Transl Psychiatry	31123247	2019
GSM1304887	43	6.7	22.3	7.9	male	HPC	GSE53987	Control	Lanz TA	Postmortem transcriptional profiling reveals widespread increase in inflammation in schizophrenia: a comparison of prefrontal cortex, striatum, and hippocampus among matched tetrads of controls with subjects diagnosed with schizophrenia, bipolar or major depressive disorder	Transl Psychiatry	31123247	2019
GSM123243	31	6.3			male	PFC	GSE5389	BP	Ryan MM	Gene expression analysis of bipolar disorder reveals downregulation of the ubiquitin cycle and alterations in synaptic genes	Mol Psychiatry	16894394	2006
GSM123244	50	6.3			female	PFC	GSE5389	BP	Ryan MM	Gene expression analysis of bipolar disorder reveals downregulation of the ubiquitin cycle and alterations in synaptic genes	Mol Psychiatry	16894394	2006
GSM123245	50	6.2			male	PFC	GSE5389	BP	Ryan MM	Gene expression analysis of bipolar disorder reveals downregulation of the ubiquitin cycle and alterations in synaptic genes	Mol Psychiatry	16894394	2006
GSM123246	48	5.8			female	PFC	GSE5389	BP	Ryan MM	Gene expression analysis of bipolar disorder reveals downregulation of the ubiquitin cycle and alterations in synaptic genes	Mol Psychiatry	16894394	2006
GSM123247	61	6.5			female	PFC	GSE5389	BP	Ryan MM	Gene expression analysis of bipolar disorder reveals downregulation of the ubiquitin cycle and alterations in synaptic genes	Mol Psychiatry	16894394	2006
GSM123248	30	6.1			male	PFC	GSE5389	BP	Ryan MM	Gene expression analysis of bipolar disorder reveals downregulation of the ubiquitin cycle and alterations in synaptic genes	Mol Psychiatry	16894394	2006
GSM123249	48	6.1			male	PFC	GSE5389	BP	Ryan MM	Gene expression analysis of bipolar disorder reveals downregulation of the ubiquitin cycle and alterations in synaptic genes	Mol Psychiatry	16894394	2006
GSM123250	37	6.5			female	PFC	GSE5389	BP	Ryan MM	Gene expression analysis of bipolar disorder reveals downregulation of the ubiquitin cycle and alterations in synaptic genes	Mol Psychiatry	16894394	2006
GSM123251	50	6.1			female	PFC	GSE5389	BP	Ryan MM	Gene expression analysis of bipolar disorder reveals downregulation of the ubiquitin cycle and alterations in synaptic genes	Mol Psychiatry	16894394	2006
GSM123252	30	5.8			male	PFC	GSE5389	BP	Ryan MM	Gene expression analysis of bipolar disorder reveals downregulation of the ubiquitin cycle and alterations in synaptic genes	Mol Psychiatry	16894394	2006
GSM123253	52	6.5			male	PFC	GSE5389	Control	Ryan MM	Gene expression analysis of bipolar disorder reveals downregulation of the ubiquitin cycle and alterations in synaptic genes	Mol Psychiatry	16894394	2006
GSM123254	53	6.2			male	PFC	GSE5389	Control	Ryan MM	Gene expression analysis of bipolar disorder reveals downregulation of the ubiquitin cycle and alterations in synaptic genes	Mol Psychiatry	16894394	2006
GSM123255	52	6.2			male	PFC	GSE5389	Control	Ryan MM	Gene expression analysis of bipolar disorder reveals downregulation of the ubiquitin cycle and alterations in synaptic genes	Mol Psychiatry	16894394	2006
GSM123256	58	6			male	PFC	GSE5389	Control	Ryan MM	Gene expression analysis of bipolar disorder reveals downregulation of the ubiquitin cycle and alterations in synaptic genes	Mol Psychiatry	16894394	2006
GSM123257	52	6.5			male	PFC	GSE5389	Control	Ryan MM	Gene expression analysis of bipolar disorder reveals downregulation of the ubiquitin cycle and alterations in synaptic genes	Mol Psychiatry	16894394	2006
GSM123258	44	6.3			female	PFC	GSE5389	Control	Ryan MM	Gene expression analysis of bipolar disorder reveals downregulation of the ubiquitin cycle and alterations in synaptic genes	Mol Psychiatry	16894394	2006
GSM123259	35	6.6			female	PFC	GSE5389	Control	Ryan MM	Gene expression analysis of bipolar disorder reveals downregulation of the ubiquitin cycle and alterations in synaptic genes	Mol Psychiatry	16894394	2006
GSM123260	68	6.3			female	PFC	GSE5389	Control	Ryan MM	Gene expression analysis of bipolar disorder reveals downregulation of the ubiquitin cycle and alterations in synaptic genes	Mol Psychiatry	16894394	2006
GSM123261	41	6			male	PFC	GSE5389	Control	Ryan MM	Gene expression analysis of bipolar disorder reveals downregulation of the ubiquitin cycle and alterations in synaptic genes	Mol Psychiatry	16894394	2006
GSM123262	42	6.6			male	PFC	GSE5389	Control	Ryan MM	Gene expression analysis of bipolar disorder reveals downregulation of the ubiquitin cycle and alterations in synaptic genes	Mol Psychiatry	16894394	2006
GSM123263	29	6.2			female	PFC	GSE5389	Control	Ryan MM	Gene expression analysis of bipolar disorder reveals downregulation of the ubiquitin cycle and alterations in synaptic genes	Mol Psychiatry	16894394	2006
GSM123182	41	6.6			male	PFC	GSE5388	BP	Ryan MM	Gene expression analysis of bipolar disorder reveals downregulation of the ubiquitin cycle and alterations in synaptic genes	Mol Psychiatry	16894394	2006
GSM123183	51	6.67			male	PFC	GSE5388	BP	Ryan MM	Gene expression analysis of bipolar disorder reveals downregulation of the ubiquitin cycle and alterations in synaptic genes	Mol Psychiatry	16894394	2006
GSM123184	29	6.7			male	PFC	GSE5388	BP	Ryan MM	Gene expression analysis of bipolar disorder reveals downregulation of the ubiquitin cycle and alterations in synaptic genes	Mol Psychiatry	16894394	2006
GSM123185	45	6.03			male	PFC	GSE5388	BP	Ryan MM	Gene expression analysis of bipolar disorder reveals downregulation of the ubiquitin cycle and alterations in synaptic genes	Mol Psychiatry	16894394	2006
GSM123186	45	6.35			male	PFC	GSE5388	BP	Ryan MM	Gene expression analysis of bipolar disorder reveals downregulation of the ubiquitin cycle and alterations in synaptic genes	Mol Psychiatry	16894394	2006
GSM123187	29	6.39			male	PFC	GSE5388	BP	Ryan MM	Gene expression analysis of bipolar disorder reveals downregulation of the ubiquitin cycle and alterations in synaptic genes	Mol Psychiatry	16894394	2006
GSM123188	33	6.51			female	PFC	GSE5388	BP	Ryan MM	Gene expression analysis of bipolar disorder reveals downregulation of the ubiquitin cycle and alterations in synaptic genes	Mol Psychiatry	16894394	2006
GSM123189	56	6.07			male	PFC	GSE5388	BP	Ryan MM	Gene expression analysis of bipolar disorder reveals downregulation of the ubiquitin cycle and alterations in synaptic genes	Mol Psychiatry	16894394	2006
GSM123190	48	6.5			female	PFC	GSE5388	BP	Ryan MM	Gene expression analysis of bipolar disorder reveals downregulation of the ubiquitin cycle and alterations in synaptic genes	Mol Psychiatry	16894394	2006
GSM123191	42	6.65			male	PFC	GSE5388	BP	Ryan MM	Gene expression analysis of bipolar disorder reveals downregulation of the ubiquitin cycle and alterations in synaptic genes	Mol Psychiatry	16894394	2006
GSM123192	54	6.5			male	PFC	GSE5388	BP	Ryan MM	Gene expression analysis of bipolar disorder reveals downregulation of the ubiquitin cycle and alterations in synaptic genes	Mol Psychiatry	16894394	2006
GSM123193	43	6.74			female	PFC	GSE5388	BP	Ryan MM	Gene expression analysis of bipolar disorder reveals downregulation of the ubiquitin cycle and alterations in synaptic genes	Mol Psychiatry	16894394	2006
GSM123194	56	6.58			female	PFC	GSE5388	BP	Ryan MM	Gene expression analysis of bipolar disorder reveals downregulation of the ubiquitin cycle and alterations in synaptic genes	Mol Psychiatry	16894394	2006
GSM123195	35	6.1			female	PFC	GSE5388	BP	Ryan MM	Gene expression analysis of bipolar disorder reveals downregulation of the ubiquitin cycle and alterations in synaptic genes	Mol Psychiatry	16894394	2006
GSM123196	44	6.74			male	PFC	GSE5388	BP	Ryan MM	Gene expression analysis of bipolar disorder reveals downregulation of the ubiquitin cycle and alterations in synaptic genes	Mol Psychiatry	16894394	2006
GSM123197	48	6.9			male	PFC	GSE5388	BP	Ryan MM	Gene expression analysis of bipolar disorder reveals downregulation of the ubiquitin cycle and alterations in synaptic genes	Mol Psychiatry	16894394	2006
GSM123198	41	6.71			male	PFC	GSE5388	BP	Ryan MM	Gene expression analysis of bipolar disorder reveals downregulation of the ubiquitin cycle and alterations in synaptic genes	Mol Psychiatry	16894394	2006
GSM123199	35	6.3			male	PFC	GSE5388	BP	Ryan MM	Gene expression analysis of bipolar disorder reveals downregulation of the ubiquitin cycle and alterations in synaptic genes	Mol Psychiatry	16894394	2006
GSM123200	64	6.1			male	PFC	GSE5388	BP	Ryan MM	Gene expression analysis of bipolar disorder reveals downregulation of the ubiquitin cycle and alterations in synaptic genes	Mol Psychiatry	16894394	2006
GSM123201	58	6.5			female	PFC	GSE5388	BP	Ryan MM	Gene expression analysis of bipolar disorder reveals downregulation of the ubiquitin cycle and alterations in synaptic genes	Mol Psychiatry	16894394	2006
GSM123202	42	6.65			female	PFC	GSE5388	BP	Ryan MM	Gene expression analysis of bipolar disorder reveals downregulation of the ubiquitin cycle and alterations in synaptic genes	Mol Psychiatry	16894394	2006
GSM123203	63	6.97			female	PFC	GSE5388	BP	Ryan MM	Gene expression analysis of bipolar disorder reveals downregulation of the ubiquitin cycle and alterations in synaptic genes	Mol Psychiatry	16894394	2006
GSM123204	44	6.37			female	PFC	GSE5388	BP	Ryan MM	Gene expression analysis of bipolar disorder reveals downregulation of the ubiquitin cycle and alterations in synaptic genes	Mol Psychiatry	16894394	2006
GSM123205	43	5.92			female	PFC	GSE5388	BP	Ryan MM	Gene expression analysis of bipolar disorder reveals downregulation of the ubiquitin cycle and alterations in synaptic genes	Mol Psychiatry	16894394	2006
GSM123206	19	5.97			male	PFC	GSE5388	BP	Ryan MM	Gene expression analysis of bipolar disorder reveals downregulation of the ubiquitin cycle and alterations in synaptic genes	Mol Psychiatry	16894394	2006
GSM123207	59	6.65			male	PFC	GSE5388	BP	Ryan MM	Gene expression analysis of bipolar disorder reveals downregulation of the ubiquitin cycle and alterations in synaptic genes	Mol Psychiatry	16894394	2006
GSM123208	41	6.44			female	PFC	GSE5388	BP	Ryan MM	Gene expression analysis of bipolar disorder reveals downregulation of the ubiquitin cycle and alterations in synaptic genes	Mol Psychiatry	16894394	2006
GSM123209	49	6.39			female	PFC	GSE5388	BP	Ryan MM	Gene expression analysis of bipolar disorder reveals downregulation of the ubiquitin cycle and alterations in synaptic genes	Mol Psychiatry	16894394	2006
GSM123210	29	6.74			female	PFC	GSE5388	BP	Ryan MM	Gene expression analysis of bipolar disorder reveals downregulation of the ubiquitin cycle and alterations in synaptic genes	Mol Psychiatry	16894394	2006
GSM123211	50	6.51			female	PFC	GSE5388	BP	Ryan MM	Gene expression analysis of bipolar disorder reveals downregulation of the ubiquitin cycle and alterations in synaptic genes	Mol Psychiatry	16894394	2006
GSM123212	59	6.8			male	PFC	GSE5388	Control	Ryan MM	Gene expression analysis of bipolar disorder reveals downregulation of the ubiquitin cycle and alterations in synaptic genes	Mol Psychiatry	16894394	2006
GSM123213	45	6.94			male	PFC	GSE5388	Control	Ryan MM	Gene expression analysis of bipolar disorder reveals downregulation of the ubiquitin cycle and alterations in synaptic genes	Mol Psychiatry	16894394	2006
GSM123214	34	6.48			male	PFC	GSE5388	Control	Ryan MM	Gene expression analysis of bipolar disorder reveals downregulation of the ubiquitin cycle and alterations in synaptic genes	Mol Psychiatry	16894394	2006
GSM123215	32	7.03			male	PFC	GSE5388	Control	Ryan MM	Gene expression analysis of bipolar disorder reveals downregulation of the ubiquitin cycle and alterations in synaptic genes	Mol Psychiatry	16894394	2006
GSM123216	49	6.5			male	PFC	GSE5388	Control	Ryan MM	Gene expression analysis of bipolar disorder reveals downregulation of the ubiquitin cycle and alterations in synaptic genes	Mol Psychiatry	16894394	2006
GSM123217	35	6.7			male	PFC	GSE5388	Control	Ryan MM	Gene expression analysis of bipolar disorder reveals downregulation of the ubiquitin cycle and alterations in synaptic genes	Mol Psychiatry	16894394	2006
GSM123218	53	6.4			male	PFC	GSE5388	Control	Ryan MM	Gene expression analysis of bipolar disorder reveals downregulation of the ubiquitin cycle and alterations in synaptic genes	Mol Psychiatry	16894394	2006
GSM123219	47	6.81			male	PFC	GSE5388	Control	Ryan MM	Gene expression analysis of bipolar disorder reveals downregulation of the ubiquitin cycle and alterations in synaptic genes	Mol Psychiatry	16894394	2006
GSM123220	51	6.7			male	PFC	GSE5388	Control	Ryan MM	Gene expression analysis of bipolar disorder reveals downregulation of the ubiquitin cycle and alterations in synaptic genes	Mol Psychiatry	16894394	2006
GSM123221	39	6.46			female	PFC	GSE5388	Control	Ryan MM	Gene expression analysis of bipolar disorder reveals downregulation of the ubiquitin cycle and alterations in synaptic genes	Mol Psychiatry	16894394	2006
GSM123222	37	6.5			male	PFC	GSE5388	Control	Ryan MM	Gene expression analysis of bipolar disorder reveals downregulation of the ubiquitin cycle and alterations in synaptic genes	Mol Psychiatry	16894394	2006
GSM123223	52	6			male	PFC	GSE5388	Control	Ryan MM	Gene expression analysis of bipolar disorder reveals downregulation of the ubiquitin cycle and alterations in synaptic genes	Mol Psychiatry	16894394	2006
GSM123224	47	6.57			male	PFC	GSE5388	Control	Ryan MM	Gene expression analysis of bipolar disorder reveals downregulation of the ubiquitin cycle and alterations in synaptic genes	Mol Psychiatry	16894394	2006
GSM123225	55	6.7			male	PFC	GSE5388	Control	Ryan MM	Gene expression analysis of bipolar disorder reveals downregulation of the ubiquitin cycle and alterations in synaptic genes	Mol Psychiatry	16894394	2006
GSM123226	47	6.6			male	PFC	GSE5388	Control	Ryan MM	Gene expression analysis of bipolar disorder reveals downregulation of the ubiquitin cycle and alterations in synaptic genes	Mol Psychiatry	16894394	2006
GSM123227	32	6.57			male	PFC	GSE5388	Control	Ryan MM	Gene expression analysis of bipolar disorder reveals downregulation of the ubiquitin cycle and alterations in synaptic genes	Mol Psychiatry	16894394	2006
GSM123228	48	6.93			male	PFC	GSE5388	Control	Ryan MM	Gene expression analysis of bipolar disorder reveals downregulation of the ubiquitin cycle and alterations in synaptic genes	Mol Psychiatry	16894394	2006
GSM123229	40	6.67			male	PFC	GSE5388	Control	Ryan MM	Gene expression analysis of bipolar disorder reveals downregulation of the ubiquitin cycle and alterations in synaptic genes	Mol Psychiatry	16894394	2006
GSM123230	46	6.67			male	PFC	GSE5388	Control	Ryan MM	Gene expression analysis of bipolar disorder reveals downregulation of the ubiquitin cycle and alterations in synaptic genes	Mol Psychiatry	16894394	2006
GSM123231	38	6			female	PFC	GSE5388	Control	Ryan MM	Gene expression analysis of bipolar disorder reveals downregulation of the ubiquitin cycle and alterations in synaptic genes	Mol Psychiatry	16894394	2006
GSM123232	44	6.59			female	PFC	GSE5388	Control	Ryan MM	Gene expression analysis of bipolar disorder reveals downregulation of the ubiquitin cycle and alterations in synaptic genes	Mol Psychiatry	16894394	2006
GSM123233	34	6.87			female	PFC	GSE5388	Control	Ryan MM	Gene expression analysis of bipolar disorder reveals downregulation of the ubiquitin cycle and alterations in synaptic genes	Mol Psychiatry	16894394	2006
GSM123234	42	6.91			male	PFC	GSE5388	Control	Ryan MM	Gene expression analysis of bipolar disorder reveals downregulation of the ubiquitin cycle and alterations in synaptic genes	Mol Psychiatry	16894394	2006
GSM123235	31	6.13			male	PFC	GSE5388	Control	Ryan MM	Gene expression analysis of bipolar disorder reveals downregulation of the ubiquitin cycle and alterations in synaptic genes	Mol Psychiatry	16894394	2006
GSM123236	48	6.91			male	PFC	GSE5388	Control	Ryan MM	Gene expression analysis of bipolar disorder reveals downregulation of the ubiquitin cycle and alterations in synaptic genes	Mol Psychiatry	16894394	2006
GSM123237	38	6.7			female	PFC	GSE5388	Control	Ryan MM	Gene expression analysis of bipolar disorder reveals downregulation of the ubiquitin cycle and alterations in synaptic genes	Mol Psychiatry	16894394	2006
GSM123238	50	6.75			male	PFC	GSE5388	Control	Ryan MM	Gene expression analysis of bipolar disorder reveals downregulation of the ubiquitin cycle and alterations in synaptic genes	Mol Psychiatry	16894394	2006
GSM123239	44	6.2			female	PFC	GSE5388	Control	Ryan MM	Gene expression analysis of bipolar disorder reveals downregulation of the ubiquitin cycle and alterations in synaptic genes	Mol Psychiatry	16894394	2006
GSM123240	49	6.72			female	PFC	GSE5388	Control	Ryan MM	Gene expression analysis of bipolar disorder reveals downregulation of the ubiquitin cycle and alterations in synaptic genes	Mol Psychiatry	16894394	2006
GSM123241	48	6.86			male	PFC	GSE5388	Control	Ryan MM	Gene expression analysis of bipolar disorder reveals downregulation of the ubiquitin cycle and alterations in synaptic genes	Mol Psychiatry	16894394	2006
GSM123242	45	6.81			male	PFC	GSE5388	Control	Ryan MM	Gene expression analysis of bipolar disorder reveals downregulation of the ubiquitin cycle and alterations in synaptic genes	Mol Psychiatry	16894394	2006
GSM1130419	31				male	WB	GSE46449	BP	Clelland CL	Utilization of never-medicated bipolar disorder patients towards development and validation of a peripheral biomarker profile	PLoS One	23826396	2013
GSM1130420	31				male	WB	GSE46449	BP	Clelland CL	Utilization of never-medicated bipolar disorder patients towards development and validation of a peripheral biomarker profile	PLoS One	23826396	2013
GSM1130464	31				male	WB	GSE46449	BP	Clelland CL	Utilization of never-medicated bipolar disorder patients towards development and validation of a peripheral biomarker profile	PLoS One	23826396	2013
GSM1130465	31				male	WB	GSE46449	BP	Clelland CL	Utilization of never-medicated bipolar disorder patients towards development and validation of a peripheral biomarker profile	PLoS One	23826396	2013
GSM1130468	38				male	WB	GSE46449	BP	Clelland CL	Utilization of never-medicated bipolar disorder patients towards development and validation of a peripheral biomarker profile	PLoS One	23826396	2013
GSM1130469	38				male	WB	GSE46449	BP	Clelland CL	Utilization of never-medicated bipolar disorder patients towards development and validation of a peripheral biomarker profile	PLoS One	23826396	2013
GSM1130404	43				male	WB	GSE46449	Control	Clelland CL	Utilization of never-medicated bipolar disorder patients towards development and validation of a peripheral biomarker profile	PLoS One	23826396	2013
GSM1130405	43				male	WB	GSE46449	Control	Clelland CL	Utilization of never-medicated bipolar disorder patients towards development and validation of a peripheral biomarker profile	PLoS One	23826396	2013
GSM1130408	28				male	WB	GSE46449	Control	Clelland CL	Utilization of never-medicated bipolar disorder patients towards development and validation of a peripheral biomarker profile	PLoS One	23826396	2013
GSM1130409	35				male	WB	GSE46449	Control	Clelland CL	Utilization of never-medicated bipolar disorder patients towards development and validation of a peripheral biomarker profile	PLoS One	23826396	2013
GSM1130410	35				male	WB	GSE46449	Control	Clelland CL	Utilization of never-medicated bipolar disorder patients towards development and validation of a peripheral biomarker profile	PLoS One	23826396	2013
GSM1130415	27				male	WB	GSE46449	Control	Clelland CL	Utilization of never-medicated bipolar disorder patients towards development and validation of a peripheral biomarker profile	PLoS One	23826396	2013
GSM1130416	27				male	WB	GSE46449	Control	Clelland CL	Utilization of never-medicated bipolar disorder patients towards development and validation of a peripheral biomarker profile	PLoS One	23826396	2013
GSM1130417	33				male	WB	GSE46449	Control	Clelland CL	Utilization of never-medicated bipolar disorder patients towards development and validation of a peripheral biomarker profile	PLoS One	23826396	2013
GSM1130418	33				male	WB	GSE46449	Control	Clelland CL	Utilization of never-medicated bipolar disorder patients towards development and validation of a peripheral biomarker profile	PLoS One	23826396	2013
GSM1130421	26				male	WB	GSE46449	Control	Clelland CL	Utilization of never-medicated bipolar disorder patients towards development and validation of a peripheral biomarker profile	PLoS One	23826396	2013
GSM1130422	26				male	WB	GSE46449	Control	Clelland CL	Utilization of never-medicated bipolar disorder patients towards development and validation of a peripheral biomarker profile	PLoS One	23826396	2013
GSM1130423	27				male	WB	GSE46449	Control	Clelland CL	Utilization of never-medicated bipolar disorder patients towards development and validation of a peripheral biomarker profile	PLoS One	23826396	2013
GSM1130424	27				male	WB	GSE46449	Control	Clelland CL	Utilization of never-medicated bipolar disorder patients towards development and validation of a peripheral biomarker profile	PLoS One	23826396	2013
GSM1130425	29				male	WB	GSE46449	Control	Clelland CL	Utilization of never-medicated bipolar disorder patients towards development and validation of a peripheral biomarker profile	PLoS One	23826396	2013
GSM1130426	42				male	WB	GSE46449	Control	Clelland CL	Utilization of never-medicated bipolar disorder patients towards development and validation of a peripheral biomarker profile	PLoS One	23826396	2013
GSM1130427	42				male	WB	GSE46449	Control	Clelland CL	Utilization of never-medicated bipolar disorder patients towards development and validation of a peripheral biomarker profile	PLoS One	23826396	2013
GSM1130428	28				male	WB	GSE46449	Control	Clelland CL	Utilization of never-medicated bipolar disorder patients towards development and validation of a peripheral biomarker profile	PLoS One	23826396	2013
GSM1130429	28				male	WB	GSE46449	Control	Clelland CL	Utilization of never-medicated bipolar disorder patients towards development and validation of a peripheral biomarker profile	PLoS One	23826396	2013
GSM1130430	27				male	WB	GSE46449	Control	Clelland CL	Utilization of never-medicated bipolar disorder patients towards development and validation of a peripheral biomarker profile	PLoS One	23826396	2013
GSM1130431	27				male	WB	GSE46449	Control	Clelland CL	Utilization of never-medicated bipolar disorder patients towards development and validation of a peripheral biomarker profile	PLoS One	23826396	2013
GSM1130432	37				male	WB	GSE46449	Control	Clelland CL	Utilization of never-medicated bipolar disorder patients towards development and validation of a peripheral biomarker profile	PLoS One	23826396	2013
GSM1130433	37				male	WB	GSE46449	Control	Clelland CL	Utilization of never-medicated bipolar disorder patients towards development and validation of a peripheral biomarker profile	PLoS One	23826396	2013
GSM1130434	25				male	WB	GSE46449	Control	Clelland CL	Utilization of never-medicated bipolar disorder patients towards development and validation of a peripheral biomarker profile	PLoS One	23826396	2013
GSM1130435	25				male	WB	GSE46449	Control	Clelland CL	Utilization of never-medicated bipolar disorder patients towards development and validation of a peripheral biomarker profile	PLoS One	23826396	2013
GSM1130436	36				male	WB	GSE46449	Control	Clelland CL	Utilization of never-medicated bipolar disorder patients towards development and validation of a peripheral biomarker profile	PLoS One	23826396	2013
GSM1130437	36				male	WB	GSE46449	Control	Clelland CL	Utilization of never-medicated bipolar disorder patients towards development and validation of a peripheral biomarker profile	PLoS One	23826396	2013
GSM1130438	30				male	WB	GSE46449	Control	Clelland CL	Utilization of never-medicated bipolar disorder patients towards development and validation of a peripheral biomarker profile	PLoS One	23826396	2013
GSM1130439	36				male	WB	GSE46449	Control	Clelland CL	Utilization of never-medicated bipolar disorder patients towards development and validation of a peripheral biomarker profile	PLoS One	23826396	2013
GSM1130440	36				male	WB	GSE46449	Control	Clelland CL	Utilization of never-medicated bipolar disorder patients towards development and validation of a peripheral biomarker profile	PLoS One	23826396	2013
GSM1130441	62				male	WB	GSE46449	Control	Clelland CL	Utilization of never-medicated bipolar disorder patients towards development and validation of a peripheral biomarker profile	PLoS One	23826396	2013
GSM1130442	42				male	WB	GSE46449	Control	Clelland CL	Utilization of never-medicated bipolar disorder patients towards development and validation of a peripheral biomarker profile	PLoS One	23826396	2013
GSM1130443	52				male	WB	GSE46449	Control	Clelland CL	Utilization of never-medicated bipolar disorder patients towards development and validation of a peripheral biomarker profile	PLoS One	23826396	2013
GSM1130444	24				male	WB	GSE46449	Control	Clelland CL	Utilization of never-medicated bipolar disorder patients towards development and validation of a peripheral biomarker profile	PLoS One	23826396	2013
GSM1130445	21				male	WB	GSE46449	Control	Clelland CL	Utilization of never-medicated bipolar disorder patients towards development and validation of a peripheral biomarker profile	PLoS One	23826396	2013
GSM1130476	29				male	WB	GSE46449	Control	Clelland CL	Utilization of never-medicated bipolar disorder patients towards development and validation of a peripheral biomarker profile	PLoS One	23826396	2013
GSM1130483	23				male	WB	GSE46449	Control	Clelland CL	Utilization of never-medicated bipolar disorder patients towards development and validation of a peripheral biomarker profile	PLoS One	23826396	2013
GSM1130484	23				male	WB	GSE46449	Control	Clelland CL	Utilization of never-medicated bipolar disorder patients towards development and validation of a peripheral biomarker profile	PLoS One	23826396	2013
GSM1130487	23				male	WB	GSE46449	Control	Clelland CL	Utilization of never-medicated bipolar disorder patients towards development and validation of a peripheral biomarker profile	PLoS One	23826396	2013
GSM1130488	23				male	WB	GSE46449	Control	Clelland CL	Utilization of never-medicated bipolar disorder patients towards development and validation of a peripheral biomarker profile	PLoS One	23826396	2013
GSM973767						PBMC	GSE39653	BP	Savitz J	Inflammation and neurological disease-related genes are differentially expressed in depressed patients with mood disorders and correlate with morphometric and functional imaging abnormalities	Brain Behav Immun	23064081	2013
GSM973772						PBMC	GSE39653	BP	Savitz J	Inflammation and neurological disease-related genes are differentially expressed in depressed patients with mood disorders and correlate with morphometric and functional imaging abnormalities	Brain Behav Immun	23064081	2013
GSM973775						PBMC	GSE39653	BP	Savitz J	Inflammation and neurological disease-related genes are differentially expressed in depressed patients with mood disorders and correlate with morphometric and functional imaging abnormalities	Brain Behav Immun	23064081	2013
GSM973782						PBMC	GSE39653	BP	Savitz J	Inflammation and neurological disease-related genes are differentially expressed in depressed patients with mood disorders and correlate with morphometric and functional imaging abnormalities	Brain Behav Immun	23064081	2013
GSM973790						PBMC	GSE39653	BP	Savitz J	Inflammation and neurological disease-related genes are differentially expressed in depressed patients with mood disorders and correlate with morphometric and functional imaging abnormalities	Brain Behav Immun	23064081	2013
GSM973800						PBMC	GSE39653	BP	Savitz J	Inflammation and neurological disease-related genes are differentially expressed in depressed patients with mood disorders and correlate with morphometric and functional imaging abnormalities	Brain Behav Immun	23064081	2013
GSM973806						PBMC	GSE39653	BP	Savitz J	Inflammation and neurological disease-related genes are differentially expressed in depressed patients with mood disorders and correlate with morphometric and functional imaging abnormalities	Brain Behav Immun	23064081	2013
GSM973809						PBMC	GSE39653	BP	Savitz J	Inflammation and neurological disease-related genes are differentially expressed in depressed patients with mood disorders and correlate with morphometric and functional imaging abnormalities	Brain Behav Immun	23064081	2013
GSM973763						PBMC	GSE39653	Control	Savitz J	Inflammation and neurological disease-related genes are differentially expressed in depressed patients with mood disorders and correlate with morphometric and functional imaging abnormalities	Brain Behav Immun	23064081	2013
GSM973764						PBMC	GSE39653	Control	Savitz J	Inflammation and neurological disease-related genes are differentially expressed in depressed patients with mood disorders and correlate with morphometric and functional imaging abnormalities	Brain Behav Immun	23064081	2013
GSM973766						PBMC	GSE39653	Control	Savitz J	Inflammation and neurological disease-related genes are differentially expressed in depressed patients with mood disorders and correlate with morphometric and functional imaging abnormalities	Brain Behav Immun	23064081	2013
GSM973768						PBMC	GSE39653	Control	Savitz J	Inflammation and neurological disease-related genes are differentially expressed in depressed patients with mood disorders and correlate with morphometric and functional imaging abnormalities	Brain Behav Immun	23064081	2013
GSM973769						PBMC	GSE39653	Control	Savitz J	Inflammation and neurological disease-related genes are differentially expressed in depressed patients with mood disorders and correlate with morphometric and functional imaging abnormalities	Brain Behav Immun	23064081	2013
GSM973771						PBMC	GSE39653	Control	Savitz J	Inflammation and neurological disease-related genes are differentially expressed in depressed patients with mood disorders and correlate with morphometric and functional imaging abnormalities	Brain Behav Immun	23064081	2013
GSM973779						PBMC	GSE39653	Control	Savitz J	Inflammation and neurological disease-related genes are differentially expressed in depressed patients with mood disorders and correlate with morphometric and functional imaging abnormalities	Brain Behav Immun	23064081	2013
GSM973780						PBMC	GSE39653	Control	Savitz J	Inflammation and neurological disease-related genes are differentially expressed in depressed patients with mood disorders and correlate with morphometric and functional imaging abnormalities	Brain Behav Immun	23064081	2013
GSM973781						PBMC	GSE39653	Control	Savitz J	Inflammation and neurological disease-related genes are differentially expressed in depressed patients with mood disorders and correlate with morphometric and functional imaging abnormalities	Brain Behav Immun	23064081	2013
GSM973783						PBMC	GSE39653	Control	Savitz J	Inflammation and neurological disease-related genes are differentially expressed in depressed patients with mood disorders and correlate with morphometric and functional imaging abnormalities	Brain Behav Immun	23064081	2013
GSM973785						PBMC	GSE39653	Control	Savitz J	Inflammation and neurological disease-related genes are differentially expressed in depressed patients with mood disorders and correlate with morphometric and functional imaging abnormalities	Brain Behav Immun	23064081	2013
GSM973786						PBMC	GSE39653	Control	Savitz J	Inflammation and neurological disease-related genes are differentially expressed in depressed patients with mood disorders and correlate with morphometric and functional imaging abnormalities	Brain Behav Immun	23064081	2013
GSM973788						PBMC	GSE39653	Control	Savitz J	Inflammation and neurological disease-related genes are differentially expressed in depressed patients with mood disorders and correlate with morphometric and functional imaging abnormalities	Brain Behav Immun	23064081	2013
GSM973789						PBMC	GSE39653	Control	Savitz J	Inflammation and neurological disease-related genes are differentially expressed in depressed patients with mood disorders and correlate with morphometric and functional imaging abnormalities	Brain Behav Immun	23064081	2013
GSM973792						PBMC	GSE39653	Control	Savitz J	Inflammation and neurological disease-related genes are differentially expressed in depressed patients with mood disorders and correlate with morphometric and functional imaging abnormalities	Brain Behav Immun	23064081	2013
GSM973793						PBMC	GSE39653	Control	Savitz J	Inflammation and neurological disease-related genes are differentially expressed in depressed patients with mood disorders and correlate with morphometric and functional imaging abnormalities	Brain Behav Immun	23064081	2013
GSM973797						PBMC	GSE39653	Control	Savitz J	Inflammation and neurological disease-related genes are differentially expressed in depressed patients with mood disorders and correlate with morphometric and functional imaging abnormalities	Brain Behav Immun	23064081	2013
GSM973799						PBMC	GSE39653	Control	Savitz J	Inflammation and neurological disease-related genes are differentially expressed in depressed patients with mood disorders and correlate with morphometric and functional imaging abnormalities	Brain Behav Immun	23064081	2013
GSM973801						PBMC	GSE39653	Control	Savitz J	Inflammation and neurological disease-related genes are differentially expressed in depressed patients with mood disorders and correlate with morphometric and functional imaging abnormalities	Brain Behav Immun	23064081	2013
GSM973807						PBMC	GSE39653	Control	Savitz J	Inflammation and neurological disease-related genes are differentially expressed in depressed patients with mood disorders and correlate with morphometric and functional imaging abnormalities	Brain Behav Immun	23064081	2013
GSM973808						PBMC	GSE39653	Control	Savitz J	Inflammation and neurological disease-related genes are differentially expressed in depressed patients with mood disorders and correlate with morphometric and functional imaging abnormalities	Brain Behav Immun	23064081	2013
GSM973810						PBMC	GSE39653	Control	Savitz J	Inflammation and neurological disease-related genes are differentially expressed in depressed patients with mood disorders and correlate with morphometric and functional imaging abnormalities	Brain Behav Immun	23064081	2013
GSM973811						PBMC	GSE39653	Control	Savitz J	Inflammation and neurological disease-related genes are differentially expressed in depressed patients with mood disorders and correlate with morphometric and functional imaging abnormalities	Brain Behav Immun	23064081	2013
GSM973813						PBMC	GSE39653	Control	Savitz J	Inflammation and neurological disease-related genes are differentially expressed in depressed patients with mood disorders and correlate with morphometric and functional imaging abnormalities	Brain Behav Immun	23064081	2013
GSM878214	30	6.39	48		male	CRE	GSE35974	BP	Chen C	Two gene co-expression modules differentiate psychotics and controls	Mol Psychiatry	23147385	2013
GSM878220	50	6.9	23		male	CRE	GSE35974	BP	Chen C	Two gene co-expression modules differentiate psychotics and controls	Mol Psychiatry	23147385	2013
GSM878222	20	5.978	12		male	CRE	GSE35974	BP	Chen C	Two gene co-expression modules differentiate psychotics and controls	Mol Psychiatry	23147385	2013
GSM878225	50	6.5	18		female	CRE	GSE35974	BP	Chen C	Two gene co-expression modules differentiate psychotics and controls	Mol Psychiatry	23147385	2013
GSM878227	40	6.65	32		male	CRE	GSE35974	BP	Chen C	Two gene co-expression modules differentiate psychotics and controls	Mol Psychiatry	23147385	2013
GSM878229	35	6.3	35		male	CRE	GSE35974	BP	Chen C	Two gene co-expression modules differentiate psychotics and controls	Mol Psychiatry	23147385	2013
GSM878231	30	6.7	60		male	CRE	GSE35974	BP	Chen C	Two gene co-expression modules differentiate psychotics and controls	Mol Psychiatry	23147385	2013
GSM878232	60	6.2	53		female	CRE	GSE35974	BP	Chen C	Two gene co-expression modules differentiate psychotics and controls	Mol Psychiatry	23147385	2013
GSM878233	55	6.5	44		male	CRE	GSE35974	BP	Chen C	Two gene co-expression modules differentiate psychotics and controls	Mol Psychiatry	23147385	2013
GSM878235	35	6.1	17		female	CRE	GSE35974	BP	Chen C	Two gene co-expression modules differentiate psychotics and controls	Mol Psychiatry	23147385	2013
GSM878243	40	6.65	49		female	CRE	GSE35974	BP	Chen C	Two gene co-expression modules differentiate psychotics and controls	Mol Psychiatry	23147385	2013
GSM878244	60	6.5	35		female	CRE	GSE35974	BP	Chen C	Two gene co-expression modules differentiate psychotics and controls	Mol Psychiatry	23147385	2013
GSM878248	45	6.35	28		male	CRE	GSE35974	BP	Chen C	Two gene co-expression modules differentiate psychotics and controls	Mol Psychiatry	23147385	2013
GSM878251	65	6.1	16		male	CRE	GSE35974	BP	Chen C	Two gene co-expression modules differentiate psychotics and controls	Mol Psychiatry	23147385	2013
GSM878255	60	6.65	84		male	CRE	GSE35974	BP	Chen C	Two gene co-expression modules differentiate psychotics and controls	Mol Psychiatry	23147385	2013
GSM878264	50	6.67	23		male	CRE	GSE35974	BP	Chen C	Two gene co-expression modules differentiate psychotics and controls	Mol Psychiatry	23147385	2013
GSM878265	65	6.97	32		female	CRE	GSE35974	BP	Chen C	Two gene co-expression modules differentiate psychotics and controls	Mol Psychiatry	23147385	2013
GSM878266	65	6.97	32		female	CRE	GSE35974	BP	Chen C	Two gene co-expression modules differentiate psychotics and controls	Mol Psychiatry	23147385	2013
GSM878267	30	6.74	62		female	CRE	GSE35974	BP	Chen C	Two gene co-expression modules differentiate psychotics and controls	Mol Psychiatry	23147385	2013
GSM878269	45	6.37	37		female	CRE	GSE35974	BP	Chen C	Two gene co-expression modules differentiate psychotics and controls	Mol Psychiatry	23147385	2013
GSM878270	55	6.58	26		female	CRE	GSE35974	BP	Chen C	Two gene co-expression modules differentiate psychotics and controls	Mol Psychiatry	23147385	2013
GSM878271	45	6.74	39		female	CRE	GSE35974	BP	Chen C	Two gene co-expression modules differentiate psychotics and controls	Mol Psychiatry	23147385	2013
GSM878272	35	6.58	22		male	CRE	GSE35974	BP	Chen C	Two gene co-expression modules differentiate psychotics and controls	Mol Psychiatry	23147385	2013
GSM878278	50	6.51	62		female	CRE	GSE35974	BP	Chen C	Two gene co-expression modules differentiate psychotics and controls	Mol Psychiatry	23147385	2013
GSM878282	50	6.39	38		female	CRE	GSE35974	BP	Chen C	Two gene co-expression modules differentiate psychotics and controls	Mol Psychiatry	23147385	2013
GSM878284	35	6.51	24		female	CRE	GSE35974	BP	Chen C	Two gene co-expression modules differentiate psychotics and controls	Mol Psychiatry	23147385	2013
GSM878289	45	6.74	19		male	CRE	GSE35974	BP	Chen C	Two gene co-expression modules differentiate psychotics and controls	Mol Psychiatry	23147385	2013
GSM878298	45	5.92	57		female	CRE	GSE35974	BP	Chen C	Two gene co-expression modules differentiate psychotics and controls	Mol Psychiatry	23147385	2013
GSM878311	30	6.3	45		male	CRE	GSE35974	BP	Chen C	Two gene co-expression modules differentiate psychotics and controls	Mol Psychiatry	23147385	2013
GSM878325	60	6.5	60		female	CRE	GSE35974	BP	Chen C	Two gene co-expression modules differentiate psychotics and controls	Mol Psychiatry	23147385	2013
GSM878326	50	6.2	19		male	CRE	GSE35974	BP	Chen C	Two gene co-expression modules differentiate psychotics and controls	Mol Psychiatry	23147385	2013
GSM878329	50	6.1	13		male	CRE	GSE35974	BP	Chen C	Two gene co-expression modules differentiate psychotics and controls	Mol Psychiatry	23147385	2013
GSM878339	50	6.3	62		female	CRE	GSE35974	BP	Chen C	Two gene co-expression modules differentiate psychotics and controls	Mol Psychiatry	23147385	2013
GSM878342	55	6.2	19		male	CRE	GSE35974	BP	Chen C	Two gene co-expression modules differentiate psychotics and controls	Mol Psychiatry	23147385	2013
GSM878344	25	6.4	24		female	CRE	GSE35974	BP	Chen C	Two gene co-expression modules differentiate psychotics and controls	Mol Psychiatry	23147385	2013
GSM878348	30	6.1	31		male	CRE	GSE35974	BP	Chen C	Two gene co-expression modules differentiate psychotics and controls	Mol Psychiatry	23147385	2013
GSM878356	35	6.3	23		male	CRE	GSE35974	BP	Chen C	Two gene co-expression modules differentiate psychotics and controls	Mol Psychiatry	23147385	2013
GSM878221	45	6.57	36		male	CRE	GSE35974	Control	Chen C	Two gene co-expression modules differentiate psychotics and controls	Mol Psychiatry	23147385	2013
GSM878226	45	6.59	28		female	CRE	GSE35974	Control	Chen C	Two gene co-expression modules differentiate psychotics and controls	Mol Psychiatry	23147385	2013
GSM878230	50	6.5	46		male	CRE	GSE35974	Control	Chen C	Two gene co-expression modules differentiate psychotics and controls	Mol Psychiatry	23147385	2013
GSM878236	55	6.4	9		male	CRE	GSE35974	Control	Chen C	Two gene co-expression modules differentiate psychotics and controls	Mol Psychiatry	23147385	2013
GSM878239	35	6.5	13		male	CRE	GSE35974	Control	Chen C	Two gene co-expression modules differentiate psychotics and controls	Mol Psychiatry	23147385	2013
GSM878240	50	6.7	31		male	CRE	GSE35974	Control	Chen C	Two gene co-expression modules differentiate psychotics and controls	Mol Psychiatry	23147385	2013
GSM878242	55	6	28		male	CRE	GSE35974	Control	Chen C	Two gene co-expression modules differentiate psychotics and controls	Mol Psychiatry	23147385	2013
GSM878245	40	6.7	28		female	CRE	GSE35974	Control	Chen C	Two gene co-expression modules differentiate psychotics and controls	Mol Psychiatry	23147385	2013
GSM878252	35	6.7	52		male	CRE	GSE35974	Control	Chen C	Two gene co-expression modules differentiate psychotics and controls	Mol Psychiatry	23147385	2013
GSM878257	35	6.48	22		male	CRE	GSE35974	Control	Chen C	Two gene co-expression modules differentiate psychotics and controls	Mol Psychiatry	23147385	2013
GSM878258	45	6.81	21		male	CRE	GSE35974	Control	Chen C	Two gene co-expression modules differentiate psychotics and controls	Mol Psychiatry	23147385	2013
GSM878259	45	6.94	29		male	CRE	GSE35974	Control	Chen C	Two gene co-expression modules differentiate psychotics and controls	Mol Psychiatry	23147385	2013
GSM878260	35	6.87	24		female	CRE	GSE35974	Control	Chen C	Two gene co-expression modules differentiate psychotics and controls	Mol Psychiatry	23147385	2013
GSM878261	40	6.91	37		male	CRE	GSE35974	Control	Chen C	Two gene co-expression modules differentiate psychotics and controls	Mol Psychiatry	23147385	2013
GSM878263	45	6.2	10		female	CRE	GSE35974	Control	Chen C	Two gene co-expression modules differentiate psychotics and controls	Mol Psychiatry	23147385	2013
GSM878268	45	6.81	18		male	CRE	GSE35974	Control	Chen C	Two gene co-expression modules differentiate psychotics and controls	Mol Psychiatry	23147385	2013
GSM878273	50	6.93	23		male	CRE	GSE35974	Control	Chen C	Two gene co-expression modules differentiate psychotics and controls	Mol Psychiatry	23147385	2013
GSM878275	30	7.03	24		male	CRE	GSE35974	Control	Chen C	Two gene co-expression modules differentiate psychotics and controls	Mol Psychiatry	23147385	2013
GSM878280	55	6.7	31		male	CRE	GSE35974	Control	Chen C	Two gene co-expression modules differentiate psychotics and controls	Mol Psychiatry	23147385	2013
GSM878281	50	6.72	45		female	CRE	GSE35974	Control	Chen C	Two gene co-expression modules differentiate psychotics and controls	Mol Psychiatry	23147385	2013
GSM878286	35	6.52	29		female	CRE	GSE35974	Control	Chen C	Two gene co-expression modules differentiate psychotics and controls	Mol Psychiatry	23147385	2013
GSM878288	50	6.86	31		male	CRE	GSE35974	Control	Chen C	Two gene co-expression modules differentiate psychotics and controls	Mol Psychiatry	23147385	2013
GSM878290	50	6.75	49		male	CRE	GSE35974	Control	Chen C	Two gene co-expression modules differentiate psychotics and controls	Mol Psychiatry	23147385	2013
GSM878293	30	6.57	13		male	CRE	GSE35974	Control	Chen C	Two gene co-expression modules differentiate psychotics and controls	Mol Psychiatry	23147385	2013
GSM878294	45	6.6	11		male	CRE	GSE35974	Control	Chen C	Two gene co-expression modules differentiate psychotics and controls	Mol Psychiatry	23147385	2013
GSM878295	45	6.67	31		male	CRE	GSE35974	Control	Chen C	Two gene co-expression modules differentiate psychotics and controls	Mol Psychiatry	23147385	2013
GSM878300	40	6.67	38		male	CRE	GSE35974	Control	Chen C	Two gene co-expression modules differentiate psychotics and controls	Mol Psychiatry	23147385	2013
GSM878301	50	6.71	22		male	CRE	GSE35974	Control	Chen C	Two gene co-expression modules differentiate psychotics and controls	Mol Psychiatry	23147385	2013
GSM878305	30	6.13	11		male	CRE	GSE35974	Control	Chen C	Two gene co-expression modules differentiate psychotics and controls	Mol Psychiatry	23147385	2013
GSM878306	50	6.91	24		male	CRE	GSE35974	Control	Chen C	Two gene co-expression modules differentiate psychotics and controls	Mol Psychiatry	23147385	2013
GSM878307	40	6.46	58		female	CRE	GSE35974	Control	Chen C	Two gene co-expression modules differentiate psychotics and controls	Mol Psychiatry	23147385	2013
GSM878309	50	6.2	22		male	CRE	GSE35974	Control	Chen C	Two gene co-expression modules differentiate psychotics and controls	Mol Psychiatry	23147385	2013
GSM878310	50	6.5	28		male	CRE	GSE35974	Control	Chen C	Two gene co-expression modules differentiate psychotics and controls	Mol Psychiatry	23147385	2013
GSM878313	35	6.6	23		female	CRE	GSE35974	Control	Chen C	Two gene co-expression modules differentiate psychotics and controls	Mol Psychiatry	23147385	2013
GSM878314	35	5.8	40		female	CRE	GSE35974	Control	Chen C	Two gene co-expression modules differentiate psychotics and controls	Mol Psychiatry	23147385	2013
GSM878321	50	6.5	8		male	CRE	GSE35974	Control	Chen C	Two gene co-expression modules differentiate psychotics and controls	Mol Psychiatry	23147385	2013
GSM878322	60	6.4	26		male	CRE	GSE35974	Control	Chen C	Two gene co-expression modules differentiate psychotics and controls	Mol Psychiatry	23147385	2013
GSM878330	55	6	26		female	CRE	GSE35974	Control	Chen C	Two gene co-expression modules differentiate psychotics and controls	Mol Psychiatry	23147385	2013
GSM878331	55	6	26		female	CRE	GSE35974	Control	Chen C	Two gene co-expression modules differentiate psychotics and controls	Mol Psychiatry	23147385	2013
GSM878332	55	6	26		female	CRE	GSE35974	Control	Chen C	Two gene co-expression modules differentiate psychotics and controls	Mol Psychiatry	23147385	2013
GSM878333	55	6	26		female	CRE	GSE35974	Control	Chen C	Two gene co-expression modules differentiate psychotics and controls	Mol Psychiatry	23147385	2013
GSM878334	55	6	26		female	CRE	GSE35974	Control	Chen C	Two gene co-expression modules differentiate psychotics and controls	Mol Psychiatry	23147385	2013
GSM878335	55	6	26		female	CRE	GSE35974	Control	Chen C	Two gene co-expression modules differentiate psychotics and controls	Mol Psychiatry	23147385	2013
GSM878336	60	6	27		male	CRE	GSE35974	Control	Chen C	Two gene co-expression modules differentiate psychotics and controls	Mol Psychiatry	23147385	2013
GSM878337	40	6.6	27		male	CRE	GSE35974	Control	Chen C	Two gene co-expression modules differentiate psychotics and controls	Mol Psychiatry	23147385	2013
GSM878338	55	6.2	28		male	CRE	GSE35974	Control	Chen C	Two gene co-expression modules differentiate psychotics and controls	Mol Psychiatry	23147385	2013
GSM878345	70	6.3	13		female	CRE	GSE35974	Control	Chen C	Two gene co-expression modules differentiate psychotics and controls	Mol Psychiatry	23147385	2013
GSM878347	45	6.3	25		female	CRE	GSE35974	Control	Chen C	Two gene co-expression modules differentiate psychotics and controls	Mol Psychiatry	23147385	2013
GSM878353	30	6.2	42		female	CRE	GSE35974	Control	Chen C	Two gene co-expression modules differentiate psychotics and controls	Mol Psychiatry	23147385	2013
GSM878354	30	6.2	42		female	CRE	GSE35974	Control	Chen C	Two gene co-expression modules differentiate psychotics and controls	Mol Psychiatry	23147385	2013
GSM587922	36				male	PBMC	GSE23848	BP	Beech RD	Increased peripheral blood expression of electron transport chain genes in bipolar depression	Bipolar Disord	21176028	2010
GSM587923	49				female	PBMC	GSE23848	BP	Beech RD	Increased peripheral blood expression of electron transport chain genes in bipolar depression	Bipolar Disord	21176028	2010
GSM587924	44				male	PBMC	GSE23848	BP	Beech RD	Increased peripheral blood expression of electron transport chain genes in bipolar depression	Bipolar Disord	21176028	2010
GSM587925	28				female	PBMC	GSE23848	BP	Beech RD	Increased peripheral blood expression of electron transport chain genes in bipolar depression	Bipolar Disord	21176028	2010
GSM587926	41				female	PBMC	GSE23848	BP	Beech RD	Increased peripheral blood expression of electron transport chain genes in bipolar depression	Bipolar Disord	21176028	2010
GSM587927	47				female	PBMC	GSE23848	BP	Beech RD	Increased peripheral blood expression of electron transport chain genes in bipolar depression	Bipolar Disord	21176028	2010
GSM587928	45				female	PBMC	GSE23848	BP	Beech RD	Increased peripheral blood expression of electron transport chain genes in bipolar depression	Bipolar Disord	21176028	2010
GSM587929	22				female	PBMC	GSE23848	BP	Beech RD	Increased peripheral blood expression of electron transport chain genes in bipolar depression	Bipolar Disord	21176028	2010
GSM587930	38				female	PBMC	GSE23848	BP	Beech RD	Increased peripheral blood expression of electron transport chain genes in bipolar depression	Bipolar Disord	21176028	2010
GSM587931	42				male	PBMC	GSE23848	BP	Beech RD	Increased peripheral blood expression of electron transport chain genes in bipolar depression	Bipolar Disord	21176028	2010
GSM587932	48				male	PBMC	GSE23848	BP	Beech RD	Increased peripheral blood expression of electron transport chain genes in bipolar depression	Bipolar Disord	21176028	2010
GSM587933	35				female	PBMC	GSE23848	BP	Beech RD	Increased peripheral blood expression of electron transport chain genes in bipolar depression	Bipolar Disord	21176028	2010
GSM587934	19				female	PBMC	GSE23848	BP	Beech RD	Increased peripheral blood expression of electron transport chain genes in bipolar depression	Bipolar Disord	21176028	2010
GSM587935	42				female	PBMC	GSE23848	BP	Beech RD	Increased peripheral blood expression of electron transport chain genes in bipolar depression	Bipolar Disord	21176028	2010
GSM587936	26				female	PBMC	GSE23848	BP	Beech RD	Increased peripheral blood expression of electron transport chain genes in bipolar depression	Bipolar Disord	21176028	2010
GSM587937	42				male	PBMC	GSE23848	BP	Beech RD	Increased peripheral blood expression of electron transport chain genes in bipolar depression	Bipolar Disord	21176028	2010
GSM587938	49				female	PBMC	GSE23848	BP	Beech RD	Increased peripheral blood expression of electron transport chain genes in bipolar depression	Bipolar Disord	21176028	2010
GSM587939	49				male	PBMC	GSE23848	BP	Beech RD	Increased peripheral blood expression of electron transport chain genes in bipolar depression	Bipolar Disord	21176028	2010
GSM587940	26				female	PBMC	GSE23848	BP	Beech RD	Increased peripheral blood expression of electron transport chain genes in bipolar depression	Bipolar Disord	21176028	2010
GSM587941	39				female	PBMC	GSE23848	BP	Beech RD	Increased peripheral blood expression of electron transport chain genes in bipolar depression	Bipolar Disord	21176028	2010
GSM587942	44				male	PBMC	GSE23848	Control	Beech RD	Increased peripheral blood expression of electron transport chain genes in bipolar depression	Bipolar Disord	21176028	2010
GSM587943	22				male	PBMC	GSE23848	Control	Beech RD	Increased peripheral blood expression of electron transport chain genes in bipolar depression	Bipolar Disord	21176028	2010
GSM587944	26				male	PBMC	GSE23848	Control	Beech RD	Increased peripheral blood expression of electron transport chain genes in bipolar depression	Bipolar Disord	21176028	2010
GSM587945	46				male	PBMC	GSE23848	Control	Beech RD	Increased peripheral blood expression of electron transport chain genes in bipolar depression	Bipolar Disord	21176028	2010
GSM587946	47				male	PBMC	GSE23848	Control	Beech RD	Increased peripheral blood expression of electron transport chain genes in bipolar depression	Bipolar Disord	21176028	2010
GSM587947	30				female	PBMC	GSE23848	Control	Beech RD	Increased peripheral blood expression of electron transport chain genes in bipolar depression	Bipolar Disord	21176028	2010
GSM587948	20				female	PBMC	GSE23848	Control	Beech RD	Increased peripheral blood expression of electron transport chain genes in bipolar depression	Bipolar Disord	21176028	2010
GSM587949	20				female	PBMC	GSE23848	Control	Beech RD	Increased peripheral blood expression of electron transport chain genes in bipolar depression	Bipolar Disord	21176028	2010
GSM587950	24				female	PBMC	GSE23848	Control	Beech RD	Increased peripheral blood expression of electron transport chain genes in bipolar depression	Bipolar Disord	21176028	2010
GSM587951	22				female	PBMC	GSE23848	Control	Beech RD	Increased peripheral blood expression of electron transport chain genes in bipolar depression	Bipolar Disord	21176028	2010
GSM587952	33				female	PBMC	GSE23848	Control	Beech RD	Increased peripheral blood expression of electron transport chain genes in bipolar depression	Bipolar Disord	21176028	2010
GSM587953	19				female	PBMC	GSE23848	Control	Beech RD	Increased peripheral blood expression of electron transport chain genes in bipolar depression	Bipolar Disord	21176028	2010
[truncated: 20 more rows]

## Sheet: all_DEGs
Table S1e. Details of all DEGs in MDD and BP
[truncated: 57,330 more rows]
