# Supplementary material for: Integrated co-expression network analysis uncovers novel tissue-specific genes in major depressive disorder and bipolar disorder
Source: Front Psychiatry. 2022 Aug 23;13:980315. doi: 10.3389/fpsyt.2022.980315 (PMC9445988; doi:10.3389/fpsyt.2022.980315)
Supplement: Supplementary file 2 [file Table_2.XLSX]

## Sheet: MDD-cofunding factors
Table S2a. Details of MDD datasets cofunding factors
	GSE ID	GSE54562	GSE54563	GSE54565	GSE54571	GSE54572	GSE44593	GSE54564	GSE54566	GSE35974	GSE53987	GSE54567	GSE54568	GSE54570	GSE54575	GSE87610	GSE92538	GSE32280	GSE39653	GSE19738	GSE98793
Confounding factors	Total number of samples	20	50	32	26	24	28	42	28	63	105	28	30	26	24	84	85	24	45	67	192
Sex	Male	/	/	/	/	/	/	/	/	39	57	/	/	/	/	/	74	/	/	26	48
	Female	/	/	/	/	/	/	/	/	24	48	/	/	/	/	/	11	/	/	41	144
Age	Mid-value	/	/	/	/	/	/	/	/	45	48	/	/	/	/	/	55	/	/	44	53
										(35-70)	(22-68)						(19-79)			(21-63)	(31-73)
PH	Mid-value	/	/	/	/	/	/	/	/	6.5	6.6	/	/	/	/	/	7	/	/	/	/
										(6.0-7.0)	6.1-7.3						(6.9-7.4)
PMI	Mid-value	/	/	/	/	/	/	/	/	26	22	/	/	/	/	/	23	/	/	/	/
										(7-58)	(8-28)						(10-36)
RIN	Mid-value	/	/	/	/	/	/	/	/	/	7.8	/	/	/	/	/	/	/	/	/	/
											(5.5-9.3)

## Sheet: BP-cofunding factors
Table S2b. Details of BP datasets cofunding factors
	GSE ID	GSE78246	GSE35974	GSE53987	GSE5388	GSE5389	GSE62191	GSE87610	GSE92538	GSE18312	GSE23848	GSE39653	GSE46449
Confounding factors	Total number of samples	20	87	107	61	21	59	145	68	17	35	32	45
Sex	Male	/	50	58	40	12	/	/	56	12	11	/	45
	Female	/	37	49	21	9	/	/	12	5	24	/	/
Age	Mid-value	/	45	48	45	48	45	/	59	47	35	/	31
			(20-70)	(22-68)	(19-64)	(29-68)	(19-64)		(30-79)	(29-53)	(19-49)		(21-62)
PH	Mid-value	/	6.5	6.6	6.6	6.2	/	/	6.9	/	/	/	/
			(5.8-7.0)	(6.1-7.1)	(5.9-7.3)	(5.8-6.6)			(6.4-7.2)
PMI	Mid-value	/	28	22	/	/	/	/	23	/	/	/	/
			(8-84)	(8-32)					(9-36)
RIN	Mid-value	/	/	7.8	/	/	/	/	/	/	/	/	/
				(5.6-9.3)
								·

## Sheet: MDD.t.test
Table S2c. Details of MDD datasets t.test result
	mean of x	mean of y	p-value
GSE35974
age	45.3846	45.8	0.89295
sex	0.615385	0.62	0.976811
PH	6.25385	6.4742	0.00217414	*
PMI	26.3846	27.58	0.724231
GSE53987
age	45.6	48.2182	0.201998
sex	0.56	0.527273	0.739628
PH	6.58	6.6	0.652319
PMI	19.916	19.5552	0.740381
RIN	7.674	7.81091	0.390552
GSE92538
age	41.2069	59.3036	1.85603e-07	*
sex	0.827586	0.892857	0.433751
PH	6.92172	6.88759	0.601658
PMI	26.469	21.0973	0.00407347	*
GSE19738
age	43.2424	41.7353	0.611048
sex	0.363636	0.411765	0.691417
GSE98793
age	52.0398	52.0297	0.995383
sex	0.25	0.25	1

## Sheet: BP.t.test
Table S2d. Details of BP datasets t.test result
	mean of x	mean of y	p-value
GSE35974
age	45.2703	45.8	0.825387
sex	0.513513	0.62	0.328973
PH	6.44751	6.4742	0.67346
PMI	35.7568	27.58	0.0153931	*
GSE53987
age	46.6923	48.2182	0.428729
sex	0.557692	0.527273	0.754994
PH	6.60961	6.6	0.826465
PMI	20.5058	19.5553	0.388549
RIN	7.70385	7.81091	0.484082
GSE5388
age	44.5333	43.8387	0.769378
sex	0.533333	0.774193	0.0495939	*
PH	6.475	6.62839	0.0306832	*
GSE5389
age	43.5	47.8182	0.373682
sex	0.5	0.636364	0.552931
PH	6.17	6.30909	0.18679
GSE62191
age	45.2069	43.5	0.487798
GSE92538
age	47.3333	59.3036	0.016738	*
sex	0.5	0.892857	0.0263427	*
PH	6.739	6.88759	0.0999348
PMI	24.225	21.0973	0.048432	*
GSE18312
age	42.3333	45	0.460439
sex	0.777778	0.625	0.525714
GSE23848
age	38.35	28.9333	0.00720845	*
sex	0.3	0.333333	0.840412
GSE46449
age	33.3333	32.1282	0.560777

## Sheet: MDD-cofounding gene
Table S2e. Details of MDD datasets cofounding genes
gene	cofounding_factor	GSE_ID	disease
MIR30E	PH	GSE35974	MDD
SYT11	PH	GSE35974	MDD
PBX1	PH	GSE35974	MDD
POU2F1	PH	GSE35974	MDD
PRDX6	PH	GSE35974	MDD
LINC00272	PH	GSE35974	MDD
CDK11A	PH	GSE35974	MDD
RSRP1	PH	GSE35974	MDD
SLC6A9	PH	GSE35974	MDD
SLC25A24	PH	GSE35974	MDD
RNU1-1	PH	GSE35974	MDD
MRPL9	PH	GSE35974	MDD
F5	PH	GSE35974	MDD
ANKRD45	PH	GSE35974	MDD
SLC39A12	PH	GSE35974	MDD
FRMPD2	PH	GSE35974	MDD
MIR107	PH	GSE35974	MDD
HPSE2	PH	GSE35974	MDD
CHUK	PH	GSE35974	MDD
BBOX1	PH	GSE35974	MDD
PAMR1	PH	GSE35974	MDD
FADS1	PH	GSE35974	MDD
MIR148B	PH	GSE35974	MDD
CCT2	PH	GSE35974	MDD
MIR26A2	PH	GSE35974	MDD
SPATA13	PH	GSE35974	MDD
GPC5	PH	GSE35974	MDD
PROSER1	PH	GSE35974	MDD
MIR15A	PH	GSE35974	MDD
AKAP6	PH	GSE35974	MDD
RNVU1-17	PH	GSE35974	MDD
C14orf159	PH	GSE35974	MDD
CNIH1	PH	GSE35974	MDD
ACSBG1	PH	GSE35974	MDD
IDH2	PH	GSE35974	MDD
SYT17	PH	GSE35974	MDD
RPS15A	PH	GSE35974	MDD
CMC2	PH	GSE35974	MDD
DUSP3	PH	GSE35974	MDD
NAPG	PH	GSE35974	MDD
SLC14A1	PH	GSE35974	MDD
RPL6P27	PH	GSE35974	MDD
LAMA1	PH	GSE35974	MDD
SNORA37	PH	GSE35974	MDD
MEIS1	PH	GSE35974	MDD
SRSF7	PH	GSE35974	MDD
RTN4	PH	GSE35974	MDD
GFPT1	PH	GSE35974	MDD
SDC4	PH	GSE35974	MDD
SLC25A18	PH	GSE35974	MDD
SLC6A11	PH	GSE35974	MDD
CMTM7	PH	GSE35974	MDD
RPSAP36	PH	GSE35974	MDD
GRAMD1C	PH	GSE35974	MDD
CCDC14	PH	GSE35974	MDD
TBCCD1	PH	GSE35974	MDD
ATP13A4	PH	GSE35974	MDD
PCDH7	PH	GSE35974	MDD
RASL11B	PH	GSE35974	MDD
BDH2	PH	GSE35974	MDD
ETNPPL	PH	GSE35974	MDD
PIK3R1	PH	GSE35974	MDD
2021-03-03	PH	GSE35974	MDD
PPP2R2B	PH	GSE35974	MDD
ATOX1	PH	GSE35974	MDD
SNORD95	PH	GSE35974	MDD
HIST1H4C	PH	GSE35974	MDD
HIST1H1E	PH	GSE35974	MDD
MLIP	PH	GSE35974	MDD
HIST1H4B	PH	GSE35974	MDD
HIST1H1D	PH	GSE35974	MDD
B3GAT2	PH	GSE35974	MDD
AQP1	PH	GSE35974	MDD
CCDC129	PH	GSE35974	MDD
CPED1	PH	GSE35974	MDD
NKAIN3	PH	GSE35974	MDD
UG0898H09	PH	GSE35974	MDD
FAM189A2	PH	GSE35974	MDD
MIR23B	PH	GSE35974	MDD
KIAA1958	PH	GSE35974	MDD
MIR204	PH	GSE35974	MDD
KDM6A	PH	GSE35974	MDD
TMEM257	PH	GSE35974	MDD
SLC25A13	age	GSE92538	MDD
SPON1	age	GSE92538	MDD
OLFM1	age	GSE92538	MDD
N4BP2L2	age	GSE92538	MDD
PDLIM5	age	GSE92538	MDD
CAMKK2	age	GSE92538	MDD
CGREF1	age	GSE92538	MDD
CYP46A1	age	GSE92538	MDD
NMU	age	GSE92538	MDD
PPARGC1A	age	GSE92538	MDD
RAB31	age	GSE92538	MDD
ERLIN2	age	GSE92538	MDD
FAM107A	age	GSE92538	MDD
BAZ1A	age	GSE92538	MDD
TMEM123	age	GSE92538	MDD
ADD3	age	GSE92538	MDD
FAM131A	age	GSE92538	MDD
CRH	age	GSE92538	MDD
CSRP1	age	GSE92538	MDD
DARS	age	GSE92538	MDD
GPR125	age	GSE92538	MDD
DLG3	age	GSE92538	MDD
AGT	age	GSE92538	MDD
EFEMP1	age	GSE92538	MDD
CASC3	age	GSE92538	MDD
RHOBTB3	age	GSE92538	MDD
FNBP1	age	GSE92538	MDD
SWAP70	age	GSE92538	MDD
KANK1	age	GSE92538	MDD
RHOQ	age	GSE92538	MDD
HEY2	age	GSE92538	MDD
MMD	age	GSE92538	MDD
HEBP2	age	GSE92538	MDD
SLC7A11	age	GSE92538	MDD
GABRA5	age	GSE92538	MDD
DNAJB5	age	GSE92538	MDD
GFAP	age	GSE92538	MDD
HBP1	age	GSE92538	MDD
GJA1	age	GSE92538	MDD
KCNV1	age	GSE92538	MDD
GRIK1	age	GSE92538	MDD
BAZ2B	age	GSE92538	MDD
ANXA4	age	GSE92538	MDD
TAX1BP3	age	GSE92538	MDD
HPCA	age	GSE92538	MDD
ACACB	age	GSE92538	MDD
ID4	age	GSE92538	MDD
AQP1	age	GSE92538	MDD
ITPKA	age	GSE92538	MDD
ITPKB	age	GSE92538	MDD
ITPR2	age	GSE92538	MDD
RAB15	age	GSE92538	MDD
KCNK3	age	GSE92538	MDD
KCNN3	age	GSE92538	MDD
LGALS3	age	GSE92538	MDD
MAOB	age	GSE92538	MDD
NEK1	age	GSE92538	MDD
NNAT	age	GSE92538	MDD
NPAS2	age	GSE92538	MDD
NPTX2	age	GSE92538	MDD
NRGN	age	GSE92538	MDD
NTRK2	age	GSE92538	MDD
ATP2B2	age	GSE92538	MDD
PCTK1	age	GSE92538	MDD
LIPT1	age	GSE92538	MDD
PLXNB1	age	GSE92538	MDD
PMP2	age	GSE92538	MDD
LEPROT	age	GSE92538	MDD
PPEF1	age	GSE92538	MDD
HAUS4	age	GSE92538	MDD
FAM70A	age	GSE92538	MDD
C12orf35	age	GSE92538	MDD
STYK1	age	GSE92538	MDD
IL17RB	age	GSE92538	MDD
ZCCHC8	age	GSE92538	MDD
DDX60	age	GSE92538	MDD
PRKCB	age	GSE92538	MDD
PRKCD	age	GSE92538	MDD
GNG12	age	GSE92538	MDD
PDGFC	age	GSE92538	MDD
PRODH	age	GSE92538	MDD
CA10	age	GSE92538	MDD
SLC17A7	age	GSE92538	MDD
PLSCR4	age	GSE92538	MDD
PTHLH	age	GSE92538	MDD
PTPRR	age	GSE92538	MDD
RARRES3	age	GSE92538	MDD
KDM5A	age	GSE92538	MDD
RGS12	age	GSE92538	MDD
RYR1	age	GSE92538	MDD
SALL2	age	GSE92538	MDD
CX3CL1	age	GSE92538	MDD
BID	age	GSE92538	MDD
SDC4	age	GSE92538	MDD
NOC3L	age	GSE92538	MDD
SLC14A1	age	GSE92538	MDD
GRAMD3	age	GSE92538	MDD
SOX9	age	GSE92538	MDD
SREBF1	age	GSE92538	MDD
SSFA2	age	GSE92538	MDD
GPR137B	age	GSE92538	MDD
TPD52L1	age	GSE92538	MDD
VIP	age	GSE92538	MDD
VWF	age	GSE92538	MDD
PTTG1IP	age	GSE92538	MDD
VEZF1	age	GSE92538	MDD
DDR1	age	GSE92538	MDD
C9orf16	age	GSE92538	MDD
CALB1	age	GSE92538	MDD
NPL	age	GSE92538	MDD
CALM3	age	GSE92538	MDD
ANP32E	age	GSE92538	MDD
NETO2	age	GSE92538	MDD
CAPN2	age	GSE92538	MDD
SPARCL1	age	GSE92538	MDD
MAGT1	age	GSE92538	MDD
BBOX1	age	GSE92538	MDD
C12orf52	age	GSE92538	MDD
HIST1H2BK	age	GSE92538	MDD
PPAP2B	age	GSE92538	MDD
AKR1C3	age	GSE92538	MDD
SYNGR3	age	GSE92538	MDD
LARGE	age	GSE92538	MDD
C1orf156	age	GSE92538	MDD
CPNE6	age	GSE92538	MDD
TJP2	age	GSE92538	MDD
QKI	age	GSE92538	MDD
HOMER2	age	GSE92538	MDD
ARHGEF6	age	GSE92538	MDD
PRDX6	age	GSE92538	MDD
ST18	age	GSE92538	MDD
TOX	age	GSE92538	MDD
PPIF	PMI	GSE92538	MDD
RBM7	PMI	GSE92538	MDD
ADAM10	PMI	GSE92538	MDD
ABCA8	PMI	GSE92538	MDD
ZBTB6	PMI	GSE92538	MDD
MAP4K5	PMI	GSE92538	MDD
SLCO2B1	PMI	GSE92538	MDD
TMEM123	PMI	GSE92538	MDD
SLC31A2	PMI	GSE92538	MDD
FBXO41	PMI	GSE92538	MDD
EVI2A	PMI	GSE92538	MDD
SHANK2	PMI	GSE92538	MDD
ENDOD1	PMI	GSE92538	MDD
IQSEC2	PMI	GSE92538	MDD
DDN	PMI	GSE92538	MDD
TBC1D12	PMI	GSE92538	MDD
TRAM1	PMI	GSE92538	MDD
CHD5	PMI	GSE92538	MDD
POLDIP2	PMI	GSE92538	MDD
GNAI3	PMI	GSE92538	MDD
GPR37	PMI	GSE92538	MDD
EHD3	PMI	GSE92538	MDD
HPCA	PMI	GSE92538	MDD
HSPA2	PMI	GSE92538	MDD
KCNJ10	PMI	GSE92538	MDD
LAMP2	PMI	GSE92538	MDD
LIPA	PMI	GSE92538	MDD
MAG	PMI	GSE92538	MDD
MAL	PMI	GSE92538	MDD
MAT2A	PMI	GSE92538	MDD
MOG	PMI	GSE92538	MDD
MYBL1	PMI	GSE92538	MDD
NCAM1	PMI	GSE92538	MDD
NPC1	PMI	GSE92538	MDD
ASCC1	PMI	GSE92538	MDD
PLLP	PMI	GSE92538	MDD
PDE2A	PMI	GSE92538	MDD
PDE8A	PMI	GSE92538	MDD
ENPP2	PMI	GSE92538	MDD
GPRC5B	PMI	GSE92538	MDD
BCL11A	PMI	GSE92538	MDD
PMP22	PMI	GSE92538	MDD
APPL2	PMI	GSE92538	MDD
DOCK10	PMI	GSE92538	MDD
KLK6	PMI	GSE92538	MDD
PSEN1	PMI	GSE92538	MDD
MTUS1	PMI	GSE92538	MDD
BEGAIN	PMI	GSE92538	MDD
QDPR	PMI	GSE92538	MDD
SORT1	PMI	GSE92538	MDD
SALL1	PMI	GSE92538	MDD
SEPP1	PMI	GSE92538	MDD
SGK1	PMI	GSE92538	MDD
ELOVL1	PMI	GSE92538	MDD
SPP1	PMI	GSE92538	MDD
SSR1	PMI	GSE92538	MDD
SYPL1	PMI	GSE92538	MDD
TF	PMI	GSE92538	MDD
UGT8	PMI	GSE92538	MDD
C11orf9	PMI	GSE92538	MDD
C18orf1	PMI	GSE92538	MDD
FA2H	PMI	GSE92538	MDD
C1orf115	PMI	GSE92538	MDD
CANX	PMI	GSE92538	MDD
CAPN3	PMI	GSE92538	MDD
TLN2	PMI	GSE92538	MDD
TTF2	PMI	GSE92538	MDD
DGKZ	PMI	GSE92538	MDD
PIR	PMI	GSE92538	MDD
CBR1	PMI	GSE92538	MDD
CD164	PMI	GSE92538	MDD
CD9	PMI	GSE92538	MDD
TJP2	PMI	GSE92538	MDD
LITAF	PMI	GSE92538	MDD
TMEM59	PMI	GSE92538	MDD
ST18	PMI	GSE92538	MDD
KIAA0355	PMI	GSE92538	MDD
NOS1AP	PMI	GSE92538	MDD
ZNF536	PMI	GSE92538	MDD

## Sheet: BP-cofounding gene
Table S2f. Details of BP datasets cofounding genes
gene	cofounding_factor	GSE_ID	disease
CLTC	PH	GSE5388	BP
SOD1	PH	GSE5388	BP
SLC25A5	PH	GSE5388	BP
TOMM20	PH	GSE5388	BP
RAN	PH	GSE5388	BP
TMBIM6	PH	GSE5388	BP
PAFAH1B1	PH	GSE5388	BP
CCT4	PH	GSE5388	BP
CCND2	PH	GSE5388	BP
IMMT	PH	GSE5388	BP
MDH1	PH	GSE5388	BP
DSTN	PH	GSE5388	BP
HNRNPA0	PH	GSE5388	BP
STOM	PH	GSE5388	BP
PXN	PH	GSE5388	BP
ATP6V1B2	PH	GSE5388	BP
ERP29	PH	GSE5388	BP
DDX1	PH	GSE5388	BP
RARS	PH	GSE5388	BP
UCHL1	PH	GSE5388	BP
CUL4A	PH	GSE5388	BP
GRSF1	PH	GSE5388	BP
PSMA3	PH	GSE5388	BP
BCL2L2	PH	GSE5388	BP
PWP1	PH	GSE5388	BP
RRAGA	PH	GSE5388	BP
ACP1	PH	GSE5388	BP
PSMD7	PH	GSE5388	BP
ECE1	PH	GSE5388	BP
USO1	PH	GSE5388	BP
CCT2	PH	GSE5388	BP
NDUFS2	PH	GSE5388	BP
NDUFAB1	PH	GSE5388	BP
PPP1R2	PH	GSE5388	BP
CSTF1	PH	GSE5388	BP
LAMTOR5	PH	GSE5388	BP
PAM	PH	GSE5388	BP
LOC101930324	PH	GSE5388	BP
SLC35B1	PH	GSE5388	BP
PAPD7	PH	GSE5388	BP
AFG3L2	PH	GSE5388	BP
S100A13	PH	GSE5388	BP
MAP2K1	PH	GSE5388	BP
SDHB	PH	GSE5388	BP
SLC25A4	PH	GSE5388	BP
HPRT1	PH	GSE5388	BP
POP4	PH	GSE5388	BP
FHL2	PH	GSE5388	BP
ARFGEF1	PH	GSE5388	BP
DYRK2	PH	GSE5388	BP
SDF2	PH	GSE5388	BP
MAD2L1BP	PH	GSE5388	BP
MAP2K4	PH	GSE5388	BP
KIFAP3	PH	GSE5388	BP
SLC25A12	PH	GSE5388	BP
PDCD6	PH	GSE5388	BP
NDUFB6	PH	GSE5388	BP
COX5A	PH	GSE5388	BP
ITPKB	PH	GSE5388	BP
GPKOW	PH	GSE5388	BP
LRRC32	PH	GSE5388	BP
BTN2A1	PH	GSE5388	BP
SCG2	PH	GSE5388	BP
PPID	PH	GSE5388	BP
CHGB	PH	GSE5388	BP
SNCA	PH	GSE5388	BP
INPP4A	PH	GSE5388	BP
ME3	PH	GSE5388	BP
ASNS	PH	GSE5388	BP
PLCD1	PH	GSE5388	BP
GAD1	PH	GSE5388	BP
GLRB	PH	GSE5388	BP
PVALB	PH	GSE5388	BP
DYNC1I1	PH	GSE5388	BP
CRYM	PH	GSE5388	BP
ALAS1	PH	GSE5388	BP
PCSK1	PH	GSE5388	BP
CCK	PH	GSE5388	BP
PNOC	PH	GSE5388	BP
NPY	PH	GSE5388	BP
NELL1	PH	GSE5388	BP
SLC6A15	PH	GSE5388	BP
POU2F1	PH	GSE5388	BP
RIT2	PH	GSE5388	BP
ATP5G3	PH	GSE5388	BP
HINT1	PH	GSE5388	BP
PRMT8	PH	GSE5388	BP
DDX11	PH	GSE5388	BP
SNORA29	PH	GSE5388	BP
KIAA0391	PH	GSE5388	BP
ATXN10	PH	GSE5388	BP
G3BP2	PH	GSE5388	BP
UQCRFS1	PH	GSE5388	BP
BECN1	PH	GSE5388	BP
LGALS3	PH	GSE5388	BP
NDUFA9	PH	GSE5388	BP
MDH2	PH	GSE5388	BP
FAM107A	PH	GSE5388	BP
GLOD4	PH	GSE5388	BP
ISCA1	PH	GSE5388	BP
NECAP1	PH	GSE5388	BP
NDUFS4	PH	GSE5388	BP
PRPS1	PH	GSE5388	BP
NMNAT2	PH	GSE5388	BP
FBXO9	PH	GSE5388	BP
MRPS11	PH	GSE5388	BP
PTPRO	PH	GSE5388	BP
LRPPRC	PH	GSE5388	BP
IPO5	PH	GSE5388	BP
VDAC1	PH	GSE5388	BP
TUBA4A	PH	GSE5388	BP
KHNYN	PH	GSE5388	BP
FEM1B	PH	GSE5388	BP
AZIN1	PH	GSE5388	BP
MOAP1	PH	GSE5388	BP
STX7	PH	GSE5388	BP
LIMS1	PH	GSE5388	BP
KLC1	PH	GSE5388	BP
LRRC8B	PH	GSE5388	BP
TUSC3	PH	GSE5388	BP
DOCK3	PH	GSE5388	BP
SLC1A1	PH	GSE5388	BP
ATP5A1	PH	GSE5388	BP
SST	PH	GSE5388	BP
HSPA12A	PH	GSE5388	BP
TIMM17A	PH	GSE5388	BP
RPS4XP2	PH	GSE5388	BP
NDUFA4	PH	GSE5388	BP
CAB39	PH	GSE5388	BP
MMADHC	PH	GSE5388	BP
MRPS7	PH	GSE5388	BP
LOC101060521	PH	GSE5388	BP
MRPL15	PH	GSE5388	BP
COPS4	PH	GSE5388	BP
NDUFC2	PH	GSE5388	BP
CMAS	PH	GSE5388	BP
MKKS	PH	GSE5388	BP
SRPRB	PH	GSE5388	BP
MCTS1	PH	GSE5388	BP
PNMA1	PH	GSE5388	BP
DUSP12	PH	GSE5388	BP
PJA1	PH	GSE5388	BP
PNMAL1	PH	GSE5388	BP
QRSL1	PH	GSE5388	BP
C12orf5	PH	GSE5388	BP
C2orf47	PH	GSE5388	BP
NARS2	PH	GSE5388	BP
MRPL46	PH	GSE5388	BP
TMEM70	PH	GSE5388	BP
COG8	PH	GSE5388	BP
ARPC5L	PH	GSE5388	BP
ITFG1	PH	GSE5388	BP
ALDH6A1	PH	GSE5388	BP
APOO	PH	GSE5388	BP
MRPL17	PH	GSE5388	BP
NR1D1	PH	GSE5388	BP
SASH1	PH	GSE5388	BP
CD99	sex	GSE5388	BP
RPS4Y1	sex	GSE5388	BP
ZBED1	sex	GSE5388	BP
KDM6A	sex	GSE5388	BP
PSMC1	sex	GSE5388	BP
EIF1AY	sex	GSE5388	BP
DDX3Y	sex	GSE5388	BP
USP9Y	sex	GSE5388	BP
KDM5D	sex	GSE5388	BP
NCRNA00185	sex	GSE5388	BP
NLGN4Y	sex	GSE5388	BP
CD24	sex	GSE5388	BP
PCDH11X	sex	GSE5388	BP
TXLNGY	sex	GSE5388	BP
TTTY15	sex	GSE5388	BP
PLCXD1	sex	GSE5388	BP
XIST	sex	GSE5388	BP
ASMTL	sex	GSE5388	BP
CDK2AP1	PMI	GSE35974	BP
TCF12	PMI	GSE35974	BP
SLC9A6	age	GSE92538	BP
CYP46A1	age	GSE92538	BP
CRH	age	GSE92538	BP
DNAJB5	age	GSE92538	BP
GRIK1	age	GSE92538	BP
IMPA1	age	GSE92538	BP
RARRES3	age	GSE92538	BP
VIP	age	GSE92538	BP
C9orf16	age	GSE92538	BP
CALB1	age	GSE92538	BP
COL21A1	age	GSE92538	BP
CAST	age	GSE92538	BP
TOX	age	GSE92538	BP
NLGN4Y	sex	GSE92538	BP
NCRNA00185	sex	GSE92538	BP
RPS4Y1	sex	GSE92538	BP
TTTY15	sex	GSE92538	BP
KDM6A	sex	GSE92538	BP
UTY	sex	GSE92538	BP
XIST	sex	GSE92538	BP
ZFX	sex	GSE92538	BP
HDHD1A	sex	GSE92538	BP
KDM5D	sex	GSE92538	BP
USP9Y	sex	GSE92538	BP
CYorf15B	sex	GSE92538	BP
DDX3Y	sex	GSE92538	BP
EIF1AY	sex	GSE92538	BP
