# Supplementary material for: Integrated co-expression network analysis uncovers novel tissue-specific genes in major depressive disorder and bipolar disorder
Source: Front Psychiatry. 2022 Aug 23;13:980315. doi: 10.3389/fpsyt.2022.980315 (PMC9445988; doi:10.3389/fpsyt.2022.980315)
Supplement: Supplementary file 3 [file Table_3.XLSX]

## Sheet: MDD_ACC_magenta
Table S3. MDD ACC magenta module genes
Gene	GS	KME
AAAS	-0.610563	0.928883
AADAT	0.696432	-0.829911
AAGAB	-0.769973	0.910269
ABLIM2	0.65797	-0.91763
ACAP2	-0.811947	0.83401
ACOT4	0.827229	-0.804634
ACSF2	-0.690541	0.852507
ADAMTS19	0.717029	-0.87664
ADAP1	-0.727695	0.851075
ADCY10	-0.668084	0.93287
AEN	-0.65884	0.904199
AFAP1L2	0.791144	-0.881723
AGAP2	-0.765414	0.90598
AGBL4	0.746222	-0.871777
AGFG2	-0.783734	0.89258
AHRR	0.643329	-0.878053
AKIRIN1	-0.813181	0.973794
ANKRD16	0.622136	-0.86565
ANKRD24	0.953937	-0.837682
ANKRD34A	0.66534	-0.817223
ANKRD35	0.635927	-0.916264
ANKRD50	0.646635	-0.841742
ANKRD9	0.62683	-0.862591
ANO1	-0.676282	0.983117
ANO2	-0.70704	0.977632
ANP32A	-0.69947	0.885052
APCDD1	0.635487	-0.881668
ARX	0.732898	-0.901062
ASAP1	-0.737769	0.962521
ATAD2B	-0.647238	0.825891
ATPAF1	0.657727	-0.903008
AXIN2	0.712542	-0.849392
B3GNT6	0.823048	-0.922022
BAG2	-0.678869	0.948034
BAHCC1	-0.615031	0.933443
BEX2	0.617476	-0.844867
BLID	0.664109	-0.901339
BRSK1	0.706944	-0.849485
BRWD1	0.763401	-0.842913
C10orf76	-0.723983	0.868552
C10orf88	-0.607325	0.83301
C10orf95	-0.677393	0.941009
C11orf16	-0.636111	0.855602
C11orf24	-0.730796	0.928081
C11orf71	-0.777281	0.937157
C12orf10	-0.802919	0.979459
C12orf4	-0.77687	0.948028
C14orf1	-0.788262	0.9529
C14orf105	-0.659622	0.917461
C14orf169	-0.729393	0.893195
C16orf71	-0.689948	0.984887
C18orf25	-0.787741	0.907316
C18orf8	-0.763171	0.938265
C19orf24	-0.705191	0.909667
C19orf53	-0.759896	0.97035
C19orf54	-0.738036	0.931851
C19orf60	-0.760603	0.939728
C1orf112	-0.640027	0.864147
C1orf123	-0.781241	0.975942
C1orf174	-0.769528	0.925475
C1orf50	-0.790408	0.9442
C1orf54	-0.775377	0.909079
C1orf68	-0.640552	0.964876
C20orf96	-0.628641	0.830707
C21orf2	-0.671978	0.876167
C21orf33	-0.77608	0.962688
C21orf59	-0.798937	0.982578
C2orf54	-0.621017	0.856601
C3orf52	-0.651539	0.951357
C5orf45	-0.735766	0.950823
C6orf106	-0.720396	0.865398
C6orf48	-0.754623	0.900888
C7orf26	-0.782619	0.937213
C7orf49	-0.696203	0.914008
C8orf33	-0.766595	0.937772
C9orf40	-0.752159	0.960487
C9orf78	-0.751911	0.870544
CABLES1	0.619538	-0.861884
CALHM1	-0.632696	0.847341
CALHM2	-0.607082	0.847121
CBLN4	0.635934	-0.820808
CCDC136	0.731566	-0.897982
CCDC85A	0.71238	-0.831118
CD99L2	0.643187	-0.948519
CDK2AP1	-0.758943	0.942246
CELA3B	-0.647466	0.954548
CHIT1	-0.612747	0.925912
CHPF2	-0.692834	0.846554
CHSY3	0.652613	-0.821643
CLEC14A	0.671283	-0.802133
CNIH2	0.639346	-0.846289
CNPY2	-0.818579	0.972343
COQ4	-0.776701	0.939764
COX7A2L	-0.78534	0.986211
CPT1C	0.62623	-0.837294
CRCP	-0.652838	0.801571
CRTC3	-0.799942	0.949339
CSRNP2	-0.770196	0.941871
CTHRC1	0.840757	-0.833856
CTXN1	0.664346	-0.948152
CUL9	-0.775987	0.913798
CXorf40B	-0.77685	0.911295
CYTH1	-0.703087	0.823793
DACT3	0.665955	-0.884848
DCAF15	-0.613659	0.863325
DCAF16	-0.81205	0.838962
DCAF6	-0.68298	0.933398
DCAF7	-0.839632	0.945334
DCBLD1	0.780616	-0.88502
DDRGK1	-0.760603	0.987858
DEFB125	0.773194	-0.935517
DENND4B	-0.732844	0.883479
DENND5A	-0.830118	0.941764
DLX1	0.764262	-0.871757
DMRT3	0.71667	-0.803499
DNAH5	0.766093	-0.845162
DNAH6	-0.686174	0.948045
DNAJA4	0.646601	-0.921193
DNAJC2	-0.785047	0.953824
DSTYK	-0.806935	0.927041
EAPP	-0.784205	0.971616
EARS2	0.68367	-0.862224
EID2B	0.627202	-0.811363
EIF3L	-0.812202	0.949732
EIF4H	0.633305	-0.88652
ELFN2	0.661325	-0.883525
EML2	-0.818771	0.975201
EPHA10	0.732682	-0.842469
ESYT1	-0.71789	0.87401
FAM114A2	-0.771833	0.939876
FAM133A	0.649635	-0.806128
FAM160B2	-0.742051	0.98913
FAM162A	-0.780687	0.907221
FAM174B	-0.734173	0.850047
FAM188A	-0.745024	0.896549
FAM193B	-0.826044	0.943839
FAM19A2	0.643887	-0.801387
FAM32A	-0.761108	0.973557
FAM71E1	0.837784	-0.908825
FAM92A1	0.65498	-0.814368
FAR2	-0.729001	0.95758
FBXO31	0.60621	-0.846899
FGGY	-0.635874	0.819308
FMN2	0.601551	-0.801202
GALNT9	0.726629	-0.878133
GAR1	-0.786408	0.898044
GFM1	0.610179	-0.805338
GLRX3	-0.782155	0.990933
GMPS	-0.788203	0.914157
GPN2	-0.647103	0.840533
GPRIN1	0.718491	-0.894851
GPRIN2	-0.63998	0.858056
GPSM1	0.643435	-0.89205
GPT2	0.672352	-0.921076
GSTO2	0.824072	-0.843113
HAUS5	-0.706644	0.954653
HAVCR1	-0.687152	0.889
HDAC7	-0.613502	0.800706
HECW2	0.604998	-0.88732
HES6	0.749438	-0.830688
HMGXB4	-0.822034	0.977647
HNRNPA2B1	-0.850274	0.960061
HNRNPH1	-0.815171	0.886734
HNRNPK	-0.798611	0.971927
HNRNPM	-0.811739	0.923224
HNRNPR	-0.846204	0.962291
HPGDS	-0.627336	0.908955
HSD11B1L	0.626716	-0.857167
HSDL1	0.607825	-0.841207
HTT	-0.750992	0.956606
IGHM	-0.653996	0.905988
IL17D	0.617523	-0.815212
INO80D	-0.799994	0.876038
INPP5K	-0.759573	0.931174
ISLR2	0.881195	-0.819457
KANK3	-0.641701	0.807293
KAT2A	-0.747508	0.966073
KAT2B	-0.824382	0.896933
KATNAL1	0.6145	-0.819959
KCNH3	0.626407	-0.904866
KCNK4	0.674031	-0.932338
KCTD21	0.619654	-0.923044
KDM3B	-0.803577	0.955015
KDM4D	-0.674032	0.97938
KDM6B	-0.684086	0.956227
KDSR	-0.805414	0.900275
KIAA1211	0.636904	-0.873934
KIAA1522	0.715608	-0.930468
KIAA1671	0.602504	-0.800077
KIF20B	-0.659681	0.859103
KIF22	-0.669483	0.902805
KIF6	0.629675	-0.838185
KIFC2	0.652311	-0.895469
KLHL35	-0.621291	0.813659
KRT35	-0.700162	0.95252
LAPTM4A	-0.746311	0.833314
LGI4	0.642765	-0.871095
LGSN	-0.632632	0.859913
LHFPL4	0.627923	-0.868511
LINGO1	0.637647	-0.855037
LINGO2	0.669676	-0.928078
LMLN	0.602478	-0.908448
LOC389895	0.717589	-0.865127
LPAR6	-0.62806	0.810766
LPCAT3	-0.628968	0.880384
LRRC27	0.699625	-0.938563
LRRC34	0.620873	-0.835082
LRRC4	0.67874	-0.84951
LRRC59	-0.616394	0.910787
MAGI3	0.623585	-0.893608
MAGIX	-0.661024	0.933421
MAK16	-0.793835	0.976517
MAP1LC3A	0.670688	-0.890617
MAP7D1	-0.789002	0.96389
MAPK1IP1L	-0.816312	0.947664
MCEE	0.746033	-0.937054
MEAF6	-0.833872	0.949542
MED1	-0.794262	0.913962
MED17	-0.824495	0.974086
MEIS3	0.700106	-0.880985
METTL13	-0.805136	0.96384
MFF	-0.783418	0.972456
MFSD3	0.701489	-0.95435
MGAT5B	0.708246	-0.920859
MIIP	-0.79608	0.955865
MLEC	-0.792075	0.967536
MLST8	-0.786012	0.953224
MMADHC	-0.84357	0.9782
MMD2	0.609718	-0.879563
MMS19	-0.786702	0.967766
MPRIP	-0.790979	0.953803
MRAP	0.763463	-0.840611
MS4A15	0.669981	-0.893616
MSL2	-0.699771	0.831492
MUL1	-0.701972	0.927465
MYH7B	0.662607	-0.854296
N4BP2L2	-0.756688	0.864304
NAAA	-0.687978	0.831258
NACC2	-0.778064	0.850795
NANOS3	0.776718	-0.903218
NBAS	-0.789858	0.962837
NDFIP2	0.630116	-0.824177
NDUFA2	-0.787503	0.935573
NDUFA6	-0.755264	0.951639
NDUFAF3	-0.776866	0.949937
NEIL2	0.663822	-0.925403
NHP2	-0.716709	0.870718
NICN1	0.635796	-0.890791
NLGN2	0.684665	-0.943796
NOP10	-0.71493	0.916817
NOP16	-0.696994	0.843536
NPM2	0.699718	-0.841705
NTN3	-0.697978	0.959135
NUP93	-0.773264	0.843696
NXPH2	0.823256	-0.908856
OAZ2	-0.720655	0.863442
PACSIN1	0.664151	-0.929326
PDCD11	-0.72485	0.907299
PDX1	-0.706341	0.948676
PDZD4	0.628472	-0.839905
PEBP4	0.628328	-0.875387
PGAP3	-0.764998	0.934532
PGBD1	0.749275	-0.860035
PGP	-0.796951	0.912426
PI4KA	-0.697767	0.885436
PITPNM2	0.608225	-0.872946
PLA2G15	-0.664016	0.899757
PLA2G16	-0.761078	0.894067
PNMA6A	0.677314	-0.921959
PPIL6	0.628459	-0.808244
PPP1R14C	0.743376	-0.848368
PPP4C	-0.772878	0.930989
PRG4	-0.662474	0.869558
PRICKLE1	0.724259	-0.906957
PRKAB2	0.677926	-0.808075
PRKCB	-0.63638	0.949479
PRSS35	0.630789	-0.934591
RAB40C	0.659304	-0.922787
RALGAPA1	-0.785911	0.831164
RAP1A	-0.703299	0.853454
RAPH1	0.639017	-0.897855
RASD1	0.730485	-0.890188
RBM11	0.620114	-0.820607
RFX7	-0.806441	0.862559
RGMA	0.770887	-0.905468
RGMB	0.611452	-0.874706
RIMS4	0.696754	-0.917824
RNF115	-0.818485	0.954902
RNF139	-0.614849	0.915126
RNF165	0.729108	-0.960554
RNF175	0.678511	-0.917208
RPAIN	0.635365	-0.825
RPF1	-0.755639	0.894437
RPRD2	-0.800085	0.960208
RPRML	0.688397	-0.96733
RRP1	-0.815141	0.94289
RRP7A	-0.783069	0.952323
RRP8	-0.639424	0.840072
RTN4R	0.632564	-0.86202
RTN4RL1	0.660567	-0.906766
S1PR1	-0.670897	0.818096
SAMHD1	-0.783164	0.852131
SEL1L3	-0.667457	0.845346
SGK1	-0.81232	0.895561
SH2D5	0.693231	-0.848253
SIGMAR1	-0.8162	0.978861
SIK3	-0.874925	0.823739
SIVA1	-0.768694	0.927865
SKP1	-0.705717	0.899286
SLC13A5	0.756138	-0.823966
SLC25A18	0.615752	-0.886509
SLC25A26	0.647396	-0.802057
SLC32A1	0.698352	-0.856133
SLC45A4	0.688548	-0.836929
SLC48A1	-0.811569	0.911637
SLC8A3	0.714274	-0.923121
SMAD2	-0.726083	0.826631
SMOC1	0.647063	-0.879575
SNRNP27	-0.82384	0.959041
SNRNP40	-0.755841	0.96829
SNX32	0.719922	-0.808823
SPCS3	-0.621731	0.876787
SPIRE2	0.76332	-0.959988
ST20	-0.769141	0.930997
STAMBPL1	0.653976	-0.837213
STMN3	-0.797573	0.896199
STOX1	0.609394	-0.883718
STRADA	-0.756809	0.977137
SYT3	0.649103	-0.949203
SYTL4	0.665399	-0.835912
TACO1	-0.754414	0.964457
TADA2A	-0.600024	0.801721
TADA3	-0.731187	0.845414
TAF1D	-0.636195	0.802804
TBC1D24	0.630838	-0.901581
TCEAL3	0.665919	-0.895014
TCEB1	0.71371	-0.871634
TECPR2	-0.71053	0.837592
TEDDM1	0.69505	-0.870281
TEX261	-0.756441	0.8607
TIAM2	0.708592	-0.839666
TIGD7	0.75489	-0.848558
TMBIM6	-0.74552	0.886563
TMEM117	0.610221	-0.868412
TMEM133	0.610295	-0.805288
TMEM151A	0.601981	-0.855901
TMEM184C	-0.76744	0.922744
TMEM198	0.615142	-0.844287
TMEM204	-0.641097	0.836244
TMEM8B	-0.766844	0.966294
TMX1	-0.811098	0.947136
TMX4	-0.813184	0.961287
TP53AIP1	-0.674592	0.961685
TP53TG5	-0.622068	0.94984
TRAPPC9	-0.725663	0.962679
TRMT112	-0.764669	0.953505
TRMT2B	-0.677567	0.931098
TSHZ2	0.616877	-0.81861
TTC38	-0.632812	0.842162
TUSC1	0.61503	-0.851158
UBA5	-0.719686	0.939152
UBE2E2	0.613792	-0.802437
UBE2T	0.721571	-0.862567
UBR7	-0.784148	0.956729
UBXN1	-0.71876	0.828785
UBXN2B	-0.824256	0.969594
UBXN4	-0.784951	0.943542
UBXN7	-0.787574	0.885134
ULK4	-0.713739	0.942961
USP43	0.765901	-0.827295
VASN	0.802501	-0.898405
VKORC1L1	0.619771	-0.836948
WDR35	0.646056	-0.878527
WNK2	0.621988	-0.887113
XIAP	-0.799718	0.839154
YLPM1	-0.800512	0.938841
YPEL4	0.664583	-0.907414
ZBTB46	0.682973	-0.885809
ZBTB47	0.606405	-0.843806
ZC3H12B	0.694288	-0.926793
ZDHHC22	0.774554	-0.822626
ZDHHC23	0.745864	-0.9154
ZFP14	0.791588	-0.825412
ZMYND12	0.665752	-0.892825
ZMYND19	0.671221	-0.8401
ZNF496	0.613638	-0.844678
ZNF519	0.706268	-0.893386
ZNF540	0.644367	-0.906674
ZNF697	-0.74431	0.833366
ZNF783	-0.650314	0.865297
ZNF827	0.607259	-0.878375
ZNF839	-0.668269	0.876226
ZNF862	-0.780629	0.923051
ZNHIT6	-0.844004	0.976949
ZRANB3	0.656352	-0.877741
ZRSR2	-0.800702	0.944328

## Sheet: MDD_CRE_lavenderblush3
Table S3. MDD CRE lavenderblush3 module genes
Gene	GS	KME
ABCD2	0.84516	0.96856
ACTN1	-0.639797	-0.81274
ADAM20	0.880649	0.922199
ALDOA	-0.84617	-0.892675
ANXA2	-0.740441	-0.813298
ATP7B	0.793996	0.802062
CA8	0.819598	0.939202
CABP2	0.756813	0.904159
CDC14B	-0.860033	-0.885675
CDH20	0.613254	0.822407
CDON	0.907065	0.963107
CLVS2	0.890665	0.919736
CNTLN	0.928491	0.955691
CTCFL	0.90228	0.982983
CUTA	-0.736571	-0.82004
CYB5R3	-0.676921	-0.848932
DAO	0.691071	0.877136
DENND4A	0.684721	0.864088
DGCR14	-0.719644	-0.818987
DHDDS	0.787302	0.840328
DIAPH2	-0.899407	-0.885447
DUSP22	-0.926179	-0.849885
DUT	-0.898935	-0.917866
EN2	0.806944	0.973762
EPHA6	0.743356	0.866753
EXPH5	0.609223	0.816845
FAM65A	-0.795491	-0.851756
FARP2	0.621835	0.808135
FAT2	0.950563	0.968098
FAU	-0.883793	-0.861954
FGF20	0.714638	0.871475
FOXO3	-0.964862	-0.843635
FTL	-0.895487	-0.93092
FXR1	0.618602	0.841755
GAB2	-0.71909	-0.844137
GABRA6	0.903349	0.993137
GPLD1	0.679012	0.843199
GPR135	0.822081	0.97065
GPR52	0.759195	0.868821
GRID2	0.932106	0.945782
GRM4	0.873016	0.956306
GTPBP8	-0.79206	-0.829992
HEBP1	-0.790019	-0.810237
HEG1	-0.834515	-0.823311
HERC3	0.769158	0.892707
HIST1H4D	0.890978	0.927942
HNRNPA3P1	0.623849	0.860015
INPP5B	0.80169	0.897086
KCNH1	0.784988	0.897521
KIAA1586	0.857779	0.866499
KIF21B	-0.801115	-0.810267
KRT10	-0.960442	-0.895181
KRT19	0.745541	0.840912
LAMP1	-0.744805	-0.893115
LOC1720	0.930041	0.91514
LONRF3	0.903213	0.937432
MAB21L1	0.880274	0.983321
MAGEA8	0.713782	0.936099
MBOAT7	-0.652133	-0.804372
MON2	0.839487	0.96357
MPHOSPH9	0.820311	0.879636
MRPL49	-0.871987	-0.822812
MT1H	-0.745449	-0.80316
MTNR1A	0.827167	0.895736
OAZ1	-0.784373	-0.830821
OCLM	0.784579	0.939585
ORAI2	-0.609436	-0.8379
PARD6B	0.828491	0.917095
PCBP3	0.895773	0.93977
PCDHA10	0.930085	0.885092
PCDHA5	0.934295	0.941124
PCMTD2	0.646433	0.820618
PDE3A	0.924853	0.899474
PGAM2	0.915564	0.944787
PGF	-0.645389	-0.827149
PHKB	0.600853	0.820391
PLA2R1	0.926319	0.919856
PPP2R3C	-0.791064	-0.81481
PRR11	-0.619304	-0.832356
RANBP17	0.789227	0.949353
RNF152	0.834781	0.859664
RNF43	0.818604	0.894647
RPL22	-0.970439	-0.824674
RPL32	-0.77592	-0.841721
RPS21	-0.812623	-0.931752
RPS7	-0.812664	-0.83131
SIX2	0.777951	0.859829
SLC26A10	0.792364	0.935251
SLC29A2	0.663183	0.816775
SLC4A10	0.703233	0.921916
SPANXA2-OT1	0.989645	0.882002
SSR4	-0.809928	-0.853204
SUPT16H	0.632361	0.883935
SVEP1	0.810958	0.897744
SYT14	0.72335	0.852051
TARBP1	0.66526	0.805191
TAS2R3	0.605512	0.809328
TAS2R4	0.759067	0.942622
TBC1D15	0.754324	0.862296
TIMP4	0.682039	0.844128
TLE2	0.669682	0.825418
TLL1	0.861811	0.975983
TRIM17	0.706366	0.873651
TRIP11	0.647249	0.818207
TXN2	-0.814744	-0.805061
UBE2A	-0.890278	-0.867085
VAX2	0.711742	0.854281
WNT1	0.649293	0.853103
XYLB	0.801984	0.935282
ZNF154	0.752275	0.948804
ZNF208	0.743117	0.904699
ZNF221	0.890695	0.890091
ZNF484	0.926263	0.96204
ZNF670	0.774699	0.90805
ZNF876P	0.978956	0.870435
ZP2	0.919287	0.92304

## Sheet: MDD_CRE_brown4
Table S3. MDD CRE brown4 module genes
Gene	GS	KME
ACTL9	0.755819	-0.924075
ADCK2	-0.654831	0.879812
ADNP2	-0.799522	0.93205
ANKRD36BP2	0.674543	-0.931667
AP1S2	-0.781104	0.840233
ARPC5L	-0.661745	0.80303
ATP1B3	-0.806275	0.857563
BCS1L	-0.712594	0.842243
BMS1P20	0.640323	-0.931032
BOD1L2	0.900921	-0.960201
BUB1	-0.753358	0.806841
BUD31	-0.764328	0.810821
CALCR	-0.704355	0.866228
CARF	0.775017	-0.854318
CCDC51	-0.666237	0.805859
CCDC53	-0.701139	0.917658
CCDC90B	-0.66088	0.850665
CECR5	-0.82743	0.852254
CENPC	0.721887	-0.916394
CEP128	0.608922	-0.911731
CHCHD7	-0.706685	0.865985
CLHC1	0.69033	-0.963337
CLVS1	0.783391	-0.842592
COX5B	-0.828666	0.901978
COX6B1	-0.828335	0.891802
CRP	-0.629535	0.845451
CSF2	-0.699091	0.836161
CYP19A1	-0.728962	0.924481
CYS1	0.794215	-0.82942
DEGS2	0.813708	-0.812313
DEXI	-0.819989	0.818903
DIABLO	-0.90857	0.945739
DNAJA3	-0.719113	0.862797
DNM1P46	0.813246	-0.966807
DPY19L2P4	0.733079	-0.855556
DSG3	-0.617422	0.866723
EFCC1	0.643609	-0.881322
EIF3I	-0.631811	0.926846
EIF3J-AS1	0.712158	-0.851153
EVA1C	0.618427	-0.939057
FABP4	-0.882777	0.879752
FAM214A	0.607644	-0.888018
FBXL15	-0.801252	0.892026
FKBP1A	-0.811426	0.839317
FOXO3	-0.964862	0.841653
GADD45A	-0.776634	0.820542
GGPS1	-0.692941	0.852418
GKN1	-0.620145	0.902196
GNAS	-0.701079	0.817725
GSTO1	-0.849741	0.923844
GTF3A	-0.896661	0.912836
GUSBP5	0.726208	-0.940706
H1FX-AS1	0.76978	-0.91503
HGF	-0.668921	0.918868
HID1	0.774409	-0.966992
ILVBL	-0.626812	0.819931
IMP3	-0.69153	0.856105
INTS12	-0.656729	0.858473
ISOC1	-0.670222	0.84864
JMJD1C	0.801135	-0.828814
KCNH7	0.792009	-0.812367
KIAA0825	0.660771	-0.930624
KRTAP5-AS1	0.764744	-0.958324
L3HYPDH	0.624596	-0.939714
LARP7	-0.734347	0.836138
LDHC	-0.819809	0.823968
LGALS1	-0.647522	0.827516
LINC00311	0.611798	-0.891106
LIPC	-0.602405	0.835894
LOC100130428	0.913164	-0.929699
LOC100506127	0.659011	-0.937674
LOC100630923	0.685417	-0.960261
LOC101060405	0.621169	-0.898796
LOC101928697	0.86876	-0.942769
LSM5	-0.619136	0.903105
LSM7	-0.667293	0.932683
LURAP1L	0.815438	-0.902379
LYRM1	-0.816635	0.963122
LYRM4	-0.777581	0.847111
MAN1B1	-0.635215	0.913939
MAP10	0.916736	-0.810679
MARK3	0.704752	-0.817848
METTL15	0.633083	-0.874647
MKI67	-0.610665	0.837299
MMD	-0.743567	0.860138
MRPL13	-0.709061	0.944719
MRPL40	-0.71199	0.932788
MSANTD2	0.647089	-0.8325
MUC13	-0.80541	0.810163
MZF1	-0.83827	0.889678
NAA25	0.600146	-0.890038
NAGPA	-0.839143	0.853114
NIF3L1	-0.818954	0.96244
NR1H4	-0.772407	0.910811
NRGN	-0.698592	0.82556
NTAN1	-0.876229	0.8584
OCR1	0.689472	-0.930436
PEX16	-0.762051	0.882824
PLCD1	-0.768063	0.800588
PLK4	-0.693983	0.941446
PMCH	-0.755226	0.922633
POMK	0.871436	-0.970212
POP5	-0.875458	0.900114
PPP1R17	0.833172	-0.891123
PRDX4	-0.859381	0.92339
PRR35	0.668371	-0.90819
PSMB1	-0.634296	0.837993
PSMB6	-0.62102	0.894727
RABEPK	-0.839821	0.926886
RBM39	0.64945	-0.815618
RFTN1	-0.63548	0.852279
RMND5A	0.613671	-0.844888
RPA3	-0.752034	0.963203
RPL22	-0.970439	0.851208
RPL37A	-0.91737	0.864372
RPP40	-0.716013	0.947721
RPS24	-0.634951	0.867583
RRN3P1	0.693404	-0.835165
SCAND1	-0.723125	0.923714
SH3BGRL	-0.677712	0.858914
SNRPF	-0.805799	0.886475
SNX3	-0.812462	0.917817
SOGA1	0.68619	-0.881185
SPANXA2-OT1	0.989645	-0.826826
SPCS1	-0.860809	0.918862
SPDL1	0.725488	-0.915379
SPIDR	0.674551	-0.886211
SPRNP1	0.682437	-0.950227
SRPRB	-0.754874	0.878447
SSX3	-0.631452	0.853978
STK24	-0.928481	0.871867
STPG1	0.679152	-0.925805
TACC1	-0.765041	0.884247
TAS2R14	0.69301	-0.81179
TBC1D31	0.618502	-0.922562
TEX11	-0.613776	0.878821
THAP11	-0.641873	0.913463
TIMM10	-0.63263	0.838353
TIMM23	-0.74287	0.880579
TMEM221	0.655064	-0.90347
TMEM232	0.876935	-0.926296
TMEM237	0.750808	-0.836547
TMSB10	-0.782589	0.957232
TPP1	-0.731438	0.818273
TRAPPC11	0.624453	-0.817437
TRAPPC2	-0.810095	0.883969
TRIM67	0.614006	-0.89202
TUBA1C	-0.876158	0.828132
TXNDC9	-0.85075	0.839823
TYR	-0.623015	0.852153
UQCC2	0.720676	-0.920045
UQCRH	-0.695668	0.871037
URM1	-0.719067	0.904428
VPS37C	-0.87623	0.814212
WFDC8	-0.722792	0.840973
YAE1D1	0.651217	-0.886569
ZBTB8B	0.898908	-0.877052
ZGRF1	0.644263	-0.936605
ZHX1-C8orf76	0.635675	-0.91278
ZMIZ1	-0.740304	0.832098
ZNF257	0.67903	-0.803328
ZNF419	-0.771572	0.818146
ZNF425	0.78195	-0.829146
ZNF852	0.825507	-0.913448
ZNF876P	0.978956	-0.823856

## Sheet: MDD_PFC_bisque4
Table S3. MDD PFC bisque4 module genes
Gene	GS	KME
A4GALT	0.751529	0.806131
AAMP	0.698029	0.838619
ABCA4	0.753595	0.888124
ABCC1	0.737605	0.943611
ABCC9	0.642603	0.812516
ACADS	0.876364	0.908848
ACE	0.616425	0.826345
ACRC	-0.640892	-0.812078
ACSBG2	0.697213	0.931772
ACTL7A	0.641244	0.882225
ACTN3	0.602335	0.877932
ACVRL1	0.602901	0.821607
ADAM12	0.78577	0.887779
ADAMTS12	0.757885	0.827712
ADRB3	0.642532	0.948109
AIM1L	0.736798	0.871245
AIPL1	0.657534	0.887766
AKAP3	0.688057	0.851853
ALDH3A1	0.74732	0.846449
ALDOB	0.637651	0.805143
ALKBH1	0.653482	0.847329
ALLC	0.622022	0.80193
ALOXE3	0.62006	0.851373
ANGPTL7	0.702834	0.806455
AP1B1	0.608824	0.80919
AP1M2	0.603239	0.876085
APOA4	0.931511	0.879365
APOB	0.648437	0.815582
AQP6	0.783678	0.810753
ARID1B	-0.849649	-0.844092
ARL8A	-0.605349	-0.909015
ARR3	0.733649	0.93311
ARSE	0.773538	0.869202
ASB7	0.61535	0.804129
ASCL3	0.604546	0.891694
ASIP	0.646958	0.876673
ATG4B	0.672798	0.823111
ATP2C2	0.714704	0.877815
AURKC	0.735464	0.866634
AVPR1B	0.638067	0.850556
B3GALT6	-0.621409	-0.848099
B3GNT3	0.816843	0.86494
BATF3	0.644831	0.899456
BBS2	-0.971133	-0.810888
BDKRB1	0.723703	0.846908
BEND5	0.940449	0.811427
BEST2	0.603012	0.891276
BFSP1	0.707696	0.835581
BIRC6	-0.96258	-0.801562
BMP1	0.787021	0.933593
BMP4	0.687288	0.943197
BMP5	0.612853	0.804752
BMP8A	0.788963	0.884568
BTBD9	-0.903926	-0.93353
BTN1A1	0.644078	0.844246
C1GALT1	0.631075	0.833996
C1QTNF1	0.862139	0.852623
C2orf83	0.78796	0.856072
C3orf36	0.801635	0.824061
C6orf10	0.859094	0.919907
C8B	0.661256	0.811733
C8orf4	0.930743	0.85162
CA7	0.926345	0.873877
CACNG5	0.736428	0.880297
CALCA	0.854097	0.845045
CALML6	-0.670513	-0.829195
CAPN6	0.786372	0.845051
CAPN9	0.723303	0.835559
CARD10	0.750018	0.909206
CARD6	-0.682727	-0.815684
CCDC70	0.655333	0.853881
CCDC87	0.646965	0.800363
CCKAR	0.631363	0.896961
CCL22	0.766454	0.913367
CCNF	0.734461	0.887845
CD209	0.829208	0.822332
CDC6	0.695343	0.808604
CDKN3	0.784204	0.845662
CER1	0.672277	0.908013
CETN1	0.604493	0.844886
CFB	0.740649	0.856587
CHD3	0.914043	0.814454
CHDH	-0.886812	-0.819558
CHRM2	0.764885	0.920171
CHRM4	0.720539	0.871885
CHRNA2	0.781642	0.92321
CHRNB2	0.781721	0.827083
CHRNG	0.807722	0.877343
CIDEA	0.699339	0.898767
CLCF1	0.688626	0.941121
CLCN1	0.716843	0.904142
CLDN16	0.684905	0.9293
CLDN4	0.727781	0.916914
CLIC2	0.603716	0.803639
CMA1	0.621922	0.860908
COG1	-0.95231	-0.834425
COL11A2	0.855426	0.862348
COL4A6	0.727257	0.834024
COLEC10	0.698733	0.942851
CRYBA2	0.697587	0.862643
CRYBB1	0.734289	0.878628
CSF3	0.688318	0.871997
CSHL1	0.673958	0.843541
CTRC	0.812005	0.932636
CYP1A1	0.628782	0.859431
CYP2C18	0.600802	0.800006
CYP3A4	0.690939	0.808193
CYP4F12	0.851004	0.871975
DBH	0.731502	0.833192
DCHS2	0.716428	0.823444
DEFA5	0.647077	0.906275
DENND1A	-0.772922	-0.825812
DHX57	0.814475	0.85728
DNA2	0.629639	0.828841
DNAI1	0.677191	0.857981
DNAJC5	-0.956466	-0.888887
DNASE2B	0.63513	0.849505
DNTTIP2	0.829858	0.814421
DRD5	0.849679	0.818725
DSCC1	0.725117	0.893326
DSCR4	0.622454	0.879848
DTNBP1	-0.881702	-0.800228
E2F1	0.883026	0.877835
ECM1	0.878831	0.800616
EDA2R	0.678318	0.863926
EHD2	0.837298	0.860882
ENG	0.764995	0.892584
ENPP1	0.61939	0.823773
EPC1	-0.677318	-0.933253
EPHA2	0.847538	0.926898
EPHB2	0.854751	0.916206
EPHB3	0.875663	0.810158
ERCC8	0.827312	0.865842
ESR2	0.658386	0.862383
ETV7	0.912078	0.885351
EVC	0.65875	0.813792
EXO1	0.718419	0.868152
FAM120C	-0.637341	-0.839934
FAM124A	-0.754023	-0.865963
FAM20C	-0.841115	-0.853937
FAM64A	0.779975	0.874315
FAP	0.678071	0.851716
FBXO15	-0.814839	-0.819689
FDX1	0.859669	0.914538
FER1L4	0.774455	0.872546
FGB	0.815144	0.807132
FGD4	-0.891271	-0.839947
FGF21	0.762445	0.94078
FGFR4	0.655805	0.932228
FIBIN	-0.722268	-0.832922
FKBP6	0.613933	0.879077
FKBPL	0.911065	0.924436
FLYWCH2	-0.859357	-0.81823
FMOD	0.835992	0.885989
FOXJ1	0.796327	0.870674
FOXK1	-0.947247	-0.803044
FOXL1	0.745734	0.853196
FOXP3	0.865352	0.845885
FOXQ1	-0.662235	-0.81368
FRMD1	0.763048	0.941916
FSCN3	0.628834	0.907848
FSHR	0.63041	0.832977
FST	0.721037	0.848235
FTCD	0.74694	0.809177
FURIN	0.826466	0.940461
FXYD3	0.829988	0.884073
GABRR2	0.777136	0.930044
GAL	0.878136	0.824457
GALE	0.749736	0.860673
GALNT8	0.783447	0.812155
GDF3	0.774664	0.892194
GDF5	0.864644	0.878373
GDPD2	0.83592	0.849153
GGCT	0.832824	0.821912
GGT5	0.725689	0.801884
GH1	0.658368	0.906297
GLCCI1	-0.617364	-0.920763
GLP2R	0.632766	0.860644
GLRA3	0.709982	0.813012
GPR155	-0.879023	-0.945258
GPR21	0.766814	0.836239
GPR45	0.810066	0.91637
GPX5	0.618975	0.808716
GTF3C6	-0.948828	-0.822377
HAAO	0.686281	0.838553
HAP1	0.727919	0.846661
HES2	0.652463	0.932858
HHLA1	0.691072	0.883346
HJURP	0.637605	0.847081
HMX1	0.727374	0.930127
HNF4A	0.850836	0.852128
HOXB1	0.718805	0.958967
HOXB3	0.794643	0.933604
HOXB7	0.778266	0.854756
HOXC10	0.719377	0.83552
HOXC11	0.696097	0.856147
HOXC5	0.739524	0.862978
HOXC8	0.67809	0.802288
HOXD9	0.686296	0.85869
HPSE2	0.796733	0.935221
HPX	0.719051	0.955677
HRH2	0.712653	0.864168
HSPB6	0.930227	0.840666
HSPG2	0.90263	0.890782
HTR1A	0.697642	0.928626
HTR1F	0.849889	0.903897
HTR3B	0.746846	0.841219
IBSP	0.735295	0.880253
ICAM1	0.736757	0.858695
IFNB1	0.643452	0.805398
IGFBP2	0.897335	0.818849
IGFBP4	0.880401	0.835315
IL1RAPL2	0.66576	0.860329
IL1RL1	0.716009	0.858937
INTS10	-0.680156	-0.904734
ITGB3BP	0.645862	0.856821
ITGB6	0.689545	0.812485
IVL	0.728576	0.810387
KAZALD1	0.762506	0.893569
KCNJ5	0.793149	0.846756
KCNK5	0.688341	0.8086
KCNV2	0.809893	0.854882
KCTD10	-0.952328	-0.811674
KHK	0.813377	0.861434
KIFC1	0.839824	0.9562
KIFC3	0.831829	0.980514
KIRREL3	-0.727619	-0.899156
KLHL31	-0.613254	-0.825914
KLK11	0.664115	0.843499
KREMEN1	-0.754151	-0.857196
KRT36	0.601126	0.83369
KRT38	0.604827	0.805059
KRT4	0.668377	0.850739
KRT75	0.716773	0.913208
KRT83	0.705104	0.955458
KRT9	0.652444	0.849038
LBP	0.720809	0.904102
LGI2	0.752795	0.847312
LIF	0.608779	0.837051
LMNB2	0.695661	0.929837
LOC153684	-0.825499	-0.912358
LOC284379	-0.916706	-0.809121
LOC51145	0.622915	0.80756
LOC648987	-0.702836	-0.866302
LRIG2	-0.784995	-0.930951
LRRC15	0.723697	0.890474
LRTM1	0.714879	0.812163
LZTS2	-0.878445	-0.934869
MAGEC3	0.627162	0.826804
MALAT1	-0.784396	-0.858402
MAT1A	0.764687	0.868155
MBD1	0.869122	0.874132
MC2R	0.636304	0.843546
MC3R	0.732623	0.915939
MCTS1	0.658754	0.835725
MDFI	0.711207	0.88187
MET	0.694104	0.804311
MFAP2	0.733862	0.879296
MIB2	-0.923899	-0.803029
MIP	0.663139	0.88005
MLN	0.651248	0.844778
MLPH	0.715577	0.843319
MMP11	0.639548	0.924351
MMP12	0.600182	0.806792
MMP13	0.614118	0.839091
MMP14	0.839546	0.966282
MMP2	0.80512	0.830445
MMP27	0.636552	0.816034
MOGAT2	0.688652	0.855667
MORN1	0.687887	0.826999
MOSPD1	0.750003	0.855864
MOSPD3	0.687333	0.808358
MRPL39	0.75665	0.834614
MRPL48	0.87401	0.851179
MS4A5	0.604646	0.805319
MST1R	0.799352	0.89726
MT4	0.852554	0.808036
MTG1	0.746022	0.883459
MTIF3	-0.639477	-0.878129
MUC1	0.707962	0.895866
MYBL2	0.667139	0.942101
MYF6	0.668192	0.862942
MYL1	0.721343	0.903361
MYL7	0.613847	0.849117
MYO7A	0.710772	0.879109
NAT6	0.701073	0.890709
NCK2	0.621034	0.918235
NCR2	0.904727	0.956064
NDUFA9	0.758118	0.800926
NFAT5	-0.637123	-0.87857
NMBR	0.661288	0.880135
NPFFR1	0.651391	0.890408
NPPA	0.766269	0.8925
NR2E3	0.819932	0.821122
NRL	0.712814	0.891922
NUMBL	-0.929338	-0.877499
ODF1	0.660308	0.867776
OLFML1	0.714129	0.81023
OLFML2A	0.674536	0.820017
OPN3	0.738765	0.875018
OR1G1	0.640426	0.820975
OR2B2	0.610341	0.881422
OR2C1	0.685221	0.86417
OR2F2	0.664547	0.807896
OR2J3	0.619604	0.854334
OR3A3	0.649648	0.876795
OR5I1	0.613689	0.80173
OR7A17	0.647107	0.872723
OSGIN1	0.823786	0.930298
P2RY6	0.864601	0.806252
PADI3	0.747034	0.952358
PALB2	0.654067	0.83807
PAPPA2	0.903985	0.90306
PAX7	0.655826	0.847882
PCGF5	-0.820181	-0.842376
PDDC1	-0.943961	-0.870943
PDE6A	0.796426	0.923201
PDE6G	0.680406	0.935759
PDGFB	0.817906	0.845474
PFAS	0.678017	0.855022
PFKFB1	0.694062	0.824798
PHKG1	0.77405	0.928557
PIBF1	0.606916	0.845132
PICK1	0.678441	0.843671
PIGR	0.898112	0.901613
PIP	0.832365	0.818627
PITX3	0.600103	0.932066
PIWIL2	0.86055	0.820082
PKD2L1	0.721208	0.83021
PLA2G2A	0.692592	0.952829
PLEKHA3	-0.935034	-0.877825
PLEKHM3	-0.7609	-0.958466
PLS1	0.771199	0.80487
PLVAP	0.602209	0.867737
PLXDC1	0.801828	0.833953
PMFBP1	0.667361	0.808757
PNOC	0.621546	0.856378
POU3F1	0.873896	0.8268
PPID	0.886222	0.804109
PPP1R16A	-0.859387	-0.819937
PPY	0.703517	0.906804
PRAMEF12	0.759242	0.871213
PRDM14	0.680767	0.895704
PRELID1	-0.66957	-0.910198
PRIMA1	-0.653934	-0.806224
PRKACG	0.858362	0.857105
PRM1	0.664926	0.827101
PRM2	0.675638	0.825742
PRPS2	0.681916	0.856614
PRR3	0.906077	0.838055
PRSS22	0.793209	0.916897
PSG11	0.743591	0.82396
PSG3	0.60232	0.821303
PSG9	0.770815	0.865286
PSMA3	0.641129	0.836095
PSMB2	0.627545	0.823481
PTCH2	0.72757	0.841506
PTGES	0.708152	0.892551
PTPRH	0.804487	0.882888
PTTG3P	0.750761	0.877044
PWP2	0.657671	0.813099
PXK	-0.934645	-0.890336
PYY	0.698177	0.859531
RAB17	0.69627	0.925796
RAB18	-0.862211	-0.803724
RAB3IP	-0.899843	-0.817955
RAD54B	0.785134	0.824508
RARRES1	0.714678	0.857714
RBM45	-0.677349	-0.880078
RCE1	0.657547	0.890295
RCVRN	0.676896	0.847821
REEP3	-0.93436	-0.87056
REM1	0.858724	0.872346
REPS1	-0.836603	-0.812784
RET	0.796879	0.938453
RLBP1	0.756273	0.897234
RLN1	0.601526	0.837479
RPP38	0.738907	0.893501
RSRC2	0.725142	0.824086
S100A14	0.654309	0.894605
S100A3	0.623522	0.843764
S100A5	0.802351	0.897473
S100G	0.643122	0.820187
SAG	0.713834	0.803614
SCGB1D2	0.604127	0.840357
SCML2	0.719971	0.845818
SCN4A	0.755865	0.848872
SCO1	-0.690548	-0.85308
SEMA6C	0.861746	0.883787
SERP1	0.737381	0.85442
SERPINF2	0.661701	0.916491
SERPINH1	0.617309	0.889188
SETD1A	0.606864	0.856903
SFRP5	0.636557	0.843887
SH2D4A	0.889007	0.87792
SHOX2	0.688965	0.831752
SHQ1	0.738016	0.902473
SIAH2	0.695138	0.89197
SIGLEC6	0.761668	0.934476
SIM2	0.834791	0.890749
SLC17A2	0.603848	0.827348
SLC22A14	0.750917	0.829522
SLC22A2	0.630972	0.8843
SLC22A8	0.875366	0.870906
SLC28A1	0.921815	0.825936
SLC28A3	0.813618	0.867655
SLC6A7	0.654444	0.833215
SLCO4A1	0.892277	0.850393
SLFN5	-0.675663	-0.852188
SLU7	-0.971822	-0.820243
SMCP	0.717443	0.837179
SMO	0.726903	0.891697
SMPX	0.846068	0.866627
SNAI1	0.914614	0.887637
SNX9	-0.940236	-0.908692
SOX14	0.603696	0.804446
SPECC1	-0.688528	-0.941686
SPPL3	-0.944313	-0.90203
SPRR3	0.847965	0.936607
SRC	0.644865	0.811171
SRPK3	0.720054	0.879627
SSX3	0.61266	0.812129
ST3GAL4	0.805408	0.886828
STAR	0.898974	0.854761
STRA6	0.734322	0.929311
SUDS3	-0.761792	-0.825696
SUGT1	-0.968346	-0.829439
SULT1C2	0.605478	0.858893
SUV39H1	0.681874	0.942088
SYDE1	0.779039	0.891696
SYNPO2L	0.645634	0.843531
TAF4B	0.659198	0.924557
TAS2R1	0.618985	0.888287
TAS2R16	0.615764	0.850175
TBC1D20	-0.935535	-0.848433
TBC1D4	0.665142	0.867068
TBX6	0.748535	0.904487
TCP11	0.610032	0.838314
TCP11L1	0.695758	0.843103
TEAD4	0.610048	0.895081
TEX13A	0.754008	0.83207
TFAP4	0.850337	0.867362
THRSP	-0.713625	-0.919281
THUMPD3	-0.973047	-0.870373
TIMM50	-0.683579	-0.80538
TM2D2	-0.974621	-0.837871
TM4SF5	0.688276	0.839267
TMCC3	-0.76457	-0.832768
TMED8	-0.631829	-0.912979
TMEFF2	-0.646498	-0.852366
TMEM186	0.802745	0.906052
TMPRSS5	0.772286	0.852384
TMPRSS6	0.659812	0.9159
TNFRSF12A	0.795801	0.946939
TNRC18	-0.861745	-0.831461
TNRC6A	-0.936033	-0.895318
TNRC6C	-0.879437	-0.812274
TP53I13	-0.647204	-0.851988
TPM3	-0.834066	-0.882455
TREM2	0.666467	0.832588
TRHR	0.638909	0.847417
TRIM15	0.650111	0.850836
TRIP10	0.657978	0.847784
TRPA1	0.616013	0.815859
TRPV4	0.703004	0.901202
TSKU	0.809877	0.928655
TSPAN1	0.733442	0.923823
TTBK1	-0.805151	-0.852979
TUBAL3	0.616216	0.833545
TUT1	0.795706	0.833679
TXNDC12	-0.697289	-0.87992
UBR1	-0.930038	-0.853046
UCN	0.705611	0.838982
UPK2	0.755041	0.872767
USP29	0.603145	0.801026
USP37	-0.82634	-0.814407
VGLL1	0.667055	0.832873
VPS18	-0.636399	-0.875
VTCN1	0.712432	0.860178
WDR92	-0.960629	-0.800586
WFDC2	0.621943	0.822459
WNT11	0.678844	0.825886
WNT5B	0.659408	0.831384
WNT7B	0.676851	0.896683
WNT8B	0.670587	0.863581
ZADH2	-0.937388	-0.824618
ZBTB4	-0.951062	-0.803539
ZC3HAV1L	-0.82956	-0.86307
ZC3HC1	-0.653432	-0.830659
ZKSCAN3	0.628081	0.91778
ZNF16	0.639235	0.914572
ZNF232	0.698472	0.915803
ZNF318	0.712084	0.937311
ZNF385A	-0.669441	-0.849743
ZNF397	-0.919884	-0.902163
ZNF493	-0.867726	-0.836636
ZNF556	0.666647	0.816314
ZNF576	0.735855	0.839872
ZNF607	-0.774952	-0.862238
ZNF641	-0.618055	-0.847413
ZNFX1	-0.70707	-0.909753
ZNRF4	0.852285	0.905609

## Sheet: MDD_PFC_lightcoral
Table S3. MDD PFC ivory module genes
Gene	GS	KME
AARS2	-0.904602	0.950156
AASDH	-0.926997	0.938016
ABAT	0.662576	-0.84114
ABHD14B	-0.682794	0.843243
ABI3	-0.642552	0.812693
ABRA	-0.779719	0.873211
ABTB1	-0.880555	0.956848
ACAD9	-0.960079	0.942132
ACADS	0.876364	-0.820201
ACPT	-0.717743	0.837735
ACSF3	-0.679318	0.805051
ACSM2A	-0.889544	0.92215
ACSS1	-0.83521	0.911335
ACSS2	-0.97273	0.967319
ADAM33	-0.854358	0.882333
ADAMTS14	-0.885626	0.852206
ADAMTS17	-0.877924	0.91657
ADH5	0.781955	-0.860017
ADHFE1	-0.94865	0.934095
ADIG	-0.85981	0.854045
ADRA2A	0.821176	-0.818402
AFAP1L1	-0.929891	0.959673
AGTRAP	-0.695484	0.848665
AHSA2	-0.845953	0.926298
AK6	0.675623	-0.858207
AKR1C1	0.699011	-0.804006
AKR7A2	-0.73125	0.840137
ALAS1	0.834723	-0.852185
ALKBH2	-0.872763	0.946468
ALKBH8	-0.829264	0.892458
AMMECR1L	-0.948514	0.959747
ANAPC4	-0.973099	0.985489
ANAPC5	-0.701863	0.816756
ANGPTL1	-0.773185	0.836254
ANGPTL2	0.602251	-0.810808
ANGPTL6	-0.757687	0.870084
ANKFY1	-0.857117	0.928836
ANKRD13A	-0.849214	0.923467
ANKRD22	-0.689413	0.83447
ANKRD34C	0.802739	-0.860283
ANKRD44	-0.785245	0.897244
ANKRD53	-0.61262	0.801894
ANKRD54	-0.916851	0.832024
ANO3	0.683089	-0.832318
AP1AR	0.774714	-0.911275
AP3M1	-0.877695	0.960799
AP4B1	-0.977276	0.95664
AP4M1	0.681524	-0.804428
APBA2	0.766504	-0.903255
APBB1	0.709411	-0.855363
APLN	-0.828441	0.885708
APLNR	0.809349	-0.930026
APOA4	0.931511	-0.814705
APOL4	-0.858464	0.889258
APOO	0.668836	-0.801733
APOOL	0.729662	-0.847227
AQP6	0.783678	-0.812199
ARC	0.734422	-0.83101
ARF3	0.758286	-0.896846
ARG2	0.818611	-0.849268
ARHGAP18	-0.730536	0.842028
ARID1B	-0.849649	0.839054
ARID2	-0.7739	0.865901
ARL4D	0.793945	-0.802883
ARMC9	0.799882	-0.874803
ARPC3	-0.687919	0.855861
ARRDC1	-0.77943	0.909755
ARRDC2	-0.857468	0.951293
ARVCF	0.793138	-0.818038
ASAP2	0.814693	-0.873125
ASB13	0.762439	-0.827061
ASIC1	0.667117	-0.852342
ATF4	-0.777826	0.83437
ATG4D	-0.75185	0.851548
ATG9A	0.70679	-0.81382
ATG9B	-0.765628	0.87103
ATL3	-0.928817	0.943306
ATOH8	-0.822366	0.811421
ATP2B1	0.655661	-0.843674
ATP6V1E2	-0.692612	0.826287
ATRX	0.745697	-0.909377
ATXN10	0.636796	-0.81772
ATXN7L3	-0.89954	0.854502
B3GNT3	0.816843	-0.825791
B3GNT5	-0.754567	0.86791
B4GALNT2	-0.849515	0.86354
B4GALNT3	-0.91974	0.976937
B9D1	0.824674	-0.877123
BAIAP2L1	-0.755588	0.825823
BANF2	-0.865349	0.938193
BATF2	-0.792788	0.931382
BBS2	-0.971133	0.873152
BCDIN3D	-0.656638	0.818871
BCL2L15	-0.873929	0.931557
BEND5	0.940449	-0.893603
BIRC6	-0.96258	0.912115
BLOC1S2	-0.957733	0.849983
BLOC1S3	-0.848409	0.940489
BOLL	-0.76098	0.885473
BRD7	-0.692774	0.831714
BRI3	-0.879048	0.943582
BRI3BP	-0.957335	0.909463
BRINP2	0.789877	-0.926914
BTBD11	-0.807133	0.88497
BTG1	-0.655115	0.810803
C11orf95	0.665657	-0.813737
C12orf29	0.80454	-0.845663
C1orf115	0.841942	-0.930466
C1orf216	0.830079	-0.944023
C1QTNF1	0.862139	-0.86923
C1R	0.881739	-0.908318
C3orf14	0.81359	-0.907725
C5orf30	0.866962	-0.918743
C8orf4	0.930743	-0.929969
C9orf3	0.757934	-0.833561
CA7	0.926345	-0.888295
CABLES2	-0.908197	0.931647
CABP1	0.687372	-0.804807
CACNB1	0.813151	-0.870584
CACNG1	0.69788	-0.800436
CACYBP	0.682051	-0.816819
CALU	0.883479	-0.904341
CALY	0.787425	-0.926473
CAMTA2	0.819867	-0.926246
CAP1	-0.605426	0.806678
CAPS	-0.874359	0.926243
CASKIN2	0.740639	-0.857187
CATSPER2	-0.835945	0.907759
CATSPER3	-0.756973	0.88506
CC2D1B	-0.822648	0.924393
CCAR1	-0.823293	0.863777
CCDC114	-0.802281	0.857578
CCDC115	-0.931723	0.926432
CCDC122	-0.838384	0.924394
CCDC124	-0.897344	0.837116
CCDC129	-0.840542	0.919185
CCDC137	-0.774508	0.906456
CCDC14	-0.88952	0.918399
CCDC141	-0.753051	0.865367
CCDC142	-0.960696	0.924541
CCDC146	-0.756196	0.857028
CCDC150	-0.855064	0.92248
CCDC17	-0.818489	0.916166
CCDC177	0.70473	-0.831515
CCDC181	0.752148	-0.867619
CCDC24	-0.781639	0.826603
CCDC27	-0.893247	0.940942
CCDC36	-0.750822	0.846203
CCDC38	-0.78135	0.832275
CCDC42	-0.821861	0.952469
CCDC50	-0.958743	0.968598
CCDC65	-0.745158	0.896198
CCDC84	-0.939358	0.957691
CCDC97	-0.743226	0.879844
CCL26	-0.769961	0.855045
CCM2	-0.920432	0.919083
CCNDBP1	-0.901505	0.979546
CCNK	-0.809172	0.937324
CCNY	-0.942131	0.975044
CD59	0.730267	-0.885735
CDIPT	0.67144	-0.841105
CDK17	0.664358	-0.864358
CDK18	0.765793	-0.874551
CDR1	0.817299	-0.807673
CECR6	-0.822922	0.872167
CELF3	0.705129	-0.825453
CENPH	-0.755954	0.883779
CEP112	0.680816	-0.854674
CEP170B	0.677696	-0.875896
CFLAR	-0.668189	0.800571
CHCHD1	-0.889151	0.901707
CHCHD5	-0.863492	0.962363
CHD2	-0.867798	0.820275
CHD3	0.914043	-0.829055
CHDH	-0.886812	0.859239
CHORDC1	0.778339	-0.842699
CHRDL2	-0.804453	0.872401
CHRM3	0.799232	-0.882592
CHRND	0.811576	-0.841077
CHST14	-0.658968	0.81121
CIB3	-0.857235	0.930477
CITED4	-0.69316	0.831418
CKAP2L	-0.756843	0.911681
CLCA3P	0.959959	-0.935254
CLCN2	0.83838	-0.861807
CLDN20	-0.760789	0.858626
CLEC12B	-0.691802	0.87081
CLEC4C	-0.69624	0.853265
CLEC4F	-0.637228	0.80637
CLPTM1L	-0.964213	0.969196
CLTC	0.824678	-0.923294
CLTCL1	0.858966	-0.820291
CLU	0.713335	-0.897134
CLYBL	-0.859084	0.942818
CMIP	-0.87799	0.940007
CMTM5	-0.896674	0.830943
CMTM7	-0.621624	0.801967
CNGA4	-0.842844	0.884214
CNNM2	0.808776	-0.867888
CNOT6L	-0.834277	0.908009
COG1	-0.95231	0.834378
COG3	-0.928649	0.916889
COL11A2	0.855426	-0.85805
COL20A1	-0.817917	0.859458
COLGALT2	0.636623	-0.818147
COMMD1	-0.972841	0.910119
COMMD5	-0.898312	0.971515
COMTD1	-0.696237	0.845624
COQ10A	-0.935154	0.957904
COQ5	-0.909943	0.87773
COX18	-0.933728	0.947775
COX19	-0.84936	0.971373
CPAMD8	-0.699097	0.832055
CPNE2	-0.974634	0.888268
CPS1-IT1	0.823043	-0.931376
CPXM1	-0.720031	0.863949
CREB3	0.784937	-0.88589
CRIPAK	-0.97145	0.905149
CRYGS	-0.67955	0.817901
CSF2RA	-0.612057	0.830217
CSRNP3	0.690103	-0.858355
CST11	-0.915154	0.948219
CUL4B	0.81958	-0.850626
CWC15	-0.835317	0.833637
CWH43	0.966995	-0.954442
CXCL16	-0.663405	0.829187
CYP2R1	-0.758268	0.873056
CYP4F22	-0.718218	0.867849
CYTH2	0.839177	-0.880358
D2HGDH	-0.742451	0.873542
DAPL1	-0.817792	0.850263
DBNL	-0.910116	0.978913
DCUN1D3	-0.77017	0.822346
DDX20	-0.885113	0.963015
DEDD2	-0.9352	0.980203
DEFB108B	-0.690314	0.847937
DEFB119	-0.789445	0.859125
DEFB123	-0.79335	0.868658
DENND1A	-0.772922	0.800239
DENND5B	0.720034	-0.840171
DEPTOR	0.678763	-0.8442
DERL3	-0.711746	0.833872
DGKZ	0.870066	-0.92403
DHRS11	0.910107	-0.941154
DHRS13	-0.749853	0.842915
DHX33	-0.963306	0.93451
DHX37	-0.846558	0.945611
DIP2B	-0.951957	0.832631
DIRC2	-0.943785	0.95508
DIS3L	-0.907935	0.811389
DLAT	0.724021	-0.845316
DLG1	0.606242	-0.809327
DLG3	0.720074	-0.865656
DLG5	0.722316	-0.839416
DMRTA1	-0.803752	0.880571
DMRTA2	-0.930637	0.927733
DMRTC2	-0.781006	0.87757
DNAAF2	0.743351	-0.868935
DNAJB11	-0.963914	0.950598
DNAJB8	-0.805125	0.915784
DNAJC5	-0.956466	0.853291
DNHD1	-0.737976	0.846605
DOCK11	-0.726611	0.861294
DPH3	-0.967378	0.905437
DRD5	0.849679	-0.87382
DTD1	-0.934505	0.817641
DTNBP1	-0.881702	0.843121
DTX4	0.658805	-0.815145
DUS3L	-0.764805	0.908573
DUSP16	-0.90619	0.90958
DUSP18	-0.758116	0.87252
DUSP23	-0.911454	0.971387
DYM	-0.762628	0.858107
DYRK3	0.772609	-0.800341
E2F1	0.883026	-0.83287
EBPL	-0.965536	0.933193
ECHDC2	-0.85114	0.94992
ECM1	0.878831	-0.888638
EDN3	0.798558	-0.880856
EEF1A1	-0.919712	0.842545
EGFL7	0.816232	-0.848142
EHD2	0.837298	-0.846831
EHMT2	0.808776	-0.887155
EID1	0.763558	-0.920395
EIF1AD	-0.683496	0.806916
EIF2S3	-0.860154	0.920339
EIF3F	-0.738627	0.898872
EIF4E3	-0.88966	0.817939
ELOF1	-0.963281	0.963303
ELP2	-0.922987	0.927804
EME2	-0.871241	0.85249
EMX1	0.771664	-0.801983
ENPP7	-0.903045	0.941752
ENSA	0.82438	-0.869573
EPHB2	0.854751	-0.825917
EPHB3	0.875663	-0.904344
EPS15	0.791741	-0.899558
ERGIC1	-0.82266	0.890364
ERICH1	-0.79856	0.928164
ESPNL	-0.818905	0.819073
ESRRB	-0.737943	0.830259
EVC2	-0.786819	0.838345
EXOC1	0.883793	-0.924537
EXOC4	-0.952727	0.85505
EXOC6	-0.922641	0.86728
EXOC8	-0.922264	0.920428
EXOSC1	-0.909464	0.985771
EXOSC3	-0.84587	0.933019
FABP3	0.740549	-0.829794
FAM107B	-0.940638	0.936378
FAM109A	-0.663971	0.813477
FAM120B	-0.932087	0.891141
FAM122A	-0.906212	0.849918
FAM129B	-0.744532	0.872593
FAM131B	0.686263	-0.844412
FAM132A	-0.809131	0.846117
FAM168B	0.791659	-0.831206
FAM169A	0.781237	-0.877801
FAM173A	0.889105	-0.932415
FAM184A	0.852464	-0.923757
FAM189A1	0.757159	-0.892289
FAM189A2	0.796246	-0.887401
FAM20A	-0.840731	0.941477
FAM26F	-0.631406	0.812064
FAM3B	-0.790994	0.91175
FAM53A	-0.860913	0.867794
FAM58A	-0.927857	0.950778
FAM63A	-0.653617	0.801958
FAM71C	-0.904335	0.946177
FAM71F2	-0.890804	0.89869
FAM78A	-0.633228	0.804937
FAM83B	-0.807662	0.899057
FAM83C	-0.793516	0.864709
FAM83F	-0.839288	0.93225
FAM83G	-0.772937	0.876599
FAM8A1	0.80633	-0.879742
FAM98C	-0.97783	0.901289
FAM9C	-0.743602	0.865177
FAT1	0.770912	-0.901435
FATE1	-0.775474	0.839615
FBF1	-0.829216	0.893112
FBXO15	-0.814839	0.80055
FBXO18	-0.900531	0.906831
FBXO30	-0.906653	0.881609
FBXO32	-0.895303	0.855998
FBXO33	-0.827404	0.904916
FBXO39	-0.790792	0.871928
FBXO43	-0.777038	0.888526
FBXO6	-0.832986	0.938909
FBXO8	-0.942763	0.943222
FBXW5	-0.922014	0.957197
FEM1A	-0.931782	0.944014
FER	0.702009	-0.811388
FGD4	-0.891271	0.873434
FKBPL	0.911065	-0.828094
FLJ26850	-0.93621	0.925074
FLJ30679	-0.95014	0.982155
FLJ37453	-0.90287	0.915709
FLVCR1	-0.766734	0.813867
FLYWCH2	-0.859357	0.867356
FMOD	0.835992	-0.806455
FMR1	0.847795	-0.955365
FNDC7	-0.71964	0.843065
FOXK1	-0.947247	0.904402
FOXN4	-0.805242	0.926809
FOXP1	-0.738562	0.804953
FOXP3	0.865352	-0.81217
FOXR2	-0.796119	0.856052
FUCA2	-0.859467	0.933908
FUK	-0.914524	0.983244
FUT1	0.871111	-0.826826
FXYD3	0.829988	-0.811686
GALM	-0.707317	0.869055
GALNT14	0.739267	-0.81198
GANC	-0.855881	0.846956
GBGT1	-0.714953	0.878763
GCC2	0.943134	-0.969675
GCNT4	0.978386	-0.932528
GDPD2	0.83592	-0.8244
GEMIN5	-0.939653	0.968156
GEN1	-0.813929	0.88818
GFM2	-0.960606	0.844964
GFPT2	0.710978	-0.809096
GGCT	0.832824	-0.821399
GHDC	-0.824386	0.952571
GHRL	-0.813365	0.895719
GIMAP7	-0.641569	0.828264
GINS1	0.841569	-0.852168
GLI1	0.778859	-0.866767
GLOD5	-0.858607	0.953167
GLYATL2	-0.774841	0.847474
GOLGA4	0.756086	-0.888915
GOSR1	0.730669	-0.808376
GPBP1	-0.955949	0.876342
GPR108	-0.86659	0.931967
GPR174	-0.679072	0.869911
GPR21	0.766814	-0.802152
GPR3	0.782375	-0.84042
GPRASP1	0.732778	-0.886768
GPX3	0.741926	-0.830163
GRASP	-0.841528	0.851004
GRIPAP1	-0.949345	0.940139
GSC	-0.780795	0.843931
GTF3C6	-0.948828	0.845952
GYG2	0.809836	-0.824688
H1FOO	-0.830343	0.875167
H2BFM	-0.847015	0.822679
HAGHL	-0.932765	0.903997
HAS1	0.884186	-0.883716
HAUS2	0.776109	-0.857413
HAUS6	0.768609	-0.85793
HAVCR2	-0.65733	0.827841
HBS1L	0.66325	-0.837155
HCG27	-0.733654	0.872481
HDAC10	-0.677921	0.808161
HEATR3	-0.710602	0.830106
HERC2	0.702742	-0.852535
HERPUD2	-0.971545	0.972569
HES4	-0.894624	0.906314
HEXDC	-0.683815	0.814378
HIBADH	-0.981625	0.937017
HILS1	-0.826527	0.853772
HIPK4	-0.721779	0.805826
HKR1	-0.866496	0.883173
HM13	-0.916525	0.962371
HMGB4	-0.807277	0.903657
HMGN2	-0.737223	0.821944
HMGXB3	0.789217	-0.895577
HNF4A	0.850836	-0.846772
HOXD4	-0.742535	0.809525
HPDL	-0.87931	0.906097
HPS3	-0.888387	0.952245
HPS5	-0.653636	0.826175
HR	0.852343	-0.900935
HSF5	-0.821668	0.917287
HSPA13	0.773523	-0.850712
HSPA5	0.746204	-0.836805
HSPB6	0.930227	-0.898351
HSPE1-MOB4	0.682786	-0.863346
HSPG2	0.90263	-0.86648
HTATSF1	0.75101	-0.847312
HTR1E	0.819164	-0.86818
HTR5A	0.787666	-0.874129
HTRA4	-0.805027	0.902671
HUS1B	-0.886703	0.927606
IARS	0.610927	-0.802405
IER5L	-0.826038	0.861401
IFNK	-0.733654	0.817656
IFT22	0.612217	-0.825131
IFT46	0.710832	-0.866156
IGF2BP2	-0.655429	0.807288
IGFALS	0.740402	-0.823271
IGFBP2	0.897335	-0.864088
IGFBP4	0.880401	-0.862154
IGFL1	-0.771977	0.855738
IGSF22	-0.855585	0.860753
IGSF9	-0.883141	0.891725
IL17F	-0.887818	0.947159
IL20RB	-0.728364	0.877483
IL23R	-0.80551	0.884453
IL6ST	0.750531	-0.88562
INGX	-0.781768	0.850722
INHBA	0.700185	-0.802998
INPP5J	0.789144	-0.805944
INSC	-0.717135	0.830505
INTS4	-0.857254	0.953902
IPMK	-0.774396	0.827972
IQCF2	-0.714534	0.842592
IQGAP3	-0.699928	0.83913
IRAK2	-0.759638	0.859832
IRF2BP2	-0.877947	0.929886
IRX1	-0.866988	0.911353
ISCA1	0.744518	-0.830954
ISCA2	-0.98641	0.955312
ITGA11	-0.806354	0.87526
ITGBL1	0.793809	-0.825131
JDP2	-0.80422	0.877007
KAZN	0.600846	-0.803167
KCNA7	-0.805172	0.859798
KCNJ8	0.734782	-0.808108
KCNJ9	0.722228	-0.874702
KCNK17	-0.783837	0.851181
KCTD10	-0.952328	0.941092
KCTD6	-0.89541	0.842435
KDELC2	-0.780506	0.838529
KDM5D	0.774007	-0.849482
KHDRBS2	0.79918	-0.84569
KHK	0.813377	-0.803796
KIAA1429	-0.872423	0.916625
KIAA2013	-0.86816	0.927001
KIF17	0.718453	-0.809023
KIF2B	-0.802034	0.810538
KLC2	0.662375	-0.824182
KLF12	-0.864405	0.886849
KLF13	-0.888763	0.965617
KLHDC8B	-0.854115	0.847176
KLHL26	0.749733	-0.806029
KLHL6	-0.628053	0.805734
KLHL8	-0.884498	0.840668
KRT72	-0.69856	0.86137
KRT73	-0.696791	0.838371
KRT77	-0.7979	0.841781
KRT78	-0.864288	0.860542
KRT79	-0.749805	0.833913
KRT80	-0.917408	0.914279
KRT82	-0.862369	0.824044
KRTAP10-11	-0.84899	0.912379
KRTAP19-3	-0.834471	0.944381
KRTAP4-3	-0.810145	0.896438
KRTCAP2	-0.901453	0.933883
KRTCAP3	-0.713915	0.813669
L3MBTL2	-0.915877	0.88776
L3MBTL4	-0.848608	0.906892
LAIR1	-0.614323	0.825923
LAMTOR5	0.604338	-0.808807
LCA5L	-0.7269	0.812793
LCN6	-0.914335	0.913909
LCOR	-0.955076	0.944407
LDHB	0.848073	-0.901482
LELP1	-0.837587	0.898789
LEMD2	-0.794844	0.891728
LENG1	-0.719028	0.861081
LENG9	-0.89393	0.923624
LGALS13	0.712638	-0.804182
LHX4	-0.81293	0.92426
LIX1L	-0.922508	0.953876
LMOD1	0.785011	-0.84278
LOC284379	-0.916706	0.865374
LOC285074	-0.759846	0.845444
LOC388882	-0.721412	0.829001
LOC400965	-0.908029	0.963072
LOC554206	-0.909244	0.872949
LOC646743	-0.856115	0.958816
LOC93622	-0.946286	0.917108
LOXHD1	-0.87706	0.965909
LOXL3	-0.706032	0.817372
LPAR5	-0.789621	0.90892
LPCAT2	-0.754562	0.871606
LPCAT4	0.803197	-0.848273
LRGUK	-0.893121	0.936082
LRRC56	-0.882614	0.890534
LRRC58	-0.963552	0.885303
LRRC8D	0.808339	-0.865397
LRRFIP1	-0.817548	0.849488
LSM10	-0.899365	0.966118
LYAR	-0.733254	0.89493
LYG1	-0.840428	0.950922
LYG2	-0.857608	0.938205
LYSMD4	-0.813318	0.906577
LYZL1	-0.683432	0.816079
LZIC	-0.874048	0.94147
LZTS2	-0.878445	0.81372
MAD2L2	-0.934851	0.968785
MAF1	-0.948134	0.958439
MAGEH1	0.742769	-0.845668
MAGT1	-0.730373	0.877091
MAP3K10	0.894412	-0.834943
MARC2	0.834291	-0.914767
MBD1	0.869122	-0.807872
MBD3L1	-0.786539	0.853233
MBOAT1	-0.65092	0.836052
MCAM	0.662559	-0.811796
MCM8	-0.80235	0.903065
MCUR1	0.736763	-0.856455
MECOM	0.785634	-0.824847
MED10	-0.93988	0.945296
MED26	-0.821133	0.898082
MEF2A	0.81482	-0.92696
MESDC1	-0.947852	0.92265
MFHAS1	-0.784739	0.870021
MGC16025	-0.844064	0.873346
MIB2	-0.923899	0.842399
MICALCL	-0.753995	0.912084
MID2	0.759666	-0.810514
MIDN	-0.749139	0.890204
MIER1	-0.978957	0.963398
MLLT6	-0.953378	0.990666
MMAB	-0.933003	0.903428
MMEL1	-0.759215	0.873121
MMP2	0.80512	-0.815441
MON1A	-0.837675	0.830241
MORN3	-0.79064	0.870494
MOV10	-0.760047	0.889773
MPC2	0.622026	-0.811705
MPND	-0.877945	0.959707
MRC2	0.795606	-0.840703
MRGPRX4	-0.856021	0.873111
MROH9	0.8832	-0.828846
MRPL14	-0.933199	0.891717
MRPL21	-0.93046	0.873929
MRPL30	-0.967133	0.857692
MRPL37	-0.899869	0.854143
MRPL43	-0.941177	0.951914
MRPL45	-0.941455	0.894569
MRPL47	-0.952702	0.879393
MRPL48	0.87401	-0.826612
MRPL52	-0.725739	0.820476
MRPL54	-0.849467	0.871849
MRPL55	-0.93022	0.924483
MRPS10	-0.84277	0.806038
MRPS26	-0.927897	0.852235
MRPS36	-0.868932	0.883926
MRPS5	-0.988492	0.963943
MRPS6	-0.93245	0.978829
MRPS9	-0.89998	0.912152
MRRF	-0.766618	0.882452
MTHFD1	0.628111	-0.801577
MYBBP1A	0.816778	-0.867113
MYL10	0.894186	-0.892431
MYO18B	-0.869798	0.873538
MYO3B	-0.738698	0.805301
N4BP2	-0.785176	0.918093
N4BP3	0.869509	-0.807141
NACAD	0.824619	-0.926484
NANOS2	-0.747255	0.823593
NCR2	0.904727	-0.809023
NDUFAF4	0.806143	-0.941334
NDUFB1	0.71049	-0.808168
NDUFB4	0.86388	-0.927602
NDUFS2	0.848749	-0.938004
NEFH	0.725235	-0.857838
NEK10	-0.824676	0.873481
NEK11	0.789519	-0.826487
NELFB	0.64684	-0.806998
NEXN	-0.742667	0.888505
NFAM1	-0.774402	0.914878
NFKBIZ	-0.614888	0.813627
NFS1	0.803512	-0.891615
NHLH1	0.904881	-0.853625
NHLRC3	-0.927228	0.930581
NIN	-0.86948	0.948312
NKAIN1	0.773004	-0.850807
NKAP	-0.82252	0.898852
NKAPL	-0.818196	0.837348
NKPD1	-0.743526	0.835278
NKTR	-0.712092	0.844655
NLGN3	0.711906	-0.817008
NLRP7	-0.73605	0.881055
NLRP9	-0.799011	0.924875
NMNAT1	-0.807969	0.864785
NOG	-0.792198	0.837895
NOLC1	0.859141	-0.944853
NOXO1	-0.75684	0.816991
NRM	-0.829113	0.9258
NSG1	0.655051	-0.823283
NSMCE1	-0.977235	0.960054
NSMCE2	-0.871927	0.905944
NSUN4	-0.917384	0.917871
NT5C1A	-0.807909	0.804335
NT5DC1	-0.956091	0.955058
NUB1	-0.897946	0.953673
NUDCD2	-0.836844	0.814714
NUDT16	-0.93009	0.914225
NUDT22	-0.890169	0.964147
NUDT9P1	-0.762864	0.8264
NUFIP2	-0.931328	0.951723
NUMBL	-0.929338	0.828414
OCIAD1	-0.885949	0.818743
OLA1	0.807906	-0.923974
OMA1	-0.884924	0.949746
OR1C1	-0.818059	0.83212
OR2K2	-0.845357	0.920871
OR2L2	-0.833579	0.906896
OR4D1	-0.850952	0.874638
OR52D1	-0.827525	0.884369
OR6W1P	-0.738057	0.869462
OR8D2	-0.809683	0.850088
ORMDL1	-0.964288	0.977631
OSBPL5	-0.756051	0.875241
OTOP2	-0.765253	0.876307
P2RX7	-0.822081	0.84782
PABPC1	-0.698689	0.830685
PAG1	-0.820698	0.902654
PAIP2	-0.95124	0.852588
PAMR1	0.818931	-0.896341
PANX2	-0.950404	0.941426
PAPD4	-0.874529	0.953608
PAPLN	-0.756543	0.819913
PAPPA2	0.903985	-0.811583
PAQR7	-0.851426	0.893779
PARK2	0.878136	-0.899159
PARP14	-0.724753	0.867484
PARP15	-0.637121	0.844814
PARP9	-0.637607	0.805361
PARS2	-0.824837	0.886761
PARVA	0.69755	-0.812066
PASD1	-0.802771	0.901369
PATL1	-0.796028	0.923974
PAX2	0.860099	-0.817568
PCBD2	-0.841768	0.909299
PCDH1	0.816208	-0.899295
PCDHB11	0.79005	-0.80327
PCDHB12	0.852496	-0.89352
PCGF5	-0.820181	0.843651
PCLO	0.735557	-0.876372
PDCD2L	-0.92914	0.927114
PDDC1	-0.943961	0.896909
PDE7A	-0.801112	0.929518
PDGFA	0.698619	-0.827079
PDHA1	0.776142	-0.876145
PDP1	0.711686	-0.827742
PDPR	-0.90759	0.932469
PEAR1	-0.721636	0.84094
PEX2	0.753993	-0.838838
PGBD2	-0.662124	0.833708
PGLYRP2	-0.712073	0.848799
PHACTR4	-0.782918	0.888568
PHF12	-0.855331	0.834438
PHF13	-0.910547	0.926802
PHF19	-0.817229	0.92857
PHF23	-0.896768	0.957557
PHLDA3	0.768254	-0.85988
PHLPP1	0.739019	-0.821595
PIGM	-0.9393	0.952656
PIGU	-0.940125	0.878887
PIGX	-0.91491	0.957753
PINX1	-0.866078	0.938184
PIP	0.832365	-0.830127
PIP4K2B	0.704533	-0.854024
PITPNB	0.91109	-0.95529
PKD1L2	-0.859921	0.875773
PKHD1	-0.869439	0.898
PKHD1L1	-0.752271	0.898923
PKI55	0.624227	-0.808106
PLA2G5	0.863647	-0.903513
PLEKHG2	-0.654494	0.802683
PLEKHG4B	-0.881116	0.922685
PLRG1	-0.95094	0.90004
PLXDC1	0.801828	-0.812586
PLXNB3	0.725332	-0.8224
PM20D2	-0.925896	0.880622
PNMAL1	0.762796	-0.911699
POLE4	-0.837754	0.830211
POLR2K	0.762489	-0.839036
POLR3GL	-0.877969	0.945677
POLR3H	-0.960246	0.908677
POU3F1	0.873896	-0.89402
PPFIA3	0.694342	-0.851438
PPHLN1	-0.972512	0.956207
PPID	0.886222	-0.829103
PPM1K	-0.979049	0.893501
PPP1R12C	-0.969099	0.966967
PPP1R3E	-0.933445	0.927831
PPP4R1L	-0.69279	0.858885
PPP4R4	0.695316	-0.863582
PPTC7	-0.895327	0.944348
PQLC3	-0.657964	0.851144
PRDM7	-0.91128	0.968889
PRKACB	0.74254	-0.887398
PRKG2	0.705544	-0.802029
PRMT6	-0.855772	0.86526
PRNT	-0.85448	0.961156
PRPF31	-0.612735	0.803469
PRR12	-0.858499	0.876481
PRR13	-0.602406	0.814874
PRR3	0.906077	-0.908847
PSMA8	-0.760552	0.865608
PSMD11	0.719941	-0.803574
PTRH1	-0.798297	0.914652
PTTG1IP	-0.733895	0.854232
PUS10	-0.916395	0.942295
PUSL1	-0.708939	0.811151
PWWP2B	-0.931668	0.904625
PXK	-0.934645	0.841286
PYGO2	-0.728401	0.834895
QSOX2	-0.967691	0.938574
RAB14	0.720677	-0.831974
RAB1A	0.703144	-0.858259
RAB24	-0.898583	0.973184
RAB2A	0.759759	-0.895636
RAB2B	-0.97412	0.953923
RAB3A	0.682969	-0.844568
RAB5A	0.676033	-0.842205
RAB6A	0.758262	-0.903393
RAD18	-0.758207	0.807871
RAD9B	-0.756312	0.864633
RANBP9	0.762893	-0.854874
RAPGEF2	0.789351	-0.858739
RAPGEF3	0.740479	-0.82068
RAPGEF6	-0.906695	0.911151
RARB	0.834926	-0.826099
RARS2	-0.945084	0.965016
RASA2	-0.759307	0.846648
RASGRF1	0.780545	-0.8701
RASSF6	-0.724473	0.865619
RBM43	-0.642696	0.830936
RBP2	-0.852754	0.943929
RC3H1	-0.80963	0.831051
RCHY1	0.74773	-0.805373
RDH10	-0.892309	0.912585
RDM1	-0.839699	0.957535
REEP3	-0.93436	0.832538
REG3G	-0.911265	0.95259
RELL2	-0.860594	0.835412
RERGL	0.84669	-0.879081
RFESD	-0.751302	0.84066
RFPL2	0.75487	-0.813234
RFWD2	-0.910046	0.974339
RGL3	-0.807361	0.902634
RGS18	-0.658927	0.803487
RIC3	0.811292	-0.831664
RIOK1	-0.872838	0.949658
RMDN3	0.638494	-0.814306
RNASEH2C	-0.843541	0.905013
RNF135	-0.670439	0.823885
RNF144B	-0.702838	0.851927
RNF145	-0.939809	0.845035
RNF151	-0.740258	0.829631
RNF166	-0.671637	0.839278
RNF185	-0.970155	0.967931
RNF20	-0.945132	0.871663
RNF212	-0.878616	0.861787
RNF6	0.723912	-0.810693
RNF8	0.827854	-0.825252
RNPC3	-0.875788	0.914857
ROPN1B	-0.731239	0.826485
ROPN1L	-0.736749	0.885503
RORA	-0.79413	0.842797
RPA1	-0.729288	0.890395
RPL10A	-0.817558	0.866789
RPL12	-0.866477	0.960623
RPL18	-0.943816	0.984982
RPL22L1	-0.844514	0.884691
RPL27A	-0.901543	0.936311
RPLP0	-0.745301	0.863701
RPLP1	-0.874242	0.93432
RPLP2	-0.64426	0.81787
RPS19BP1	-0.970676	0.89626
RPS2	-0.738419	0.843295
RPS27	-0.861284	0.841186
RPS27A	-0.8068	0.815496
RPS3	-0.657013	0.802738
RPS4X	-0.864403	0.898494
RPS6KC1	0.768658	-0.884752
RPS9	-0.87985	0.945179
RPUSD1	-0.751421	0.883208
RPUSD4	-0.888742	0.96139
RSPH3	-0.748803	0.82321
RSPO1	-0.740655	0.808058
RTF1	0.892107	-0.901947
RTKN2	-0.715915	0.858164
RTN4IP1	-0.855944	0.880208
RUNDC1	-0.95523	0.879967
S100Z	-0.715102	0.892544
SAMD11	-0.743295	0.845798
SARS	0.824536	-0.886743
SAT2	-0.96975	0.948508
SBSN	-0.935316	0.907712
SC5D	0.634208	-0.84655
SCFD2	-0.975737	0.914372
SCGB3A1	-0.741421	0.835659
SCGB3A2	-0.687017	0.85323
SCN1A	0.66499	-0.814826
SCN1B	0.723952	-0.843479
SCYL1	-0.884413	0.922376
SEC11C	-0.894553	0.814571
SEC22C	-0.911437	0.813542
SEC62	0.778695	-0.90885
SECISBP2L	0.758587	-0.833799
SEL1L	0.822488	-0.881614
SELK	-0.954808	0.926953
SELO	-0.895504	0.938057
SEMA3F	0.818116	-0.919593
SEMA4B	-0.90565	0.972487
SEMA6C	0.861746	-0.846629
SEPN1	-0.947013	0.948863
SERTAD1	-0.785013	0.913661
SESN2	-0.890964	0.929044
SETDB2	-0.756423	0.888911
SFN	0.718536	-0.829279
SFT2D1	-0.975451	0.954347
SFXN2	-0.888889	0.933443
SGMS2	-0.700755	0.86161
SH2D3C	-0.764536	0.91806
SH3BP5	0.765577	-0.803145
SH3BP5L	-0.731382	0.832173
SH3KBP1	-0.878183	0.88659
SHCBP1L	0.902571	-0.903544
SHISA5	-0.819982	0.904805
SIGLEC11	-0.783899	0.888035
SIK2	0.778791	-0.81465
SIN3A	-0.862967	0.930879
SIRPD	-0.758724	0.911466
SIRT2	0.75637	-0.840871
SIRT3	0.697748	-0.816593
SLC13A3	0.73916	-0.800225
SLC15A4	-0.833126	0.924481
SLC23A1	-0.787479	0.809986
SLC24A4	-0.732215	0.800442
SLC25A19	-0.758563	0.909129
SLC25A28	-0.651743	0.827032
SLC25A30	-0.883215	0.938865
SLC25A36	0.791134	-0.836489
SLC26A11	-0.840569	0.82589
SLC26A6	-0.674135	0.844498
SLC27A1	-0.924984	0.922959
SLC28A1	0.921815	-0.864222
SLC30A7	-0.833225	0.946806
SLC35A4	-0.944287	0.965451
SLC35B3	-0.974436	0.955529
SLC35G2	0.706136	-0.878578
SLC36A4	-0.89825	0.893247
SLC37A3	-0.931809	0.884102
SLC39A11	-0.887325	0.937115
SLC3A1	0.794383	-0.80467
SLC43A2	-0.791654	0.905253
SLC45A3	-0.827944	0.888973
SLC47A2	-0.835786	0.850507
SLC4A9	-0.931533	0.927618
SLC5A9	-0.802226	0.933531
SLC6A11	0.887096	-0.839243
SLC6A18	-0.760252	0.910057
SLC9A9	-0.892165	0.949878
SLCO4A1	0.892277	-0.872663
SLFN13	-0.69301	0.877056
SLU7	-0.971822	0.911258
SMAD1	0.717337	-0.83083
SMAP2	-0.94955	0.993497
SMIM8	0.681668	-0.816862
SNAI1	0.914614	-0.821075
SNAPIN	-0.940599	0.917898
SNORA65	-0.911715	0.908028
SNX22	-0.920642	0.933594
SNX33	-0.845276	0.878749
SNX6	-0.892143	0.871298
SNX9	-0.940236	0.863166
SOX5	0.696561	-0.806886
SPACA4	-0.759282	0.858243
SPANXB1	-0.633336	0.828334
SPATA13	-0.90246	0.922181
SPATA21	-0.863457	0.922347
SPATC1	-0.749543	0.818296
SPATS2L	0.815675	-0.818132
SPCS2	-0.819488	0.824264
SPEF2	-0.787489	0.800447
SPERT	-0.715164	0.801104
SPINK6	-0.764289	0.887807
SPNS1	-0.917837	0.965935
SPOCD1	-0.810137	0.904733
SPPL3	-0.944313	0.882441
SPSB2	-0.70547	0.822111
SPTB	0.722252	-0.832424
SRA1	-0.947346	0.973364
SREBF2	0.844457	-0.941594
SRPK2	0.736305	-0.877399
SRXN1	-0.912264	0.920209
SSBP4	-0.948747	0.881967
ST8SIA5	0.670487	-0.817844
STAR	0.898974	-0.879886
STARD10	-0.937272	0.895476
STAU2	0.693459	-0.806988
STGC3	-0.75416	0.877129
STK11IP	-0.742879	0.866681
STK31	-0.899098	0.830125
STK40	-0.721387	0.814951
STX12	0.729162	-0.827912
STXBP5L	0.714552	-0.878137
STYX	-0.744568	0.844248
SUCNR1	-0.714308	0.866885
SUGT1	-0.968346	0.924158
SUMF1	-0.863364	0.93847
SUMF2	-0.929067	0.947058
SURF4	-0.954697	0.963219
SUSD1	-0.770236	0.927185
SUSD2	-0.801933	0.907606
SYAP1	-0.905511	0.962303
SYBU	0.658702	-0.859416
SYCN	-0.833256	0.911881
SYNM	0.884896	-0.947177
SYTL1	-0.627804	0.808178
TAF8	-0.650665	0.811741
TANC2	0.714046	-0.826428
TAS2R39	-0.760201	0.873791
TBC1D20	-0.935535	0.924276
TBC1D23	-0.988533	0.942941
TBC1D30	0.812641	-0.941612
TBRG1	-0.81349	0.871528
TCEA3	-0.682447	0.859758
TCF19	-0.807333	0.85585
TCF7L1	0.871979	-0.879962
TCTE1	-0.803156	0.830581
TEAD2	-0.863314	0.923467
TEKT3	-0.822647	0.817756
TEPP	-0.768501	0.824794
TERT	0.853793	-0.84336
TFAP2E	-0.802904	0.810288
TFAP4	0.850337	-0.805867
THAP8	-0.845683	0.910557
THUMPD3	-0.973047	0.881851
TIGD1	-0.848895	0.919795
TIGD5	-0.903541	0.96009
TIMD4	-0.812563	0.88846
TINAG	-0.702825	0.822922
TM2D2	-0.974621	0.923533
TMBIM4	-0.687918	0.833938
TMC1	-0.865375	0.938538
TMED6	-0.770386	0.903724
TMEM101	-0.712267	0.860973
TMEM116	-0.828374	0.923753
TMEM120A	-0.886234	0.905025
TMEM129	-0.915378	0.942273
TMEM138	-0.853253	0.96702
TMEM139	-0.838135	0.845415
TMEM141	-0.965158	0.957869
TMEM143	-0.738184	0.823912
TMEM175	-0.734814	0.849677
TMEM185A	-0.899442	0.950711
TMEM205	-0.964305	0.904424
TMEM231	0.669984	-0.802056
TMEM37	-0.872478	0.880086
TMEM45B	-0.683247	0.84216
TMEM52	-0.893045	0.832888
TMEM59L	0.862264	-0.931145
TMEM60	-0.838063	0.888903
TMEM63B	-0.959085	0.87713
TMEM69	-0.962842	0.966779
TMEM79	-0.717735	0.866505
TMEM91	-0.790566	0.852259
TMEM92	-0.732316	0.857961
TMEM99	-0.695484	0.828594
TMPRSS11E	-0.722817	0.886172
TMUB1	-0.843949	0.945468
TNFRSF10A	-0.706078	0.868589
TNFRSF18	-0.856476	0.910653
TNFRSF19	-0.810808	0.816835
TNRC18	-0.861745	0.884365
TNRC6A	-0.936033	0.860818
TNRC6C	-0.879437	0.876477
TOMM40L	-0.909044	0.848512
TOP1MT	-0.67241	0.818093
TP53INP1	-0.689892	0.826723
TP53RK	-0.690387	0.858241
TPBG	0.848566	-0.843972
TPM3	-0.834066	0.82203
TPRG1	-0.788168	0.917081
TPRXL	-0.886058	0.855145
TRAF7	-0.91104	0.890455
TRAP1	0.68734	-0.819332
TRERF1	-0.846957	0.915199
TRH	0.691045	-0.835373
TRIL	0.68213	-0.829004
TRIM11	-0.817166	0.910598
TRIM41	-0.860124	0.846086
TRIM42	-0.85541	0.921541
TRIM54	-0.719403	0.83951
TRIM56	-0.677247	0.817197
TRIM63	-0.898987	0.970476
TRIM65	-0.761052	0.851185
TRIM7	-0.752649	0.89912
TRIML2	-0.81176	0.908794
TRMT5	-0.683999	0.805719
TRMT6	-0.953624	0.953366
TRPT1	-0.918077	0.928285
TSGA10IP	-0.755658	0.823837
TSHZ1	-0.965511	0.937702
TSHZ3	-0.686792	0.824077
TSN	0.863525	-0.900471
TSNAXIP1	0.838998	-0.849383
TSPAN33	-0.878549	0.968469
TTC16	-0.62289	0.806064
TTC32	-0.854248	0.916051
TTC36	-0.855735	0.912665
TTC5	-0.941454	0.925322
TTC9	0.868419	-0.801575
TTLL2	-0.812278	0.905686
TTTY10	-0.790033	0.850219
TTYH3	-0.964192	0.900497
TUBGCP6	-0.836664	0.91544
TUG1	-0.831849	0.913129
TXNDC17	-0.833448	0.845752
TYW3	-0.827905	0.896609
U2AF1L4	-0.847125	0.953796
UBA2	0.772899	-0.879684
UBE2D2	0.793043	-0.824791
UBE2G1	0.807568	-0.831193
UBE2R2	-0.824016	0.86076
UBL7	-0.970195	0.948758
UBQLNL	-0.809745	0.923612
UBR1	-0.930038	0.810916
UHMK1	-0.875085	0.846174
UHRF2	-0.948857	0.964862
ULBP3	-0.942148	0.960196
ULK3	-0.952037	0.934568
UNC5CL	-0.764161	0.892542
UNK	-0.786542	0.859339
UQCC1	0.639744	-0.823746
UQCR10	0.660279	-0.863271
USH1C	0.819162	-0.855197
USHBP1	-0.772149	0.819478
USP33	0.797787	-0.889756
USP35	-0.905901	0.875899
USP37	-0.82634	0.862532
USP42	-0.90782	0.963259
UTP15	-0.710355	0.833148
VAPA	0.840439	-0.87843
VARS2	-0.971658	0.900249
VEPH1	-0.894647	0.952541
VMO1	-0.772003	0.887325
VPS13D	0.797658	-0.890253
VPS25	-0.928308	0.969289
VPS37A	-0.914254	0.906298
VSIG1	-0.672583	0.859548
VSIG2	-0.847586	0.948645
VSTM1	-0.649183	0.84232
WASF2	-0.791885	0.876949
WBSCR28	-0.799564	0.860242
WDR12	0.730611	-0.802681
WDR24	-0.732787	0.843412
WDR36	-0.866299	0.910666
WDR38	-0.844716	0.921012
WDR81	-0.779083	0.884345
WDR89	-0.916325	0.939962
WDR90	-0.733381	0.833264
WDR92	-0.960629	0.862072
WFDC12	-0.76363	0.845589
WFIKKN1	-0.808623	0.832976
WNT8A	-0.826787	0.825675
WNT9A	-0.86732	0.818054
WNT9B	-0.811928	0.857937
WSB2	0.789091	-0.90282
WT1-AS	0.706786	-0.8372
XAGE3	-0.840605	0.929096
XRCC6	-0.762384	0.840805
XRN1	-0.913549	0.93873
YKT6	0.725922	-0.817665
YPEL3	-0.969846	0.951825
ZACN	-0.69954	0.84621
ZADH2	-0.937388	0.875929
ZAN	-0.653321	0.803643
ZBTB2	-0.77009	0.908199
ZBTB3	-0.759884	0.868525
ZBTB4	-0.951062	0.919081
ZBTB45	-0.883766	0.946651
ZC3H8	-0.777525	0.854553
ZCCHC24	0.73912	-0.846392
ZDHHC12	-0.663172	0.820017
ZDHHC16	-0.936525	0.867914
ZDHHC19	-0.871296	0.97222
ZDHHC2	-0.928052	0.907573
ZDHHC24	-0.853912	0.895978
ZFYVE1	-0.983433	0.944327
ZFYVE19	-0.796229	0.925032
ZFYVE28	-0.818997	0.851933
ZFYVE9	0.780963	-0.871869
ZIK1	-0.700975	0.801721
ZKSCAN2	-0.804532	0.845946
ZMYND15	-0.699945	0.835424
ZNF182	-0.824962	0.877797
ZNF2	-0.670878	0.801686
ZNF204P	0.809176	-0.943431
ZNF274	-0.649567	0.838564
ZNF275	-0.970216	0.927981
ZNF280C	-0.826763	0.868633
ZNF33A	-0.871416	0.952036
ZNF341	-0.725927	0.839847
ZNF362	-0.868378	0.834665
ZNF366	-0.76429	0.863875
ZNF397	-0.919884	0.879365
ZNF398	-0.887431	0.928237
ZNF438	-0.778954	0.885164
ZNF469	-0.920639	0.9397
ZNF493	-0.867726	0.822535
ZNF510	0.73335	-0.861953
ZNF512	-0.949496	0.904209
ZNF513	-0.891428	0.963122
ZNF514	-0.945894	0.906164
ZNF517	-0.747257	0.815642
ZNF518B	-0.932265	0.914312
ZNF526	-0.703344	0.84123
ZNF530	-0.798865	0.808214
ZNF572	-0.881715	0.930628
ZNF585A	-0.908777	0.932013
ZNF600	-0.69645	0.839062
ZNF606	0.828002	-0.828437
ZNF630	-0.707574	0.800818
ZNF653	-0.8806	0.887117
ZNF687	-0.717467	0.854983
ZNF689	-0.867618	0.976747
ZNF700	-0.746883	0.875022
ZNF709	-0.841021	0.905967
ZNF746	-0.827128	0.905648
ZNF763	-0.834704	0.916408
ZNF77	-0.745435	0.858666
ZNF786	-0.835842	0.930341
ZNF789	-0.839997	0.881419
ZNF791	-0.990547	0.957019
ZNF805	-0.87008	0.848435
ZNF829	-0.868335	0.851532
ZNF831	-0.674396	0.837876
ZNF92	-0.807568	0.904239
ZSCAN31	0.71232	-0.84065
ZSWIM1	-0.852576	0.892365
ZSWIM4	-0.816061	0.910977
ZSWIM6	-0.982729	0.933148

## Sheet: MDD_PBMC_lightskyblue
Table S3. MDD PBMC lightskyblue module genes
Gene	GS	KME
ABHD15	0.7607	0.884728
ACBD3	-0.980997	-0.848307
ACPP	0.758186	0.973032
ACSM3	0.603527	0.807182
ADAM28	0.694056	0.952451
ADAM8	0.789899	0.969842
ADAMTSL4	0.786718	0.942842
ADCY9	-0.859249	-0.897319
AEBP1	-0.689324	-0.803006
AFF3	-0.605221	-0.883756
AHI1	-0.61976	-0.901031
AHNAK	0.622223	0.866014
AIM2	0.779061	0.9826
AKNAD1	0.804145	0.82724
ALDH2	-0.965738	-0.838319
ALPP	0.601497	0.830371
AMIGO1	-0.633136	-0.814051
AMOTL1	-0.622188	-0.850669
ANKRD40	-0.684798	-0.954956
ANKRD55	0.602421	0.831334
AP3B1	0.705616	0.873022
APBB1	-0.621165	-0.801504
APOM	0.672412	0.824191
ARID1A	0.744107	0.851236
ATOX1	-0.886804	-0.820408
ATP2C1	-0.69774	-0.811025
ATP8B4	0.749376	0.836657
B3GALNT1	-0.639306	-0.857235
BAALC	-0.869071	-0.866921
BLCAP	-0.679536	-0.860183
BLNK	0.783776	0.924821
BPI	0.639421	0.902419
BRPF1	0.703377	0.808046
BTLA	0.665289	0.882955
C10orf11	0.65299	0.818434
C11orf21	0.719125	0.904582
C12orf40	0.845744	0.948069
C12orf50	0.840964	0.920356
C17orf78	0.952772	0.881384
C1RL	0.711725	0.893073
C2orf73	0.628045	0.825659
C3orf30	0.970808	0.856077
C4orf26	0.617821	0.856084
C9orf66	0.645271	0.871594
CA6	0.639028	0.890865
CACNA1C	-0.830872	-0.807088
CACNB3	-0.829492	-0.802656
CAMP	0.715629	0.877576
CAP1	0.60639	0.854653
CAPZA2	-0.902195	-0.935032
CARD16	0.768112	0.953756
CASP1	0.879441	0.994094
CCDC15	0.624577	0.882378
CCDC158	0.899733	0.905986
CCDC88A	-0.607671	-0.883332
CCL3	0.742859	0.844404
CCND3	0.69358	0.888543
CCR9	0.60187	0.824959
CD160	0.773742	0.981818
CD180	0.761296	0.922071
CD1C	0.814346	0.926664
CD1D	0.797623	0.961672
CD247	0.937453	0.972828
CD300LF	0.796431	0.925361
CD38	0.875893	0.869495
CD69	0.919471	0.967637
CD72	0.872379	0.934625
CDC14A	0.639892	0.901047
CDC42BPB	-0.643296	-0.839735
CDK4	0.653208	0.802214
CDS2	-0.696477	-0.90836
CDV3	0.667255	0.844261
CEND1	-0.774704	-0.847524
CEP152	0.844571	0.9271
CEP350	-0.970842	-0.826192
CETP	0.606466	0.82865
CFDP1	-0.925419	-0.859068
CHFR	0.6979	0.904785
CHI3L2	0.737994	0.921282
CLEC12A	0.703243	0.916319
CLEC1B	0.720517	0.96653
CLEC2B	0.849465	0.95849
CLEC7A	0.786658	0.974589
CMKLR1	0.700797	0.890297
CNOT8	0.60757	0.800273
COL6A1	-0.7539	-0.87295
CORO1B	0.634775	0.848248
CPLX2	-0.795105	-0.879034
CR1	0.653393	0.945697
CREBL2	-0.939124	-0.909123
CRISPLD2	0.771138	0.869248
CRTAP	0.622438	0.899741
CSTB	-0.981912	-0.853558
CTLA4	0.76842	0.937296
CUTC	-0.734385	-0.928671
CYP39A1	-0.857779	-0.810692
DDX21	0.657353	0.875423
DFFB	0.808081	0.805088
DHCR7	-0.756218	-0.84601
DHX34	0.862352	0.815626
DLD	-0.909014	-0.926795
DNAH14	0.852377	0.808828
DNAJC15	-0.927472	-0.842122
DNAJC17	-0.799303	-0.917604
DNAJC9	-0.979066	-0.835469
DNASE1	0.811262	0.938333
DOCK3	-0.705413	-0.883851
DPYD	0.924836	0.927978
DSC2	0.757433	0.911101
DTX2	0.901477	0.800223
DUSP1	0.607567	0.831606
ECHDC3	0.783384	0.82319
EIF3E	0.811203	0.835937
EIF3G	0.648035	0.930166
ELL2	-0.802678	-0.85672
EML3	0.672394	0.849358
ENTPD4	-0.944465	-0.856285
EPN2	-0.717582	-0.90976
ERMAP	0.678412	0.805855
EXD1	0.765691	0.859894
EZH1	-0.631017	-0.89863
F2RL1	0.828777	0.939624
FAM105A	0.821387	0.95376
FAM175A	0.909555	0.940288
FAM179A	0.723274	0.811782
FANCA	0.747308	0.9489
FCER1A	0.858363	0.988736
FCER2	0.7334	0.95709
FCGR2C	0.689948	0.902108
FDXACB1	0.719872	0.863984
FLVCR2	0.961495	0.864228
FMO5	0.811439	0.947185
FOLR3	0.786864	0.933622
FOS	0.674372	0.843901
FRAT1	0.795362	0.876839
FUT7	0.652189	0.816992
FZD2	0.897328	0.911252
GABARAPL1	-0.658063	-0.8341
GAFA3	0.691872	0.83956
GALNT10	0.669803	0.840628
GALNT3	0.818831	0.949093
GATA3	0.768333	0.971592
GATAD1	-0.928237	-0.887953
GFAP	-0.638239	-0.914194
GNAI2	0.680361	0.898279
GOT1	-0.771182	-0.930283
GPC1	-0.632683	-0.83016
GPR18	0.623918	0.929366
GPR37L1	-0.76106	-0.875527
GRB10	-0.760565	-0.90455
GSPT2	-0.851359	-0.91311
GYG1	0.707993	0.81192
HCLS1	0.872207	0.977389
HCST	0.870501	0.884975
HDAC6	-0.977672	-0.830669
HDDC2	-0.726306	-0.913128
HECTD3	-0.699381	-0.839453
HIPK2	-0.84979	-0.918594
HIST1H2AG	0.696688	0.839535
HLA-DQA1	0.90023	0.975989
HMGB2	0.645797	0.909085
IDH2	-0.954744	-0.896506
IFIH1	0.747915	0.810216
IL18RAP	0.810294	0.988299
IL1B	0.779389	0.925003
IL2RA	0.693296	0.85108
IL9R	0.761414	0.808449
ILK	0.836919	0.933664
IMP4	-0.882537	-0.920078
INTS8	0.649381	0.845555
IPO7	-0.896826	-0.974546
IRAK4	0.826335	0.97557
ITGA4	0.883004	0.951751
ITGB1	0.696906	0.800971
ITGB3	0.734904	0.862411
KARS	-0.919097	-0.849526
KCND3	-0.753625	-0.904332
KCNE3	0.776993	0.901032
KIAA1033	-0.748865	-0.919542
KIAA1328	-0.647464	-0.808383
KIR2DS5	0.808546	0.934124
KLF4	0.676517	0.904897
KLRF1	0.839683	0.994388
KNTC1	0.735086	0.861742
KPNA1	-0.706308	-0.91386
LAIR1	0.608784	0.804876
LAIR2	0.923676	0.819886
LCN2	0.779406	0.925026
LEP	0.873491	0.822231
LILRB4	0.809448	0.963121
LIMS1	0.67592	0.907746
LOC100049716	0.620059	0.852736
LOC100130815	0.648961	0.887815
LPIN1	-0.982058	-0.823255
LRP5L	0.886179	0.82356
LRRIQ3	0.73613	0.924714
LXN	0.872753	0.854051
MALT1	0.9024	0.816479
MAP3K12	-0.791864	-0.929872
MAP3K9	-0.699712	-0.867615
MAP6D1	-0.659791	-0.875162
MARK4	-0.877754	-0.895966
MCCC1	-0.979101	-0.871514
MCOLN2	0.777595	0.934911
MEA1	-0.877146	-0.844826
MEOX1	0.643708	0.803684
MGAT2	0.620464	0.800667
MIF	-0.939044	-0.838582
MIPEP	-0.618694	-0.82322
MLC1	-0.785988	-0.805898
MOBP	-0.717278	-0.910341
MPHOSPH8	-0.985337	-0.809127
MPL	0.855849	0.941777
MPZL2	0.700189	0.89798
MRPS18A	-0.963756	-0.812634
MRPS7	-0.910291	-0.895736
MS4A3	0.797334	0.973759
MT3	-0.661596	-0.884079
MTMR11	0.959777	0.917867
MUM1	-0.967996	-0.85354
MYB	0.605172	0.901946
MYBL1	0.706315	0.856055
MYO1H	0.645961	0.833356
NAALADL1	0.93936	0.910758
NAGA	0.888804	0.805195
NCOA4	0.815827	0.844862
NEDD4L	-0.637911	-0.916752
NRSN2	-0.698111	-0.832929
NUDCD3	-0.705444	-0.829087
NUP37	0.610764	0.904109
NUSAP1	0.630747	0.915282
NUTF2	-0.94436	-0.850645
ODF3B	0.70332	0.86276
OPHN1	-0.726367	-0.940061
P2RY10	0.844344	0.969162
P2RY13	0.822342	0.966157
P2RY14	0.608252	0.850666
PATE2	0.939796	0.813393
PATL2	0.611245	0.86676
PBXIP1	-0.699074	-0.83014
PCNA	0.768059	0.805967
PDE4DIP	-0.680921	-0.873587
PDGFRL	-0.859183	-0.876744
PEA15	-0.775315	-0.942319
PF4	0.775256	0.975176
PF4V1	0.851456	0.907953
PGS1	0.751589	0.8222
PIK3AP1	0.826271	0.922912
PIK3IP1	0.667884	0.90761
PMAIP1	0.908742	0.878776
POLR1D	0.664395	0.823463
PROSC	-0.968314	-0.888539
PROX2	0.76345	0.899444
PRRG4	0.833321	0.973576
PRRT2	-0.66429	-0.835665
PSAP	-0.990199	-0.870553
PSMC3	-0.799025	-0.933858
PSMD7	-0.978533	-0.809748
PSTPIP2	0.67089	0.951589
PTCH1	-0.659372	-0.916072
PTPN12	0.696451	0.872069
PTPN21	-0.706669	-0.907984
PTPN22	0.812763	0.984472
PUF60	-0.972583	-0.861414
PYHIN1	0.798765	0.968239
RAB11A	-0.96094	-0.931278
RAB11FIP1	0.877966	0.942417
RAB33A	-0.852518	-0.873004
RABGAP1L	-0.9791	-0.804442
RAD51	0.866552	0.835869
RBL2	0.602599	0.833937
RBM43	0.665881	0.834394
RBP3	0.645582	0.825504
REV3L	-0.936673	-0.863549
RHBDF2	0.918203	0.892162
RNASE1	-0.609262	-0.86181
RNASE2	0.801015	0.991509
RNASE4	0.720012	0.939474
RNASE6	0.829434	0.986336
RNF125	0.872106	0.919216
RNF170	-0.631239	-0.892553
RNF187	-0.929443	-0.854757
RPL30	0.610748	0.838574
RPL31	-0.885051	-0.919189
RPL4	-0.9871	-0.83745
RPN2	0.726538	0.871408
RPS6KA2	-0.735971	-0.8396
RRM1	-0.612177	-0.85945
RRM2	0.644405	0.902121
RUNX2	0.759295	0.976314
RXFP2	0.785249	0.894837
SAE1	-0.949871	-0.844878
SCAPER	-0.869297	-0.954545
SDPR	0.941857	0.843736
SELP	0.692424	0.938503
SERPINB2	0.686304	0.818022
SF3B3	-0.930592	-0.809349
SH2D1A	0.918174	0.9776
SH3BP1	0.616648	0.903273
SLAMF6	0.708894	0.914281
SLC20A2	-0.884112	-0.829144
SLC27A3	0.616957	0.899917
SLC30A1	-0.849573	-0.833252
SLC46A2	0.705829	0.878851
SLC4A5	0.613359	0.835634
SMURF2	-0.783477	-0.976795
SNX27	-0.985676	-0.849718
SPC24	0.812374	0.88609
SPOCK2	-0.989402	-0.827283
SRD5A1	-0.624529	-0.86428
SSBP2	-0.878576	-0.904553
STAP1	0.60701	0.885563
STAT1	0.654046	0.918301
SULT1B1	0.636704	0.915828
SYN1	-0.704084	-0.804568
SYPL1	0.654166	0.820871
TAF7	-0.960003	-0.856267
TBK1	-0.912234	-0.86012
TBL1XR1	-0.630634	-0.850468
TBX21	0.790438	0.963952
TCN1	0.693178	0.926965
TEAD1	-0.788999	-0.913375
TESK1	-0.98728	-0.866772
TFEC	0.678439	0.933439
TGFBR3	0.718104	0.843013
TGIF2	0.826862	0.954066
THBS1	0.876024	0.935771
THG1L	0.723505	0.845744
THOC7	-0.859461	-0.914685
THRA	-0.73033	-0.921213
THY1	-0.840234	-0.906306
TIMM8B	-0.876314	-0.944685
TIPIN	-0.769384	-0.815841
TLR6	0.661769	0.941242
TMEM106A	0.772066	0.918502
TMEM123	0.667986	0.858083
TMEM33	-0.969608	-0.805862
TNFRSF10A	0.636921	0.819709
TNFRSF17	0.674692	0.932924
TNFRSF4	0.852061	0.909308
TNFSF4	0.743531	0.894293
TNFSF8	0.802434	0.961837
TOM1L2	-0.718846	-0.86745
TOPORS	-0.687822	-0.898793
TP53I3	0.844581	0.865067
TPM1	-0.692816	-0.819084
TRAM1	0.813348	0.903787
TRAM2	0.848687	0.869944
TSC22D3	0.678392	0.918287
TTC16	0.727747	0.809118
TTN	0.766585	0.812893
TUBB1	0.869947	0.992721
TULP1	-0.847282	-0.805024
TULP4	-0.786907	-0.845197
UBAP2	-0.962566	-0.832502
UBE2M	-0.728118	-0.889133
UBE2Q1	-0.91296	-0.880982
UFC1	-0.872311	-0.910377
UQCRQ	-0.733465	-0.893047
USO1	-0.951805	-0.919936
UTS2	0.792067	0.859815
VANGL1	0.660557	0.822446
VRK3	0.620645	0.83371
VSIG1	0.653237	0.836058
WDR18	0.690202	0.807909
WDR74	0.640273	0.804166
WWOX	-0.633273	-0.841614
XPOT	-0.909118	-0.89624
ZC3H3	0.626116	0.803758
ZDHHC14	-0.836855	-0.896985
ZMYM6	0.644579	0.872191
ZNF266	0.605659	0.861883
ZNF518A	-0.861487	-0.940022

## Sheet: MDD_PBMC_darkolivegreen
Table S3. MDD PBMC darkolivegreen module genes
Gene	GS	KME
ABCB6	-0.704765	0.848972
ABO	-0.795631	0.887394
ACBD3	-0.980997	0.93632
ACVR2B	-0.747457	0.838443
ADAM21	-0.80499	0.898031
ADCY9	-0.859249	0.890206
ADH1B	-0.733529	0.835637
AKNAD1	0.804145	-0.840066
ALDH2	-0.965738	0.968326
ANGEL1	-0.98721	0.968458
AP3D1	-0.685396	0.800245
APOBEC2	-0.814874	0.885229
APOBEC3D	0.734054	-0.803057
APOC3	-0.884381	0.907717
ARL4C	-0.78953	0.836502
ATAD3A	-0.943801	0.977355
ATOX1	-0.886804	0.931118
ATP5SL	-0.965669	0.990456
BAALC	-0.869071	0.910693
BECN1	-0.937767	0.963886
C11orf65	0.930334	-0.925238
C12orf40	0.845744	-0.83465
C12orf50	0.840964	-0.821614
C12orf56	0.850019	-0.871826
C14orf28	0.735618	-0.813352
C16orf78	0.829125	-0.862907
C17orf74	0.760576	-0.813314
C17orf78	0.952772	-0.916508
C1orf210	0.781036	-0.832083
C2orf69	0.765788	-0.801376
C3orf30	0.970808	-0.91064
C4orf22	0.751888	-0.843862
C4orf32	0.724424	-0.813921
C7orf57	0.785822	-0.838304
C8orf59	0.826132	-0.86665
C9orf57	0.905638	-0.921743
C9orf72	0.667136	-0.801497
CACNA1C	-0.830872	0.840827
CACNB3	-0.829492	0.856376
CAPZA2	-0.902195	0.902231
CASC1	-0.78813	0.89585
CASP1	0.879441	-0.801344
CCDC158	0.899733	-0.883442
CCL3	0.742859	-0.805692
CCNYL2	0.878089	-0.847441
CCT5	-0.877069	0.860582
CD200R1	0.838758	-0.826095
CD247	0.937453	-0.884064
CD300LF	0.796431	-0.814141
CD69	0.919471	-0.855166
CDK5R2	-0.84533	0.916444
CDK9	-0.907551	0.857578
CEND1	-0.774704	0.815932
CEP152	0.844571	-0.813407
CEP350	-0.970842	0.934698
CFDP1	-0.925419	0.961736
CLPS	-0.808121	0.906696
CMC1	0.830043	-0.862504
COG4	-0.901813	0.892732
COL4A2	-0.720662	0.827779
COMMD9	-0.898639	0.973974
CREBL2	-0.939124	0.91345
CREM	-0.801824	0.870473
CSDC2	-0.809532	0.84603
CSTB	-0.981912	0.973814
CYP39A1	-0.857779	0.911529
DBF4	-0.702865	0.838877
DHRS3	-0.829374	0.897949
DLD	-0.909014	0.899261
DNAH14	0.852377	-0.862266
DNAH3	-0.655987	0.808946
DNAI2	-0.87868	0.912822
DNAJB1	-0.974118	0.943903
DNAJC15	-0.927472	0.956855
DNAJC9	-0.979066	0.943944
DPYD	0.924836	-0.857472
DSPP	-0.7464	0.81356
EBI3	-0.879451	0.891688
EIF3K	-0.96979	0.959217
EIF4B	-0.910589	0.802238
ELAVL1	-0.952073	0.90685
ENTPD4	-0.944465	0.951389
EPHB4	-0.749744	0.867234
ETFDH	-0.881678	0.854874
FAM175A	0.909555	-0.877096
FAM89B	-0.935774	0.962067
FBXO5	0.861266	-0.816811
FLVCR2	0.961495	-0.889686
FRMD4A	-0.812925	0.820134
FUCA1	-0.836627	0.888285
FZD2	0.897328	-0.863946
GALNTL6	0.684985	-0.800453
GATAD1	-0.928237	0.891549
GIF	-0.770532	0.84703
GLTSCR2	-0.827168	0.820308
GP6	0.90514	-0.82287
GPX8	0.898049	-0.907946
GSPT2	-0.851359	0.879912
GUCY1B2	-0.796843	0.87378
HAGH	-0.815447	0.859512
HARS2	-0.857611	0.824677
HCG4	0.805745	-0.811759
HCG9	-0.7843	0.913552
HCLS1	0.872207	-0.836723
HCRTR2	-0.772266	0.870499
HCST	0.870501	-0.866593
HDAC6	-0.977672	0.966974
HHIPL2	-0.833942	0.899457
HIRA	-0.89627	0.873548
HIST1H1B	-0.849894	0.914139
HIST1H2AC	0.862691	-0.865492
HIST3H2A	-0.925443	0.921411
HLA-DQA1	0.90023	-0.856824
HOXA6	-0.895158	0.944434
HOXD11	-0.741131	0.821677
HP1BP3	-0.958565	0.880715
HSPE1	-0.857397	0.935626
IDH2	-0.954744	0.936945
IGF1R	-0.925258	0.910373
IL20RA	-0.929279	0.940057
IMP4	-0.882537	0.90628
IPO7	-0.896826	0.847949
IQCE	-0.838415	0.84417
ITGA4	0.883004	-0.8356
ITGAE	-0.783529	0.855073
KARS	-0.919097	0.932585
LAIR2	0.923676	-0.876299
LALBA	-0.680817	0.842231
LAMB4	-0.775569	0.883265
LARP1	-0.736786	0.825019
LDLR	-0.847215	0.877133
LENEP	-0.865758	0.918086
LHFPL2	-0.793518	0.865066
LHX5	-0.748358	0.802933
LMAN2L	-0.908739	0.901846
LMF2	-0.807579	0.827872
LMO1	-0.720727	0.806914
LOC100129455	0.70959	-0.802772
LOC731157	0.73946	-0.847044
LOR	-0.767619	0.837742
LOXL2	-0.84458	0.836032
LPIN1	-0.982058	0.930118
LRRC36	-0.67959	0.808733
LSM14A	-0.898088	0.849943
LSM2	-0.8463	0.915962
LSM8	0.853067	-0.886526
LXN	0.872753	-0.821039
MALT1	0.9024	-0.9016
MARK4	-0.877754	0.868191
MCCC1	-0.979101	0.946467
MDFIC	-0.855933	0.912722
MEA1	-0.877146	0.932847
MFN2	-0.831238	0.825173
MGEA5	-0.964552	0.920713
MICALL1	0.878405	-0.820705
MICALL2	-0.813409	0.83016
MIF	-0.939044	0.957355
MPHOSPH8	-0.985337	0.980257
MRPL16	-0.897976	0.940341
MRPS18A	-0.963756	0.981373
MRPS7	-0.910291	0.939269
MTDH	-0.96743	0.943044
MTF2	-0.919876	0.854451
MTMR11	0.959777	-0.871275
MUM1	-0.967996	0.932555
MYO1E	-0.94614	0.915576
NAALADL1	0.93936	-0.834502
NAB2	-0.883949	0.903587
NAGA	0.888804	-0.902076
NDUFS4	-0.769983	0.866987
NIT2	-0.920021	0.974738
NONO	0.899344	-0.83164
NOS3	-0.839342	0.849428
NR1H2	-0.884619	0.95403
NRN1	-0.829359	0.846411
NSMCE4A	-0.859936	0.862368
NUTF2	-0.94436	0.873218
NXNL1	0.70343	-0.800504
OCEL1	-0.767263	0.84832
OFD1	-0.917363	0.885975
OGT	0.707686	-0.804407
PAEP	-0.715639	0.805073
PAFAH2	0.880513	-0.844174
PATE2	0.939796	-0.935285
PDGFRL	-0.859183	0.883001
PEF1	-0.89725	0.949041
PFKFB3	-0.817345	0.861424
PHLDB3	0.761189	-0.835813
PIK3AP1	0.826271	-0.840848
PLD4	0.75916	-0.832032
PLEKHG4	0.801946	-0.820802
PMAIP1	0.908742	-0.823643
POLR1C	-0.918431	0.952439
PPRC1	-0.804319	0.875115
PRODH2	-0.88332	0.965275
PROSC	-0.968314	0.961257
PRSS37	0.780524	-0.816211
PSAP	-0.990199	0.953763
PSMC3	-0.799025	0.810461
PSMD7	-0.978533	0.978485
PTBP1	0.854704	-0.80436
PUF60	-0.972583	0.973379
PZP	-0.787229	0.834095
RAB11A	-0.96094	0.944722
RAB11FIP1	0.877966	-0.806422
RAB33A	-0.852518	0.89695
RABGAP1L	-0.9791	0.948585
RBM6	-0.90103	0.846502
RCL1	-0.805647	0.802896
RENBP	0.908876	-0.852446
REV3L	-0.936673	0.85865
RHBDF2	0.918203	-0.861645
RHOA	-0.968519	0.937261
RNF125	0.872106	-0.813768
RNF187	-0.929443	0.94099
RPL31	-0.885051	0.879139
RPL35A	-0.975635	0.949191
RPL4	-0.9871	0.935861
RSF1	-0.9054	0.82772
RTN3	-0.831425	0.893644
RYBP	-0.929998	0.940916
S100A2	-0.797143	0.904252
SAE1	-0.949871	0.972292
SAMM50	-0.972514	0.973463
SAP18	-0.707321	0.829819
SCAPER	-0.869297	0.841662
SCPEP1	-0.8524	0.856971
SDPR	0.941857	-0.860683
SEMA3D	-0.66305	0.800987
SF3B3	-0.930592	0.900194
SH2B2	-0.843519	0.935126
SH2D1A	0.918174	-0.833496
SIDT2	-0.9234	0.880413
SLC20A2	-0.884112	0.856979
SLC25A14	-0.703359	0.817048
SLC2A8	-0.919014	0.935593
SLC30A1	-0.849573	0.868499
SLC35E2	-0.951634	0.917023
SLC5A8	0.858846	-0.816401
SMAD6	-0.752867	0.86562
SMNDC1	-0.91912	0.892321
SNCA	-0.825748	0.868281
SNX27	-0.985676	0.955504
SPESP1	0.678435	-0.826927
SPINT2	-0.93646	0.980129
SPOCK2	-0.989402	0.96719
SPP2	-0.65904	0.814962
SRI	-0.716808	0.833136
SSBP2	-0.878576	0.848818
SSH1	-0.861274	0.8941
SSR1	0.762409	-0.804063
STARD7	-0.832129	0.864843
STK3	-0.770357	0.818025
SUPT4H1	-0.864302	0.87034
TAF7	-0.960003	0.958736
TBC1D5	-0.969283	0.950094
TBK1	-0.912234	0.944989
TELO2	-0.81177	0.864602
TESK1	-0.98728	0.965103
TGFBRAP1	-0.832227	0.857613
THBS1	0.876024	-0.808166
THOC7	-0.859461	0.878984
THOP1	-0.674608	0.818875
THY1	-0.840234	0.867571
TIMM8B	-0.876314	0.868131
TMC5	-0.816288	0.887884
TMEM33	-0.969608	0.954557
TNNC1	-0.805078	0.847472
TOLLIP	-0.714304	0.828869
TOR1A	-0.865225	0.900617
TRAPPC6A	-0.802688	0.84971
TSC22D4	-0.840264	0.911724
TSKS	-0.828683	0.903296
TSSK1B	-0.786329	0.835004
TUBB1	0.869947	-0.809804
TULP1	-0.847282	0.882783
TULP4	-0.786907	0.852973
UBAP2	-0.962566	0.955558
UBE2O	-0.885351	0.923098
UBE2Q1	-0.91296	0.942932
UFC1	-0.872311	0.898158
USH1G	0.83126	-0.854468
USO1	-0.951805	0.937378
USP49	0.80933	-0.835253
USP9X	-0.885854	0.84629
VPS11	-0.91802	0.927623
XPOT	-0.909118	0.909439
YARS2	-0.848313	0.929221
ZBED4	0.834154	-0.851641
ZBTB17	-0.912277	0.949027
ZBTB24	-0.92555	0.950961
ZCCHC2	-0.839644	0.890259
ZDHHC14	-0.836855	0.849317
ZER1	-0.827976	0.909887
ZNF165	-0.705488	0.817554
ZNF518A	-0.861487	0.804106
ZNF593	-0.857718	0.953353
ZNF674	0.890602	-0.828032
ZNF683	0.864965	-0.884316
ZNF738	0.832707	-0.912257
ZNF766	0.795506	-0.865109
ZNHIT1	-0.851495	0.894972

## Sheet: MDD_WB_lightgreen
Table S3. MDD WB lightgreen module genes
Gene	GS	KME
A1CF	-0.850246	-0.824555
A2ML1	0.905992	0.811814
A4GNT	-0.918349	-0.889715
AADAT	-0.750542	-0.86101
AAK1	-0.96355	-0.898411
AASDHPPT	-0.904672	-0.854505
ABCA6	-0.900462	-0.872843
ABCA7	0.896979	0.902155
ABCA8	-0.809849	-0.804551
ABCA9	-0.720134	-0.811002
ABCB1	-0.868621	-0.890978
ABCB11	-0.851612	-0.808054
ABCB9	-0.845765	-0.849341
ABCC13	0.941813	0.862587
ABCC2	0.963884	0.961143
ABCC8	-0.840201	-0.820471
ABCG4	-0.883958	-0.850146
ABHD12	-0.738939	-0.839001
ABHD14A	-0.96789	-0.937772
ABHD16B	0.975213	0.97508
ABHD2	0.880405	0.923382
ABHD5	0.889245	0.903253
ABHD8	-0.762084	-0.826985
ABI3BP	-0.86509	-0.91993
ABLIM3	-0.893209	-0.839327
ABTB2	0.802453	0.882341
ACACB	-0.859404	-0.876462
ACAD10	0.836431	0.859511
ACAD8	-0.989599	-0.972893
ACADL	-0.866923	-0.842415
ACADM	-0.989844	-0.972364
ACER1	0.950706	0.96029
ACKR2	0.74216	0.840316
ACLY	-0.876124	-0.857922
ACO2	-0.871361	-0.831271
ACOT7	-0.925836	-0.92308
ACOT9	0.79816	0.857196
ACOX1	0.968386	0.964421
ACP1	-0.92027	-0.919056
ACRV1	-0.926034	-0.895345
ACSBG1	-0.826974	-0.844207
ACSF3	0.88288	0.82004
ACSL6	-0.892662	-0.86249
ACSM5	-0.907533	-0.911817
ACSS3	-0.946642	-0.942637
ACTA2	-0.922015	-0.929503
ACTA2-AS1	0.877828	0.891265
ACTL6B	-0.837104	-0.809713
ACTR10	-0.871577	-0.82596
ACTR1B	-0.916051	-0.875733
ACTR6	-0.969731	-0.96522
ACTRT2	0.94915	0.950452
ACVR1	-0.932247	-0.957835
ACY1	0.956807	0.926225
ACYP2	-0.837066	-0.825568
ADA	0.833926	0.806282
ADAM11	-0.850779	-0.827963
ADAM19	0.888659	0.885202
ADAM32	-0.703425	-0.80077
ADAM9	-0.927672	-0.8661
ADAMTS1	-0.860122	-0.810579
ADAMTS2	0.893001	0.946263
ADAMTS3	-0.872883	-0.845191
ADAMTS7	0.972071	0.961846
ADARB2	-0.87728	-0.880176
ADAT1	0.805059	0.800266
ADCY2	-0.873224	-0.866361
ADCY6	-0.91182	-0.871493
ADIPOR1	0.974189	0.959353
ADIPOR2	-0.934269	-0.938422
ADM	0.918918	0.905046
ADO	-0.97103	-0.94407
ADORA1	-0.802992	-0.811698
ADORA2B	-0.797883	-0.802841
ADPRHL1	-0.734993	-0.828057
ADRA1A	-0.859688	-0.829348
ADRB2	0.836993	0.812113
ADTRP	0.885289	0.934986
AFF1	0.912928	0.904184
AFG3L2	-0.975622	-0.991315
AGAP3	0.894142	0.905613
AGBL3	0.953045	0.901303
AGGF1	-0.979334	-0.941374
AGK	-0.972326	-0.922828
AGL	-0.98361	-0.967373
AGPAT3	0.844068	0.82423
AGPAT4-IT1	0.872545	0.868336
AGPAT5	-0.889954	-0.844271
AGTPBP1	-0.984059	-0.950123
AGTR2	-0.812475	-0.808642
AGXT2	-0.781699	-0.844828
AHSP	0.901392	0.923372
AIFM2	0.945768	0.878083
AJUBA	0.880072	0.868637
AK5	-0.832614	-0.822887
AKAP10	0.824756	0.90423
AKAP17A	0.890926	0.941334
AKAP8	0.764745	0.823623
AKIP1	0.89554	0.946303
AKR1C2	-0.882303	-0.866895
AKR1C3	-0.742111	-0.804566
AKT1	-0.957386	-0.957205
AKT2	0.910916	0.896839
AKTIP	-0.981	-0.97631
ALAD	-0.914463	-0.906524
ALAS2	0.970728	0.960989
ALCAM	-0.904519	-0.897198
ALDH1A1	-0.914942	-0.8746
ALDH1L1	-0.874333	-0.889179
ALDH3A2	-0.993948	-0.961699
ALDH3B1	0.754701	0.846477
ALDH7A1	-0.836459	-0.861461
ALDH9A1	-0.751794	-0.82294
ALDOAP2	0.953445	0.984939
ALDOC	-0.880883	-0.873315
ALG11	-0.972704	-0.950206
ALG3	0.809211	0.853237
ALOX15B	0.956809	0.973345
ALOX5	0.911017	0.898001
ALOX5AP	0.844805	0.817553
ALPK1	0.974375	0.941931
ALPPL2	0.934819	0.958022
AMDHD2	0.873131	0.90368
AMELY	-0.924999	-0.901635
AMER1	0.895418	0.902977
AMN	0.740424	0.823993
AMN1	-0.808266	-0.878877
AMOTL2	-0.859762	-0.832405
AMPD2	0.770268	0.824321
AMPD3	0.82741	0.871
AMPH	-0.849229	-0.837339
ANAPC13	-0.904229	-0.903021
ANAPC16	0.877693	0.886731
ANAPC2	-0.917377	-0.830664
ANKMY2	-0.974655	-0.944869
ANKRD1	-0.90636	-0.884295
ANKRD10	0.851165	0.860978
ANKRD19P	0.922352	0.94445
ANKRD29	-0.820997	-0.896849
ANKRD30BP3	0.902038	0.876669
ANKRD49	-0.940045	-0.904363
ANKRD7	-0.846188	-0.84861
ANKS1B	-0.827121	-0.872472
ANLN	-0.767345	-0.841138
ANO9	0.824705	0.860123
ANP32A-IT1	0.984397	0.982469
ANP32E	-0.973368	-0.922795
ANPEP	0.892939	0.878577
ANTXR1	-0.8541	-0.9109
ANXA10	-0.857465	-0.823911
ANXA11	0.903903	0.871015
ANXA2R	0.945727	0.96022
ANXA7	-0.82499	-0.83411
AOC1	0.899902	0.948256
AOC2	0.827429	0.884086
AOX1	-0.9412	-0.889715
AP1S1	-0.917836	-0.919492
AP2S1	-0.853995	-0.905969
AP3B2	-0.830276	-0.812633
AP3S1	-0.960709	-0.955349
AP4E1	0.893716	0.864605
AP4S1	-0.943324	-0.897124
AP5Z1	0.819851	0.90154
APBA1	-0.905856	-0.88174
APBB1IP	0.926576	0.857609
APC	-0.866882	-0.817227
APEX1	-0.988785	-0.957727
APH1B	-0.947535	-0.925395
APOB	-0.86212	-0.808729
APOBEC3B	0.907009	0.875394
APOBR	0.985053	0.995762
APOC1	-0.830428	-0.833845
APOD	-0.853665	-0.84168
APOL3	0.85321	0.840682
APOLD1	-0.969994	-0.948053
APP	-0.916159	-0.884445
APPBP2	-0.895355	-0.872307
APPL2	-0.859982	-0.848124
APRT	0.902114	0.882742
AQP2	0.93526	0.94448
AQP3	0.92313	0.908392
AQP4	-0.8566	-0.873256
AQP5	0.951559	0.926533
AQP9	0.886819	0.885254
ARAP3	0.802507	0.876783
ARF4	-0.959093	-0.926144
ARFGAP2	-0.992706	-0.966614
ARFRP1	-0.906011	-0.836151
ARHGAP12	-0.947066	-0.898333
ARHGAP21	-0.829635	-0.904131
ARHGAP22	0.746666	0.802863
ARHGAP27	0.967345	0.918921
ARHGAP29	-0.866601	-0.811924
ARHGAP33	0.840825	0.909316
ARHGAP4	0.872993	0.86742
ARHGAP9	0.869277	0.832245
ARHGDIG	-0.851858	-0.844352
ARHGEF10	-0.875214	-0.867559
ARHGEF10L	0.834673	0.905607
ARHGEF19	0.862214	0.806708
ARHGEF39	0.918714	0.908701
ARHGEF9	-0.897296	-0.851901
ARID3A	0.85071	0.838932
ARID3B	0.905251	0.863713
ARID5A	0.770956	0.833178
ARL1	-0.851139	-0.841894
ARL2BP	-0.918902	-0.890562
ARL4A	-0.907655	-0.932555
ARL5A	-0.909975	-0.947692
ARL6	-0.71897	-0.804088
ARL6IP1	-0.860553	-0.827773
ARL6IP5	-0.854242	-0.811267
ARMC1	-0.892635	-0.901307
ARMCX1	-0.853427	-0.830453
ARMCX3	-0.92836	-0.888192
ARNT	0.821814	0.848095
ARNT2	-0.840998	-0.837498
ARPC1A	-0.874758	-0.87867
ARPC1B	0.849178	0.843936
ARSA	0.821658	0.838269
ARSG	0.938966	0.897535
ARSJ	-0.884941	-0.843371
ART3	-0.869952	-0.812969
ART4	-0.864537	-0.854449
ASB16	0.86767	0.812924
ASB2	0.873342	0.80309
ASCC2	0.820088	0.800742
ASCL1	-0.81479	-0.823024
ASF1B	0.857782	0.869893
ASGR2	0.760749	0.806963
ASMTL-AS1	0.930933	0.968289
ASPA	-0.876326	-0.856073
ASPH	-0.834253	-0.803696
ASPHD1	-0.876348	-0.873508
ASPRV1	0.963179	0.900755
ASS1	-0.834817	-0.817234
ASTN1	-0.892781	-0.879893
ATAD3C	0.939481	0.917921
ATF7IP	0.809751	0.829244
ATG2B	-0.931745	-0.894302
ATG5	-0.949919	-0.897782
ATOH7	-0.804035	-0.896763
ATP10B	0.827964	0.852567
ATP1A2	-0.866466	-0.860448
ATP1B2	-0.869916	-0.848066
ATP2A3	0.83326	0.846451
ATP2B2	-0.871658	-0.822819
ATP2B3	-0.856028	-0.830929
ATP5B	-0.924506	-0.90944
ATP5C1	-0.992859	-0.950387
ATP5D	-0.829683	-0.843919
ATP5F1	-0.979711	-0.959223
ATP5G1	-0.964094	-0.951824
ATP5I	-0.860646	-0.903396
ATP5L	-0.995134	-0.972489
ATP5O	-0.88708	-0.866247
ATP6AP2	-0.945525	-0.926434
ATP6V0C	-0.951604	-0.942829
ATP6V0E2	-0.966165	-0.959444
ATP6V1E1	-0.934001	-0.934398
ATP8B2	0.842388	0.827275
ATP8B3	0.903428	0.882905
ATPAF2	0.778135	0.853625
ATXN1	-0.977623	-0.939617
ATXN2L	0.861846	0.913584
ATXN3L	-0.829439	-0.809612
ATXN7	0.835312	0.828039
ATXN7L2	0.930546	0.872696
AUNIP	0.702696	0.808423
AUP1	0.812639	0.846253
AVIL	0.889449	0.819532
AVP	0.92541	0.944814
AWAT1	0.880675	0.931764
AZI2	-0.92717	-0.917619
AZIN1	-0.947365	-0.942965
B3GALT4	0.844625	0.884569
B3GAT1	-0.875403	-0.88085
B3GNT4	-0.911068	-0.844056
B3GNT7	0.926316	0.843763
B3GNT8	0.938339	0.890878
B3GNT9	0.937832	0.956732
B3GNTL1	0.903298	0.925246
B4GALNT1	-0.884167	-0.852597
B4GALT1	0.952832	0.957363
B4GALT5	0.854061	0.80613
B9D2	0.933187	0.92666
BACE2	0.961046	0.955801
BAG1	0.925229	0.952606
BAG4	-0.932852	-0.969667
BAGE	0.857377	0.837296
BAHD1	0.786845	0.833253
BAMBI	-0.839747	-0.847373
BAP1	-0.859262	-0.82227
BARD1	0.844669	0.816682
BAZ1B	0.766543	0.821714
BAZ2B	-0.931568	-0.931162
BBC3	0.897621	0.937073
BBOX1	-0.822078	-0.844762
BBS1	-0.947223	-0.912987
BBS5	0.935641	0.890237
BBS7	-0.904702	-0.910399
BCAM	0.953011	0.97729
BCAN	-0.776494	-0.805079
BCAP29	-0.937754	-0.919215
BCAR3	-0.86701	-0.86295
BCAS1	-0.885205	-0.889184
BCAS4	-0.860261	-0.827409
BCAT1	-0.861559	-0.867336
BCHE	-0.884444	-0.890457
BCKDHB	-0.920423	-0.86852
BCL2	0.855657	0.828938
BCL2L11	0.876857	0.880008
BCL2L12	0.875843	0.820145
BCL3	0.934381	0.929355
BCL6	0.924664	0.895803
BCL9	-0.889223	-0.862417
BCLAF1	-0.980022	-0.963273
BCOR	0.913859	0.899554
BEST1	0.776668	0.806456
BEST4	0.961494	0.900245
BET1	-0.949923	-0.893857
BEX1	-0.879683	-0.865063
BEX4	-0.907919	-0.894034
BHLHE23	0.968297	0.985499
BHMT	-0.919461	-0.848945
BIK	0.916074	0.933611
BIN3	0.91397	0.938552
BIN3-IT1	0.844062	0.921701
BIRC2	-0.959679	-0.928297
BLM	0.930854	0.924693
BLOC1S1-RDH5	0.729898	0.835513
BMF	0.83453	0.802679
BMP2	-0.852108	-0.836527
BMP3	-0.926043	-0.86656
BMP5	-0.896734	-0.844561
BMP7	-0.892164	-0.871441
BMP8B	0.984797	0.959933
BMPER	-0.828698	-0.800619
BMPR1A	-0.85874	-0.835639
BNC1	-0.799053	-0.801876
BNIP1	-0.843841	-0.8016
BNIP3	-0.87264	-0.860962
BOLA1	0.875043	0.923093
BPESC1	-0.800944	-0.840032
BPIFB1	0.907638	0.938554
BRD7P3	0.912795	0.960974
BRMS1L	-0.783888	-0.877846
BRS3	-0.915359	-0.9309
BSN	-0.85822	-0.857817
BSPRY	0.692943	0.812961
BTAF1	-0.934061	-0.909089
BTBD3	-0.913495	-0.889042
BTBD7	0.957834	0.909406
BTC	-0.858277	-0.851672
BTF3P11	0.985302	0.983176
BTN2A2	0.785647	0.820198
BTN3A2	0.795659	0.809323
BZW2	-0.899195	-0.86746
C10orf12	0.861235	0.921656
C10orf2	0.826844	0.919098
C10orf54	0.819996	0.812238
C10orf55	0.80453	0.851462
C10orf76	0.675298	0.802324
C12orf65	0.807959	0.825859
C14orf93	0.838594	0.887265
C15orf39	0.930574	0.983632
C15orf52	0.862985	0.894309
C16orf59	0.754004	0.862506
C16orf70	0.746896	0.803017
C16orf74	0.884187	0.920321
C16orf86	0.84761	0.883733
C17orf64	0.777054	0.82663
C17orf99	0.778765	0.833476
C18orf12	0.959919	0.960198
C18orf21	0.799852	0.810876
C19orf33	0.851444	0.862365
C19orf44	0.963688	0.973446
C19orf45	0.773651	0.846557
C19orf52	0.775766	0.806451
C19orf73	0.950606	0.991432
C1orf100	0.82272	0.841155
C1orf158	0.951613	0.953019
C1orf162	0.820428	0.824731
C1orf228	0.969387	0.987143
C1orf56	0.897506	0.950233
C1QL1	-0.897647	-0.865838
C1QTNF6	0.922549	0.867511
C2	0.888307	0.897169
C20orf141	0.950087	0.965181
C20orf181	0.881236	0.899475
C20orf196	0.822355	0.901319
C21orf58	0.887171	0.891545
C2CD2	-0.831549	-0.827158
C2CD3	0.924339	0.873689
C2orf68	0.810921	0.857606
C3	-0.906863	-0.867918
C3AR1	0.845394	0.831502
C3P1	0.807902	0.840442
C5AR1	0.991654	0.966
C5AR2	0.928884	0.978539
C5orf17	0.809863	0.884108
C5orf56	0.878877	0.890056
C5orf63	0.934756	0.919535
C6orf1	0.862477	0.880332
C6orf106	0.706473	0.835546
C6orf118	0.896925	0.898072
C6orf163	0.853974	0.836462
C6orf201	0.965743	0.962841
C6orf226	0.907777	0.944073
C6orf25	0.878808	0.937492
C6orf89	0.816619	0.842034
C8orf58	0.81958	0.862208
C9	-0.790366	-0.837446
C9orf163	0.892768	0.934332
C9orf62	0.963543	0.979206
C9orf78	0.689812	0.802831
C9orf84	0.945902	0.939215
CA10	-0.837771	-0.834275
CABP5	0.962757	0.963776
CACNA1G	-0.854527	-0.815339
CACNA1I	0.907426	0.858296
CACNA2D3	-0.88881	-0.839548
CACNG4	-0.884446	-0.83428
CADM1	-0.901167	-0.900221
CADM2	-0.840918	-0.876054
CADPS	-0.850359	-0.863487
CALB2	-0.888243	-0.89609
CALD1	-0.840796	-0.827267
CALM1	-0.894163	-0.893047
CALML5	0.777178	0.804705
CAMK1G	-0.857431	-0.833189
CAMK2A	-0.840601	-0.839314
CAMK2B	-0.923683	-0.913058
CAMK2N1	-0.846543	-0.830798
CAMKV	-0.83131	-0.839089
CAMLG	-0.836837	-0.896038
CAMSAP1	-0.959588	-0.936908
CAMTA1	-0.957582	-0.928105
CAND1	-0.964138	-0.92265
CANT1	-0.835006	-0.805618
CAP2	-0.887393	-0.871004
CAPG	0.876992	0.850737
CAPN12	0.88048	0.82016
CAPN2	0.808204	0.867622
CAPN7	-0.875013	-0.822548
CAPNS2	0.947857	0.907028
CAPRIN2	-0.883347	-0.808078
CAPS2	-0.843711	-0.926537
CARD8	0.963389	0.95681
CARS	-0.97157	-0.92796
CASC2	-0.684279	-0.804681
CASC3	0.975738	0.948224
CASC4	-0.830742	-0.900393
CASD1	-0.923638	-0.876817
CASP10	0.912046	0.922346
CASP4	0.889467	0.875385
CASP7	0.872618	0.822008
CASP8	0.842156	0.824736
CASP8AP2	-0.959407	-0.904445
CASP9	0.870077	0.940112
CASQ2	-0.881314	-0.808685
CASS4	0.947707	0.930041
CBLN2	-0.774695	-0.830992
CBX2	-0.838274	-0.843972
CCDC102A	0.952025	0.894539
CCDC102B	-0.862895	-0.858773
CCDC106	-0.830038	-0.856052
CCDC120	0.920321	0.853056
CCDC125	0.797664	0.814648
CCDC153	0.830423	0.859573
CCDC159	0.80171	0.840692
CCDC170	0.778388	0.876323
CCDC185	0.929114	0.894237
CCDC3	-0.709227	-0.823434
CCDC34	-0.772352	-0.877948
CCDC57	0.914222	0.880858
CCDC61	0.858316	0.814893
CCDC69	0.804125	0.811524
CCDC71L	0.752855	0.805405
CCDC77	0.91552	0.831721
CCDC81	-0.895509	-0.847188
CCDC82	-0.81925	-0.865127
CCDC85C	0.765323	0.819702
CCDC87	-0.9235	-0.84879
CCDC88C	0.800667	0.827944
CCDC96	0.921887	0.864037
CCL18	-0.870112	-0.845806
CCL25	-0.9287	-0.875257
CCL4	0.782521	0.807488
CCNB3	-0.739473	-0.830743
CCNC	-0.985782	-0.948315
CCND1	-0.82448	-0.841925
CCNG2	-0.969649	-0.9214
CCNO	-0.862579	-0.821825
CCNT2	-0.964734	-0.936009
CCR5	0.856396	0.862603
CCR7	0.845422	0.831808
CCT2	-0.902505	-0.853233
CCT7	-0.985533	-0.967506
CD101	0.874332	0.949904
CD151	-0.906328	-0.92389
CD163	0.822283	0.814023
CD2	0.825143	0.818545
CD200	-0.903652	-0.869708
CD244	0.914112	0.901555
CD27	0.873495	0.867747
CD28	0.889407	0.87668
CD300A	0.993148	0.975792
CD300LB	0.875033	0.830948
CD33	0.828766	0.835155
CD3G	0.859416	0.848988
CD4	0.915168	0.914242
CD46	-0.969483	-0.938131
CD5	0.845921	0.853928
CD53	0.840482	0.85923
CD55	0.829165	0.820212
CD5L	-0.910815	-0.837737
CD63	0.811761	0.834297
CD81	-0.803632	-0.88771
CD82	0.890568	0.909192
CD84	0.832447	0.832406
CD8A	0.822285	0.827212
CD8B	0.898467	0.89276
CDA	0.89124	0.877318
CDADC1	-0.91364	-0.905462
CDC16	-0.751137	-0.826101
CDC20	0.94671	0.946146
CDC42BPA	-0.871512	-0.815174
CDC42EP2	0.754798	0.82603
CDC42EP3	0.82798	0.850838
CDC42EP5	0.957873	0.899508
CDC6	-0.876354	-0.811149
CDCA7L	0.91043	0.849265
CDCA8	0.839712	0.875622
CDH11	-0.899112	-0.870524
CDH17	-0.913616	-0.880549
CDH18	-0.831288	-0.801796
CDH19	-0.850924	-0.828063
CDH2	-0.827629	-0.83954
CDH8	-0.837978	-0.813843
CDK5	-0.827127	-0.808553
CDK5R1	-0.843864	-0.851422
CDK5RAP2	0.85255	0.804509
CDKAL1	0.928443	0.927584
CDKL2	-0.9136	-0.919695
CDKL5	0.879282	0.914579
CDKN2AIP	-0.915414	-0.89575
CDO1	-0.875593	-0.85626
CDS1	-0.888176	-0.865384
CDSN	0.946487	0.957461
CDT1	0.95416	0.93287
CDYL	-0.928813	-0.866278
CEACAM19	0.934905	0.884459
CEACAM3	0.889858	0.91874
CEACAM4	0.92312	0.937526
CEBPA	0.863722	0.84074
CEBPE	0.928212	0.939656
CELA1	0.682438	0.800572
CELA2B	0.884167	0.951894
CELF2-AS1	0.862347	0.891976
CELSR2	-0.865868	-0.832417
CELSR3	-0.895511	-0.890017
CENPP	-0.909958	-0.925282
CENPQ	-0.909501	-0.902964
CENPU	0.951094	0.976101
CEP250	0.88214	0.942475
CEP290	-0.927467	-0.885029
CEP70	-0.918195	-0.872182
CEP76	-0.843099	-0.802502
CEP89	0.798712	0.828354
CEP95	0.930781	0.928585
CEPT1	-0.944903	-0.909944
CERS2	0.71965	0.806896
CERS3	0.80342	0.850681
CERS4	0.865536	0.922049
CES1	0.871603	0.848234
CES1P1	0.83744	0.922742
CETN1	-0.859763	-0.802032
CETN2	-0.849343	-0.878173
CETN3	-0.948084	-0.941769
CFD	0.833589	0.812968
CFHR5	-0.824268	-0.815871
CFI	-0.845957	-0.816155
CFL2	-0.802844	-0.848501
CFP	0.903315	0.889419
CH25H	-0.909598	-0.891307
CHADL	0.871367	0.925374
CHAF1B	0.880322	0.874114
CHCHD2	-0.898075	-0.905329
CHD9	-0.82858	-0.800426
CHERP	0.875441	0.860421
CHGB	-0.849263	-0.831141
CHIC1	-0.724993	-0.801196
CHL1	-0.874503	-0.840958
CHM	-0.952963	-0.988367
CHMP1A	0.874036	0.833188
CHMP5	-0.950127	-0.920287
CHN1	-0.875965	-0.859221
CHPF	-0.884176	-0.831184
CHPF2	0.748918	0.857507
CHRDL1	-0.876264	-0.861682
CHRNA10	0.977717	0.975839
CHRNA4	0.935533	0.953986
CHRNA5	-0.76335	-0.82367
CHST1	-0.853597	-0.842818
CHST11	0.933077	0.891974
CHST12	0.886406	0.825358
CHST14	0.862647	0.802153
CHST3	-0.935048	-0.919104
CHSY1	0.842663	0.821367
CHSY3	-0.726735	-0.840754
CIITA	0.913316	0.928603
CINP	-0.884548	-0.838707
CISH	0.851732	0.864979
CITED1	-0.882266	-0.839517
CKB	-0.871656	-0.850197
CKMT2	-0.929124	-0.920124
CLC	0.990494	0.978342
CLCA4	-0.853465	-0.863684
CLCN3	-0.949734	-0.904804
CLCN7	-0.802239	-0.867892
CLDN1	-0.912082	-0.897994
CLDN10	-0.806968	-0.831401
CLDN3	0.936553	0.953637
CLDN9	0.944314	0.97693
CLEC3A	-0.759518	-0.852787
CLEC4E	0.914135	0.900868
CLEC4M	0.880526	0.888019
CLIP2	-0.842661	-0.847559
CLIP4	-0.972246	-0.965579
CLN5	0.832406	0.819847
CLN8	-0.886318	-0.912344
CLOCK	-0.960679	-0.904801
CLPTM1	-0.976725	-0.95693
CLSTN3	-0.877827	-0.806877
CLTB	-0.845479	-0.881838
CLUL1	-0.903355	-0.872642
CMTM2	0.91527	0.881242
CMYA5	-0.84402	-0.903275
CNBD2	0.855523	0.870759
CNDP1	-0.803775	-0.847016
CNGA3	-0.890666	-0.854842
CNKSR2	-0.846653	-0.812568
CNN2	0.866957	0.879959
CNN3	-0.883723	-0.889172
CNNM1	-0.858785	-0.834363
CNNM4	0.908535	0.940605
CNOT2	0.879517	0.876813
CNOT4	-0.938212	-0.943738
CNOT6	-0.946203	-0.928196
CNR1	-0.886973	-0.871082
CNR2	0.886385	0.913211
CNTN1	-0.85143	-0.816696
CNTN2	-0.894784	-0.897104
CNTNAP2	-0.840464	-0.86183
CNTNAP5	-0.839231	-0.884364
CNTRL	0.967051	0.976349
COBL	-0.860395	-0.852809
COBLL1	-0.826208	-0.839881
COG8	0.805729	0.813059
COL12A1	-0.71769	-0.81704
COL16A1	-0.828704	-0.826996
COL21A1	-0.843347	-0.840215
COL4A1	-0.896089	-0.910181
COL4A5	-0.834273	-0.842148
COL5A3	-0.908591	-0.882505
COL6A3	0.94107	0.940962
COMMD10	-0.968516	-0.927837
COMT	-0.784876	-0.843385
COPA	-0.946687	-0.920875
COPB1	-0.99446	-0.969046
COPS7B	-0.970955	-0.933832
COQ7	0.729026	0.822817
CORO2A	0.853876	0.858349
COX4I1	-0.818275	-0.847289
COX5A	-0.837471	-0.872221
COX6C	-0.972547	-0.951602
COX7A1	-0.824034	-0.80853
COX7A2	-0.855474	-0.857689
COX7B	-0.965383	-0.93851
COX7C	-0.889522	-0.905025
CPA4	-0.893973	-0.825419
CPB1	-0.834838	-0.809821
CPE	-0.889356	-0.868053
CPEB1	-0.875049	-0.876609
CPEB3	-0.930072	-0.92514
CPNE3	-0.944169	-0.957343
CPNE4	-0.736953	-0.829408
CPPED1	0.816341	0.880977
CPS1	-0.900658	-0.890407
CPSF3L	-0.979255	-0.925989
CR1L	0.88037	0.90957
CR2	0.863827	0.824649
CRBN	-0.973684	-0.941068
CREB3L3	0.951693	0.887392
CREB3L4	0.922845	0.871737
CREG1	-0.98029	-0.978334
CRHR2	0.97727	0.97104
CRKL	-0.973395	-0.970334
CROCC	0.84675	0.88471
CROT	-0.931303	-0.876466
CRTC1	0.944969	0.968098
CRY1	-0.970647	-0.970374
CRYAB	-0.895379	-0.875588
CRYBB3	0.900194	0.943423
CRYM	-0.879177	-0.830674
CRYZL1	-0.97113	-0.982385
CSE1L	-0.883556	-0.866406
CSF2RB	0.994992	0.9713
CSMD1	-0.738527	-0.831886
CSMD3	-0.792425	-0.87787
CSN1S1	-0.822443	-0.803604
CSN2	-0.853655	-0.84084
CSNK1A1P1	0.974613	0.957939
CSPG5	-0.85388	-0.84533
CSRP1	-0.84692	-0.868131
CSRP2	-0.85025	-0.831496
CST3	-0.967424	-0.98227
CST5	0.978961	0.981566
CST7	0.801566	0.806389
CSTA	0.830316	0.811017
CSTF1	0.848567	0.886626
CTAGE1	-0.836996	-0.81342
CTAGE5	0.935602	0.925239
CTBP1	0.784431	0.848271
CTBP1-AS2	0.898234	0.930688
CTBP2	0.926982	0.955751
CTBS	0.880565	0.86632
CTCF	0.724477	0.820322
CTDP1	0.804113	0.867847
CTDSP1	0.89818	0.854042
CTDSP2	0.914864	0.882493
CTDSPL	-0.965056	-0.939546
CTH	-0.810076	-0.831445
CTNNA2	-0.864908	-0.836945
CTNNAL1	-0.790565	-0.801993
CTRB2	0.912913	0.939361
CTRL	0.911044	0.943672
CTSA	0.921975	0.939768
CTSG	0.847397	0.886175
CTSS	0.850769	0.834103
CTSZ	0.797111	0.81706
CTTN	-0.967148	-0.950377
CTU2	0.903342	0.918267
CUEDC1	-0.848291	-0.910199
CUL5	-0.958499	-0.925769
CUX1	0.76988	0.859283
CWC25	0.844613	0.926974
CX3CL1	-0.891614	-0.8832
CXCL1	0.924783	0.918373
CXCL13	-0.834122	-0.810307
CXCL14	-0.839089	-0.840581
CXCL5	0.815772	0.819602
CXCR1	0.915511	0.944598
CXCR3	0.960105	0.955534
CXCR4	0.889174	0.850345
CXCR5	0.807116	0.801957
CXCR6	0.921108	0.921094
CYB561A3	0.901801	0.926731
CYB561D1	0.809509	0.833655
CYB5RL	0.773979	0.8248
CYP11B1	0.973917	0.962383
CYP21A1P	0.758492	0.864732
CYP27B1	-0.915126	-0.85142
CYP2B6	0.928262	0.955924
CYP2C18	-0.862887	-0.827777
CYP2C19	-0.84251	-0.813408
CYP2C8	-0.921223	-0.91154
CYP2J2	-0.84154	-0.878714
CYP2W1	0.9665	0.970164
CYP3A43	0.959361	0.945099
CYP3A5	0.980591	0.963572
CYP46A1	-0.823589	-0.81751
CYP4F11	-0.826051	-0.844248
CYP4F2	0.966262	0.954112
CYP4F30P	0.987799	0.966727
CYP4F8	0.956586	0.932755
CYP4X1	-0.806254	-0.889594
CYP7A1	-0.803012	-0.800266
CYP7B1	-0.901894	-0.836338
CYTH1	0.742037	0.839733
CYTH4	0.868056	0.906062
CYTIP	0.870089	0.88343
CYYR1	-0.812069	-0.89089
DAAM1	-0.90953	-0.897048
DAG1	-0.938919	-0.892063
DAP3	0.925058	0.911563
DAZAP1	0.882143	0.888817
DBI	-0.820119	-0.878302
DBNDD1	-0.897235	-0.892214
DBP	0.799098	0.842154
DBT	-0.780888	-0.867224
DCAF10	0.864004	0.934961
DCAF5	0.853978	0.87321
DCHS1	-0.868059	-0.8578
DCK	-0.947199	-0.931803
DCLK2	-0.806726	-0.852093
DCP1A	0.945103	0.952064
DCPS	0.762398	0.818562
DCST2	0.958033	0.894545
DCT	0.932604	0.929216
DCTD	-0.875661	-0.898236
DCTN3	-0.79295	-0.807095
DCTN5	-0.973166	-0.927802
DCUN1D1	-0.939281	-0.891753
DCUN1D4	-0.93486	-0.917529
DCX	-0.826219	-0.813295
DCXR	-0.813658	-0.827468
DDA1	-0.849965	-0.89031
DDAH1	-0.870018	-0.833893
DDB2	0.921732	0.927849
DDHD1	-0.735238	-0.815451
DDN	-0.851865	-0.863542
DDR2	-0.854228	-0.879522
DDX19A	-0.873323	-0.829253
DDX25	-0.889867	-0.859205
DDX27	0.785794	0.839406
DDX39A	0.866732	0.935667
DDX58	0.933166	0.875659
DDX60	0.929379	0.879923
DDX60L	0.874861	0.863419
DEDD	0.868749	0.832378
DEF6	0.826703	0.81522
DEFA4	0.88379	0.877503
DEFB118	-0.821763	-0.910489
DENND2D	0.877248	0.869576
DENND3	0.91479	0.905884
DENND4B	0.683367	0.801589
DENR	-0.96887	-0.956291
DEPDC5	0.735268	0.82304
DERL2	0.890729	0.876862
DFNA5	-0.885956	-0.875848
DGCR5	-0.787356	-0.825277
DGCR6L	0.870279	0.929784
DGKB	-0.864875	-0.860422
DGKE	-0.913534	-0.909382
DHODH	0.971243	0.978866
DHPS	-0.824392	-0.836117
DHRS12	0.92592	0.936448
DHRS7C	0.789134	0.842302
DHX58	0.882537	0.875392
DHX8	0.794135	0.86712
DHX9	0.787535	0.835052
DIAPH1	0.878658	0.848913
DIAPH2-AS1	0.908802	0.961646
DICER1-AS1	0.893392	0.908214
DIDO1	0.90853	0.934012
DIMT1	0.727796	0.8073
DIO1	-0.854399	-0.810443
DIO2	-0.814472	-0.853621
DIP2A	-0.916777	-0.93221
DIP2C	-0.853115	-0.826751
DIRC1	0.922741	0.832904
DISP1	0.900964	0.809773
DISP2	-0.738784	-0.829536
DIXDC1	-0.916916	-0.891671
DKK1	-0.839834	-0.819587
DKK3	-0.850035	-0.845335
DLC1	-0.839293	-0.831681
DLEC1	0.871323	0.896343
DLEU2L	0.884235	0.801354
DLG2	-0.861454	-0.871286
DLGAP2	-0.80142	-0.803493
DLST	0.795154	0.820992
DMRT2	-0.709622	-0.830667
DMRT3	-0.691679	-0.811427
DMXL1	-0.946016	-0.882396
DMXL2	-0.954046	-0.898777
DNAJA2	-0.951915	-0.96361
DNAJB14	-0.84861	-0.81902
DNAJC10	-0.843979	-0.897191
DNAJC12	-0.869289	-0.864661
DNAJC16	-0.890718	-0.800612
DNAJC27	0.872112	0.894993
DNAJC3	0.907082	0.841082
DNAJC4	0.84015	0.841931
DNALI1	-0.831182	-0.881344
DNASE1L3	0.912612	0.895929
DNER	-0.828007	-0.877156
DNM1L	-0.8962	-0.892048
DOC2A	-0.8469	-0.819666
DOCK1	-0.853744	-0.829587
DOCK2	0.995086	0.971547
DOCK8	0.853549	0.801061
DOK1	0.898666	0.935362
DOK5	-0.877698	-0.851072
DONSON	-0.819671	-0.803649
DPEP2	0.879428	0.871019
DPEP3	0.978935	0.978004
DPF1	-0.827405	-0.817231
DPF2	-0.972709	-0.94424
DPM1	-0.807918	-0.800184
DPP10	-0.839914	-0.901457
DPP6	-0.872931	-0.839354
DPT	0.960642	0.949146
DPY19L1	-0.843578	-0.807437
DPY19L2	-0.818989	-0.900948
DPY19L2P2	-0.864299	-0.855029
DPY19L4	-0.829054	-0.84828
DPYSL3	-0.833284	-0.865666
DRAM1	0.788316	0.839483
DRD4	0.987632	0.973512
DSC3	-0.818307	-0.818508
DSG2	-0.819087	-0.870358
DSN1	0.812071	0.820468
DST	-0.866885	-0.807051
DTYMK	0.907255	0.852643
DUS4L	-0.889195	-0.901993
DUSP11	-0.864224	-0.855637
DUSP14	-0.881481	-0.867479
DUSP15	0.959381	0.908034
DUSP3	-0.855899	-0.894599
DUSP9	0.85294	0.861253
DYNC1I1	-0.886899	-0.863209
DYNC1I2	-0.95482	-0.947217
DYNC2LI1	-0.83617	-0.858848
DYNLRB2	-0.833441	-0.90368
DYNLT3	-0.888591	-0.827496
DYSF	0.884639	0.869665
DZIP1	-0.882306	-0.851224
E2F2	0.947577	0.935019
EBAG9	-0.845252	-0.864583
EBF4	0.944621	0.936582
EBLN2	0.967855	0.98717
EBP	0.881628	0.866755
EDARADD	0.954209	0.900735
EDEM3	-0.887402	-0.873328
EDIL3	-0.843269	-0.824317
EDNRB	-0.847174	-0.875611
EEA1	-0.957739	-0.956824
EEF1D	0.901049	0.871718
EFCAB12	0.898972	0.911951
EFCAB5	-0.717138	-0.82897
EFEMP1	-0.887338	-0.89571
EFHD1	-0.885385	-0.885124
EFNA1	-0.849327	-0.873016
EFNB1	0.877836	0.903095
EFNB3	-0.868392	-0.866079
EFR3A	-0.858758	-0.823054
EFS	-0.936086	-0.91469
EGR4	-0.865512	-0.826159
EHBP1	-0.936447	-0.91034
EHD4	0.841728	0.871999
EI24	-0.879258	-0.852466
EIF1	0.7424	0.824837
EIF1AD	0.904652	0.828328
EIF2S2	-0.964706	-0.899562
EIF3D	0.871913	0.813085
EIF3H	0.856235	0.849177
EIF4A3	0.837743	0.816196
EIF4EBP1	0.837634	0.857234
EIF4EBP2	0.955815	0.952188
ELAC1	0.900318	0.914361
ELAVL2	-0.876628	-0.859882
ELAVL3	-0.866601	-0.888864
ELF2	0.877538	0.851279
ELF4	0.881724	0.861908
ELF5	0.969657	0.955834
ELK1	-0.965197	-0.967266
ELL	0.889874	0.897173
ELMO3	0.866719	0.886271
ELMOD1	-0.809253	-0.867562
ELOVL2	-0.896344	-0.893645
ELOVL5	-0.971259	-0.934298
EMB	0.870041	0.881865
EMC3-AS1	0.850563	0.878912
EMCN	-0.910185	-0.865809
EMID1	-0.864091	-0.838509
EMILIN2	0.991395	0.954634
EMILIN3	0.928481	0.835665
EMX2	-0.8764	-0.887281
EN1	-0.846881	-0.810918
ENAH	-0.878353	-0.865189
ENGASE	0.729326	0.838781
ENKD1	0.812324	0.855376
ENO3	0.913275	0.897785
ENPP4	-0.974479	-0.94248
ENPP5	-0.762509	-0.859369
ENTPD2	0.963587	0.954133
ENTPD3	-0.901069	-0.871514
EPB41	0.8185	0.815675
EPB41L2	-0.849384	-0.819029
EPB41L3	-0.851603	-0.805126
EPB41L4B	-0.798662	-0.84733
EPHX1	-0.876791	-0.869934
EPHX2	0.851334	0.862352
EPHX3	0.938178	0.983692
EPPK1	0.80057	0.802312
EPRS	-0.983638	-0.974558
EPS8	-0.923194	-0.909441
EPX	-0.861621	-0.909183
EPYC	-0.853966	-0.848615
ERAP2	0.863777	0.840817
ERBB2	-0.796733	-0.849839
ERBB3	-0.806566	-0.81422
ERBB4	-0.875504	-0.833319
ERCC2	0.898318	0.935477
ERG	0.941591	0.908467
ERLIN1	0.852376	0.921231
ERLIN2	-0.850657	-0.86494
ERMP1	-0.911997	-0.867631
ERVH48-1	0.824231	0.844166
ESR1	0.787752	0.832654
ESRP2	0.805154	0.896076
ESX1	-0.682722	-0.809411
ESYT2	0.788424	0.811448
ETV3	0.81008	0.828098
EVI2A	-0.85707	-0.841099
EVI5	-0.920412	-0.948472
EVPL	0.904866	0.941575
EVX1	0.82929	0.849129
EWSR1	-0.823634	-0.810408
EXOC2	-0.873914	-0.861007
EXOC3	-0.821821	-0.812736
EXOC3L1	0.809466	0.869915
EXOC3L2	0.901726	0.815759
EXOC5	-0.978167	-0.947547
EXOSC2	-0.914595	-0.883539
EXOSC4	-0.904573	-0.870878
EXOSC5	-0.925701	-0.912233
EXTL2	-0.894343	-0.847657
EYA4	-0.853888	-0.837548
EZH2	0.923683	0.910142
F13A1	0.826834	0.811645
F3	-0.816236	-0.826506
F5	0.88396	0.871786
F8	-0.852889	-0.81099
F9	-0.862709	-0.833825
FADS1	-0.940955	-0.934443
FADS3	-0.910626	-0.866397
FAIM2	-0.855008	-0.846801
FAM101B	0.897369	0.844074
FAM107A	-0.88741	-0.902487
FAM109A	0.873649	0.803242
FAM110A	0.876694	0.828103
FAM110B	-0.87421	-0.869837
FAM117A	0.90581	0.896957
FAM129A	0.846185	0.828937
FAM129C	0.918713	0.872439
FAM133A	-0.774303	-0.873106
FAM134C	0.699934	0.810579
FAM135A	-0.927956	-0.943576
FAM149A	-0.850204	-0.849979
FAM160A2	0.831661	0.852144
FAM167B	0.940429	0.962231
FAM170A	0.758796	0.829807
FAM170B	0.820645	0.828724
FAM171A2	0.711721	0.801129
FAM181A	0.956228	0.972198
FAM185A	0.909976	0.930724
FAM19A4	-0.773565	-0.874196
FAM19A5	-0.858988	-0.903376
FAM207A	0.919519	0.912549
FAM209B	0.916663	0.952048
FAM222A-AS1	0.979362	0.950242
FAM223A	0.966171	0.955124
FAM227B	0.973326	0.940808
FAM35A	-0.849581	-0.84287
FAM46C	0.860117	0.841631
FAM47C	0.930702	0.847104
FAM50A	-0.801677	-0.829272
FAM53B	0.887242	0.879309
FAM60A	0.804885	0.839658
FAM69A	-0.95722	-0.913114
FAM71D	-0.714817	-0.82477
FAM84A	-0.790904	-0.850104
FAM96B	-0.995926	-0.968097
FAM98A	-0.965847	-0.930151
FAN1	0.759925	0.829759
FANCD2	0.905958	0.851278
FANCD2OS	0.77469	0.817077
FANCE	0.938677	0.925663
FANCG	0.907724	0.850373
FANCI	0.932645	0.940528
FARP1	-0.785715	-0.806858
FASLG	0.866199	0.862135
FASN	-0.94194	-0.972145
FASTKD3	-0.861306	-0.854143
FAT3	-0.785736	-0.837453
FBLIM1	0.946691	0.885764
FBN1	-0.878336	-0.844216
FBRSL1	0.961724	0.96559
FBXL13	0.935338	0.853814
FBXL14	-0.950834	-0.977131
FBXL16	-0.759769	-0.847941
FBXL17	-0.743063	-0.837446
FBXL18	-0.919971	-0.851106
FBXL19-AS1	0.7871	0.824832
FBXL4	0.840497	0.837955
FBXO17	0.892945	0.922136
FBXO21	-0.878609	-0.883864
FBXO27	-0.866257	-0.888358
FBXO28	-0.866083	-0.80167
FBXO34	-0.898541	-0.831973
FBXO7	0.984112	0.972277
FCER1G	0.856882	0.850095
FCF1	0.840307	0.843646
FCGBP	0.825527	0.802625
FCGR2A	0.892515	0.862562
FCGR3B	0.897223	0.869403
FCGRT	0.911971	0.871393
FCHO1	0.813031	0.861444
FCN1	0.837945	0.825767
FCN2	0.914729	0.946905
FCRL5	0.863156	0.80561
FCRLB	0.904024	0.818837
FDFT1	-0.979856	-0.971687
FDXR	0.969588	0.973149
FECH	0.849418	0.861576
FEM1B	-0.88933	-0.823868
FEM1C	-0.853897	-0.84425
FERMT2	-0.834875	-0.858106
FEZ1	-0.914295	-0.900611
FEZ2	-0.811729	-0.820415
FFAR2	0.983976	0.971314
FGF12	-0.848808	-0.818229
FGF3	0.980582	0.97543
FGFBP3	0.909729	0.809632
FGFR3	-0.816541	-0.841975
FGR	0.860155	0.84867
FHIT	0.935815	0.969915
FHL1	-0.934415	-0.92337
FHL5	-0.912886	-0.893978
FHOD1	0.830958	0.82595
FIGN	-0.780229	-0.881313
FIP1L1	0.817191	0.805757
FITM1	0.876156	0.919751
FKBP15	0.767184	0.822058
FKBP3	-0.975356	-0.9328
FKTN	-0.880422	-0.930279
FLCN	0.911431	0.853295
FLG	-0.84691	-0.840633
FLI1	0.859782	0.843533
FLII	0.860602	0.865819
FLJ37035	0.830227	0.874098
FLNC	-0.850397	-0.819088
FLRT1	-0.856758	-0.814825
FLRT3	-0.856673	-0.845078
FLT4	0.971358	0.96468
FMN2	-0.740133	-0.838795
FMNL1	0.851914	0.897221
FMO3	-0.859396	-0.824599
FN1	-0.850307	-0.805014
FN3KRP	-0.942732	-0.965572
FNDC3A	-0.980354	-0.934435
FNDC8	-0.906423	-0.859108
FOLR1	0.931117	0.94816
FOSL1	-0.954578	-0.893638
FOXB1	0.950693	0.945836
FOXC2	0.95815	0.971149
FOXE1	0.944935	0.924709
FOXE3	0.90284	0.917769
FOXF2	-0.8861	-0.88693
FOXH1	0.807938	0.87118
FOXN3	0.956215	0.970798
FOXN3-AS2	0.675581	0.801416
FOXO1	0.934651	0.870898
FOXS1	0.961532	0.899022
FPR1	0.885298	0.882094
FPR2	0.917667	0.903349
FRAT2	0.978424	0.949172
FRK	-0.892877	-0.839686
FRMD8	0.916695	0.96413
FRMPD4	-0.881067	-0.877688
FRS3	-0.861133	-0.841056
FSCN1	-0.855767	-0.87975
FSD1	-0.872411	-0.860466
FSD2	-0.861257	-0.919364
FSHR	-0.881484	-0.831331
FSTL1	-0.912278	-0.864544
FTHL17	0.956288	0.890157
FUT8	-0.919772	-0.876787
FUT9	-0.878305	-0.836269
FXR2	-0.979488	-0.935924
FXYD7	-0.871704	-0.844932
FYB	0.849186	0.83181
FZD10	-0.926004	-0.869156
FZD4	-0.850941	-0.813698
FZD5	0.94687	0.955122
FZD6	-0.864753	-0.804165
G3BP2	-0.821783	-0.803782
GAA	0.880071	0.900177
GAB3	0.85619	0.808594
GABBR2	-0.853776	-0.836561
GABRA1	-0.863181	-0.826714
GABRA5	-0.807512	-0.809806
GABRB1	-0.833421	-0.835495
GABRB2	-0.896454	-0.868635
GABRB3	-0.858049	-0.86316
GABRD	-0.873756	-0.825295
GABRG3	-0.88341	-0.827379
GABRP	0.967201	0.950386
GABRR1	-0.837607	-0.812916
GAD2	-0.857224	-0.838945
GAL3ST3	-0.775224	-0.831196
GALNT11	-0.874183	-0.884001
GALNT2	-0.972468	-0.928631
GALR3	0.944182	0.964295
GAP43	-0.831519	-0.800479
GAPDH	-0.877939	-0.82268
GARS	-0.946068	-0.913633
GAS7	-0.913414	-0.887426
GATA1	0.783006	0.858329
GATA2	0.851793	0.88111
GATAD2A	0.889662	0.86705
GATM	-0.862577	-0.853618
GBAS	-0.983905	-0.949074
GBP2	0.837903	0.809527
GBP6	0.947378	0.866027
GC	-0.859305	-0.834979
GCA	0.848179	0.820707
GCAT	-0.84751	-0.832743
GCC1	0.771763	0.811661
GCLC	-0.971076	-0.916781
GCM1	0.960596	0.93213
GCSAM	0.957099	0.957313
GCSAML	0.842345	0.826703
GDNF	0.988524	0.973822
GDPD1	-0.800155	-0.889711
GEM	-0.925589	-0.92172
GET4	0.881818	0.894563
GFRA1	-0.832974	-0.823106
GFRA3	0.944601	0.969343
GGCX	0.935819	0.937707
GGH	-0.874713	-0.846006
GGT6	0.989581	0.953149
GGTLC2	0.894465	0.8673
GHITM	-0.837791	-0.857382
GHR	-0.874879	-0.88768
GHRHR	0.960842	0.963243
GHSR	0.963451	0.979435
GIGYF1	0.933654	0.864049
GIMAP1-GIMAP5	0.773237	0.871364
GIPR	0.943746	0.958365
GJA1	-0.860237	-0.861303
GJA9-MYCBP	0.834943	0.918092
GJB2	-0.715551	-0.825668
GJD3	0.90542	0.821161
GJD4	0.935081	0.862528
GKN2	-0.72161	-0.828346
GLA	0.766524	0.813233
GLDC	-0.895327	-0.885725
GLIPR1L1	-0.695401	-0.81327
GLIPR2	0.829583	0.8318
GLMN	-0.841779	-0.810325
GLO1	-0.975028	-0.955397
GLRB	-0.840687	-0.823922
GLS2	-0.874042	-0.832369
GLT8D1	-0.85497	-0.821944
GLTPD2	0.924341	0.87497
GM2A	0.735907	0.826191
GMDS	-0.875819	-0.893828
GMEB1	0.926292	0.907994
GMNN	-0.928372	-0.897002
GMPR	0.932769	0.931971
GNAI1	-0.864199	-0.843515
GNAO1	-0.940598	-0.923766
GNB5	-0.960691	-0.922829
GNG12	-0.848938	-0.849479
GNG3	-0.860285	-0.834231
GNPDA1	-0.785635	-0.848639
GNRH2	0.91454	0.94586
GNS	-0.856061	-0.877859
GOLGA1	0.819546	0.855427
GOLGA2P5	0.933122	0.972205
GOLPH3L	0.749716	0.813807
GON4L	0.876279	0.820083
GOSR2	0.772106	0.825845
GPA33	0.768082	0.808588
GPAA1	-0.815671	-0.809546
GPANK1	0.927249	0.913047
GPBP1L1	0.727553	0.83016
GPC5	-0.864951	-0.890396
GPD1L	-0.845784	-0.850571
GPD2	-0.881695	-0.888285
GPHB5	0.942193	0.89561
GPM6B	-0.827706	-0.824845
GPR1	-0.792665	-0.869864
GPR107	0.709747	0.804008
GPR132	0.913887	0.907069
GPR137	-0.937439	-0.933847
GPR137B	-0.943502	-0.96508
GPR146	0.972725	0.913004
GPR153	0.962687	0.921892
GPR156	0.899166	0.834058
GPR158	-0.857172	-0.867213
GPR162	-0.899233	-0.913842
GPR171	0.900111	0.886438
GPR173	-0.883653	-0.836524
GPR176	-0.878929	-0.862103
GPR183	0.82182	0.843048
GPR19	-0.844757	-0.822148
GPR20	0.923867	0.951847
GPR25	0.947641	0.943543
GPR78	0.952599	0.913025
GPR83	-0.742725	-0.835317
GPR84	0.896136	0.827033
GPR85	-0.891576	-0.889249
GPR88	-0.848447	-0.840374
GPSM3	0.842144	0.844044
GPT	0.937447	0.952649
GPX5	-0.898636	-0.838989
GRAMD3	-0.83431	-0.849799
GRAPL	0.774463	0.853096
GRB2	0.979503	0.950036
GRIA1	-0.877697	-0.847779
GRIA2	-0.885206	-0.867393
GRIA3	-0.816361	-0.807965
GRIK2	-0.828457	-0.815517
GRIK5	-0.974796	-0.949866
GRIN2A	-0.887648	-0.849871
GRIN2C	-0.822297	-0.844338
GRIN2D	0.990209	0.964032
GRINA	-0.805461	-0.820534
GRK4	-0.845132	-0.839184
GRK6	0.85535	0.898463
GRM1	-0.85037	-0.836872
GRM5	-0.843976	-0.801575
GRM6	-0.928327	-0.854865
GRM8	-0.858795	-0.814447
GRN	0.886662	0.881496
GRP	-0.745075	-0.823958
GRPEL1	-0.843633	-0.805492
GRPR	-0.868677	-0.813912
GSDMB	0.794874	0.867353
GSK3B	-0.990024	-0.951727
GSTA3	-0.878695	-0.855102
GSTCD	-0.677887	-0.801768
GSTM1	-0.843868	-0.904051
GTF2A1	-0.913046	-0.922673
GTF2H3	-0.94371	-0.965131
GTF2I	0.713248	0.807446
GTPBP1	0.881797	0.955571
GTPBP10	-0.790312	-0.817504
GUCD1	0.819918	0.830011
GUCY1B3	-0.938834	-0.89842
GUSB	0.91643	0.889724
GUSBP1	0.807188	0.833865
GVINP1	0.987487	0.992666
GYPC	0.8945	0.893122
GYS2	-0.881429	-0.862453
GZMB	0.954705	0.943672
GZMM	0.831921	0.833247
H1F0	-0.956332	-0.923979
H1FNT	0.941878	0.875899
H2AFY2	-0.919693	-0.92174
H6PD	0.786016	0.840275
HABP2	-0.92445	-0.87839
HAND1	-0.909426	-0.828922
HARBI1	0.912422	0.939439
HAS2	-0.879138	-0.886063
HAUS4	0.752789	0.820055
HBD	0.95987	0.949132
HBEGF	-0.96408	-0.929832
HBM	0.970601	0.936644
HBQ1	0.987471	0.965013
HCAR3	0.988779	0.985785
HCFC2	-0.871495	-0.90515
HCK	0.837034	0.822069
HCN4	0.973235	0.958454
HCRTR1	0.955934	0.945548
HDAC10	0.881116	0.810097
HDAC7	0.782811	0.882028
HDGFRP2	0.820803	0.841093
HECTD2	-0.801156	-0.87248
HELB	0.907465	0.828171
HEPH	-0.813411	-0.833829
HGC6.3	0.902184	0.960456
HGD	0.86357	0.841457
HHEX	0.929988	0.925213
HIF1A	-0.970905	-0.907349
HIGD1A	-0.940152	-0.947185
HINT3	-0.740997	-0.840218
HIP1	0.788444	0.800031
HIP1R	-0.934533	-0.902007
HIPK1	0.785274	0.861662
HIST1H1C	0.930117	0.917359
HIST1H1D	0.958571	0.962881
HIST1H2AE	0.981474	0.976159
HIST1H2AJ	0.873044	0.868332
HIST1H2AK	0.953966	0.92908
HIST1H2AM	0.947524	0.925971
HIST1H2BB	0.938443	0.916754
HIST1H2BC	0.870191	0.848886
HIST1H2BE	0.980708	0.961639
HIST1H2BH	0.896586	0.895902
HIST1H2BJ	0.920241	0.847558
HIST1H2BL	0.964735	0.935791
HIST1H2BN	0.968784	0.924215
HIST1H3A	0.935429	0.920204
HIST1H3B	0.96941	0.939855
HIST1H3F	0.938828	0.930793
HIST1H3G	0.88797	0.888626
HIST1H4I	0.83607	0.812109
HIST1H4L	0.966673	0.954831
HIST2H2BE	0.839065	0.863527
HK1	-0.842261	-0.871071
HK2	0.889791	0.882815
HLA-C	0.93412	0.94801
HLA-DOA	0.905403	0.93703
HLA-DPB1	0.897079	0.900624
HLA-DPB2	0.913632	0.854669
HLA-DQB1	0.817547	0.842871
HLA-DQB2	0.963441	0.943524
HLA-DRB1	0.853359	0.847293
HLA-F	0.892173	0.882275
HLTF	-0.961733	-0.934976
HLX	0.882846	0.886918
HMBOX1	0.814718	0.851691
HMBS	0.886684	0.902513
HMCN1	-0.681262	-0.801478
HMGCLL1	-0.830908	-0.90033
HMGCS1	-0.861483	-0.865894
HMGN2P46	0.992528	0.963642
HMOX1	0.869294	0.871434
HMX2	0.939012	0.870953
HN1L	0.770494	0.857238
HNF1A	0.843214	0.926894
HNRNPAB	-0.916258	-0.915737
HNRNPF	0.743286	0.811709
HOOK1	-0.897919	-0.920028
HOXA3	0.990224	0.971818
HOXD1	-0.93899	-0.888572
HP	0.918508	0.906603
HPCA	-0.861064	-0.848622
HPCAL1	-0.850952	-0.879118
HPCAL4	-0.865743	-0.856779
HPRT1	-0.944097	-0.924991
HPS1	0.745716	0.834514
HRAS	-0.854339	-0.847244
HRASLS	-0.825074	-0.828305
HS3ST3A1	-0.879773	-0.864044
HS3ST3B1	0.913174	0.888176
HS6ST2	-0.805083	-0.871426
HS6ST3	-0.762951	-0.812118
HSD17B11	0.822004	0.800087
HSD17B12	-0.869927	-0.903553
HSD17B4	-0.83899	-0.808246
HSD17B6	-0.800405	-0.834589
HSF1	0.876667	0.931899
HSF2BP	-0.88805	-0.854114
HSH2D	0.986842	0.935444
HSP90AA1	-0.954615	-0.948549
HSP90AB1	-0.883928	-0.855926
HSPA12A	-0.855038	-0.84166
HSPA2	-0.838564	-0.830357
HSPA4L	-0.871785	-0.802263
HSPA9	-0.943801	-0.887991
HSPB8	-0.881999	-0.872436
HSPB9	0.957073	0.887733
HSPBAP1	0.887157	0.886971
HSPD1	-0.718799	-0.826582
HSPH1	-0.880319	-0.843588
HTR2A	-0.82132	-0.822101
HTR2B	0.924563	0.903312
HTR3A	-0.864667	-0.805407
HTR4	-0.868266	-0.830412
HTRA1	-0.866861	-0.865612
HTRA2	-0.927276	-0.88017
HYOU1	-0.874898	-0.831163
IAPP	-0.850391	-0.841474
IBA57	0.703333	0.805852
ICAM3	0.892042	0.870916
ICOS	0.961218	0.938251
ICOSLG	0.830493	0.833345
ID1	-0.88553	-0.874142
ID4	-0.847326	-0.822658
IDH1	-0.967442	-0.943634
IDO1	0.826429	0.896337
IDUA	0.876885	0.872225
IFI16	0.844419	0.825685
IFI27L1	0.812602	0.853491
IFI30	0.978953	0.988703
IFNA14	-0.852313	-0.861979
IFNA5	-0.87471	-0.857884
IFNLR1	0.872752	0.914533
IFT80	-0.737406	-0.829221
IFT81	-0.846412	-0.806275
IFT88	-0.947896	-0.89852
IGF2BP3	0.923324	0.889196
IGFBP1	-0.85124	-0.83939
IGHV5-78	0.840199	0.890677
IGSF3	-0.86262	-0.84327
IGSF6	0.882991	0.861891
IK	0.86346	0.905374
IKZF1	0.824006	0.83884
IKZF3	0.807595	0.807301
IL10RA	0.861776	0.851996
IL12B	-0.841032	-0.828118
IL13RA2	-0.86085	-0.888496
IL15RA	0.825693	0.871247
IL16	0.818457	0.82697
IL17A	-0.864485	-0.841949
IL17D	-0.71413	-0.813124
IL17RA	0.907476	0.915289
IL17RB	-0.907381	-0.908452
IL17RE	0.950912	0.89209
IL1R2	0.944237	0.927166
IL1RAPL1	-0.894655	-0.886192
IL1RN	0.917582	0.90427
IL21R	0.877081	0.860921
IL23A	0.828852	0.851073
IL24	0.869019	0.870431
IL27	0.956012	0.908551
IL2RG	0.846885	0.845737
IL32	0.815637	0.811833
IL33	-0.809003	-0.868405
IL36B	0.878743	0.86905
IL3RA	0.932505	0.893523
IL4R	0.903593	0.904483
IL6R	0.933199	0.910936
IL7R	0.837879	0.83023
ILDR1	0.966783	0.916999
IMPG2	-0.874228	-0.852401
INE1	0.944	0.958073
INPP1	-0.91251	-0.912692
INPP5F	-0.894067	-0.829174
INSIG2	-0.961799	-0.918138
INSL3	0.977166	0.976713
INTS1	-0.965517	-0.957166
INTS3	-0.838177	-0.845459
IPO13	-0.961684	-0.938922
IPO8	-0.898047	-0.944076
IPO9	-0.907004	-0.868581
IQCK	-0.845705	-0.861819
IQGAP1	0.836842	0.841966
IQSEC2	0.924737	0.89725
IQSEC3	-0.868322	-0.828861
IRAK3	0.855661	0.83357
IRF2	0.862132	0.893032
IRF5	0.86663	0.876922
IRF7	0.815398	0.804082
IRGQ	-0.862333	-0.816945
IRX4	0.965573	0.969663
ISG20	0.851922	0.837928
ISM1	0.801436	0.828386
ISY1-RAB43	0.836418	0.858991
ITGA2B	0.822192	0.84077
ITGA5	0.790869	0.828993
ITGA6	0.825829	0.810741
ITGAL	0.83156	0.820571
ITGAM	0.855403	0.83243
ITGAV	-0.948782	-0.927609
ITGB5	-0.917379	-0.948274
ITGB7	0.890588	0.886164
ITGB8	-0.812723	-0.834124
ITIH4	0.919317	0.933904
ITIH5	-0.836644	-0.910471
ITLN1	0.957522	0.891058
ITM2A	-0.920134	-0.93357
ITM2B	-0.995489	-0.95964
ITM2C	-0.777686	-0.807643
ITPKA	-0.793255	-0.808434
ITSN1	-0.896105	-0.86266
IVD	-0.987145	-0.970655
IZUMO4	0.922664	0.958425
JAK3	0.937418	0.942883
JAKMIP2	-0.912999	-0.862496
JAM3	-0.91686	-0.913082
JARID2	0.929996	0.939302
JKAMP	0.762145	0.80175
JMJD4	0.846634	0.888678
JMJD6	0.766581	0.810972
JPH1	-0.796829	-0.85919
JPH3	-0.848982	-0.865084
JRKL	-0.855471	-0.800509
JUN	-0.905883	-0.926931
KANK1	-0.868405	-0.875764
KANK3	0.788573	0.889943
KANSL3	0.90747	0.920793
KAT6A	0.796861	0.868469
KBTBD4	0.816299	0.859679
KCNA1	-0.87706	-0.837427
KCNA2	-0.901936	-0.878543
KCNA5	-0.838461	-0.807417
KCNAB1	-0.825553	-0.825429
KCNB1	-0.869981	-0.847668
KCNC1	-0.910774	-0.86396
KCNC3	-0.748387	-0.803714
KCND2	-0.897353	-0.866985
KCNE4	-0.945242	-0.907163
KCNF1	-0.780652	-0.804176
KCNIP2	-0.864389	-0.841781
KCNIP4	-0.760026	-0.831425
KCNJ1	-0.823796	-0.843216
KCNJ15	0.963746	0.944703
KCNJ16	-0.837334	-0.84253
KCNJ2	0.849669	0.829569
KCNJ4	-0.800121	-0.810401
KCNJ6	-0.869394	-0.866132
KCNK1	-0.884802	-0.86063
KCNK12	-0.787771	-0.824863
KCNK15	0.976152	0.978649
KCNK6	0.86857	0.809843
KCNK7	0.962825	0.973896
KCNN1	-0.855712	-0.804384
KCNN2	-0.848627	-0.841581
KCNN3	-0.810617	-0.824333
KCNN4	0.899052	0.92434
KCNQ1	0.893437	0.916215
KCNQ2	-0.854002	-0.875539
KCNQ5	-0.784577	-0.832681
KCTD11	0.906871	0.83991
KCTD15	-0.844198	-0.88525
KCTD16	-0.860548	-0.916771
KDF1	0.822837	0.859897
KDM5A	0.774538	0.87015
KDM6A	0.761475	0.850776
KHNYN	0.792758	0.851349
KHSRP	-0.938251	-0.895875
KIAA0040	0.898086	0.888643
KIAA0319	-0.816942	-0.82016
KIAA0930	0.825955	0.875667
KIAA1107	-0.860122	-0.85413
KIAA1644	-0.835611	-0.845842
KIAA1671	-0.689548	-0.804709
KIF1A	-0.872184	-0.90076
KIF2C	0.944416	0.952828
KIF3B	-0.840194	-0.817042
KIF3C	-0.893262	-0.864375
KIF5B	-0.983103	-0.944149
KIF7	-0.76815	-0.82532
KIFAP3	-0.859793	-0.82493
KIT	-0.889539	-0.848743
KITLG	-0.886737	-0.891804
KL	-0.832251	-0.874195
KLF1	0.852796	0.869526
KLF14	0.959337	0.905928
KLF15	-0.838816	-0.885957
KLF2	0.85266	0.814566
KLF3	0.874158	0.882583
KLF7	0.84877	0.904062
KLHDC1	-0.724746	-0.816025
KLHDC3	-0.90352	-0.884764
KLHDC4	-0.834168	-0.832567
KLHDC8A	-0.915841	-0.911858
KLHL13	-0.720912	-0.808296
KLHL2	-0.90746	-0.880961
KLHL22	-0.969611	-0.985889
KLHL3	-0.961205	-0.92225
KLHL32	-0.804619	-0.886486
KLHL40	0.884703	0.899016
KLHL5	-0.682562	-0.80136
KLK10	-0.893852	-0.834363
KLK14	0.952958	0.972839
KLK2	0.852205	0.894564
KLK6	-0.868049	-0.861657
KLKB1	0.948548	0.942903
KLRC4-KLRK1	0.914888	0.956006
KPNA5	-0.944021	-0.93522
KPNB1	0.850761	0.83502
KRCC1	-0.855259	-0.841026
KRT14	0.957173	0.943988
KRT15	0.969319	0.954211
KRT20	-0.835665	-0.815449
KRT23	0.975355	0.959993
KRT3	0.978352	0.976693
KRT31	0.794617	0.881568
KRT38	-0.907036	-0.839407
KRT85	0.931963	0.954367
KRT86	0.913981	0.911854
KRTAP5-8	0.816464	0.84444
KRTCAP3	0.900212	0.814684
KSR2	-0.731104	-0.814165
KTN1	-0.953698	-0.914064
L1CAM	-0.900561	-0.864035
L2HGDH	-0.852538	-0.89161
LAG3	0.848613	0.852284
LAMA1	0.972196	0.928117
LAMC1	-0.910048	-0.884778
LAMC2	-0.91492	-0.866109
LAMTOR1	0.82947	0.811738
LAMTOR2	0.768609	0.858677
LANCL1	-0.975534	-0.949584
LAPTM4A	0.689781	0.806547
LARP4	-0.970014	-0.924163
LAS1L	-0.885468	-0.828056
LAT	0.845556	0.832709
LAT2	0.891608	0.884188
LBH	0.777641	0.816775
LCA5	-0.866501	-0.912738
LCE3D	-0.787521	-0.841542
LCK	0.849337	0.841333
LCMT2	-0.890601	-0.816067
LCP1	0.842531	0.84442
LCP2	0.873321	0.89066
LDHAL6B	-0.883802	-0.857932
LDOC1	-0.882847	-0.860086
LEF1	0.861557	0.833473
LEMD3	-0.987372	-0.97335
LENG8	0.895351	0.847367
LETM1	0.926077	0.96688
LGALS2	0.811753	0.806612
LGALSL	0.763665	0.817301
LGI1	-0.898394	-0.876047
LGMN	-0.917155	-0.906287
LGR6	0.945709	0.897047
LHFP	-0.8521	-0.822794
LHFPL3	-0.781582	-0.860182
LHX1	0.854217	0.883309
LHX2	-0.836091	-0.855997
LIFR	-0.867275	-0.873409
LIG1	0.87969	0.882824
LIG4	-0.940941	-0.930268
LILRA1	0.993001	0.970964
LILRA2	0.981741	0.967345
LILRA3	0.880959	0.871182
LILRA4	0.801901	0.839185
LILRB2	0.871438	0.860205
LILRB5	0.959693	0.950585
LILRP2	0.961268	0.940878
LIMCH1	-0.850688	-0.840161
LIN28B	-0.780752	-0.867851
LIN9	0.914595	0.831181
LINC00028	0.812963	0.87787
LINC00029	0.863595	0.894385
LINC00176	0.97877	0.966604
LINC00260	0.831849	0.859076
LINC00299	0.876936	0.89923
LINC00302	0.786739	0.884797
LINC00308	0.940819	0.920947
LINC00313	0.890391	0.897085
LINC00324	0.980663	0.975548
LINC00341	0.966274	0.969275
LINC00476	0.959841	0.968986
LINC00482	0.752344	0.824128
LINC00483	0.981249	0.987769
LINC00487	0.908354	0.906637
LINC00527	0.876139	0.89446
LINC00656	0.729533	0.806123
LINC00851	0.775867	0.84908
LINC00893	0.836128	0.840476
LINC00910	0.922388	0.910572
LINC01101	0.748517	0.819701
LINC01140	0.862029	0.919889
LINC01165	0.78071	0.813387
LINC01341	0.788446	0.821008
LIPG	-0.918229	-0.872131
LITAF	0.830213	0.805167
LLGL1	-0.936004	-0.946171
LLGL2	0.954883	0.958285
LMAN2	0.908288	0.939415
LMBRD1	-0.888703	-0.807496
LMO3	-0.887666	-0.878217
LOC100128644	0.74568	0.829304
LOC100130331	0.840819	0.876455
LOC100131496	0.906485	0.887652
LOC100131763	0.89368	0.899043
LOC100131860	0.831463	0.835426
LOC100132356	0.829704	0.838584
LOC100133131	0.850167	0.835616
LOC100505549	0.869469	0.878034
LOC100996455	0.860822	0.864296
LOC339803	0.753482	0.824543
LOC389199	0.916398	0.826059
LOC440173	0.925397	0.922721
LOC441081	0.837288	0.80098
LOC441601	-0.929029	-0.885416
LONRF2	-0.782895	-0.835713
LOXL1	-0.842352	-0.820293
LPA	0.940102	0.912632
LPAR1	-0.862469	-0.864628
LPCAT1	-0.883388	-0.887199
LPIN2	0.830798	0.862541
LRCH2	-0.772571	-0.85955
LRFN1	0.949359	0.952912
LRFN5	-0.829215	-0.900082
LRG1	0.986564	0.941794
LRP1	-0.893294	-0.81587
LRP10	0.843814	0.836807
LRP11	-0.796563	-0.860726
LRP1B	-0.88427	-0.873675
LRP2	-0.89576	-0.898288
LRP2BP	-0.866405	-0.804326
LRP4	-0.895916	-0.889434
LRP6	-0.866679	-0.824863
LRP8	-0.907625	-0.894155
LRPAP1	0.867464	0.855329
LRRC19	-0.834823	-0.835187
LRRC20	-0.849821	-0.85601
LRRC25	0.864111	0.822339
LRRC32	-0.891119	-0.818789
LRRC3B	-0.773602	-0.861563
LRRC40	-0.950283	-0.906522
LRRC49	-0.904266	-0.880805
LRRC52	-0.802598	-0.86265
LRRC55	-0.90294	-0.967066
LRRC61	0.74405	0.821394
LRRCC1	-0.785117	-0.891485
LRRFIP2	0.843875	0.829475
LSM3	-0.85427	-0.856448
LSMEM1	0.943247	0.946954
LSMEM2	0.783221	0.853345
LSP1	0.924043	0.908296
LSR	0.884554	0.887455
LST1	0.865041	0.871451
LTA	0.839098	0.854302
LTB4R2	0.902437	0.927903
LTF	0.856973	0.855502
LTK	0.908736	0.933725
LUM	-0.819915	-0.852346
LUZP1	-0.951256	-0.963582
LUZP2	-0.919556	-0.913274
LY6H	-0.785005	-0.820697
LYN	0.855711	0.831262
LYRM2	-0.95608	-0.984365
MAB21L2	0.952722	0.941801
MAB21L3	0.9461	0.928436
MADD	-0.956229	-0.91796
MAFK	0.874577	0.801067
MAG	-0.807133	-0.825845
MAGEB2	-0.821412	-0.808398
MAGEC2	-0.903513	-0.872975
MAGED1	-0.913275	-0.899353
MAGI1	-0.903533	-0.877097
MAGI2	-0.851738	-0.804638
MAK	0.836904	0.82307
MAML1	0.894345	0.921304
MAMLD1	-0.875986	-0.871469
MAMSTR	0.909925	0.912882
MAN2A2	0.799047	0.864312
MAN2B1	0.936394	0.924162
MANBA	0.810501	0.814511
MANEA	-0.875588	-0.869732
MANF	0.715597	0.824064
MAOA	-0.805135	-0.824764
MAOB	-0.899688	-0.873694
MAP1A	-0.878752	-0.863112
MAP1B	-0.861391	-0.831179
MAP2	-0.858311	-0.842116
MAP3K3	0.946886	0.962769
MAP3K4	-0.904138	-0.915754
MAP3K7CL	0.932395	0.959601
MAP6	-0.797725	-0.871105
MAP7	-0.840404	-0.843362
MAP7D3	0.907035	0.892121
MAP9	-0.852618	-0.836136
MAPK10	-0.914152	-0.88318
MAPK12	-0.891178	-0.820329
MAPK14	0.942194	0.969541
MAPK15	0.873908	0.80334
MAPK7	0.817723	0.818608
MAPK8IP2	-0.879155	-0.849745
MAPKAPK2	0.907428	0.935931
MAPRE2	-0.940668	-0.877753
MARCKSL1	-0.871689	-0.862665
MARCO	0.841946	0.857957
MARK1	-0.856297	-0.83456
MARS	0.897628	0.897459
MARVELD1	0.923789	0.907526
MASP2	0.8873	0.926548
MATN1-AS1	0.899079	0.880872
MATN3	-0.851286	-0.855399
MAU2	0.8666	0.907961
MAX	0.905392	0.940275
MBD6	0.944988	0.871424
MBIP	-0.8945	-0.919141
MBLAC1	0.782971	0.83941
MBNL2	-0.961245	-0.933191
MBOAT2	-0.804859	-0.802251
MBTD1	-0.777336	-0.836275
MC1R	0.929687	0.933312
MCC	-0.881749	-0.856795
MCCC2	-0.955317	-0.892524
MCEMP1	0.909317	0.945832
MCFD2	-0.843158	-0.863566
MCL1	0.898421	0.895969
MCM2	0.915058	0.896047
MCM3AP-AS1	0.972426	0.989466
MCM9	0.869655	0.945213
MCMBP	0.897581	0.918074
MCRS1	-0.933189	-0.941333
MCTP2	0.955071	0.903365
MDC1	0.853119	0.841324
MDH1	-0.91844	-0.898029
MDH2	-0.861699	-0.901422
MDK	0.800442	0.851218
MDM1	-0.779267	-0.826807
MDN1	-0.911746	-0.850496
MDS2	0.904131	0.93771
MED13L	0.785943	0.841026
MED27	-0.878772	-0.872117
MEDAG	0.906735	0.922181
MEG3	-0.790741	-0.848228
MEGF6	0.798138	0.875581
MEI1	0.853036	0.815947
MELK	-0.866601	-0.823128
MEOX2	-0.85888	-0.855213
MERTK	-0.880616	-0.910029
METAP1D	0.922356	0.932241
METAP2	-0.866561	-0.879495
METTL21B	0.803813	0.892022
METTL22	0.917448	0.968158
METTL23	0.885157	0.86769
METTL5	-0.940673	-0.897847
METTL7A	-0.959145	-0.942623
METTL7B	-0.811965	-0.827804
MEX3D	0.925523	0.952981
MFNG	0.859243	0.845554
MFSD1	-0.861814	-0.827001
MGAM	0.939585	0.910089
MGAT1	0.92715	0.913877
MGAT3	-0.897075	-0.885502
MGAT4C	-0.854062	-0.902979
MGC34796	0.803358	0.84709
MGRN1	0.874526	0.918038
MIA2	-0.824059	-0.821946
MICAL2	-0.91502	-0.854987
MICB	0.876943	0.860453
MID1	-0.849939	-0.857448
MID1IP1	-0.839007	-0.810982
MILR1	0.974335	0.988931
MIR646HG	0.958261	0.958093
MIRLET7BHG	0.886878	0.913408
MIS18A	0.893513	0.915513
MIS18BP1	0.977281	0.993561
MKKS	-0.882015	-0.894153
MKL2	-0.868699	-0.843538
MKNK1	0.907263	0.873867
MKNK2	0.932445	0.899569
MKRN1	0.943871	0.926049
MKRN3	-0.89393	-0.855993
MLH3	-0.924374	-0.897375
MLXIP	0.878321	0.91184
MLXIPL	0.74864	0.810702
MMGT1	0.792014	0.806004
MMP12	-0.852671	-0.818046
MMP15	0.848306	0.858993
MMP16	-0.847953	-0.839868
MMP20	-0.840821	-0.81408
MMP9	0.961994	0.944976
MMRN2	0.866216	0.861548
MOAP1	-0.909913	-0.876795
MOB1A	0.805927	0.886376
MOB2	0.912969	0.944921
MOB3A	0.961978	0.949674
MOCS2	-0.911576	-0.862744
MOG	-0.848792	-0.828284
MOK	0.741135	0.838505
MORC1	-0.882214	-0.878209
MORC2-AS1	0.961478	0.956614
MORC4	0.917683	0.920866
MOSPD2	-0.893249	-0.85209
MOSPD3	-0.877731	-0.813981
MPDZ	-0.87102	-0.862511
MPEG1	0.870133	0.830126
MPP1	0.933662	0.96575
MPP2	-0.898081	-0.876977
MPP5	-0.923988	-0.910159
MPPED2	-0.84458	-0.811272
MPST	0.803282	0.836591
MPZL1	0.90025	0.93263
MPZL3	0.955324	0.917609
MRAS	-0.882149	-0.872729
MRGPRF	0.975387	0.931468
MRM1	0.878532	0.915229
MROH2B	0.943936	0.949324
MRPL15	-0.836643	-0.802121
MRPL24	-0.801393	-0.8474
MRPL33	-0.814502	-0.81803
MRPS28	-0.861928	-0.842007
MRPS34	0.761219	0.849758
MRTO4	-0.902604	-0.888017
MSH2	-0.929426	-0.857065
MSI1	0.841676	0.850298
MSN	0.846737	0.809583
MSRB2	-0.705627	-0.802377
MSTN	-0.880474	-0.877436
MSX1	-0.826392	-0.801099
MT1F	-0.959649	-0.974475
MT1M	-0.807414	-0.817664
MTA1	0.958244	0.899319
MTF1	0.931662	0.927207
MTFP1	0.972222	0.980078
MTFR1	-0.940925	-0.889483
MTHFSD	0.972113	0.952803
MTMR3	0.920524	0.884795
MTMR9	-0.9613	-0.929371
MTMR9LP	0.924964	0.936995
MTRF1	0.796842	0.837337
MTRR	-0.965007	-0.919565
MTSS1	-0.984512	-0.986102
MTUS1	-0.890349	-0.866129
MUC20	0.925256	0.838256
MUC5B	0.966872	0.980434
MUM1L1	-0.797727	-0.866518
MUS81	0.816676	0.851393
MX2	0.905233	0.89847
MXD1	0.94866	0.896592
MYBPC1	-0.821887	-0.827167
MYBPC2	0.897234	0.89322
MYCBP2	-0.840393	-0.830484
MYCNOS	0.916945	0.955999
MYD88	0.821503	0.833152
MYEF2	-0.789859	-0.816561
MYH10	-0.845427	-0.828095
MYH14	0.918726	0.952273
MYH3	0.969232	0.945802
[truncated: 1,624 more rows]

## Sheet: MDD_WB_saddlebrown
Table S3. MDD WB saddlebrown module genes
Gene	GS	KME
A1BG	0.819848	-0.926651
A4GNT	-0.918349	0.832798
AACS	-0.664975	0.881765
AAK1	-0.96355	0.930311
AASDHPPT	-0.904672	0.967872
ABAT	-0.720625	0.92523
ABCA2	-0.782847	0.897572
ABCA6	-0.900462	0.811784
ABCA7	0.896979	-0.938342
ABCA8	-0.809849	0.930096
ABCB9	-0.845765	0.94741
ABCC13	0.941813	-0.919231
ABCC2	0.963884	-0.868012
ABCC8	-0.840201	0.953299
ABCG2	-0.73816	0.920393
ABCG4	-0.883958	0.945584
ABHD14A	-0.96789	0.969591
ABHD14B	0.836503	-0.957525
ABHD16B	0.975213	-0.895965
ABHD5	0.889245	-0.876569
ABHD6	-0.658654	0.82769
ABHD8	-0.762084	0.853874
ABI3	0.781126	-0.955802
ABI3BP	-0.86509	0.827219
ABLIM3	-0.893209	0.927357
ABTB1	0.70955	-0.852235
ACACB	-0.859404	0.811923
ACAD10	0.836431	-0.820888
ACAD8	-0.989599	0.896608
ACADL	-0.866923	0.872678
ACADM	-0.989844	0.917322
ACER1	0.950706	-0.956636
ACHE	-0.792857	0.81914
ACLY	-0.876124	0.870112
ACO2	-0.871361	0.978349
ACOT11	-0.734748	0.862467
ACOT7	-0.925836	0.985505
ACOT8	-0.707599	0.817652
ACOT9	0.79816	-0.870534
ACOX1	0.968386	-0.87981
ACP1	-0.92027	0.809062
ACPT	0.878655	-0.928021
ACRBP	0.818393	-0.973114
ACRV1	-0.926034	0.868393
ACSBG1	-0.826974	0.943011
ACSF3	0.88288	-0.963189
ACSL3	-0.784909	0.96626
ACSL6	-0.892662	0.986048
ACSM5	-0.907533	0.935982
ACSS1	0.767409	-0.88925
ACSS3	-0.946642	0.955089
ACTA1	-0.802984	0.837817
ACTA2	-0.922015	0.886523
ACTA2-AS1	0.877828	-0.850164
ACTL6B	-0.837104	0.974594
ACTN2	-0.837524	0.952722
ACTR10	-0.871577	0.941215
ACTR1B	-0.916051	0.963456
ACTR3B	-0.704616	0.913853
ACTR6	-0.969731	0.928629
ACTRT2	0.94915	-0.972862
ACY1	0.956807	-0.901307
ACYP2	-0.837066	0.971038
ADA	0.833926	-0.942647
ADAM11	-0.850779	0.953065
ADAM17	0.740849	-0.846394
ADAM19	0.888659	-0.926915
ADAM9	-0.927672	0.91138
ADAMTS1	-0.860122	0.9403
ADAMTS3	-0.872883	0.963105
ADAMTS7	0.972071	-0.926769
ADAMTS8	-0.819362	0.948394
ADAP2	0.702577	-0.839834
ADARB2	-0.87728	0.929977
ADCY2	-0.873224	0.988199
ADCY6	-0.91182	0.945022
ADCY7	0.799782	-0.880768
ADCY8	-0.749553	0.840327
ADCYAP1	-0.789636	0.88018
ADD2	-0.755883	0.813046
ADH1C	-0.619562	0.836167
ADH5	-0.775072	0.825607
ADH7	-0.800148	0.959873
ADIPOR1	0.974189	-0.930073
ADIPOR2	-0.934269	0.877963
ADM	0.918918	-0.93333
ADO	-0.97103	0.950073
ADORA1	-0.802992	0.954841
ADPGK	0.726674	-0.806881
ADRA1A	-0.859688	0.925062
ADRA2C	-0.67581	0.819019
ADRB1	-0.697407	0.914355
ADRB2	0.836993	-0.968539
AFF1	0.912928	-0.870602
AFF2	-0.795039	0.888433
AFG3L2	-0.975622	0.90112
AFM	-0.630459	0.858852
AGAP3	0.894142	-0.899849
AGBL3	0.953045	-0.878682
AGGF1	-0.979334	0.895936
AGK	-0.972326	0.945417
AGL	-0.98361	0.934365
AGPAT5	-0.889954	0.973352
AGT	-0.788253	0.944519
AGTPBP1	-0.984059	0.911231
AGTR2	-0.812475	0.804969
AGTRAP	0.751604	-0.948098
AHI1	-0.60287	0.834719
AHSA1	-0.782882	0.894589
AHSA2	0.668062	-0.859251
AHSP	0.901392	-0.944982
AIF1	0.774681	-0.883352
AIFM2	0.945768	-0.90761
AJUBA	0.880072	-0.814046
AK5	-0.832614	0.963559
AKAP10	0.824756	-0.812807
AKIRIN2	0.680398	-0.862331
AKR1C1	-0.854993	0.93272
AKR1C2	-0.882303	0.969058
AKT1	-0.957386	0.806399
AKTIP	-0.981	0.95568
ALAD	-0.914463	0.927511
ALAS2	0.970728	-0.954338
ALCAM	-0.904519	0.931823
ALDH1L1	-0.874333	0.965297
ALDH3A2	-0.993948	0.919051
ALDH5A1	-0.739534	0.911837
ALDH6A1	-0.639158	0.832041
ALDH7A1	-0.836459	0.94702
ALDOAP2	0.953445	-0.812418
ALDOC	-0.880883	0.967365
ALG1	0.882328	-0.894511
ALG11	-0.972704	0.882455
ALG3	0.809211	-0.912813
ALK	-0.79438	0.90644
ALOX15B	0.956809	-0.888834
ALOX5	0.911017	-0.975398
ALOX5AP	0.844805	-0.959125
ALPK1	0.974375	-0.918182
ALPPL2	0.934819	-0.84012
AMDHD2	0.873131	-0.905625
AMELY	-0.924999	0.850191
AMER1	0.895418	-0.843488
AMIGO2	-0.812788	0.80474
AMIGO3	0.771683	-0.883143
AMOTL2	-0.859762	0.975691
AMPH	-0.849229	0.982846
ANAPC13	-0.904229	0.862686
ANAPC2	-0.917377	0.867764
ANGPTL2	-0.630152	0.829901
ANKLE1	0.748441	-0.927322
ANKMY2	-0.974655	0.9642
ANKRD1	-0.90636	0.84455
ANKRD10	0.851165	-0.914242
ANKRD13A	0.739654	-0.889847
ANKRD19P	0.922352	-0.824882
ANKRD29	-0.820997	0.83227
ANKRD34C	-0.828531	0.90596
ANKRD44	0.754304	-0.918913
ANKRD53	0.804252	-0.938444
ANKRD6	-0.721404	0.849616
ANKRD7	-0.846188	0.80657
ANKS1B	-0.827121	0.908715
ANKS6	0.816732	-0.862775
ANO3	-0.743011	0.831449
ANO6	0.72208	-0.914929
ANO9	0.824705	-0.945205
ANP32A-IT1	0.984397	-0.873125
ANP32E	-0.973368	0.932873
ANPEP	0.892939	-0.966102
ANTXR1	-0.8541	0.852241
ANXA1	0.642471	-0.814949
ANXA11	0.903903	-0.897534
ANXA2P1	0.7295	-0.889133
ANXA2R	0.945727	-0.916235
ANXA5	0.654945	-0.856787
ANXA7	-0.82499	0.803284
AOC1	0.899902	-0.804344
AOX1	-0.9412	0.859189
AP1S1	-0.917836	0.958847
AP2A2	-0.686906	0.89729
AP3B2	-0.830276	0.982441
AP3S1	-0.960709	0.889095
AP4E1	0.893716	-0.949842
AP4S1	-0.943324	0.933549
APBA1	-0.905856	0.983231
APBA2	-0.652043	0.880247
APC	-0.866882	0.966841
APEX1	-0.988785	0.868018
APH1B	-0.947535	0.838073
APLN	0.782072	-0.820122
APOB	-0.86212	0.840406
APOBEC3B	0.907009	-0.892893
APOBEC3G	0.779282	-0.908406
APOBR	0.985053	-0.899803
APOC1	-0.830428	0.851166
APOD	-0.853665	0.970849
APOE	-0.642771	0.828643
APOL3	0.85321	-0.908542
APOLD1	-0.969994	0.90855
APOO	-0.746754	0.945858
APOOL	-0.818943	0.932621
APP	-0.916159	0.980722
APPBP2	-0.895355	0.955718
APRT	0.902114	-0.877472
APTX	-0.736463	0.874569
AQP1	-0.756557	0.876088
AQP2	0.93526	-0.889679
AQP3	0.92313	-0.966789
AQP4	-0.8566	0.949117
AQP5	0.951559	-0.955241
AQP9	0.886819	-0.938626
ARAP3	0.802507	-0.866522
ARC	-0.781112	0.904256
ARF4	-0.959093	0.890733
ARFGAP2	-0.992706	0.907522
ARFIP1	0.801769	-0.870804
ARFRP1	-0.906011	0.913195
ARHGAP12	-0.947066	0.921917
ARHGAP15	0.772966	-0.933518
ARHGAP17	0.630591	-0.841928
ARHGAP24	0.778068	-0.801496
ARHGAP27	0.967345	-0.861409
ARHGAP29	-0.866601	0.942607
ARHGAP4	0.872993	-0.960253
ARHGAP5	-0.710438	0.904363
ARHGAP9	0.869277	-0.983883
ARHGDIB	0.822946	-0.915648
ARHGDIG	-0.851858	0.971054
ARHGEF10	-0.875214	0.963606
ARHGEF18	0.799825	-0.85752
ARHGEF19	0.862214	-0.96702
ARHGEF39	0.918714	-0.875814
ARHGEF4	-0.781302	0.949104
ARHGEF9	-0.897296	0.98089
ARID2	0.754283	-0.891949
ARID3A	0.85071	-0.966243
ARID3B	0.905251	-0.981635
ARL1	-0.851139	0.98286
ARL2BP	-0.918902	0.8353
ARL4A	-0.907655	0.805497
ARL6IP1	-0.860553	0.92942
ARMC1	-0.892635	0.929525
ARMC9	-0.731184	0.891693
ARMCX1	-0.853427	0.990126
ARMCX3	-0.92836	0.983671
ARNT2	-0.840998	0.979747
ARNTL2	-0.824993	0.910983
ARPC1A	-0.874758	0.968868
ARPC1B	0.849178	-0.936132
ARPC2	0.764227	-0.840215
ARPC3	0.759003	-0.887628
ARPC5	0.699986	-0.831786
ARPP21	-0.711096	0.828453
ARRDC1	0.770133	-0.912194
ARSA	0.821658	-0.922829
ARSG	0.938966	-0.849487
ARSJ	-0.884941	0.851252
ART3	-0.869952	0.951946
ART4	-0.864537	0.829918
ASB16	0.86767	-0.916334
ASB2	0.873342	-0.857539
ASB4	-0.814571	0.844431
ASCC2	0.820088	-0.909966
ASCL1	-0.81479	0.953411
ASCL2	0.805376	-0.942666
ASF1B	0.857782	-0.932921
ASGR1	0.755703	-0.890914
ASGR2	0.760749	-0.843215
ASMTL-AS1	0.930933	-0.820077
ASPA	-0.876326	0.957044
ASPH	-0.834253	0.970247
ASPHD1	-0.876348	0.967413
ASPRV1	0.963179	-0.928664
ASS1	-0.834817	0.978929
ASTE1	0.766045	-0.846292
ASTN1	-0.892781	0.992806
ASXL3	-0.703604	0.830689
ATAD3C	0.939481	-0.975161
ATF7IP	0.809751	-0.805564
ATG16L1	0.78177	-0.866315
ATG2B	-0.931745	0.871324
ATG5	-0.949919	0.873843
ATG9A	-0.725907	0.890044
ATOH7	-0.804035	0.80362
ATP1A1	-0.682208	0.824546
ATP1A2	-0.866466	0.975503
ATP1B2	-0.869916	0.953085
ATP2A3	0.83326	-0.958181
ATP2B1	-0.717367	0.842126
ATP2B2	-0.871658	0.979158
ATP2B3	-0.856028	0.983486
ATP5B	-0.924506	0.846809
ATP5C1	-0.992859	0.918691
ATP5D	-0.829683	0.8234
ATP5F1	-0.979711	0.905649
ATP5G1	-0.964094	0.942609
ATP5I	-0.860646	0.876617
ATP5L	-0.995134	0.894005
ATP5O	-0.88708	0.902947
ATP6AP2	-0.945525	0.892219
ATP6V0A1	-0.781299	0.876501
ATP6V0C	-0.951604	0.944657
ATP6V0E1	0.743889	-0.897234
ATP6V0E2	-0.966165	0.968588
ATP6V1A	-0.685014	0.873913
ATP6V1C1	-0.771518	0.923471
ATP6V1E1	-0.934001	0.962032
ATP6V1E2	0.862205	-0.905996
ATP6V1H	-0.780251	0.935837
ATP8A1	-0.843935	0.935217
ATP8B2	0.842388	-0.966353
ATP8B3	0.903428	-0.895817
ATP9A	-0.786947	0.961197
ATRN	-0.815555	0.968787
ATXN1	-0.977623	0.962001
ATXN10	-0.851725	0.934563
ATXN7L1	0.765295	-0.829852
ATXN7L2	0.930546	-0.947235
AUP1	0.812639	-0.847814
AVP	0.92541	-0.902236
AVPI1	-0.686946	0.898928
AZI2	-0.92717	0.85694
AZIN1	-0.947365	0.902135
B3GALT1	-0.876086	0.808929
B3GALT4	0.844625	-0.802446
B3GAT1	-0.875403	0.965067
B3GNT3	-0.802171	0.821293
B3GNT4	-0.911068	0.923322
B3GNT7	0.926316	-0.8838
B3GNT8	0.938339	-0.970632
B3GNT9	0.937832	-0.951831
B3GNTL1	0.903298	-0.838509
B4GALNT1	-0.884167	0.978086
B4GALT1	0.952832	-0.951933
B9D2	0.933187	-0.947727
BACE2	0.961046	-0.922263
BACH2	0.784246	-0.915384
BAG4	-0.932852	0.904402
BAGE	0.857377	-0.832253
BAIAP2	-0.6579	0.893553
BAMBI	-0.839747	0.95542
BANK1	0.751946	-0.930861
BAP1	-0.859262	0.958586
BARD1	0.844669	-0.887022
BAZ1A	0.83165	-0.943335
BAZ2B	-0.931568	0.814938
BBOX1	-0.822078	0.942188
BBS1	-0.947223	0.979163
BBS5	0.935641	-0.87954
BBS7	-0.904702	0.964754
BCAM	0.953011	-0.805994
BCAN	-0.776494	0.929091
BCAP29	-0.937754	0.983692
BCAR3	-0.86701	0.969592
BCAS1	-0.885205	0.97099
BCAT1	-0.861559	0.935849
BCDIN3D	0.833588	-0.970441
BCHE	-0.884444	0.958729
BCKDHB	-0.920423	0.89768
BCL2	0.855657	-0.854117
BCL2L11	0.876857	-0.91245
BCL2L12	0.875843	-0.981563
BCL3	0.934381	-0.956364
BCL6	0.924664	-0.939977
BCL9	-0.889223	0.893246
BCLAF1	-0.980022	0.896433
BCOR	0.913859	-0.91321
BEGAIN	-0.765361	0.949033
BEND2	0.775199	-0.941106
BEST4	0.961494	-0.929483
BET1	-0.949923	0.916895
BEX1	-0.879683	0.991044
BEX4	-0.907919	0.987249
BHLHE23	0.968297	-0.873386
BHMT	-0.919461	0.921488
BICD1	-0.856839	0.895509
BIN3	0.91397	-0.863701
BIRC2	-0.959679	0.813789
BIRC3	0.632717	-0.81858
BLM	0.930854	-0.900279
BMF	0.83453	-0.971917
BMP15	-0.821839	0.965511
BMP2	-0.852108	0.940035
BMP3	-0.926043	0.834922
BMP5	-0.896734	0.835481
BMP7	-0.892164	0.905773
BMP8B	0.984797	-0.945221
BMPR1A	-0.85874	0.921672
BNIP1	-0.843841	0.803729
BNIP3	-0.87264	0.986525
BOLA1	0.875043	-0.81485
BPIFB1	0.907638	-0.857492
BRD2	0.792195	-0.898043
BRD7P3	0.912795	-0.88429
BRI3	0.750566	-0.863607
BRIX1	0.676869	-0.818257
BRS3	-0.915359	0.824239
BRSK2	-0.855765	0.929371
BSN	-0.85822	0.98724
BTBD3	-0.913495	0.971175
BTBD7	0.957834	-0.910023
BTC	-0.858277	0.85919
BTF3P11	0.985302	-0.86279
BTG1	0.653044	-0.88413
BTG4	-0.752975	0.934184
BTK	0.767492	-0.922493
BTN2A2	0.785647	-0.901099
BTN3A2	0.795659	-0.931936
BTN3A3	0.794519	-0.882958
BZW2	-0.899195	0.838246
C10orf12	0.861235	-0.883442
C10orf54	0.819996	-0.967005
C11orf31	0.736916	-0.826805
C11orf45	0.777354	-0.908966
C11orf87	-0.792705	0.860827
C11orf88	0.722335	-0.910393
C12orf65	0.807959	-0.943533
C14orf93	0.838594	-0.916846
C15orf32	0.791928	-0.959366
C15orf39	0.930574	-0.806727
C15orf40	0.673464	-0.865325
C15orf52	0.862985	-0.948121
C15orf54	0.771545	-0.942674
C15orf62	0.633657	-0.819014
C16orf52	0.697052	-0.804553
C16orf70	0.746896	-0.858552
C16orf74	0.884187	-0.94902
C16orf82	0.618928	-0.818497
C16orf86	0.84761	-0.949442
C17orf47	0.711247	-0.890966
C17orf64	0.777054	-0.917349
C18orf12	0.959919	-0.950175
C18orf21	0.799852	-0.950058
C19orf18	0.718716	-0.838042
C19orf33	0.851444	-0.968851
C19orf44	0.963688	-0.954452
C19orf52	0.775766	-0.936584
C19orf73	0.950606	-0.884144
C1D	-0.810685	0.804714
C1orf100	0.82272	-0.948527
C1orf115	-0.723684	0.818364
C1orf158	0.951613	-0.966986
C1orf162	0.820428	-0.975496
C1orf167	0.705623	-0.897811
C1orf228	0.969387	-0.877685
C1orf56	0.897506	-0.889897
C1QB	-0.761705	0.838857
C1QL1	-0.897647	0.958638
C1QTNF5	0.750314	-0.90061
C1QTNF6	0.922549	-0.973954
C1R	-0.69157	0.816689
C2	0.888307	-0.88978
C20orf141	0.950087	-0.946734
C20orf181	0.881236	-0.811284
C20orf197	0.78839	-0.949273
C21orf58	0.887171	-0.978938
C22orf34	0.645896	-0.833657
C22orf39	0.61625	-0.806182
C22orf42	0.727128	-0.857129
C2CD2	-0.831549	0.933628
C2CD3	0.924339	-0.903236
C2CD4B	0.707604	-0.820661
C2orf68	0.810921	-0.920541
C2orf88	0.768225	-0.922194
C3	-0.906863	0.940755
C3AR1	0.845394	-0.910908
C3orf22	0.650434	-0.845418
C4orf33	0.738326	-0.912651
C5AR1	0.991654	-0.881432
C5AR2	0.928884	-0.823582
C5orf56	0.878877	-0.971817
C5orf63	0.934756	-0.898103
C6orf1	0.862477	-0.918756
C6orf118	0.896925	-0.968782
C6orf163	0.853974	-0.983521
C6orf201	0.965743	-0.863835
C6orf25	0.878808	-0.881865
C6orf89	0.816619	-0.87691
C7	-0.760043	0.952282
C7orf34	0.742771	-0.916307
C8orf58	0.81958	-0.935855
C9orf163	0.892768	-0.922799
C9orf47	0.684065	-0.879114
C9orf50	0.658327	-0.808466
C9orf62	0.963543	-0.943119
C9orf84	0.945902	-0.976843
CA10	-0.837771	0.945788
CABP1	-0.802594	0.96412
CABP5	0.962757	-0.806758
CACNA1G	-0.854527	0.886221
CACNA2D3	-0.88881	0.890326
CACNA2D4	0.789656	-0.962964
CACNB2	-0.759495	0.928734
CACNB4	-0.791184	0.892208
CACNG4	-0.884446	0.818925
CACYBP	-0.86445	0.963243
CAD	0.69298	-0.80081
CADM1	-0.901167	0.976473
CADM2	-0.840918	0.88178
CADPS	-0.850359	0.947938
CALB1	-0.830387	0.913405
CALB2	-0.888243	0.961047
CALCOCO2	0.708961	-0.808749
CALCRL	-0.848926	0.881414
CALD1	-0.840796	0.963394
CALM1	-0.894163	0.977621
CALML4	0.801915	-0.884375
CAMK1G	-0.857431	0.966925
CAMK2A	-0.840601	0.972704
CAMK2B	-0.923683	0.980628
CAMK2N1	-0.846543	0.985874
CAMKV	-0.83131	0.961847
CAMSAP1	-0.959588	0.967743
CAMTA1	-0.957582	0.98502
CAND1	-0.964138	0.949711
CAND2	-0.746566	0.947261
CAP2	-0.887393	0.991994
CAPG	0.876992	-0.966507
CAPN12	0.88048	-0.963215
CAPN2	0.808204	-0.862878
CAPNS2	0.947857	-0.955582
CAPRIN2	-0.883347	0.937763
CAPS2	-0.843711	0.811887
CAPZA1	0.695912	-0.858598
CARS	-0.97157	0.916066
CASC3	0.975738	-0.839707
CASD1	-0.923638	0.96406
CASKIN2	-0.810401	0.942771
CASP10	0.912046	-0.906425
CASP4	0.889467	-0.973226
CASP6	0.778262	-0.907757
CASP7	0.872618	-0.912699
CASP8	0.842156	-0.955838
CASP8AP2	-0.959407	0.8762
CASQ1	-0.796875	0.901032
CASQ2	-0.881314	0.829681
CASS4	0.947707	-0.918182
CATSPER1	0.793949	-0.955476
CATSPER3	0.774441	-0.838225
CAV1	-0.78604	0.919451
CBFB	0.605902	-0.812666
CBLB	0.664507	-0.85567
CBLN2	-0.774695	0.862641
CBR1	-0.706609	0.843193
CBY1	-0.826816	0.908475
CC2D1B	0.755553	-0.899904
CCDC102A	0.952025	-0.811141
CCDC102B	-0.862895	0.868606
CCDC106	-0.830038	0.943406
CCDC114	0.783223	-0.883789
CCDC120	0.920321	-0.935911
CCDC125	0.797664	-0.960664
CCDC137	0.774473	-0.887934
CCDC146	0.852309	-0.92888
CCDC149	0.829911	-0.890357
CCDC153	0.830423	-0.944987
CCDC17	0.765587	-0.889313
CCDC185	0.929114	-0.86166
CCDC25	-0.730959	0.895348
CCDC57	0.914222	-0.981035
CCDC61	0.858316	-0.936882
CCDC69	0.804125	-0.921332
CCDC81	-0.895509	0.837844
CCDC85B	-0.628539	0.800551
CCDC87	-0.9235	0.870017
CCDC88C	0.800667	-0.928362
CCDC91	-0.843155	0.89939
CCDC96	0.921887	-0.892866
CCDC97	0.831327	-0.935855
CCL19	-0.666253	0.906963
CCL25	-0.9287	0.813171
CCL4	0.782521	-0.873479
CCL5	0.734083	-0.915508
CCNC	-0.985782	0.921715
CCND1	-0.82448	0.930432
CCNG2	-0.969649	0.882409
CCNK	0.695845	-0.872132
CCNL1	0.626256	-0.858711
CCNL2	0.757868	-0.852489
CCNO	-0.862579	0.896961
CCNT2	-0.964734	0.886412
CCR5	0.856396	-0.914427
CCR7	0.845422	-0.963782
CCT2	-0.902505	0.948822
CCT7	-0.985533	0.881754
CD14	0.704111	-0.902844
CD151	-0.906328	0.872755
CD163	0.822283	-0.943516
CD19	0.78953	-0.933697
CD2	0.825143	-0.947937
CD200	-0.903652	0.992732
CD244	0.914112	-0.958689
CD27	0.873495	-0.967241
CD28	0.889407	-0.951822
CD300A	0.993148	-0.880012
CD300C	0.693846	-0.892231
CD300LB	0.875033	-0.968053
CD33	0.828766	-0.949368
CD36	0.779303	-0.92777
CD37	0.800756	-0.951098
CD3D	0.717772	-0.906191
CD3G	0.859416	-0.954552
CD4	0.915168	-0.938185
CD44	0.782382	-0.930409
CD46	-0.969483	0.809117
CD48	0.788556	-0.945688
CD5	0.845921	-0.93118
CD52	0.783059	-0.930585
CD53	0.840482	-0.901859
CD55	0.829165	-0.947062
CD58	0.680326	-0.867208
CD6	0.738947	-0.861026
CD68	0.7377	-0.950745
CD79B	0.641493	-0.845436
CD82	0.890568	-0.854256
CD84	0.832447	-0.939392
CD86	0.696534	-0.880097
CD8A	0.822285	-0.929533
CD8B	0.898467	-0.954224
CD93	0.766644	-0.930987
CD96	0.765087	-0.912176
CDA	0.89124	-0.970379
CDADC1	-0.91364	0.883398
CDC20	0.94671	-0.904327
CDC25B	0.733096	-0.903305
CDC42BPA	-0.871512	0.962202
CDC42EP3	0.82798	-0.807731
CDC42EP5	0.957873	-0.833756
CDC6	-0.876354	0.871346
CDCA7L	0.91043	-0.974934
CDCA8	0.839712	-0.829669
CDH11	-0.899112	0.983662
CDH12	-0.827872	0.955915
CDH13	-0.789351	0.944555
CDH17	-0.913616	0.923783
CDH18	-0.831288	0.944238
CDH19	-0.850924	0.929546
CDH2	-0.827629	0.961303
CDH23	0.780777	-0.924777
CDH3	-0.813066	0.885947
CDH8	-0.837978	0.962122
CDK5	-0.827127	0.977376
CDK5R1	-0.843864	0.977657
CDK5RAP2	0.85255	-0.868987
CDK5RAP3	0.684353	-0.876133
CDK8	-0.788822	0.801172
CDKAL1	0.928443	-0.916099
CDKL2	-0.9136	0.971131
CDKL5	0.879282	-0.82925
CDKN2AIP	-0.915414	0.802148
CDO1	-0.875593	0.992244
CDS1	-0.888176	0.992369
CDSN	0.946487	-0.903801
CDT1	0.95416	-0.89478
CDYL	-0.928813	0.893996
CEACAM19	0.934905	-0.959169
CEACAM21	0.759606	-0.868117
CEACAM3	0.889858	-0.878181
CEACAM4	0.92312	-0.88873
CEACAM8	0.739198	-0.847759
CEBPA	0.863722	-0.880335
CEBPE	0.928212	-0.811169
CECR2	0.799052	-0.827216
CELA2B	0.884167	-0.8339
CELF2-AS1	0.862347	-0.834858
CELSR2	-0.865868	0.987918
CELSR3	-0.895511	0.990524
CENPN	-0.800863	0.805456
CENPQ	-0.909501	0.851506
CENPU	0.951094	-0.832382
CEP120	0.740505	-0.88447
CEP135	0.738733	-0.893814
CEP290	-0.927467	0.927793
CEP63	0.773428	-0.806558
CEP70	-0.918195	0.946445
CEP95	0.930781	-0.858158
CES1	0.871603	-0.975372
CETN2	-0.849343	0.897657
CETN3	-0.948084	0.892672
CFD	0.833589	-0.966736
CFI	-0.845957	0.832228
CFLAR	0.689722	-0.889766
CFP	0.903315	-0.980546
CGA	-0.747495	0.94973
CGREF1	-0.789977	0.935665
CH25H	-0.909598	0.931432
CHADL	0.871367	-0.875097
CHCHD2	-0.898075	0.865267
CHD5	-0.695882	0.915661
CHD7	0.74015	-0.804658
CHGB	-0.849263	0.963446
CHL1	-0.874503	0.991269
CHM	-0.952963	0.886788
CHMP5	-0.950127	0.914966
CHN1	-0.875965	0.991071
CHORDC1	-0.755641	0.821412
CHPF	-0.884176	0.969975
CHRD	-0.791672	0.902064
CHRDL1	-0.876264	0.982428
CHRM5	-0.704794	0.802521
CHRNA10	0.977717	-0.89397
CHRNB2	-0.817591	0.805401
CHST1	-0.853597	0.986714
CHST10	-0.667017	0.905554
CHST11	0.933077	-0.923834
CHST12	0.886406	-0.958529
CHST14	0.862647	-0.979857
CHST3	-0.935048	0.879823
CHSY1	0.842663	-0.904696
CHTF8	0.779614	-0.906786
CIITA	0.913316	-0.892295
CINP	-0.884548	0.932092
CISH	0.851732	-0.927295
CITED1	-0.882266	0.949481
CITED4	0.874487	-0.9454
CKAP2L	0.682298	-0.825587
CKB	-0.871656	0.979933
CKMT2	-0.929124	0.971451
CLASP1	-0.819589	0.910208
CLASP2	-0.673333	0.849792
CLC	0.990494	-0.906144
CLCA4	-0.853465	0.866152
CLCN3	-0.949734	0.975563
CLCN4	-0.832671	0.968127
CLCN6	-0.648082	0.881953
CLDN1	-0.912082	0.958649
CLDN10	-0.806968	0.94472
CLDN22	-0.720389	0.801957
CLDN3	0.936553	-0.822274
CLDN9	0.944314	-0.893489
CLDND1	-0.751478	0.845556
CLEC2D	0.638355	-0.832088
CLEC4A	0.782424	-0.94461
CLEC4C	0.820022	-0.896482
CLEC4D	0.817904	-0.95526
CLEC4E	0.914135	-0.946824
CLGN	-0.862964	0.929434
CLIP2	-0.842661	0.966768
CLIP4	-0.972246	0.929229
CLMN	-0.781806	0.815479
CLN3	0.731518	-0.876639
CLN5	0.832406	-0.805523
CLN8	-0.886318	0.891607
CLOCK	-0.960679	0.953257
CLPTM1	-0.976725	0.954031
CLSTN2	-0.814953	0.923006
CLSTN3	-0.877827	0.925236
CLTA	-0.773498	0.895485
CLTB	-0.845479	0.867471
CLU	-0.612883	0.805458
CLUL1	-0.903355	0.930376
CMTM2	0.91527	-0.986547
CMTM3	0.841848	-0.972176
CMTM7	0.779132	-0.961699
CNDP1	-0.803775	0.805954
CNGA3	-0.890666	0.834933
CNIH3	-0.744759	0.92166
CNKSR2	-0.846653	0.924373
CNN2	0.866957	-0.929222
CNN3	-0.883723	0.971162
CNNM1	-0.858785	0.983974
CNNM4	0.908535	-0.855106
CNOT2	0.879517	-0.904052
CNOT4	-0.938212	0.912929
CNOT6	-0.946203	0.82678
CNOT6L	0.745008	-0.873598
CNPY4	0.769779	-0.886887
CNR1	-0.886973	0.984632
CNR2	0.886385	-0.830718
CNTN1	-0.85143	0.961409
CNTN2	-0.894784	0.956854
CNTNAP2	-0.840464	0.956214
CNTNAP5	-0.839231	0.806294
CNTRL	0.967051	-0.878537
COBL	-0.860395	0.986818
COBLL1	-0.826208	0.843724
COG8	0.805729	-0.939163
COL11A2	-0.779143	0.807939
COL16A1	-0.828704	0.969405
COL21A1	-0.843347	0.917875
COL28A1	0.621047	-0.803893
COL4A1	-0.896089	0.961808
COL4A5	-0.834273	0.944377
COL4A6	-0.869101	0.87143
COL5A1	-0.848485	0.895862
COL5A3	-0.908591	0.955569
COL6A3	0.94107	-0.894258
COMMD10	-0.968516	0.872684
COMTD1	0.827217	-0.953847
COPA	-0.946687	0.816494
COPB1	-0.99446	0.879605
COPS4	-0.800255	0.891625
COPS7A	-0.773534	0.858206
COPS7B	-0.970955	0.866418
CORO2A	0.853876	-0.870862
CORO2B	-0.832436	0.974777
COX11	-0.728236	0.93518
COX4I1	-0.818275	0.803054
COX5A	-0.837471	0.823601
COX6C	-0.972547	0.948276
COX7A1	-0.824034	0.975057
COX7A2	-0.855474	0.87299
COX7B	-0.965383	0.903897
COX7C	-0.889522	0.855711
CPA4	-0.893973	0.803135
CPAMD8	0.870695	-0.906459
CPE	-0.889356	0.984456
CPEB1	-0.875049	0.984829
CPEB3	-0.930072	0.920051
CPNE6	-0.623424	0.847252
CPPED1	0.816341	-0.866322
CPS1	-0.900658	0.916569
CPSF3L	-0.979255	0.866633
CPT2	0.694406	-0.81296
CR1L	0.88037	-0.915387
CR2	0.863827	-0.925252
CRBN	-0.973684	0.860178
CREB3	-0.756197	0.872994
CREB3L3	0.951693	-0.92016
CREB3L4	0.922845	-0.980414
CREBBP	0.706145	-0.827884
CREG1	-0.98029	0.871064
CRH	-0.703617	0.863233
CRHBP	-0.729754	0.877709
CRHR2	0.97727	-0.89394
CRIP1	0.793325	-0.934233
CRKL	-0.973395	0.859799
CRLF1	-0.798022	0.917484
CRLF3	0.79379	-0.904936
CROT	-0.931303	0.89979
CRTAC1	-0.781381	0.89168
CRTC1	0.944969	-0.80279
CRY1	-0.970647	0.847843
CRYAB	-0.895379	0.973795
CRYBB3	0.900194	-0.843524
CRYGS	0.853442	-0.951122
CRYM	-0.879177	0.985834
CRYZL1	-0.97113	0.947457
CSE1L	-0.883556	0.938457
CSF1R	0.790887	-0.874743
CSF2RA	0.648255	-0.860755
CSF2RB	0.994992	-0.930396
CSMD3	-0.792425	0.815309
CSN2	-0.853655	0.855542
CSNK1A1P1	0.974613	-0.898933
CSPG4	-0.66769	0.822608
CSPG5	-0.85388	0.975564
CSRP1	-0.84692	0.933715
CSRP2	-0.85025	0.980719
CST3	-0.967424	0.873183
CST5	0.978961	-0.866243
CST7	0.801566	-0.946906
CSTA	0.830316	-0.949532
CSTF3	-0.719907	0.822755
CTAGE5	0.935602	-0.807351
CTBP1-AS2	0.898234	-0.817034
CTBP2	0.926982	-0.90491
CTBS	0.880565	-0.954662
CTDP1	0.804113	-0.829713
CTDSP1	0.89818	-0.974857
CTDSP2	0.914864	-0.985667
CTDSPL	-0.965056	0.928291
CTGF	-0.790488	0.936541
CTH	-0.810076	0.935391
CTNNA2	-0.864908	0.994249
CTNNAL1	-0.790565	0.896913
CTNNBIP1	-0.644104	0.806574
CTNS	0.686421	-0.836897
CTRL	0.911044	-0.916049
CTSA	0.921975	-0.928832
CTSC	0.817547	-0.931989
CTSS	0.850769	-0.960001
CTSZ	0.797111	-0.914228
CTTN	-0.967148	0.964178
CTU2	0.903342	-0.954305
CUBN	-0.793776	0.808888
CUL5	-0.958499	0.916713
CUX2	-0.655497	0.837157
CX3CL1	-0.891614	0.985075
CXCL1	0.924783	-0.95448
CXCL14	-0.839089	0.968616
CXCL16	0.839943	-0.949682
CXCL5	0.815772	-0.900841
CXCR1	0.915511	-0.933693
CXCR4	0.889174	-0.959949
CXCR5	0.807116	-0.915478
CXCR6	0.921108	-0.906399
CXXC4	-0.75655	0.861244
CYB561A3	0.901801	-0.866817
CYB561D1	0.809509	-0.940723
CYB5A	-0.790684	0.857155
CYB5R2	-0.727465	0.842546
CYB5RL	0.773979	-0.908467
CYBA	0.676731	-0.877555
CYBB	0.79411	-0.944542
CYP11B1	0.973917	-0.894179
CYP20A1	0.725835	-0.925113
CYP26B1	-0.753605	0.885801
CYP2B6	0.928262	-0.843166
CYP2C18	-0.862887	0.815708
CYP2C8	-0.921223	0.950237
CYP2J2	-0.84154	0.917164
CYP2R1	0.70565	-0.853582
CYP2W1	0.9665	-0.901227
CYP3A43	0.959361	-0.849484
CYP3A5	0.980591	-0.885894
CYP46A1	-0.823589	0.9651
CYP4F11	-0.826051	0.804813
CYP4F2	0.966262	-0.883999
CYP4F22	0.740997	-0.888506
CYP4F3	0.749676	-0.904348
CYP4F30P	0.987799	-0.896069
CYP4F8	0.956586	-0.834827
CYP4X1	-0.806254	0.835041
CYP7B1	-0.901894	0.865702
CYR61	-0.808446	0.935818
CYSLTR1	0.736298	-0.909037
CYSLTR2	-0.841004	0.905743
CYTH1	0.742037	-0.808538
CYTH4	0.868056	-0.935692
CYTIP	0.870089	-0.952057
D2HGDH	0.803373	-0.911095
DAAM1	-0.90953	0.935999
DAAM2	-0.785129	0.934882
DACH1	-0.681733	0.80231
DAG1	-0.938919	0.969068
DAGLA	-0.793146	0.842718
DAP3	0.925058	-0.910775
DAZAP1	0.882143	-0.843909
DAZAP2	0.771315	-0.929037
DBNDD1	-0.897235	0.952939
DBR1	0.823271	-0.822689
DCBLD2	-0.77651	0.818824
DCHS1	-0.868059	0.951793
DCHS2	-0.8744	0.875053
DCK	-0.947199	0.841279
DCLK2	-0.806726	0.884698
DCLRE1A	-0.613074	0.871759
DCP1A	0.945103	-0.881816
DCPS	0.762398	-0.819849
DCST2	0.958033	-0.928744
DCTN3	-0.79295	0.86741
DCTN4	-0.759839	0.886162
DCTN5	-0.973166	0.846392
DCTN6	-0.725357	0.942102
DCUN1D1	-0.939281	0.884354
DCUN1D3	0.758616	-0.892987
DCUN1D4	-0.93486	0.984195
DCX	-0.826219	0.966606
DDA1	-0.849965	0.827198
DDAH1	-0.870018	0.988384
DDB2	0.921732	-0.95594
DDN	-0.851865	0.954393
DDR1	-0.772742	0.931805
DDR2	-0.854228	0.93667
DDX25	-0.889867	0.991802
DDX58	0.933166	-0.93272
DDX60L	0.874861	-0.985332
DEAF1	-0.665444	0.863476
DECR1	0.829531	-0.927869
DEF6	0.826703	-0.951551
DEFA4	0.88379	-0.942177
DEFB103A	0.706854	-0.911355
DEFB108B	0.796787	-0.959957
DENND1A	0.841	-0.806689
DENND2D	0.877248	-0.970697
DENND3	0.91479	-0.831332
DENR	-0.96887	0.873823
DERL2	0.890729	-0.972565
DERL3	0.87731	-0.928259
DFNA5	-0.885956	0.98172
DGCR5	-0.787356	0.819637
DGCR6L	0.870279	-0.909395
DGKB	-0.864875	0.981978
DGKE	-0.913534	0.928781
DGKG	-0.791057	0.854066
DHODH	0.971243	-0.909366
DHPS	-0.824392	0.821547
DHRS12	0.92592	-0.875303
DHRS13	0.785117	-0.927763
DHRS7	0.747214	-0.816077
DHRS7C	0.789134	-0.90939
DHX35	0.772185	-0.847521
DHX58	0.882537	-0.936652
DHX8	0.794135	-0.816816
DIAPH1	0.878658	-0.973951
DIDO1	0.90853	-0.906539
DIO2	-0.814472	0.917616
DIP2C	-0.853115	0.987267
DIRC1	0.922741	-0.884381
DISP1	0.900964	-0.914272
DIXDC1	-0.916916	0.987599
DKK1	-0.839834	0.857959
DKK3	-0.850035	0.98063
DLAT	-0.726163	0.896445
DLC1	-0.839293	0.96455
DLEC1	0.871323	-0.863889
DLEU2L	0.884235	-0.902537
DLG2	-0.861454	0.962514
DLG5	-0.76088	0.927664
DLGAP2	-0.80142	0.958377
DLGAP3	0.892115	-0.825178
DLST	0.795154	-0.937154
DMRTA1	0.825144	-0.915048
DMXL1	-0.946016	0.923546
DMXL2	-0.954046	0.942854
DNAJA2	-0.951915	0.889275
DNAJB14	-0.84861	0.869099
DNAJB5	-0.878924	0.894621
DNAJC12	-0.869289	0.97808
DNAJC16	-0.890718	0.900301
DNAJC27	0.872112	-0.879092
DNAJC3	0.907082	-0.904642
DNAJC4	0.84015	-0.890159
DNAJC6	-0.835202	0.968367
DNALI1	-0.831182	0.898291
DNASE1L3	0.912612	-0.912898
DNER	-0.828007	0.860538
DNHD1	0.826162	-0.930226
DNM1L	-0.8962	0.960239
DOC2A	-0.8469	0.960459
DOCK1	-0.853744	0.976877
DOCK10	0.730573	-0.845069
DOCK11	0.704289	-0.896034
DOCK2	0.995086	-0.881167
DOCK4	-0.635534	0.860307
DOCK5	0.798046	-0.817317
DOCK6	-0.727147	0.833158
DOCK8	0.853549	-0.97815
DOCK9	-0.747255	0.920761
DOK1	0.898666	-0.852687
DOK2	0.753907	-0.893234
DOK5	-0.877698	0.978863
DONSON	-0.819671	0.85449
DPEP2	0.879428	-0.980163
DPEP3	0.978935	-0.90246
DPF1	-0.827405	0.938866
DPF2	-0.972709	0.831959
DPP10	-0.839914	0.890259
DPP6	-0.872931	0.980114
DPT	0.960642	-0.84288
DPY19L1	-0.843578	0.858156
DPY19L2	-0.818989	0.81748
DPY19L2P2	-0.864299	0.984079
DPY19L4	-0.829054	0.928975
DPYSL3	-0.833284	0.951085
DPYSL4	-0.655147	0.897458
DRAM1	0.788316	-0.892492
DRD1	-0.809844	0.907322
DRD4	0.987632	-0.925948
DRD5	-0.766444	0.851471
DRP2	-0.830427	0.956114
DSCAM	-0.861881	0.946807
DSCR3	0.667056	-0.836463
DST	-0.866885	0.962118
DTX4	-0.856212	0.96909
DTYMK	0.907255	-0.919532
DUS3L	0.742645	-0.90178
DUS4L	-0.889195	0.834772
DUSP14	-0.881481	0.96381
DUSP15	0.959381	-0.921773
DUSP18	0.808494	-0.881299
DUSP3	-0.855899	0.885151
DUSP8	-0.649338	0.848779
DYNC1H1	-0.814324	0.947877
DYNC1I1	-0.886899	0.986013
DYNC1I2	-0.95482	0.894482
DYNC2H1	-0.853083	0.920964
DYNC2LI1	-0.83617	0.953363
DYNLL1	-0.755456	0.923073
DYNLRB2	-0.833441	0.808118
DYNLT3	-0.888591	0.952719
DYRK3	-0.721083	0.822448
DYSF	0.884639	-0.804622
DZIP1	-0.882306	0.978684
E2F2	0.947577	-0.948684
EBAG9	-0.845252	0.855608
EBF4	0.944621	-0.958657
EBLN2	0.967855	-0.849898
ECHS1	-0.778794	0.918043
ECM1	-0.668174	0.811321
EDA2R	-0.848272	0.804469
EDARADD	0.954209	-0.951315
EDEM1	0.765226	-0.873306
EDEM3	-0.887402	0.866724
EDIL3	-0.843269	0.948332
EDN1	-0.777789	0.857367
EDN3	-0.747067	0.876742
EDNRA	-0.848242	0.927767
EDNRB	-0.847174	0.936028
EEA1	-0.957739	0.940276
EEF1D	0.901049	-0.964693
EFCAB1	-0.74621	0.821508
EFCAB12	0.898972	-0.831009
EFEMP1	-0.887338	0.958921
EFHD1	-0.885385	0.966786
EFNA1	-0.849327	0.926014
EFNA3	-0.841512	0.937942
EFNA5	-0.717245	0.868928
EFNB3	-0.868392	0.969288
EFR3A	-0.858758	0.921294
EFS	-0.936086	0.972855
EGFL7	-0.764114	0.869091
EGR4	-0.865512	0.965219
EHBP1	-0.936447	0.991731
EHD2	-0.775623	0.807899
EHD4	0.841728	-0.871143
EHMT1	0.828878	-0.909557
EI24	-0.879258	0.93896
EIF1AD	0.904652	-0.96113
EIF2AK3	-0.616552	0.868006
EIF2S2	-0.964706	0.909961
EIF3D	0.871913	-0.963642
EIF3F	0.693354	-0.881561
EIF3H	0.856235	-0.92613
EIF4A3	0.837743	-0.871259
EIF4EBP1	0.837634	-0.927904
EIF4EBP2	0.955815	-0.92985
EIF5A2	-0.805083	0.915002
ELAC1	0.900318	-0.865604
ELAVL2	-0.876628	0.989805
ELAVL3	-0.866601	0.926776
ELF1	0.729208	-0.906031
ELF2	0.877538	-0.945554
ELF4	0.881724	-0.977627
ELF5	0.969657	-0.887874
ELK1	-0.965197	0.944503
ELK3	0.809192	-0.934066
ELL	0.889874	-0.945143
ELMO1	-0.817626	0.89292
ELMO3	0.866719	-0.926415
ELMOD1	-0.809253	0.846637
ELOVL2	-0.896344	0.979221
ELOVL5	-0.971259	0.808407
ELOVL6	-0.776891	0.931592
EMB	0.870041	-0.971517
EMCN	-0.910185	0.943724
EMID1	-0.864091	0.980418
EMILIN2	0.991395	-0.864239
EMILIN3	0.928481	-0.86841
EMP3	0.812154	-0.950051
EMX1	-0.847392	0.904437
EMX2	-0.8764	0.965889
ENAH	-0.878353	0.988375
ENDOD1	-0.761494	0.849751
ENO2	-0.76555	0.935219
ENO3	0.913275	-0.969341
ENOX1	-0.762069	0.947158
ENPP2	-0.805258	0.944134
ENPP4	-0.974479	0.949676
ENSA	-0.742422	0.877559
ENTPD2	0.963587	-0.887606
ENTPD3	-0.901069	0.979187
ENTPD6	-0.631434	0.805218
EPB41	0.8185	-0.922011
EPB41L2	-0.849384	0.968536
EPB41L3	-0.851603	0.969905
EPB41L4B	-0.798662	0.8958
EPHA4	-0.65825	0.885431
EPHB1	-0.777371	0.890372
EPHB3	-0.757622	0.85258
EPHX1	-0.876791	0.966578
EPHX2	0.851334	-0.930445
EPPK1	0.80057	-0.888239
EPRS	-0.983638	0.859745
EPS15	-0.670229	0.886701
EPS8	-0.923194	0.970946
EPSTI1	0.70227	-0.909587
EPYC	-0.853966	0.80577
ERAP2	0.863777	-0.96187
ERBB3	-0.806566	0.908814
ERBB4	-0.875504	0.972031
ERCC2	0.898318	-0.860159
ERGIC1	0.821193	-0.905301
ERLIN2	-0.850657	0.840583
ERMP1	-0.911997	0.901937
ETS1	0.627443	-0.82207
ETV1	-0.814414	0.910662
ETV3	0.81008	-0.940216
ETV5	-0.793093	0.969226
EVI2B	0.793998	-0.946924
EXOC2	-0.873914	0.83654
EXOC3	-0.821821	0.849469
EXOC3L2	0.901726	-0.88704
EXOC5	-0.978167	0.920962
EXOSC10	0.628894	-0.805093
EXOSC2	-0.914595	0.826411
EXOSC4	-0.904573	0.894815
EXOSC5	-0.925701	0.858745
EXOSC7	0.676401	-0.866846
EXT1	-0.818021	0.82981
EXTL1	-0.711222	0.890292
EXTL2	-0.894343	0.969254
EYA4	-0.853888	0.895531
EZH2	0.923683	-0.944839
F13A1	0.826834	-0.951579
F13B	-0.606888	0.821875
F3	-0.816236	0.951961
F5	0.88396	-0.964227
F8	-0.852889	0.941779
F9	-0.862709	0.816114
FA2H	-0.824479	0.93902
FABP6	-0.747956	0.914248
FADS1	-0.940955	0.974057
FADS3	-0.910626	0.977663
FAHD2A	-0.64837	0.805303
FAIM2	-0.855008	0.974446
FAM101B	0.897369	-0.970747
FAM107A	-0.88741	0.967936
FAM109A	0.873649	-0.953766
FAM110A	0.876694	-0.986409
FAM110B	-0.87421	0.975511
FAM117A	0.90581	-0.941019
FAM117B	0.750829	-0.928067
FAM129A	0.846185	-0.96726
FAM129B	0.850346	-0.910603
FAM129C	0.918713	-0.986336
FAM131B	-0.804107	0.946925
FAM134B	-0.78053	0.944517
FAM135A	-0.927956	0.909545
FAM136A	0.676575	-0.867907
FAM13C	-0.768774	0.879436
FAM149A	-0.850204	0.975378
FAM155B	-0.879988	0.894887
FAM159A	0.648748	-0.869783
FAM160A2	0.831661	-0.946021
FAM160B1	0.748064	-0.883484
FAM166A	0.69438	-0.833204
FAM167B	0.940429	-0.957866
FAM170A	0.758796	-0.876439
FAM171B	-0.75203	0.802422
FAM181A	0.956228	-0.933289
FAM185A	0.909976	-0.859849
FAM19A5	-0.858988	0.869889
FAM207A	0.919519	-0.807091
FAM209B	0.916663	-0.854726
FAM20A	0.669501	-0.80103
FAM20B	-0.689241	0.805497
FAM222A-AS1	0.979362	-0.893857
FAM223A	0.966171	-0.93466
FAM227B	0.973326	-0.90168
FAM26F	0.73581	-0.920765
FAM46C	0.860117	-0.966793
FAM47C	0.930702	-0.908536
FAM50B	-0.729	0.892532
FAM53B	0.887242	-0.88162
FAM57A	-0.861481	0.907573
FAM60A	0.804885	-0.939853
FAM69A	-0.95722	0.927865
FAM78A	0.856998	-0.965007
FAM84A	-0.790904	0.859533
FAM8A1	-0.767437	0.832138
FAM96B	-0.995926	0.913321
FAM98A	-0.965847	0.971279
FANCD2	0.905958	-0.977707
FANCE	0.938677	-0.958089
FANCG	0.907724	-0.895005
FANCI	0.932645	-0.882027
FAP	-0.816694	0.808911
FARP1	-0.785715	0.9431
FAS	0.696437	-0.82539
FASLG	0.866199	-0.93649
FASN	-0.94194	0.933268
FASTKD3	-0.861306	0.80879
FAT3	-0.785736	0.870308
FBF1	0.803408	-0.850758
FBL	0.822845	-0.908931
FBLIM1	0.946691	-0.94573
FBN1	-0.878336	0.974585
FBN2	0.712587	-0.838473
FBP1	0.762274	-0.926403
FBRSL1	0.961724	-0.838588
FBXL13	0.935338	-0.91822
FBXL14	-0.950834	0.866954
FBXL18	-0.919971	0.874126
FBXL2	-0.815869	0.979668
FBXL4	0.840497	-0.813531
FBXL7	-0.676111	0.912708
FBXO21	-0.878609	0.953407
FBXO28	-0.866083	0.921772
FBXO34	-0.898541	0.933174
FBXO46	0.827946	-0.931765
FBXO7	0.984112	-0.937384
FBXW7	-0.645901	0.846137
FCAR	0.677572	-0.830353
FCER1G	0.856882	-0.93458
FCF1	0.840307	-0.914439
FCGBP	0.825527	-0.980274
FCGR2A	0.892515	-0.973677
FCGR3B	0.897223	-0.977227
FCGRT	0.911971	-0.953085
FCN1	0.837945	-0.966774
FCN2	0.914729	-0.86509
FCRL2	0.774372	-0.855708
FCRL3	0.749091	-0.937408
FCRL5	0.863156	-0.954205
FCRLB	0.904024	-0.893985
FDFT1	-0.979856	0.923804
FDXR	0.969588	-0.914859
FEM1B	-0.88933	0.955604
FEM1C	-0.853897	0.834499
FERMT2	-0.834875	0.953072
FERMT3	0.780364	-0.959598
FES	0.791243	-0.915518
FEZ1	-0.914295	0.988958
FEZ2	-0.811729	0.91827
FEZF2	-0.749748	0.891469
FFAR2	0.983976	-0.859379
FGD3	0.822843	-0.97218
FGF12	-0.848808	0.986079
FGF13	-0.792759	0.951798
FGF3	0.980582	-0.905291
FGF9	-0.603584	0.831569
FGFBP3	0.909729	-0.869584
FGFR2	-0.751495	0.908234
FGFR3	-0.816541	0.949062
FGL2	0.801093	-0.963858
FGR	0.860155	-0.975371
FHIT	0.935815	-0.838219
FHL1	-0.934415	0.976944
FHL5	-0.912886	0.943593
FHOD1	0.830958	-0.92447
FHOD3	-0.797672	0.956823
FIBCD1	0.768536	-0.800101
FIBP	-0.791419	0.863756
FITM1	0.876156	-0.818167
FKBP15	0.767184	-0.848453
FKBP1B	-0.704347	0.896189
FKBP3	-0.975356	0.949546
FKBP5	0.689564	-0.822445
FKBP9	-0.689967	0.847525
FLG	-0.84691	0.825284
FLI1	0.859782	-0.971508
FLII	0.860602	-0.88705
FLNA	0.743222	-0.828201
FLNC	-0.850397	0.809897
FLRT1	-0.856758	0.967427
FLRT2	-0.81951	0.972298
FLRT3	-0.856673	0.97522
FLT3LG	0.798818	-0.937119
FLT4	0.971358	-0.912665
FLVCR1	0.770792	-0.901162
FMNL1	0.851914	-0.860254
FN1	-0.850307	0.95051
FN3KRP	-0.942732	0.868259
FNBP4	0.726587	-0.910387
FNDC3A	-0.980354	0.924013
FNDC8	-0.906423	0.867525
FOLR1	0.931117	-0.810962
FOSL1	-0.954578	0.869284
FOXC2	0.95815	-0.923466
FOXE1	0.944935	-0.882013
FOXE3	0.90284	-0.846242
FOXF2	-0.8861	0.962553
FOXG1	-0.832467	0.964119
FOXN3	0.956215	-0.889025
FOXO1	0.934651	-0.92546
FOXP1	0.842754	-0.901127
FOXS1	0.961532	-0.910826
FPR1	0.885298	-0.950495
FPR2	0.917667	-0.949756
FRAT2	0.978424	-0.80785
FRK	-0.892877	0.820139
FRMD4B	-0.824011	0.815441
FRMPD4	-0.881067	0.982634
FRS3	-0.861133	0.896533
FRZB	-0.723994	0.921332
FSCN1	-0.855767	0.961563
FSD1	-0.872411	0.992672
FSHR	-0.881484	0.826
FSTL1	-0.912278	0.947846
FTHL17	0.956288	-0.922741
FUCA2	0.698523	-0.839186
FUT11	0.761991	-0.934326
FUT4	0.747132	-0.913994
FUT8	-0.919772	0.948523
FUT9	-0.878305	0.988536
FXR2	-0.979488	0.953338
FXYD3	-0.785241	0.808435
FXYD5	0.769389	-0.935106
FXYD7	-0.871704	0.994392
FYB	0.849186	-0.954375
FZD10	-0.926004	0.846227
FZD3	-0.773835	0.932306
FZD4	-0.850941	0.949485
FZD5	0.94687	-0.828488
FZD6	-0.864753	0.830094
G3BP2	-0.821783	0.930703
GAA	0.880071	-0.832972
GAB1	-0.813989	0.906717
GAB3	0.85619	-0.981323
GABARAPL2	-0.712447	0.891153
GABBR2	-0.853776	0.986456
GABRA1	-0.863181	0.976111
GABRA5	-0.807512	0.94978
GABRB1	-0.833421	0.973356
GABRB2	-0.896454	0.963231
GABRB3	-0.858049	0.971846
GABRD	-0.873756	0.975475
GABRG3	-0.88341	0.873671
GABRP	0.967201	-0.870404
GAD2	-0.857224	0.971528
GAL3ST1	-0.788744	0.879417
GALK1	0.797364	-0.943479
GALM	0.799815	-0.896867
GALNT11	-0.874183	0.971528
GALNT14	-0.672428	0.865085
GALNT2	-0.972468	0.941554
GALNT6	0.766822	-0.873072
GALR3	0.944182	-0.927885
GAP43	-0.831519	0.979374
GAPDH	-0.877939	0.974894
GARS	-0.946068	0.952594
GAS7	-0.913414	0.980998
GAS8	-0.671661	0.900659
GATA1	0.783006	-0.806119
GATA2	0.851793	-0.841446
GATAD2A	0.889662	-0.959794
GATM	-0.862577	0.970417
GBA	0.809009	-0.970843
GBAS	-0.983905	0.95294
GBGT1	0.686148	-0.904985
GBP2	0.837903	-0.955248
GBP6	0.947378	-0.907391
GCA	0.848179	-0.869023
GCAT	-0.84751	0.977046
GCC1	0.771763	-0.800543
GCH1	0.751178	-0.907904
GCHFR	0.682886	-0.838139
GCK	-0.871048	0.894588
GCLC	-0.971076	0.89553
GCM1	0.960596	-0.877322
GCNT7	0.655676	-0.853331
GCSAM	0.957099	-0.929119
GCSAML	0.842345	-0.844265
GDAP1L1	-0.837716	0.949294
GDI1	-0.777809	0.927223
GDNF	0.988524	-0.893259
GDPD3	0.656609	-0.803831
GEM	-0.925589	0.945014
GEMIN4	0.792463	-0.934599
GEMIN7	0.767065	-0.815841
GEMIN8	-0.834879	0.834534
GFAP	-0.600528	0.842497
GFOD1	-0.725997	0.905558
GFPT2	-0.765042	0.882341
GFRA1	-0.832974	0.920232
GFRA2	-0.706798	0.811785
GFRA3	0.944601	-0.896231
GGCX	0.935819	-0.827904
GGH	-0.874713	0.971346
GGT6	0.989581	-0.943452
GGTLC2	0.894465	-0.972061
GHDC	0.655223	-0.822554
GHITM	-0.837791	0.900514
GHR	-0.874879	0.929052
GHRHR	0.960842	-0.884625
GHSR	0.963451	-0.884191
GIGYF1	0.933654	-0.940241
GIMAP2	0.733506	-0.928468
GIMAP6	0.826141	-0.939149
GIMAP7	0.776512	-0.928148
GIPR	0.943746	-0.931219
GIT2	0.739708	-0.87783
GJA1	-0.860237	0.972944
GJB1	-0.775479	0.865816
GJD3	0.90542	-0.902686
GLA	0.766524	-0.810428
GLB1	0.750166	-0.846693
GLDC	-0.895327	0.953926
GLE1	0.786002	-0.889719
GLI1	-0.721028	0.913977
GLIPR2	0.829583	-0.977056
GLMN	-0.841779	0.849817
GLO1	-0.975028	0.969304
GLRB	-0.840687	0.9867
GLS2	-0.874042	0.977769
GLTPD2	0.924341	-0.958571
GMEB1	0.926292	-0.957338
GMNN	-0.928372	0.923068
GMPR	0.932769	-0.945696
GNA11	-0.669026	0.890719
GNAI1	-0.864199	0.986342
GNAL	-0.80175	0.918128
GNAO1	-0.940598	0.97867
GNB5	-0.960691	0.973567
GNG12	-0.848938	0.970861
GNG3	-0.860285	0.990738
GNG5	0.785415	-0.851669
GNRH2	0.91454	-0.86092
GOLGA2P5	0.933122	-0.82658
GON4L	0.876279	-0.951711
GOSR1	-0.626515	0.809517
GP1BA	0.769818	-0.82336
GP5	0.616921	-0.804727
GP9	0.766655	-0.893844
GPA33	0.768082	-0.844471
GPAA1	-0.815671	0.878297
GPANK1	0.927249	-0.825294
GPBAR1	0.759413	-0.948116
GPC5	-0.864951	0.951703
GPD1L	-0.845784	0.926635
GPD2	-0.881695	0.838852
GPM6B	-0.827706	0.969765
GPNMB	-0.772393	0.925539
GPR1	-0.792665	0.814396
GPR108	0.690328	-0.83979
GPR132	0.913887	-0.962058
GPR137	-0.937439	0.864966
GPR137B	-0.943502	0.907942
GPR146	0.972725	-0.914386
GPR153	0.962687	-0.86878
GPR156	0.899166	-0.928061
GPR158	-0.857172	0.877933
GPR160	0.76526	-0.920376
GPR162	-0.899233	0.875834
GPR171	0.900111	-0.955949
GPR176	-0.878929	0.977771
GPR18	0.606316	-0.823825
GPR183	0.82182	-0.932267
GPR19	-0.844757	0.981717
GPR20	0.923867	-0.888522
GPR21	-0.864157	0.845611
GPR22	-0.738095	0.915822
GPR25	0.947641	-0.886078
GPR65	0.727945	-0.894743
GPR78	0.952599	-0.941439
GPR84	0.896136	-0.959057
GPR85	-0.891576	0.968785
GPR88	-0.848447	0.923272
GPRASP1	-0.753087	0.898883
GPRC5B	-0.818385	0.941992
GPS1	-0.716439	0.823049
GPS2	0.664327	-0.863468
GPSM2	-0.781614	0.929863
GPSM3	0.842144	-0.963145
GPT	0.937447	-0.866904
GPX1	0.852094	-0.912265
GPX3	-0.718222	0.853193
GPX5	-0.898636	0.845027
GRAMD1C	-0.701643	0.837748
GRAMD3	-0.83431	0.949683
GRB2	0.979503	-0.933607
GREM2	-0.782473	0.899732
GRIA1	-0.877697	0.970929
GRIA2	-0.885206	0.986627
GRIA3	-0.816361	0.967996
GRIA4	-0.794879	0.877676
GRIK2	-0.828457	0.908205
GRIK4	-0.741277	0.858749
GRIK5	-0.974796	0.951155
GRIN2A	-0.887648	0.983535
GRIN2C	-0.822297	0.896315
GRIN2D	0.990209	-0.870749
GRINA	-0.805461	0.854846
GRIP1	-0.624761	0.805688
GRK4	-0.845132	0.883662
GRK6	0.85535	-0.877239
GRM1	-0.85037	0.963539
GRM2	-0.763979	0.853566
GRM5	-0.843976	0.976566
GRM6	-0.928327	0.873455
GRM7	-0.777522	0.953591
GRM8	-0.858795	0.903394
GRN	0.886662	-0.949708
GRPEL1	-0.843633	0.85451
GSDMB	0.794874	-0.877796
GSK3B	-0.990024	0.924084
GSPT1	0.749679	-0.892334
GSTA3	-0.878695	0.828281
GSTP1	0.850489	-0.922308
GTF2A1	-0.913046	0.800152
GTF2H3	-0.94371	0.821509
GTPBP1	0.881797	-0.838253
GUCA2A	0.632975	-0.880462
GUCY1B3	-0.938834	0.988518
GUSB	0.91643	-0.977846
GVINP1	0.987487	-0.902829
GYG2	-0.67997	0.83411
GYPC	0.8945	-0.932815
GYS2	-0.881429	0.815399
GZMA	0.761899	-0.928955
GZMB	0.954705	-0.907525
GZMK	0.762398	-0.913015
GZMM	0.831921	-0.964886
H1F0	-0.956332	0.950058
H1FNT	0.941878	-0.953786
H2AFB1	0.689486	-0.904743
H2AFJ	0.801078	-0.927957
H2AFY2	-0.919693	0.932382
HABP4	-0.732339	0.914346
HAND1	-0.909426	0.843801
HAPLN2	-0.778643	0.860211
HARBI1	0.912422	-0.957239
HAS2	-0.879138	0.829367
HAUS4	0.752789	-0.887619
HAVCR2	0.811055	-0.954303
HBD	0.95987	-0.955575
HBEGF	-0.96408	0.862796
HBM	0.970601	-0.968597
HBP1	0.648403	-0.814949
HBQ1	0.987471	-0.904447
HCAR3	0.988779	-0.930054
HCFC2	-0.871495	0.821783
HCG27	0.70718	-0.908245
HCK	0.837034	-0.959566
HCP5	0.794858	-0.949968
HCRP1	0.676957	-0.816158
HCRTR1	0.955934	-0.866482
HDAC1	0.707169	-0.844824
HDAC10	0.881116	-0.945509
HDAC9	-0.852749	0.890486
HDGFRP3	-0.79829	0.9711
HEATR3	0.848165	-0.926957
HEBP2	0.708427	-0.921705
HECTD2	-0.801156	0.801595
HECW1	-0.75023	0.83271
HELB	0.907465	-0.943812
HEPH	-0.813411	0.941194
HERC1	-0.743453	0.891844
HERC2	-0.681433	0.885592
HERC5	0.765006	-0.900377
HEY1	-0.795086	0.963225
HEY2	-0.759841	0.887262
HGD	0.86357	-0.920061
HIF1A	-0.970905	0.862046
HIGD1A	-0.940152	0.950121
HIGD1B	-0.838362	0.890576
HINT1	-0.794597	0.821819
HIP1R	-0.934533	0.917642
HIRIP3	-0.671709	0.912309
HIST1H1C	0.930117	-0.96227
HIST1H1D	0.958571	-0.925772
HIST1H2AE	0.981474	-0.828308
HIST1H2AJ	0.873044	-0.864628
HIST1H2AK	0.953966	-0.847271
HIST1H2AM	0.947524	-0.895618
HIST1H2BB	0.938443	-0.890651
HIST1H2BC	0.870191	-0.96047
HIST1H2BE	0.980708	-0.816623
HIST1H2BH	0.896586	-0.97118
HIST1H2BJ	0.920241	-0.888998
HIST1H2BK	0.722529	-0.895552
HIST1H2BL	0.964735	-0.97855
HIST1H2BN	0.968784	-0.926193
HIST1H3A	0.935429	-0.975135
HIST1H3B	0.96941	-0.876393
HIST1H3F	0.938828	-0.898431
HIST1H3G	0.88797	-0.937024
HIST1H4I	0.83607	-0.976029
HIST1H4J	0.783034	-0.958129
HIST1H4L	0.966673	-0.888583
HIST2H2BE	0.839065	-0.93471
HK1	-0.842261	0.805035
HK2	0.889791	-0.960785
HK3	0.757959	-0.908698
HLA-C	0.93412	-0.965072
HLA-DMA	0.76357	-0.936035
HLA-DMB	0.664868	-0.819616
HLA-DOA	0.905403	-0.881497
HLA-DPA1	0.787677	-0.94082
HLA-DPB1	0.897079	-0.956538
HLA-DPB2	0.913632	-0.942067
HLA-DQB1	0.817547	-0.898
HLA-DQB2	0.963441	-0.957875
HLA-DRA	0.714677	-0.882665
HLA-DRB1	0.853359	-0.899662
HLA-F	0.892173	-0.951934
HLF	-0.846664	0.982374
HLTF	-0.961733	0.963492
HLX	0.882846	-0.965518
HM13	0.674556	-0.803135
HMBOX1	0.814718	-0.826217
HMBS	0.886684	-0.84618
HMGCLL1	-0.830908	0.817511
HMGCS1	-0.861483	0.916214
HMGN2	0.845126	-0.952375
HMGN2P46	0.992528	-0.901673
HMOX1	0.869294	-0.959181
HMX2	0.939012	-0.91753
HNRNPA0	-0.805986	0.908853
HOMER1	-0.760616	0.955077
HOOK1	-0.897919	0.946529
HOXA3	0.990224	-0.92108
HOXD1	-0.93899	0.935253
HP	0.918508	-0.974704
HPCA	-0.861064	0.966628
HPCAL1	-0.850952	0.859911
HPCAL4	-0.865743	0.988578
HPGD	0.793838	-0.893235
HPRT1	-0.944097	0.967019
HPS3	0.686331	-0.845616
HPS5	0.645297	-0.840487
HPSE	0.815228	-0.947496
HR	-0.707988	0.832397
HRAS	-0.854339	0.972019
HRASLS	-0.825074	0.926882
HRASLS5	0.891779	-0.832533
HRH1	-0.834236	0.923813
HS3ST2	-0.815263	0.920652
HS3ST3A1	-0.879773	0.819985
HS3ST3B1	0.913174	-0.965225
HS3ST6	0.659137	-0.800662
HS6ST2	-0.805083	0.841001
HS6ST3	-0.762951	0.81156
HSD11B1	-0.774392	0.891263
HSD17B11	0.822004	-0.880358
HSD17B12	-0.869927	0.884802
HSD17B4	-0.83899	0.909966
HSD17B6	-0.800405	0.923108
HSD3B2	-0.666621	0.876969
HSF2BP	-0.88805	0.889725
HSH2D	0.986842	-0.894542
HSP90AA1	-0.954615	0.9715
HSP90AB1	-0.883928	0.968806
HSPA12A	-0.855038	0.990186
HSPA2	-0.838564	0.957858
HSPA4L	-0.871785	0.938788
HSPA5	-0.783425	0.827994
HSPA9	-0.943801	0.906241
HSPB3	-0.709371	0.858137
HSPB8	-0.881999	0.984687
HSPB9	0.957073	-0.926549
HSPBAP1	0.887157	-0.940768
HSPH1	-0.880319	0.969849
HTR1E	-0.708322	0.847081
HTR2A	-0.82132	0.953839
HTR2B	0.924563	-0.811917
HTR4	-0.868266	0.85546
HTRA1	-0.866861	0.976076
HTRA2	-0.927276	0.878714
HTRA4	0.713406	-0.818202
HUNK	-0.754757	0.884725
HYOU1	-0.874898	0.969504
IARS	-0.722428	0.902949
ICAM2	0.774721	-0.907173
ICAM3	0.892042	-0.978726
ICAM4	0.77935	-0.818584
ICAM5	-0.78973	0.945233
ICOSLG	0.830493	-0.864684
ID1	-0.88553	0.953629
ID4	-0.847326	0.958025
IDH3A	-0.717356	0.870237
IDI1	-0.702497	0.92535
IDO1	0.826429	-0.834667
IDS	-0.774963	0.920328
IER3	0.805601	-0.914679
IFI16	0.844419	-0.900065
IFI30	0.978953	-0.865809
IFI35	0.79085	-0.943925
IFIT2	0.863111	-0.865905
IFITM1	0.811412	-0.898281
IFITM3	0.778923	-0.814651
IFNA5	-0.87471	0.878873
IFNE	0.721725	-0.91328
IFNGR1	0.764555	-0.896094
IFT81	-0.846412	0.984492
IFT88	-0.947896	0.896553
IGF2BP3	0.923324	-0.925681
IGF2R	0.780032	-0.929385
IGLL1	0.807162	-0.943085
IGSF3	-0.86262	0.970774
IGSF6	0.882991	-0.966523
IK	0.86346	-0.822312
IKBIP	0.65324	-0.873794
IKBKE	0.737379	-0.881798
IKZF1	0.824006	-0.887711
IKZF3	0.807595	-0.957273
IKZF4	-0.758209	0.828898
IL10RA	0.861776	-0.967482
IL10RB	0.724773	-0.904457
IL11RA	0.735576	-0.890185
IL12B	-0.841032	0.806672
IL13RA1	0.84403	-0.901866
IL13RA2	-0.86085	0.890798
IL15	0.703364	-0.883749
IL15RA	0.825693	-0.901382
IL16	0.818457	-0.941533
IL17A	-0.864485	0.813223
IL17RA	0.907476	-0.940638
IL17RB	-0.907381	0.969611
IL17RE	0.950912	-0.932646
IL18R1	0.806603	-0.918689
IL1R2	0.944237	-0.955433
IL1RAPL1	-0.894655	0.977466
IL1RN	0.917582	-0.958021
IL21R	0.877081	-0.951032
IL23A	0.828852	-0.885041
IL24	0.869019	-0.90305
IL27	0.956012	-0.934788
IL27RA	0.770634	-0.915176
IL2RB	0.76037	-0.927097
IL2RG	0.846885	-0.948725
IL32	0.815637	-0.950751
IL33	-0.809003	0.854927
IL36B	0.878743	-0.81702
IL3RA	0.932505	-0.956115
IL4I1	0.600894	-0.859053
IL4R	0.903593	-0.95897
IL6R	0.933199	-0.974152
IL6ST	-0.723641	0.826312
IL7R	0.837879	-0.948215
ILDR1	0.966783	-0.949597
IMPG2	-0.874228	0.817314
INA	-0.747226	0.946338
INE1	0.944	-0.875533
INO80	0.655127	-0.850199
INPP1	-0.91251	0.977166
INPP4A	-0.796583	0.868527
INPP5F	-0.894067	0.975981
INSC	0.865232	-0.902072
INSIG2	-0.961799	0.942944
INSL3	0.977166	-0.922223
INSR	-0.742431	0.809445
INTS1	-0.965517	0.920215
INTS9	0.803996	-0.942978
IPO13	-0.961684	0.9756
IPO9	-0.907004	0.958284
IQCJ-SCHIP1	-0.738132	0.851952
IQCK	-0.845705	0.961584
IQGAP1	0.836842	-0.963264
IQGAP2	0.769771	-0.928496
IQGAP3	0.854518	-0.909905
IQSEC3	-0.868322	0.953702
IRAK3	0.855661	-0.951108
IRF2	0.862132	-0.92229
IRF2BP2	0.715023	-0.805965
IRF4	0.703103	-0.860791
IRF5	0.86663	-0.914826
IRF7	0.815398	-0.96308
IRF8	0.674308	-0.857753
IRGQ	-0.862333	0.905377
IRX4	0.965573	-0.848863
ISCA1	-0.835872	0.884735
ISG20	0.851922	-0.97237
ISM1	0.801436	-0.93356
ISY1-RAB43	0.836418	-0.811805
ITFG1	-0.873139	0.942433
ITFG2	0.654836	-0.832815
ITGA2B	0.822192	-0.92142
ITGA3	-0.827764	0.902406
ITGA5	0.790869	-0.825042
ITGAL	0.83156	-0.938458
ITGAM	0.855403	-0.965392
ITGAV	-0.948782	0.96544
ITGB1BP1	-0.855499	0.861836
ITGB2	0.825565	-0.958889
ITGB5	-0.917379	0.810266
ITGB7	0.890588	-0.947647
ITGB8	-0.812723	0.916244
ITGBL1	-0.747796	0.830686
ITIH4	0.919317	-0.918191
ITK	0.752786	-0.918377
ITLN1	0.957522	-0.933375
ITM2A	-0.920134	0.875967
ITM2B	-0.995489	0.889907
ITM2C	-0.777686	0.922515
ITPKA	-0.793255	0.948252
ITSN1	-0.896105	0.965614
IVD	-0.987145	0.928441
IVL	-0.82355	0.814753
JAG1	-0.763868	0.882134
JAK3	0.937418	-0.933179
JAKMIP2	-0.912999	0.953537
JAM2	-0.833175	0.979097
JAM3	-0.91686	0.948591
JARID2	0.929996	-0.936477
JDP2	0.803577	-0.881956
JPH3	-0.848982	0.964309
JRKL	-0.855471	0.83746
KALRN	-0.769364	0.934754
KANK1	-0.868405	0.944758
KBTBD4	0.816299	-0.827866
KCNA1	-0.87706	0.918804
KCNA2	-0.901936	0.96883
KCNA4	-0.843117	0.912431
KCNA5	-0.838461	0.892188
KCNAB1	-0.825553	0.956462
KCNB1	-0.869981	0.988469
KCNB2	-0.7134	0.837458
KCNC1	-0.910774	0.979146
KCND2	-0.897353	0.960437
KCNE4	-0.945242	0.910492
KCNF1	-0.780652	0.935996
KCNIP2	-0.864389	0.922771
KCNIP4	-0.760026	0.829478
KCNJ1	-0.823796	0.80348
KCNJ10	-0.782243	0.935585
KCNJ15	0.963746	-0.953171
KCNJ16	-0.837334	0.956479
KCNJ4	-0.800121	0.946602
KCNJ6	-0.869394	0.967615
KCNJ9	-0.751491	0.84022
KCNK1	-0.884802	0.985243
KCNK12	-0.787771	0.896487
KCNK15	0.976152	-0.871395
KCNK3	-0.799836	0.847915
KCNK6	0.86857	-0.978438
KCNK7	0.962825	-0.90741
KCNMA1	-0.667621	0.909037
KCNN1	-0.855712	0.954376
KCNN2	-0.848627	0.964062
KCNN3	-0.810617	0.950513
KCNN4	0.899052	-0.897294
KCNQ1	0.893437	-0.884447
KCNQ2	-0.854002	0.960969
KCNQ5	-0.784577	0.870167
KCNS1	-0.703864	0.853221
KCNV1	-0.780882	0.934388
KCTD11	0.906871	-0.968203
KCTD15	-0.844198	0.895336
KCTD16	-0.860548	0.877683
KDR	-0.739222	0.889459
KHDRBS2	-0.774795	0.898355
KHDRBS3	-0.643211	0.896156
KHK	-0.752409	0.809846
KHNYN	0.792758	-0.89658
KHSRP	-0.938251	0.895543
KIAA0319	-0.816942	0.957299
KIAA0355	0.796023	-0.908783
KIAA1107	-0.860122	0.968516
KIAA1429	0.747827	-0.85539
KIAA1462	-0.764663	0.947959
KIAA1549L	-0.684259	0.814004
KIAA1644	-0.835611	0.969106
KIAA2013	0.735006	-0.833672
KIF17	-0.631312	0.880136
KIF1A	-0.872184	0.950243
KIF1B	-0.736387	0.925433
KIF2C	0.944416	-0.897798
KIF3B	-0.840194	0.973602
KIF3C	-0.893262	0.996397
KIF5A	-0.841391	0.91729
KIF5B	-0.983103	0.928406
KIFAP3	-0.859793	0.983693
KISS1R	0.882308	-0.801719
KIT	-0.889539	0.931928
KITLG	-0.886737	0.979603
KL	-0.832251	0.8156
KLC2	-0.620995	0.83245
KLF1	0.852796	-0.860806
KLF11	0.636082	-0.857302
KLF13	0.661642	-0.810959
KLF14	0.959337	-0.928964
KLF15	-0.838816	0.897183
KLF2	0.85266	-0.943034
KLF3	0.874158	-0.905578
KLF7	0.84877	-0.803538
KLHDC3	-0.90352	0.945477
KLHDC8A	-0.915841	0.917768
KLHL2	-0.90746	0.949789
KLHL22	-0.969611	0.891714
KLHL26	-0.632069	0.845157
KLHL3	-0.961205	0.931318
KLHL40	0.884703	-0.852453
KLHL6	0.84134	-0.972835
KLK10	-0.893852	0.886963
KLK14	0.952958	-0.862296
KLK6	-0.868049	0.954468
KLK7	-0.743913	0.876863
KLKB1	0.948548	-0.875321
KLRB1	0.717619	-0.901089
KLRC4-KLRK1	0.914888	-0.902158
KPNA5	-0.944021	0.915855
KPNB1	0.850761	-0.867162
KPTN	-0.826993	0.850622
KRT14	0.957173	-0.85916
KRT15	0.969319	-0.871255
KRT20	-0.835665	0.818484
KRT222	-0.857184	0.85881
KRT23	0.975355	-0.940053
KRT3	0.978352	-0.886076
KRT38	-0.907036	0.833299
KRT85	0.931963	-0.890869
KRTAP5-8	0.816464	-0.854338
KRTCAP3	0.900212	-0.924284
KTN1	-0.953698	0.877086
L1CAM	-0.900561	0.992271
L2HGDH	-0.852538	0.894883
LAG3	0.848613	-0.940922
LAMA1	0.972196	-0.933087
LAMC1	-0.910048	0.953389
LAMC2	-0.91492	0.889298
LANCL1	-0.975534	0.969529
LANCL2	-0.69885	0.906011
LAPTM5	0.781772	-0.896939
LARP4	-0.970014	0.908913
LAT	0.845556	-0.988184
LAT2	0.891608	-0.950492
LAX1	0.711304	-0.87781
LBH	0.777641	-0.825073
LCK	0.849337	-0.966702
LCMT2	-0.890601	0.920302
LCP1	0.842531	-0.960386
LCP2	0.873321	-0.903908
LDB3	-0.7614	0.816996
LDHAL6B	-0.883802	0.804985
[truncated: 2,164 more rows]

## Sheet: BP_CRE_darkgreen
Table S3. BP CRE darkgreen module genes
Gene	GS	KME
ABCA5	0.870548	0.919875
ABCD2	0.816966	0.940816
ABHD4	-0.883715	-0.875602
ABLIM3	0.815282	0.917707
ABR	-0.953338	-0.852769
ACAA1	-0.908826	-0.820368
ACAA2	-0.92583	-0.906656
ACO1	0.7942	0.854243
ACTN1	-0.811055	-0.861202
ACTR8	0.814768	0.913262
ADAM9	0.851359	0.865618
ADAMTS5	0.759694	0.871642
ADAMTS7	0.827874	0.822577
ADAMTS8	-0.839218	-0.800593
ADI1	-0.816753	-0.93664
ADIPOR2	-0.8214	-0.821094
AGPS	0.848517	0.847138
AKAP8L	0.786015	0.8062
ALAD	-0.809283	-0.813701
ALDOA	-0.925365	-0.872146
ANAPC13	-0.908585	-0.821484
ANKRD12	0.707332	0.887778
ANKRD36	0.936394	0.846937
ANKRD6	0.807598	0.894118
ANXA4	-0.929344	-0.82604
AP1G1	0.911853	0.925437
AQR	0.881007	0.885283
ARHGAP1	-0.909233	-0.931676
ARHGAP12	0.860128	0.903802
ARHGAP26	0.821497	0.880776
ARHGAP6	-0.870547	-0.863145
ARHGEF7	0.695655	0.845873
ARL15	-0.655945	-0.815667
ARMC8	0.956162	0.957603
ASB12	-0.875386	-0.856102
ATP4B	-0.934538	-0.807262
ATP5I	-0.928306	-0.823104
ATP5J	-0.929362	-0.847469
ATP6V0A1	0.8797	0.831785
ATXN2	0.742852	0.85414
ATXN3	0.86357	0.962659
BAGE	0.784486	0.866911
BAGE2	0.969101	0.811817
BBS7	0.774394	0.800512
BCAT1	-0.927557	-0.861112
BCKDHB	0.905187	0.931175
BCL11A	-0.943713	-0.832384
BCL11B	-0.671482	-0.805055
BCL2L11	-0.802289	-0.855214
BMPER	0.891593	0.942925
BMPR1A	0.840592	0.832852
BNIP1	-0.873855	-0.821874
BTG3	-0.816887	-0.86432
C17orf75	0.69414	0.88889
C1orf220	0.895814	0.826633
C21orf33	-0.808213	-0.840858
C6orf48	-0.752286	-0.86463
C9orf16	-0.832268	-0.827624
CA2	-0.618572	-0.812347
CA8	0.704019	0.800743
CACNA1D	0.737716	0.891719
CANT1	-0.880767	-0.827138
CAPN7	0.962562	0.91927
CBLN1	0.906735	0.966426
CBLN3	0.968417	0.853033
CBR3	-0.922201	-0.812812
CBX7	-0.900355	-0.801133
CCT7	0.81592	0.82091
CD2AP	0.854324	0.830216
CDC73	0.893718	0.843292
CDH15	0.741365	0.886704
CDON	0.952132	0.969158
CENPJ	0.740847	0.800986
CETN2	-0.95787	-0.863318
CETN3	-0.905522	-0.853996
CHAD	0.831837	0.812842
CHD9	0.858485	0.8224
CHN2	0.909447	0.815002
CLCC1	0.785601	0.90084
CLVS2	0.889302	0.853255
CNTN6	0.679985	0.856627
COCH	-0.621065	-0.808882
COIL	0.745257	0.824458
COL19A1	0.609609	0.848902
COL28A1	0.931143	0.8616
COPA	0.744883	0.861864
COX5B	-0.929309	-0.877706
COX7B	-0.901278	-0.82189
COX8A	-0.909946	-0.852616
CPT1A	-0.863818	-0.824234
CREG1	-0.749295	-0.819507
CRK	0.626527	0.806504
CRTC1	0.720946	0.813543
CSNK2B	0.841897	0.923365
CTCF	0.719013	0.800024
CXorf40A	-0.8356	-0.91914
CXXC1	-0.890185	-0.803819
CYB5R3	-0.950113	-0.962403
DACT1	0.652142	0.818219
DAO	0.650576	0.800551
DBI	-0.748344	-0.827028
DBT	-0.811796	-0.812513
DCBLD2	0.651454	0.853807
DCUN1D1	0.931075	0.828341
DCUN1D2	0.778786	0.918988
DDX1	0.802339	0.846345
DGKG	0.906571	0.941856
DHDDS	0.880487	0.975202
DHX15	0.902629	0.878968
DIAPH2	-0.746624	-0.827312
DIAPH3	-0.772197	-0.838968
DMTF1	0.87851	0.919591
DNAH7	-0.946317	-0.851447
DNAJA1	-0.898299	-0.81113
DNAJB7	0.872322	0.881983
DNAJB9	-0.905855	-0.821595
DNAJC13	0.858993	0.801741
DNASE2	-0.879159	-0.824841
DNPEP	-0.903845	-0.87934
DUSP22	-0.853326	-0.814184
DYSF	-0.863412	-0.828235
EED	0.777185	0.892502
EEF1B2	-0.751773	-0.806971
ELP4	0.733721	0.840887
EML5	0.932934	0.843636
EN2	0.664092	0.875763
EPB41L5	0.919315	0.83159
EVI2A	-0.856254	-0.880512
EWSR1	0.809761	0.830084
EXOC2	0.749855	0.812366
EXOSC2	0.772389	0.811381
EXOSC4	-0.965335	-0.895202
EXPH5	0.93657	0.911849
FAM65A	-0.966073	-0.84489
FBXL4	0.887697	0.903726
FBXO11	0.809004	0.864918
FBXO22	0.977402	0.947419
FBXW12	-0.732412	-0.825725
FBXW2	0.852995	0.813732
FGF5	0.923845	0.977472
FIS1	-0.95843	-0.854045
FKBP1A	-0.85457	-0.879923
FKBP9	-0.880265	-0.817306
FLJ38576	0.95104	0.812158
FOLR2	-0.958689	-0.825196
FOXJ3	0.807813	0.871634
FREM1	0.950574	0.825125
FTSJ1	-0.848795	-0.848306
FUBP1	0.837699	0.921688
FXN	0.680699	0.838168
FXR1	0.824624	0.884324
FZD6	0.792196	0.814405
G6PC3	-0.893069	-0.956881
GAB2	-0.882736	-0.820053
GABRA6	0.933369	0.977865
GFPT1	0.754149	0.915745
GLCE	0.774654	0.806057
GLRA2	0.685821	0.817624
GPAA1	-0.860579	-0.881352
GPLD1	0.742892	0.832924
GPR135	0.827237	0.942915
GRIK2	0.865163	0.823279
GRIP2	-0.889569	-0.845925
GRM4	0.885317	0.927704
GSR	0.821679	0.912667
GSTM1	-0.72885	-0.826446
GTF2H5	-0.946325	-0.889066
GUF1	0.809318	0.823965
HERC3	0.925274	0.965739
HIP1R	-0.817654	-0.880196
HIST1H1E	0.709283	0.849314
HIST1H2AJ	-0.828464	-0.863134
HIST1H4E	0.684242	0.898382
HLCS	0.829439	0.953324
HNRNPCL1	0.872912	0.84074
IBTK	0.868141	0.897291
IFIT3	-0.815697	-0.813051
IGSF9B	0.783274	0.860724
IL17RC	-0.884391	-0.859192
IL20RB	0.921214	0.885819
ING3	0.769518	0.864429
INPP5B	0.897628	0.920785
INSIG2	0.906371	0.90909
IREB2	0.887905	0.830629
ISX	0.938285	0.826557
ITCH	0.823896	0.911205
ITM2A	-0.938261	-0.877821
ITPK1	-0.903914	-0.83138
ITPKB	-0.792734	-0.845748
IYD	0.842791	0.86873
JMJD1C	0.968878	0.89799
KATNB1	-0.945645	-0.91186
KCTD3	0.79602	0.816031
KIAA0391	-0.70538	-0.819735
KIAA0895	0.827445	0.879013
KIAA1024	0.815434	0.930241
KIAA1324	-0.753235	-0.806121
KIAA1586	0.917422	0.849706
KIDINS220	0.815546	0.806304
KIF9	-0.600182	-0.839975
KIN	0.882398	0.827066
KLHL20	0.895891	0.959199
KLHL24	0.745579	0.878725
KLK3	-0.81551	-0.829704
KRIT1	0.890987	0.926863
KRT27	0.939753	0.83645
KRT40	0.936717	0.858999
KRT77	0.914852	0.808827
KRTAP4-7	0.743877	0.864128
LACTB2	-0.91279	-0.879769
LAMB1	0.693022	0.82222
LAMP1	-0.97631	-0.8987
LARP4	0.858788	0.918411
LGALS3	-0.847747	-0.818888
LGR4	0.89105	0.860095
LHX1	0.871795	0.972598
LIMA1	0.955895	0.887124
LIN54	0.919303	0.867182
LMO2	-0.736231	-0.80687
LOC100132686	0.976508	0.868281
LONRF3	0.855758	0.882404
LRCH1	0.965886	0.95199
LRPPRC	0.744804	0.802272
LRRC6	-0.948416	-0.815239
LRRIQ3	-0.843907	-0.87603
LTBP1	-0.846386	-0.828731
MAB21L1	0.86989	0.94038
MADD	0.656285	0.811095
MAP2K2	-0.935525	-0.848045
MAP4K3	0.897916	0.875211
MAP4K5	0.885979	0.839686
MAPKAP1	0.793873	0.886383
MARK3	0.90415	0.938615
MAST3	-0.969211	-0.871132
MBD5	0.870682	0.874613
MBIP	0.858479	0.814023
MBTPS1	0.730606	0.817186
MCF2L2	0.700909	0.880464
MDM2	0.885957	0.825279
MEIS1	0.936233	0.854816
METTL2B	0.945593	0.92644
MFN1	0.856439	0.933717
MGA	0.822246	0.961585
MGRN1	-0.804642	-0.872575
MID1IP1	-0.895248	-0.879887
MKRN2	0.78077	0.807913
MMD	-0.954463	-0.866151
MMP28	-0.784402	-0.907893
MON2	0.943535	0.912653
MORC3	0.836341	0.875298
MRC2	-0.924695	-0.856756
MRPL13	-0.864533	-0.80044
MRPL52	-0.737109	-0.839468
MRPS15	-0.755119	-0.906518
MRPS18B	-0.872315	-0.813261
MSH2	0.722387	0.824538
NDRG1	-0.795232	-0.824551
NDUFA1	-0.873243	-0.833391
NDUFA13	-0.929461	-0.895047
NDUFA2	-0.952736	-0.874958
NDUFAB1	-0.863294	-0.853074
NF1	0.659734	0.867124
NHLRC2	0.905055	0.843011
NIPBL	0.826348	0.877773
NPAT	0.827412	0.814184
NPFF	0.638223	0.80575
NR2C1	0.818347	0.805463
NRG4	0.964627	0.938681
NRGN	-0.965167	-0.887917
NSD1	0.730405	0.909116
NT5E	-0.925773	-0.859017
NUP155	0.705708	0.835137
NUP98	0.825879	0.841929
PAPOLG	0.821762	0.824288
PARD6B	0.70524	0.863844
PARN	0.703992	0.885652
PAXIP1	0.894419	0.859764
PCBP3	0.867341	0.920095
PCCA	0.710957	0.820247
PCDHB15	0.882629	0.820979
PCMTD2	0.906347	0.864685
PDE3A	0.922043	0.93778
PDGFC	-0.925499	-0.881129
PDHB	-0.858322	-0.850638
PDK2	0.738437	0.821959
PER3	0.71315	0.823489
PEX1	0.85537	0.886026
PEX16	-0.898411	-0.859857
PGAM2	0.77687	0.893623
PGM3	0.787021	0.86471
PHF3	0.939177	0.916016
PHIP	0.741437	0.806177
PHTF1	0.835848	0.924453
PIAS2	0.860204	0.958252
PIK3C3	0.862566	0.823489
PIK3CA	0.825666	0.919901
PIK3R3	0.807273	0.80728
PKN2	0.773764	0.812597
PLA2R1	0.901993	0.979809
PLCB4	0.778924	0.872238
PLCG1	0.717905	0.831331
PLEKHA2	-0.693094	-0.823433
PNPLA2	-0.862813	-0.950305
POLI	0.721146	0.839404
POLR2B	0.768846	0.857083
POLR2G	-0.881475	-0.842089
POMT1	0.672407	0.844688
PPARA	-0.83641	-0.932973
PPM1D	0.833457	0.829008
PPP1CC	0.722084	0.81027
PPP1R11	-0.898133	-0.832808
PPP2CA	0.696869	0.835081
PPP2R1B	0.913577	0.806002
PRPF18	0.828001	0.855212
PRPF38B	0.95579	0.939993
PRPF4B	0.836921	0.850467
PRPF8	0.744511	0.847612
PRR11	-0.774618	-0.913665
PSPC1	0.959604	0.955505
PTPRO	-0.808951	-0.841208
PTPRR	0.680521	0.801269
PVALB	0.801443	0.94201
RAD50	0.738644	0.877348
RAD52	0.792827	0.881031
RBM25	0.807686	0.863749
RDH11	-0.819197	-0.801861
RFC3	0.935082	0.913636
RFXAP	0.955077	0.914673
RGS14	-0.747654	-0.877133
RIN2	-0.681871	-0.825827
ROR1	0.687213	0.800073
RPE	0.82299	0.868879
RPL32	-0.684725	-0.831707
RPS24	-0.863053	-0.842922
RPS6KA3	0.851441	0.809204
RRAGA	-0.945888	-0.844188
RRS1	-0.887329	-0.871596
RUFY2	0.885604	0.89554
SACM1L	0.700568	0.831249
SAFB	0.62558	0.816724
SCAND1	-0.913331	-0.897923
SCNN1G	0.791962	0.893865
SDF4	-0.718519	-0.826285
SDS	-0.833496	-0.80006
SEC23IP	0.770744	0.887416
SEC24B	0.94753	0.828302
SEC63	0.879113	0.838098
SENP6	0.944639	0.933537
SF3B1	0.803095	0.802045
SF3B5	-0.969856	-0.844849
SH3BGRL	-0.862326	-0.833101
SKIV2L2	0.88444	0.984671
SLC25A3	-0.786255	-0.819787
SLC33A1	0.8475	0.909093
SLC36A1	0.755995	0.914089
SLC38A1	0.685922	0.802455
SLC4A1AP	0.938621	0.881834
SMARCD3	-0.881618	-0.870575
SNAPC3	0.796238	0.93642
SNRNP200	0.829934	0.820445
SNRPA	-0.878334	-0.84015
SNX3	-0.90991	-0.871261
SOCS5	0.670762	0.800514
SPAG9	0.820576	0.807769
SPATA7	0.760062	0.80591
SPG21	-0.80153	-0.808866
SRGAP2	0.922209	0.944826
SSR4	-0.909051	-0.83892
ST8SIA1	0.764289	0.905954
STAM	0.763705	0.814915
STRN3	0.906029	0.932134
STUB1	-0.728931	-0.828203
SUPT16H	0.791756	0.927205
SUPT6H	0.691792	0.881111
SYCP2L	0.914684	0.866952
SYT14	0.919555	0.845848
TAF2	0.902989	0.852422
TARBP1	0.773457	0.861357
TARDBP	0.964357	0.823377
TAS2R4	0.748867	0.894999
TBC1D15	0.848709	0.868126
TCF7	-0.855139	-0.841655
TDRKH	0.866164	0.87213
TFE3	-0.846671	-0.875651
TGOLN2	-0.880246	-0.842836
TIA1	0.972465	0.888783
TIMM10	-0.944653	-0.843972
TIMM23	-0.881867	-0.916956
TIMP2	-0.86109	-0.93199
TLE2	0.77463	0.850132
TMC7	0.75357	0.894306
TMEM57	0.929103	0.917887
TMEM75	0.929845	0.822253
TNIP2	-0.928481	-0.818856
TOMM34	-0.926138	-0.85496
TOP2B	0.818601	0.822754
TPM4	0.917297	0.947572
TPP1	-0.921025	-0.832963
TPP2	0.816766	0.885174
TRA2A	0.836363	0.837617
TRAF5	-0.911157	-0.815437
TRIM17	0.778631	0.873842
TRIM23	0.789507	0.898138
TRIM32	0.732079	0.899016
TRIP11	0.66061	0.829349
TRIT1	0.804403	0.836123
TYMS	-0.902121	-0.844955
UBE2W	0.886909	0.829647
UBTF	0.816834	0.903378
UQCRH	-0.802189	-0.92602
USP45	0.942139	0.808998
UVRAG	0.769845	0.822771
VDAC1	-0.673937	-0.819889
VIPR2	-0.935488	-0.820989
VPS13A	0.609347	0.813336
VWC2	0.940771	0.922019
WDR41	0.622328	0.837609
WNT7B	-0.91367	-0.843259
WTAP	0.825626	0.830881
WWC2	0.758942	0.923539
XPA	0.938048	0.937296
XRCC5	0.745407	0.819453
ZCCHC11	0.922222	0.937072
ZDHHC15	0.833326	0.819859
ZFAND1	0.876111	0.886596
ZFX	0.94161	0.902325
ZIC4	0.893124	0.983287
ZNF134	0.729021	0.805701
ZNF207	0.873395	0.885788
ZNF208	0.857728	0.889474
ZNF250	0.605146	0.819598
ZNF273	0.804961	0.802312
ZNF280C	0.912706	0.891345
ZNF302	0.814643	0.90748
ZNF334	0.824265	0.91819
ZNF451	0.86911	0.830345
ZNF461	0.890052	0.825653
ZNF470	0.93999	0.870687
ZNF484	0.763002	0.866352
ZNF670	0.686792	0.832206
ZNF702P	0.927363	0.887794
ZNF718	0.962652	0.872808
ZNF782	0.954279	0.852409
ZNF808	0.920018	0.848585
ZNF81	0.815132	0.886754
ZP2	0.792921	0.824835
ZXDA	0.872272	0.827685
ZZZ3	0.66601	0.824244

[truncated: 9 more sheets: BP_CRE_greenyellow, BP_PFC_pink, BP_PFC_brown, BP_PBMC_yellow, BP_PBMC_blue, MDD-BP_CRE_white, MDD-BP_PFC_magenta, MDD-BP_PFC_black, MDD-BP_PBMC_cyan]
