# Supplementary material for: Integrated co-expression network analysis uncovers novel tissue-specific genes in major depressive disorder and bipolar disorder
Source: Front Psychiatry. 2022 Aug 23;13:980315. doi: 10.3389/fpsyt.2022.980315 (PMC9445988; doi:10.3389/fpsyt.2022.980315)
Supplement: Supplementary file 4 [file Table_4.XLS]

## Sheet: MDD_SNP
Table S4a. MDD GWAS SNP sites
Rsid	Chr	Chr_pos	Risk_allele	Gene	Distance	Pvalue	Type	Phenotype	Author	Journal	Initial_sample_description	PubmedID	Date
rs10913112	1	175944692	C	COP1	134	1e-10	downstream	Bipolar disorder or major depressive disorder	Coleman JRI	Biol Psychiatry	164,933 European ancestry major depressive disorder cases, 20,352 European ancestry bipolar disorder cases, 439,741 European ancestry controls	34045744	2021-09-30
rs11142	1	109354481	A	SORT1	0	7e-06	exonic	Schizophrenia, bipolar disorder or major depressive disorder x sex interaction (3df)	Blokland GAM	Biol Psychiatry	31,567 European ancestry schizophrenia cases,19,924 European ancestry bipolar disorder cases, 15,970 European ancestry major depressive disorder cases, 93,025 European ancestry controls	31835028	2020-02-11
rs11142	1	109354481	A	SORT1	0	7e-06	exonic	Schizophrenia, bipolar disorder or major depressive disorder x sex interaction (3df)	Blokland GAM	Biol Psychiatry	31,567 European ancestry schizophrenia cases,19,924 European ancestry bipolar disorder cases, 15,970 European ancestry major depressive disorder cases, 93,025 European ancestry controls, 1,836 East Asian ancestry schizophrenia cases, 3,383 East Asian ancestry controls	23453885	2013-06-06
rs111796550	1	35200179	A	SFPQ	7034	8e-06	intergenic	Major depressive disorder	Coleman JRI	Mol Psychiatry	29,475 European ancestry cases, 63,482 European ancestry controls	20351715	2010-04-15
rs111796550	1	35200179	A	ZMYM4	7034	8e-06	intergenic	Major depressive disorder	Coleman JRI	Mol Psychiatry	29,475 European ancestry cases, 63,482 European ancestry controls	31969693	2020-05-21
rs114098943	1	26049538	G	SLC30A2	3420	4e-06	intergenic	Major depressive disorder	Coleman JRI	Mol Psychiatry	29,475 European ancestry cases, 63,482 European ancestry controls	31835028	2020-02-11
rs114098943	1	26049538	G	SLC30A2	1763	4e-06	intergenic	Major depressive disorder	Coleman JRI	Mol Psychiatry	29,475 European ancestry cases, 63,482 European ancestry controls	33479212	2021-07-27
rs114098943	1	26049538	G	TRIM63	3420	4e-06	intergenic	Major depressive disorder	Coleman JRI	Mol Psychiatry	29,475 European ancestry cases, 63,482 European ancestry controls	33479212	2021-07-27
rs114508355	1	108957621	C	CLCC1	0	9e-06	intronic	Recurrent major depressive disorder	Hall LS	Transl Psychiatry	7,345 European ancestry female cases, 32,211 European ancestry female controls	33479212	2021-07-27
rs115736167	1	155296818	C	PKLR	0	2e-07	intronic	Major depressive disorder	Hall LS	Transl Psychiatry	6,997 European ancestry female cases, 16,172 European ancestry female controls, 3,852 European ancestry male cases, 16,034 European ancestry male controls	31926635	2020-08-17
rs11579246	1	50093490	A	ELAVL4	0	1e-10	intronic	Major depressive disorder (MTAG)	Yao X	Transl Psychiatry	at least 170,756 European ancestry cases, at least 329,443 European ancestry controls	31926635	2020-08-17
rs11579964	1	224351238	C	NVL	5641	4e-06	intergenic	Major depressive disorder	Wray NR	Mol Psychiatry	2,431 European ancestry cases, 3,673 European ancestry controls	31926635	2020-08-17
rs11579964	1	224351238	C	CNIH4	5641	4e-06	intergenic	Major depressive disorder	Wray NR	Mol Psychiatry	2,431 European ancestry cases, 3,673 European ancestry controls	31926635	2020-08-17
rs11587682	1	150351808	C	PRPF3	0	7e-06	intronic	Autism spectrum disorder, attention deficit-hyperactivity disorder, bipolar disorder, major depressive disorder, and schizophrenia (combined)	Smoller JW	Lancet	6,990 European ancestry Bipolar disorder cases, 9,227 European ancestry Major depressive disorder cases, 9,379 European ancestry Schizophrenia cases, 161 European ancestry Autism spectrum disorder cases, 4,788 European ancestry Autism spectrum disorder trio cases, 840 European ancestry Attention deficit-hyperactivity disorder cases, 1,947 European ancestry Attention defcit-hyperactivity disorder …	31926635	2020-08-17
rs12040241	1	176030977	T	COP1	0	3e-09	intronic	Major depressive disorder (MTAG)	Yao X	Transl Psychiatry	at least 170,756 European ancestry cases, at least 329,443 European ancestry controls	31926635	2020-08-17
rs12049330	1	109488566	G	ATXN7L2	0	6e-06	intronic	Major depressive disorder	Shi J	Mol Psychiatry	1,020 European ancestry cases, 1,636 European ancestry controls	31926635	2020-08-17
rs12129573	1	73302683	?	NEGR1	3487	5e-17	intergenic	Anorexia nervosa, attention-deficit/hyperactivity disorder, autism spectrum disorder, bipolar disorder, major depression, obsessive-compulsive disorder, schizophrenia, or Tourette syndrome (pleiotropy)	Cross-Disorder Group of the Psychiatric Genomics Consortium	Cell	19,009 European ancestry ADHD cases, 3,495 European ancestry anorexia cases, 18,381 European ancestry autism cases, 20,352 European ancestry bipolar disorder cases, 130,664 European ancestry major depression cases, 2,688 European ancestry OCD cases, 33,640 European ancestry schizophrenia cases, 4,645 European ancestry Tourette's cases, 494,162 European ancestry controls	31926635	2020-08-17
rs12129573	1	73302683	?	LINC01360	3487	5e-17	intergenic	Anorexia nervosa, attention-deficit/hyperactivity disorder, autism spectrum disorder, bipolar disorder, major depression, obsessive-compulsive disorder, schizophrenia, or Tourette syndrome (pleiotropy)	Cross-Disorder Group of the Psychiatric Genomics Consortium	Cell	19,009 European ancestry ADHD cases, 3,495 European ancestry anorexia cases, 18,381 European ancestry autism cases, 20,352 European ancestry bipolar disorder cases, 130,664 European ancestry major depression cases, 2,688 European ancestry OCD cases, 33,640 European ancestry schizophrenia cases, 4,645 European ancestry Tourette's cases, 494,162 European ancestry controls	31835028	2020-02-11
rs12135327	1	51832289	?	NRDC	0	8e-14	intronic	Major depressive disorder	Levey DF	Nat Neurosci	340,591 European ancestry cases, 813,676 European ancestry controls	31835028	2020-02-11
rs12141273	1	109536521	A	AMIGO1	3351	4e-07	intergenic	Schizophrenia, bipolar disorder or major depressive disorder x sex interaction (3df)	Blokland GAM	Biol Psychiatry	31,567 European ancestry schizophrenia cases,19,924 European ancestry bipolar disorder cases, 15,970 European ancestry major depressive disorder cases, 93,025 European ancestry controls, 1,836 East Asian ancestry schizophrenia cases, 3,383 East Asian ancestry controls	31835028	2020-02-11
rs12141273	1	109536521	A	GPR61	3351	4e-07	intergenic	Schizophrenia, bipolar disorder or major depressive disorder x sex interaction (3df)	Blokland GAM	Biol Psychiatry	31,567 European ancestry schizophrenia cases,19,924 European ancestry bipolar disorder cases, 15,970 European ancestry major depressive disorder cases, 93,025 European ancestry controls, 1,836 East Asian ancestry schizophrenia cases, 3,383 East Asian ancestry controls	31835028	2020-02-11
rs12141273	1	109536521	A	AMIGO1	3351	4e-07	intergenic	Schizophrenia, bipolar disorder or major depressive disorder x sex interaction (3df)	Blokland GAM	Biol Psychiatry	31,567 European ancestry schizophrenia cases,19,924 European ancestry bipolar disorder cases, 15,970 European ancestry major depressive disorder cases, 93,025 European ancestry controls	31835028	2020-02-11
rs12141273	1	109536521	A	GPR61	3351	4e-07	intergenic	Schizophrenia, bipolar disorder or major depressive disorder x sex interaction (3df)	Blokland GAM	Biol Psychiatry	31,567 European ancestry schizophrenia cases,19,924 European ancestry bipolar disorder cases, 15,970 European ancestry major depressive disorder cases, 93,025 European ancestry controls	31835028	2020-02-11
rs12143113	1	17692362	T	ARHGEF10L	0	9e-06	intronic	Major depressive disorder x sex interaction	Blokland GAM	Biol Psychiatry	15,970 European ancestry cases, 24,984 European ancestry controls	31835028	2020-02-11
rs12410444	1	43723048	?	ST3GAL3-AS1	0	2e-10	ncRNA_intronic	Major depressive disorder vs ADHD (ordinary least squares (OLS))	Peyrot WJ	Nat Genet	170,756 MDD cases, 19,099 ADHD cases	31835028	2020-02-11
rs12740234	1	153270022	A	LORICRIN	7898	7e-06	intergenic	Schizophrenia, bipolar disorder or major depressive disorder x sex interaction	Blokland GAM	Biol Psychiatry	31,567 European ancestry schizophrenia cases,19,924 European ancestry bipolar disorder cases, 15,970 European ancestry major depressive disorder cases, 93,025 European ancestry controls, 1,836 East Asian ancestry schizophrenia cases, 3,383 East Asian ancestry controls	34099189	2021-09-03
rs12740234	1	153270022	A	PGLYRP3	7898	7e-06	intergenic	Schizophrenia, bipolar disorder or major depressive disorder x sex interaction	Blokland GAM	Biol Psychiatry	31,567 European ancestry schizophrenia cases,19,924 European ancestry bipolar disorder cases, 15,970 European ancestry major depressive disorder cases, 93,025 European ancestry controls, 1,836 East Asian ancestry schizophrenia cases, 3,383 East Asian ancestry controls	34099189	2021-09-03
rs12740234	1	153270022	A	LORICRIN	7898	7e-06	intergenic	Schizophrenia, bipolar disorder or major depressive disorder x sex interaction	Blokland GAM	Biol Psychiatry	31,567 European ancestry schizophrenia cases,19,924 European ancestry bipolar disorder cases, 15,970 European ancestry major depressive disorder cases, 93,025 European ancestry controls	31835028	2020-02-11
rs12740234	1	153270022	A	PGLYRP3	7898	7e-06	intergenic	Schizophrenia, bipolar disorder or major depressive disorder x sex interaction	Blokland GAM	Biol Psychiatry	31,567 European ancestry schizophrenia cases,19,924 European ancestry bipolar disorder cases, 15,970 European ancestry major depressive disorder cases, 93,025 European ancestry controls	31835028	2020-02-11
rs140505938	1	150059494	?	OTUD7B	7888	2e-12	intergenic	Anorexia nervosa, attention-deficit/hyperactivity disorder, autism spectrum disorder, bipolar disorder, major depression, obsessive-compulsive disorder, schizophrenia, or Tourette syndrome (pleiotropy)	Cross-Disorder Group of the Psychiatric Genomics Consortium	Cell	19,009 European ancestry ADHD cases, 3,495 European ancestry anorexia cases, 18,381 European ancestry autism cases, 20,352 European ancestry bipolar disorder cases, 130,664 European ancestry major depression cases, 2,688 European ancestry OCD cases, 33,640 European ancestry schizophrenia cases, 4,645 European ancestry Tourette's cases, 494,162 European ancestry controls	34045744	2021-09-30
rs140505938	1	150059494	?	VPS45	7888	2e-12	intergenic	Anorexia nervosa, attention-deficit/hyperactivity disorder, autism spectrum disorder, bipolar disorder, major depression, obsessive-compulsive disorder, schizophrenia, or Tourette syndrome (pleiotropy)	Cross-Disorder Group of the Psychiatric Genomics Consortium	Cell	19,009 European ancestry ADHD cases, 3,495 European ancestry anorexia cases, 18,381 European ancestry autism cases, 20,352 European ancestry bipolar disorder cases, 130,664 European ancestry major depression cases, 2,688 European ancestry OCD cases, 33,640 European ancestry schizophrenia cases, 4,645 European ancestry Tourette's cases, 494,162 European ancestry controls	34045744	2021-09-30
rs1496089	1	187322087	T	LINC01036	0	9e-06	ncRNA_intronic	Major depressive disorder	Coleman JRI	Mol Psychiatry	29,475 European ancestry cases, 63,482 European ancestry controls	33479212	2021-07-27
rs1625579	1	98037378	?	MIR137HG	0	2e-11	ncRNA_intronic	Autism spectrum disorder, attention deficit-hyperactivity disorder, bipolar disorder, major depressive disorder, and schizophrenia (combined)	Smoller JW	Lancet	6,990 European ancestry Bipolar disorder cases, 9,227 European ancestry Major depressive disorder cases, 9,379 European ancestry Schizophrenia cases, 161 European ancestry Autism spectrum disorder cases, 4,788 European ancestry Autism spectrum disorder trio cases, 840 European ancestry Attention deficit-hyperactivity disorder cases, 1,947 European ancestry Attention defcit-hyperactivity disorder …	33479212	2021-07-27
rs16841842	1	197642552	?	DENND1B	0	5e-07	intronic	Major depressive disorder	Hyde CL	Nat Genet	84,847 European ancestry cases, 241,266 European ancestry controls	31926635	2020-08-17
rs16841842	1	197642552	C	DENND1B	0	5e-07	intronic	Major depressive disorder	Hyde CL	Nat Genet	84,847 European ancestry cases, 241,266 European ancestry controls	31926635	2020-08-17
rs16841842	1	197642552	?	DENND1B	0	1e-13	intronic	Major depressive disorder	Levey DF	Nat Neurosci	340,591 European ancestry cases, 813,676 European ancestry controls	34045744	2021-09-30
rs16841842	1	197642552	C	DENND1B	0	1e-13	intronic	Major depressive disorder	Levey DF	Nat Neurosci	340,591 European ancestry cases, 813,676 European ancestry controls	34045744	2021-09-30
rs17105472	1	49062731	?	AGBL4	0	2e-11	intronic	Major depressive disorder	Levey DF	Nat Neurosci	340,591 European ancestry cases, 813,676 European ancestry controls	29317602	2018-02-01
rs183414028	1	39976354	C	MFSD2A	6386	2e-07	intergenic	Suicide attempts in major depressive disorder	Mullins N	Am J Psychiatry	1,622 European ancestry attempters, 8,786 European ancestry nonattempters	24047446	2014-08-08
rs183414028	1	39976354	C	CAP1	6386	2e-07	intergenic	Suicide attempts in major depressive disorder	Mullins N	Am J Psychiatry	1,622 European ancestry attempters, 8,786 European ancestry nonattempters	20038947	2010-01-19
rs190112169	1	46389429	A	NSUN4	4888	3e-06	intergenic	Schizophrenia, bipolar disorder or major depressive disorder x sex interaction	Blokland GAM	Biol Psychiatry	31,567 European ancestry schizophrenia cases,19,924 European ancestry bipolar disorder cases, 15,970 European ancestry major depressive disorder cases, 93,025 European ancestry controls, 1,836 East Asian ancestry schizophrenia cases, 3,383 East Asian ancestry controls	29317602	2018-02-01
rs190112169	1	46389429	A	FAAH	4888	3e-06	intergenic	Schizophrenia, bipolar disorder or major depressive disorder x sex interaction	Blokland GAM	Biol Psychiatry	31,567 European ancestry schizophrenia cases,19,924 European ancestry bipolar disorder cases, 15,970 European ancestry major depressive disorder cases, 93,025 European ancestry controls, 1,836 East Asian ancestry schizophrenia cases, 3,383 East Asian ancestry controls	34045744	2021-09-30
rs190112169	1	46389429	A	NSUN4	4888	3e-06	intergenic	Schizophrenia, bipolar disorder or major depressive disorder x sex interaction	Blokland GAM	Biol Psychiatry	31,567 European ancestry schizophrenia cases,19,924 European ancestry bipolar disorder cases, 15,970 European ancestry major depressive disorder cases, 93,025 European ancestry controls	34045744	2021-09-30
rs190112169	1	46389429	A	FAAH	4888	3e-06	intergenic	Schizophrenia, bipolar disorder or major depressive disorder x sex interaction	Blokland GAM	Biol Psychiatry	31,567 European ancestry schizophrenia cases,19,924 European ancestry bipolar disorder cases, 15,970 European ancestry major depressive disorder cases, 93,025 European ancestry controls	34045744	2021-09-30
rs1935881	1	190097256	T	BRINP3	403	1e-06	downstream	Major depressive disorder	Hyde CL	Nat Genet	84,847 European ancestry cases, 241,266 European ancestry controls	34045744	2021-09-30
rs2048997	1	224117784	T	FBXO28	0	2e-06	intronic	Schizophrenia, bipolar disorder or recurrent major depressive disorder x sex interaction	Blokland GAM	Biol Psychiatry	31,567 European ancestry schizophrenia cases,19,924 European ancestry bipolar disorder cases, 5,314 European ancestry recurrent major depressive disorder cases, 78,190 European ancestry controls, 1,836 East Asian ancestry schizophrenia cases, 3,383 East Asian ancestry controls	31969693	2020-05-21
rs2048997	1	224117784	T	FBXO28	0	7e-06	intronic	Schizophrenia, bipolar disorder or major depressive disorder x sex interaction	Blokland GAM	Biol Psychiatry	31,567 European ancestry schizophrenia cases,19,924 European ancestry bipolar disorder cases, 15,970 European ancestry major depressive disorder cases, 93,025 European ancestry controls, 1,836 East Asian ancestry schizophrenia cases, 3,383 East Asian ancestry controls	31969693	2020-05-21
rs2094081	1	38927359	G	RHBDL2	0	4e-07	intronic	Major depression and alcohol dependence	Zhou H	JAMA Psychiatry	3,041 African American individuals, 1,618 European ancestry individuals	23377640	2013-05-09
rs2252865	1	8362616	T	RERE	0	5e-07	intronic	Autism spectrum disorder, attention deficit-hyperactivity disorder, bipolar disorder, major depressive disorder, and schizophrenia (combined)	Smoller JW	Lancet	6,990 European ancestry Bipolar disorder cases, 9,227 European ancestry Major depressive disorder cases, 9,379 European ancestry Schizophrenia cases, 161 European ancestry Autism spectrum disorder cases, 4,788 European ancestry Autism spectrum disorder trio cases, 840 European ancestry Attention deficit-hyperactivity disorder cases, 1,947 European ancestry Attention defcit-hyperactivity disorder …	30571770	2019-08-28
rs2297909	1	200991179	A	KIF21B	0	2e-06	intronic	Autism spectrum disorder, attention deficit-hyperactivity disorder, bipolar disorder, major depressive disorder, and schizophrenia (combined)	Smoller JW	Lancet	6,990 European ancestry Bipolar disorder cases, 9,227 European ancestry Major depressive disorder cases, 9,379 European ancestry Schizophrenia cases, 161 European ancestry Autism spectrum disorder cases, 4,788 European ancestry Autism spectrum disorder trio cases, 840 European ancestry Attention deficit-hyperactivity disorder cases, 1,947 European ancestry Attention defcit-hyperactivity disorder …	31835028	2020-02-11
rs2332571	1	181656566	?	CACNA1E	0	1e-06	intronic	Bipolar disorder or major depressive disorder	Coleman JRI	Biol Psychiatry	164,933 European ancestry major depressive disorder cases, 20,352 European ancestry bipolar disorder cases, 439,741 European ancestry controls	34099189	2021-09-03
rs2377360	1	217027541	G	ESRRG	0	9e-06	intronic	Major depressive disorder	GENDEP Investigators	Am J Psychiatry	Up to 2,256 European ancestry cases	34099189	2021-09-03
rs2419374	1	190088550	A	NONE	9109	1e-06	intergenic	Suicide ideation score in major depressive disorder	Galfalvy H	Am J Med Genet B Neuropsychiatr Genet	358 European ancestry individuals	23453885	2013-06-06
rs2419374	1	190088550	A	BRINP3	9109	1e-06	intergenic	Suicide ideation score in major depressive disorder	Galfalvy H	Am J Med Genet B Neuropsychiatr Genet	358 European ancestry individuals	27479909	2018-08-03
rs2801578	1	65866972	?	PDE4B	0	3e-08	intronic	Anorexia nervosa, attention-deficit/hyperactivity disorder, autism spectrum disorder, bipolar disorder, major depression, obsessive-compulsive disorder, schizophrenia, or Tourette syndrome (pleiotropy)	Cross-Disorder Group of the Psychiatric Genomics Consortium	Cell	19,009 European ancestry ADHD cases, 3,495 European ancestry anorexia cases, 18,381 European ancestry autism cases, 20,352 European ancestry bipolar disorder cases, 130,664 European ancestry major depression cases, 2,688 European ancestry OCD cases, 33,640 European ancestry schizophrenia cases, 4,645 European ancestry Tourette's cases, 494,162 European ancestry controls	27479909	2018-08-03
rs2842198	1	43465067	?	SZT2	10820	1e-08	intergenic	Anorexia nervosa, attention-deficit/hyperactivity disorder, autism spectrum disorder, bipolar disorder, major depression, obsessive-compulsive disorder, schizophrenia, or Tourette syndrome (pleiotropy)	Cross-Disorder Group of the Psychiatric Genomics Consortium	Cell	19,009 European ancestry ADHD cases, 3,495 European ancestry anorexia cases, 18,381 European ancestry autism cases, 20,352 European ancestry bipolar disorder cases, 130,664 European ancestry major depression cases, 2,688 European ancestry OCD cases, 33,640 European ancestry schizophrenia cases, 4,645 European ancestry Tourette's cases, 494,162 European ancestry controls	31835028	2020-02-11
rs2842198	1	43465067	?	PTPRF	10820	1e-08	intergenic	Anorexia nervosa, attention-deficit/hyperactivity disorder, autism spectrum disorder, bipolar disorder, major depression, obsessive-compulsive disorder, schizophrenia, or Tourette syndrome (pleiotropy)	Cross-Disorder Group of the Psychiatric Genomics Consortium	Cell	19,009 European ancestry ADHD cases, 3,495 European ancestry anorexia cases, 18,381 European ancestry autism cases, 20,352 European ancestry bipolar disorder cases, 130,664 European ancestry major depression cases, 2,688 European ancestry OCD cases, 33,640 European ancestry schizophrenia cases, 4,645 European ancestry Tourette's cases, 494,162 European ancestry controls	27479909	2018-08-03
rs2977608	1	832873	A	LINC01128	0	8e-06	ncRNA_intronic	Major depressive disorder	Coleman JRI	Mol Psychiatry	29,475 European ancestry cases, 63,482 European ancestry controls	31835028	2020-02-11
rs3001723	1	43572014	?	PTPRF	0	7e-14	intronic	Anorexia nervosa, attention-deficit/hyperactivity disorder, autism spectrum disorder, bipolar disorder, major depression, obsessive-compulsive disorder, schizophrenia, or Tourette syndrome (pleiotropy)	Cross-Disorder Group of the Psychiatric Genomics Consortium	Cell	19,009 European ancestry ADHD cases, 3,495 European ancestry anorexia cases, 18,381 European ancestry autism cases, 20,352 European ancestry bipolar disorder cases, 130,664 European ancestry major depression cases, 2,688 European ancestry OCD cases, 33,640 European ancestry schizophrenia cases, 4,645 European ancestry Tourette's cases, 494,162 European ancestry controls	29317602	2018-02-01
rs301799	1	8429242	?	RERE-AS1	0	1e-06	ncRNA_intronic	Bipolar disorder or major depressive disorder	Coleman JRI	Biol Psychiatry	164,933 European ancestry major depressive disorder cases, 20,352 European ancestry bipolar disorder cases, 439,741 European ancestry controls	29317602	2018-02-01
rs301799	1	8429242	?	RERE-AS1	0	2e-08	ncRNA_intronic	Anorexia nervosa, attention-deficit/hyperactivity disorder, autism spectrum disorder, bipolar disorder, major depression, obsessive-compulsive disorder, schizophrenia, or Tourette syndrome (pleiotropy)	Cross-Disorder Group of the Psychiatric Genomics Consortium	Cell	19,009 European ancestry ADHD cases, 3,495 European ancestry anorexia cases, 18,381 European ancestry autism cases, 20,352 European ancestry bipolar disorder cases, 130,664 European ancestry major depression cases, 2,688 European ancestry OCD cases, 33,640 European ancestry schizophrenia cases, 4,645 European ancestry Tourette's cases, 494,162 European ancestry controls	31926635	2020-08-17
rs301806	1	8422018	T	RERE	0	2e-09	intronic	Major depressive disorder	Hyde CL	Nat Genet	84,847 European ancestry cases, 241,266 European ancestry controls	30571770	2019-08-28
rs301816	1	8444998	?	RERE	0	4e-20	intronic	Major depressive disorder	Levey DF	Nat Neurosci	340,591 European ancestry cases, 813,676 European ancestry controls	27479909	2018-08-03
rs35466861	1	49337431	A	AGBL4	0	2e-09	intronic	Major depressive disorder (MTAG)	Yao X	Transl Psychiatry	at least 170,756 European ancestry cases, at least 329,443 European ancestry controls	31835028	2020-02-11
rs41287894	1	48161782	T	SKINT1L	0	3e-06	ncRNA_intronic	Major depressive disorder	Hall LS	Transl Psychiatry	6,997 European ancestry female cases, 16,172 European ancestry female controls, 3,852 European ancestry male cases, 16,034 European ancestry male controls	31926635	2020-08-17
rs41310573	1	248295464	?	OR2T12	0	4e-20	exonic	Major depressive disorder	Wong ML	Mol Psychiatry	203 Mexican American cases, 196 Mexican American controls	34045744	2021-09-30
rs4141983	1	17795514	T	ACTL8	0	1e-08	intronic	Major depressive disorder (MTAG)	Yao X	Transl Psychiatry	at least 170,756 European ancestry cases, at least 329,443 European ancestry controls	33479212	2021-07-27
rs4501813	1	18490385	G	KLHDC7A	4399	8e-06	intergenic	Major depressive disorder	Coleman JRI	Mol Psychiatry	29,475 European ancestry cases, 63,482 European ancestry controls	34099189	2021-09-03
rs4501813	1	18490385	G	PAX7	4399	8e-06	intergenic	Major depressive disorder	Coleman JRI	Mol Psychiatry	29,475 European ancestry cases, 63,482 European ancestry controls	23453885	2013-06-06
rs4648996	1	24573039	C	NCMAP	0	1e-05	intronic	Schizophrenia, bipolar disorder or major depressive disorder x sex interaction (3df)	Blokland GAM	Biol Psychiatry	31,567 European ancestry schizophrenia cases,19,924 European ancestry bipolar disorder cases, 15,970 European ancestry major depressive disorder cases, 93,025 European ancestry controls	34099189	2021-09-03
rs62001028	1	93589086	?	BCAR3	0	5e-07	exonic	Major depressive disorder	Wong ML	Mol Psychiatry	203 Mexican American cases, 196 Mexican American controls	31835028	2020-02-11
rs6426297	1	246375079	C	SMYD3	0	2e-06	intronic	Suicide attempts in major depressive disorder or bipolar disorder or schizophrenia	Mullins N	Am J Psychiatry	1,622 European ancestry attempters with major depressive disorder, 8,786 European ancestry nonattempters with major depressive disorder, 3,264 European ancestry attempters with bipolar disorder, 5,500 European ancestry nonattempters with bipolar disorder, 1,683 European ancestry attempters with schizophrenia, 2,946 European ancestry nonattempters with schizophrenia	31926635	2020-08-17
rs6537837	1	109577110	T	GNAI3	0	1e-06	intronic	Major depressive disorder	Shi J	Mol Psychiatry	1,020 European ancestry cases, 1,636 European ancestry controls	29662059	2018-07-19
rs6577293	1	101965078	T	OLFM3	0	6e-06	intronic	Schizophrenia, bipolar disorder or recurrent major depressive disorder x sex interaction	Blokland GAM	Biol Psychiatry	31,567 European ancestry schizophrenia cases,19,924 European ancestry bipolar disorder cases, 5,314 European ancestry recurrent major depressive disorder cases, 78,190 European ancestry controls	29071344	2017-12-01
rs6577293	1	101965078	T	OLFM3	0	6e-06	intronic	Schizophrenia, bipolar disorder or recurrent major depressive disorder x sex interaction	Blokland GAM	Biol Psychiatry	31,567 European ancestry schizophrenia cases,19,924 European ancestry bipolar disorder cases, 5,314 European ancestry recurrent major depressive disorder cases, 78,190 European ancestry controls, 1,836 East Asian ancestry schizophrenia cases, 3,383 East Asian ancestry controls	34045744	2021-09-30
rs720090	1	96800136	?	PTBP2	0	2e-08	intronic	Major depressive disorder vs anorexia nervosa (ordinary least squares (OLS))	Peyrot WJ	Nat Genet	170,756 MDD cases, 16,992 anorexia nervosa cases	34099189	2021-09-03
rs72737330	1	216600151	C	ESRRG	0	9e-07	intronic	Major depression and alcohol dependence	Zhou H	JAMA Psychiatry	3,041 African American individuals, 1,618 European ancestry individuals	34099189	2021-09-03
rs7512599	1	7255971	A	CAMTA1	0	5e-07	intronic	Major depressive disorder (ICD-10 coded)	Howard DM	Nat Commun	8,276 British ancestry cases, 209,308 British ancestry controls	34099189	2021-09-03
rs7523829	1	73292434	?	NEGR1	13736	2e-24	intergenic	Major depressive disorder	Levey DF	Nat Neurosci	340,591 European ancestry cases, 813,676 European ancestry controls	34099189	2021-09-03
rs7523829	1	73292434	?	LINC01360	13736	2e-24	intergenic	Major depressive disorder	Levey DF	Nat Neurosci	340,591 European ancestry cases, 813,676 European ancestry controls	34099189	2021-09-03
rs7534271	1	47228309	?	TAL1	0	3e-08	intronic	Major depressive disorder	Levey DF	Nat Neurosci	340,591 European ancestry cases, 813,676 European ancestry controls	34099189	2021-09-03
rs7535475	1	161493797	?	SDHC	11660	3e-06	intergenic	Functional impairment in major depressive disorder, bipolar disorder and schizophrenia	McGrath LM	Am J Med Genet B Neuropsychiatr Genet	2,246 European ancestry individuals	34099189	2021-09-03
rs7535475	1	161493797	?	FCGR2A	11660	3e-06	intergenic	Functional impairment in major depressive disorder, bipolar disorder and schizophrenia	McGrath LM	Am J Med Genet B Neuropsychiatr Genet	2,246 European ancestry individuals	34099189	2021-09-03
rs7551758	1	51808406	T	NRDC	0	5e-10	intronic	Major depressive disorder (MTAG)	Yao X	Transl Psychiatry	at least 170,756 European ancestry cases, at least 329,443 European ancestry controls	34045744	2021-09-30
rs75633108	1	96269629	C	LINC01787	0	3e-06	ncRNA_intronic	Suicide attempts in major depressive disorder or bipolar disorder or schizophrenia	Mullins N	Am J Psychiatry	1,622 European ancestry attempters with major depressive disorder, 8,786 European ancestry nonattempters with major depressive disorder, 3,264 European ancestry attempters with bipolar disorder, 5,500 European ancestry nonattempters with bipolar disorder, 1,683 European ancestry attempters with schizophrenia, 2,946 European ancestry nonattempters with schizophrenia	20351715	2010-04-15
rs78664615	1	119102543	T	WARS2	0	6e-06	intronic	Recurrent major depressive disorder	Blokland GAM	Biol Psychiatry	3,833 European ancestry female cases, 5,280 European ancestry female controls, 1,481 European ancestry male cases, 4,869 European ancestry male controls	23453885	2013-06-06
rs9427672	1	197785611	?	DENND1B	10131	3e-07	intergenic	Bipolar disorder or major depressive disorder	Coleman JRI	Biol Psychiatry	164,933 European ancestry major depressive disorder cases, 20,352 European ancestry bipolar disorder cases, 439,741 European ancestry controls	23453885	2013-06-06
rs9427672	1	197785611	?	C1orf53	10131	3e-07	intergenic	Bipolar disorder or major depressive disorder	Coleman JRI	Biol Psychiatry	164,933 European ancestry major depressive disorder cases, 20,352 European ancestry bipolar disorder cases, 439,741 European ancestry controls	31164008	2019-07-12
rs10179057	2	141877338	T	LRP1B	0	1e-06	intronic	Schizophrenia, bipolar disorder or recurrent major depressive disorder x sex interaction	Blokland GAM	Biol Psychiatry	31,567 European ancestry schizophrenia cases,19,924 European ancestry bipolar disorder cases, 5,314 European ancestry recurrent major depressive disorder cases, 78,190 European ancestry controls	34099189	2021-09-03
rs10179057	2	141877338	T	LRP1B	0	7e-06	intronic	Schizophrenia, bipolar disorder or major depressive disorder x sex interaction	Blokland GAM	Biol Psychiatry	31,567 European ancestry schizophrenia cases,19,924 European ancestry bipolar disorder cases, 15,970 European ancestry major depressive disorder cases, 93,025 European ancestry controls	34099189	2021-09-03
rs10211550	2	197518575	?	HSPE1-MOB4	0	1e-08	intronic	Anorexia nervosa, attention-deficit/hyperactivity disorder, autism spectrum disorder, bipolar disorder, major depression, obsessive-compulsive disorder, schizophrenia, or Tourette syndrome (pleiotropy)	Cross-Disorder Group of the Psychiatric Genomics Consortium	Cell	19,009 European ancestry ADHD cases, 3,495 European ancestry anorexia cases, 18,381 European ancestry autism cases, 20,352 European ancestry bipolar disorder cases, 130,664 European ancestry major depression cases, 2,688 European ancestry OCD cases, 33,640 European ancestry schizophrenia cases, 4,645 European ancestry Tourette's cases, 494,162 European ancestry controls	23453885	2013-06-06
rs10211550	2	197518575	?	MOB4	0	1e-08	intronic	Anorexia nervosa, attention-deficit/hyperactivity disorder, autism spectrum disorder, bipolar disorder, major depression, obsessive-compulsive disorder, schizophrenia, or Tourette syndrome (pleiotropy)	Cross-Disorder Group of the Psychiatric Genomics Consortium	Cell	19,009 European ancestry ADHD cases, 3,495 European ancestry anorexia cases, 18,381 European ancestry autism cases, 20,352 European ancestry bipolar disorder cases, 130,664 European ancestry major depression cases, 2,688 European ancestry OCD cases, 33,640 European ancestry schizophrenia cases, 4,645 European ancestry Tourette's cases, 494,162 European ancestry controls	23377640	2013-05-09
rs10495514	2	3169079	A	LINC01250	19846	8e-06	intergenic	Major depressive disorder x sex interaction	Blokland GAM	Biol Psychiatry	15,970 European ancestry cases, 24,984 European ancestry controls	23377640	2013-05-09
rs10495514	2	3169079	A	EIPR1	19846	8e-06	intergenic	Major depressive disorder x sex interaction	Blokland GAM	Biol Psychiatry	15,970 European ancestry cases, 24,984 European ancestry controls	20038947	2010-01-19
rs10929355	2	15258840	G	NBAS	0	6e-09	intronic	Major depressive disorder (probable)	Howard DM	Nat Commun	30,603 British ancestry cases, 143,916 British ancestry controls	23453885	2013-06-06
rs112176860	2	57916173	A	VRK2	0	2e-08	intronic	Major depressive disorder (MTAG)	Yao X	Transl Psychiatry	at least 170,756 European ancestry cases, at least 329,443 European ancestry controls	31926635	2020-08-17
rs115182184	2	156342049	G	FLJ46875	0	8e-06	ncRNA_exonic	Major depression and alcohol dependence	Zhou H	JAMA Psychiatry	3,041 African American individuals, 1,618 European ancestry individuals	31835028	2020-02-11
rs11681373	2	184921064	?	ZNF804A	0	2e-08	intronic	Major depressive disorder	Levey DF	Nat Neurosci	340,591 European ancestry cases, 813,676 European ancestry controls	33479212	2021-07-27
rs11686891	2	174375189	?	CIR1	0	5e-13	intronic	Major depressive disorder	Levey DF	Nat Neurosci	340,591 European ancestry cases, 813,676 European ancestry controls	31164008	2019-07-12
rs1226412	2	156254801	?	LINC01876	0	1e-08	ncRNA_exonic	Bipolar disorder or major depressive disorder	Coleman JRI	Biol Psychiatry	164,933 European ancestry major depressive disorder cases, 20,352 European ancestry bipolar disorder cases, 439,741 European ancestry controls	31164008	2019-07-12
rs1226412	2	156254801	T	LINC01876	0	1e-08	ncRNA_exonic	Bipolar disorder or major depressive disorder	Coleman JRI	Biol Psychiatry	164,933 European ancestry major depressive disorder cases, 20,352 European ancestry bipolar disorder cases, 439,741 European ancestry controls	31164008	2019-07-12
rs1226412	2	156254801	?	LINC01876	0	2e-08	ncRNA_exonic	Anorexia nervosa, attention-deficit/hyperactivity disorder, autism spectrum disorder, bipolar disorder, major depression, obsessive-compulsive disorder, schizophrenia, or Tourette syndrome (pleiotropy)	Cross-Disorder Group of the Psychiatric Genomics Consortium	Cell	19,009 European ancestry ADHD cases, 3,495 European ancestry anorexia cases, 18,381 European ancestry autism cases, 20,352 European ancestry bipolar disorder cases, 130,664 European ancestry major depression cases, 2,688 European ancestry OCD cases, 33,640 European ancestry schizophrenia cases, 4,645 European ancestry Tourette's cases, 494,162 European ancestry controls	31164008	2019-07-12
rs1226412	2	156254801	T	LINC01876	0	2e-08	ncRNA_exonic	Anorexia nervosa, attention-deficit/hyperactivity disorder, autism spectrum disorder, bipolar disorder, major depression, obsessive-compulsive disorder, schizophrenia, or Tourette syndrome (pleiotropy)	Cross-Disorder Group of the Psychiatric Genomics Consortium	Cell	19,009 European ancestry ADHD cases, 3,495 European ancestry anorexia cases, 18,381 European ancestry autism cases, 20,352 European ancestry bipolar disorder cases, 130,664 European ancestry major depression cases, 2,688 European ancestry OCD cases, 33,640 European ancestry schizophrenia cases, 4,645 European ancestry Tourette's cases, 494,162 European ancestry controls	29317602	2018-02-01
rs12464040	2	84628488	T	DNAH6	0	2e-06	intronic	Major depressive disorder	Hall LS	Transl Psychiatry	6,997 European ancestry female cases, 16,172 European ancestry female controls, 3,852 European ancestry male cases, 16,034 European ancestry male controls	31926635	2020-08-17
rs1267042	2	161238492	?	LOC101929512	0	2e-13	ncRNA_intronic	Major depressive disorder	Levey DF	Nat Neurosci	340,591 European ancestry cases, 813,676 European ancestry controls	34099189	2021-09-03
rs13031275	2	151489980	C	NEB	0	5e-06	exonic	Major depression and alcohol dependence	Zhou H	JAMA Psychiatry	3,041 African American individuals, 1,618 European ancestry individuals	34099189	2021-09-03
rs138417126	2	47911653	G	FBXO11	5155	9e-06	intergenic	Schizophrenia, bipolar disorder or recurrent major depressive disorder x sex interaction (3df)	Blokland GAM	Biol Psychiatry	31,567 European ancestry schizophrenia cases,19,924 European ancestry bipolar disorder cases, 5,314 European ancestry recurrent major depressive disorder cases, 78,190 European ancestry controls	33686288	2021-04-27
rs138417126	2	47911653	G	FOXN2	5155	9e-06	intergenic	Schizophrenia, bipolar disorder or recurrent major depressive disorder x sex interaction (3df)	Blokland GAM	Biol Psychiatry	31,567 European ancestry schizophrenia cases,19,924 European ancestry bipolar disorder cases, 5,314 European ancestry recurrent major depressive disorder cases, 78,190 European ancestry controls	34045744	2021-09-30
rs138417126	2	47911653	G	FBXO11	5155	9e-06	intergenic	Schizophrenia, bipolar disorder or recurrent major depressive disorder x sex interaction (3df)	Blokland GAM	Biol Psychiatry	31,567 European ancestry schizophrenia cases,19,924 European ancestry bipolar disorder cases, 5,314 European ancestry recurrent major depressive disorder cases, 78,190 European ancestry controls, 1,836 East Asian ancestry schizophrenia cases, 3,383 East Asian ancestry controls	23857890	2014-02-04
rs138417126	2	47911653	G	FOXN2	5155	9e-06	intergenic	Schizophrenia, bipolar disorder or recurrent major depressive disorder x sex interaction (3df)	Blokland GAM	Biol Psychiatry	31,567 European ancestry schizophrenia cases,19,924 European ancestry bipolar disorder cases, 5,314 European ancestry recurrent major depressive disorder cases, 78,190 European ancestry controls, 1,836 East Asian ancestry schizophrenia cases, 3,383 East Asian ancestry controls	23453885	2013-06-06
rs138689899	2	127530586	C	IWS1	4097	2e-06	intergenic	Suicide attempts in major depressive disorder or bipolar disorder or schizophrenia	Mullins N	Am J Psychiatry	1,622 European ancestry attempters with major depressive disorder, 8,786 European ancestry nonattempters with major depressive disorder, 3,264 European ancestry attempters with bipolar disorder, 5,500 European ancestry nonattempters with bipolar disorder, 1,683 European ancestry attempters with schizophrenia, 2,946 European ancestry nonattempters with schizophrenia	34099189	2021-09-03
rs138689899	2	127530586	C	MYO7B	4097	2e-06	intergenic	Suicide attempts in major depressive disorder or bipolar disorder or schizophrenia	Mullins N	Am J Psychiatry	1,622 European ancestry attempters with major depressive disorder, 8,786 European ancestry nonattempters with major depressive disorder, 3,264 European ancestry attempters with bipolar disorder, 5,500 European ancestry nonattempters with bipolar disorder, 1,683 European ancestry attempters with schizophrenia, 2,946 European ancestry nonattempters with schizophrenia	29071344	2017-12-01
rs138689899	2	127530586	C	MYO7B	5216	2e-06	intergenic	Suicide attempts in major depressive disorder or bipolar disorder or schizophrenia	Mullins N	Am J Psychiatry	1,622 European ancestry attempters with major depressive disorder, 8,786 European ancestry nonattempters with major depressive disorder, 3,264 European ancestry attempters with bipolar disorder, 5,500 European ancestry nonattempters with bipolar disorder, 1,683 European ancestry attempters with schizophrenia, 2,946 European ancestry nonattempters with schizophrenia	31969693	2020-05-21
rs149268645	2	202968295	G	CARF	0	4e-07	intronic	Suicide attempts in major depressive disorder or bipolar disorder or schizophrenia	Mullins N	Am J Psychiatry	1,622 European ancestry attempters with major depressive disorder, 8,786 European ancestry nonattempters with major depressive disorder, 3,264 European ancestry attempters with bipolar disorder, 5,500 European ancestry nonattempters with bipolar disorder, 1,683 European ancestry attempters with schizophrenia, 2,946 European ancestry nonattempters with schizophrenia	31969693	2020-05-21
rs1518367	2	197942291	?	PLCL1	0	1e-08	intronic	Bipolar disorder or major depressive disorder	Coleman JRI	Biol Psychiatry	164,933 European ancestry major depressive disorder cases, 20,352 European ancestry bipolar disorder cases, 439,741 European ancestry controls	23453885	2013-06-06
rs1518367	2	197942291	T	PLCL1	0	1e-08	intronic	Bipolar disorder or major depressive disorder	Coleman JRI	Biol Psychiatry	164,933 European ancestry major depressive disorder cases, 20,352 European ancestry bipolar disorder cases, 439,741 European ancestry controls	23453885	2013-06-06
rs1518367	2	197942291	?	PLCL1	0	1e-11	intronic	Anorexia nervosa, attention-deficit/hyperactivity disorder, autism spectrum disorder, bipolar disorder, major depression, obsessive-compulsive disorder, schizophrenia, or Tourette syndrome (pleiotropy)	Cross-Disorder Group of the Psychiatric Genomics Consortium	Cell	19,009 European ancestry ADHD cases, 3,495 European ancestry anorexia cases, 18,381 European ancestry autism cases, 20,352 European ancestry bipolar disorder cases, 130,664 European ancestry major depression cases, 2,688 European ancestry OCD cases, 33,640 European ancestry schizophrenia cases, 4,645 European ancestry Tourette's cases, 494,162 European ancestry controls	33479212	2021-07-27
rs1518367	2	197942291	T	PLCL1	0	1e-11	intronic	Anorexia nervosa, attention-deficit/hyperactivity disorder, autism spectrum disorder, bipolar disorder, major depression, obsessive-compulsive disorder, schizophrenia, or Tourette syndrome (pleiotropy)	Cross-Disorder Group of the Psychiatric Genomics Consortium	Cell	19,009 European ancestry ADHD cases, 3,495 European ancestry anorexia cases, 18,381 European ancestry autism cases, 20,352 European ancestry bipolar disorder cases, 130,664 European ancestry major depression cases, 2,688 European ancestry OCD cases, 33,640 European ancestry schizophrenia cases, 4,645 European ancestry Tourette's cases, 494,162 European ancestry controls	23453885	2013-06-06
rs1518395	2	57980939	G	VRK2	0	4e-12	intronic	Major depressive disorder	Hyde CL	Nat Genet	84,847 European ancestry cases, 241,266 European ancestry controls	33479212	2021-07-27
rs17229439	2	143338665	?	ARHGAP15	0	8e-06	intronic	Bipolar disorder or major depressive disorder	Coleman JRI	Biol Psychiatry	164,933 European ancestry major depressive disorder cases, 20,352 European ancestry bipolar disorder cases, 439,741 European ancestry controls	31969693	2020-05-21
rs2042772	2	159805547	T	LY75	0	3e-06	intronic	Major depressive disorder	Hyde CL	Nat Genet	84,847 European ancestry cases, 241,266 European ancestry controls	31835028	2020-02-11
rs2042772	2	159805547	T	LY75-CD302	0	3e-06	intronic	Major depressive disorder	Hyde CL	Nat Genet	84,847 European ancestry cases, 241,266 European ancestry controls	31835028	2020-02-11
rs2111592	2	207184857	A	KLF7	17611	1e-08	intergenic	Major depressive disorder (MTAG)	Yao X	Transl Psychiatry	at least 170,756 European ancestry cases, at least 329,443 European ancestry controls	31835028	2020-02-11
rs2111592	2	207184857	A	MYOSLID-AS1	17611	1e-08	intergenic	Major depressive disorder (MTAG)	Yao X	Transl Psychiatry	at least 170,756 European ancestry cases, at least 329,443 European ancestry controls	27777418	2018-04-30
rs2111592	2	207184857	A	MYOSLID-AS1	1833	1e-08	intergenic	Major depressive disorder (MTAG)	Yao X	Transl Psychiatry	at least 170,756 European ancestry cases, at least 329,443 European ancestry controls	33686288	2021-04-27
rs2287348	2	53812676	?	ERLEC1	0	3e-08	intronic	Major depressive disorder vs anorexia nervosa (ordinary least squares (OLS))	Peyrot WJ	Nat Genet	170,756 MDD cases, 16,992 anorexia nervosa cases	33686288	2021-04-27
rs2287348	2	53812676	?	GPR75-ASB3	0	3e-08	intronic	Major depressive disorder vs anorexia nervosa (ordinary least squares (OLS))	Peyrot WJ	Nat Genet	170,756 MDD cases, 16,992 anorexia nervosa cases	33686288	2021-04-27
rs2310173	2	102047167	T	IL1R2	18623	3e-06	intergenic	Autism spectrum disorder, attention deficit-hyperactivity disorder, bipolar disorder, major depressive disorder, and schizophrenia (combined)	Smoller JW	Lancet	6,990 European ancestry Bipolar disorder cases, 9,227 European ancestry Major depressive disorder cases, 9,379 European ancestry Schizophrenia cases, 161 European ancestry Autism spectrum disorder cases, 4,788 European ancestry Autism spectrum disorder trio cases, 840 European ancestry Attention deficit-hyperactivity disorder cases, 1,947 European ancestry Attention defcit-hyperactivity disorder …	33686288	2021-04-27
rs2310173	2	102047167	T	IL1R1	18623	3e-06	intergenic	Autism spectrum disorder, attention deficit-hyperactivity disorder, bipolar disorder, major depressive disorder, and schizophrenia (combined)	Smoller JW	Lancet	6,990 European ancestry Bipolar disorder cases, 9,227 European ancestry Major depressive disorder cases, 9,379 European ancestry Schizophrenia cases, 161 European ancestry Autism spectrum disorder cases, 4,788 European ancestry Autism spectrum disorder trio cases, 840 European ancestry Attention deficit-hyperactivity disorder cases, 1,947 European ancestry Attention defcit-hyperactivity disorder …	31969693	2020-05-21
rs2592105	2	232781258	?	GIGYF2	0	5e-08	intronic	Major depressive disorder	Levey DF	Nat Neurosci	340,591 European ancestry cases, 813,676 European ancestry controls	31164008	2019-07-12
rs2675968	2	232871534	T	SNORC	0	5e-06	intronic	Autism spectrum disorder, attention deficit-hyperactivity disorder, bipolar disorder, major depressive disorder, and schizophrenia (combined)	Smoller JW	Lancet	6,990 European ancestry Bipolar disorder cases, 9,227 European ancestry Major depressive disorder cases, 9,379 European ancestry Schizophrenia cases, 161 European ancestry Autism spectrum disorder cases, 4,788 European ancestry Autism spectrum disorder trio cases, 840 European ancestry Attention deficit-hyperactivity disorder cases, 1,947 European ancestry Attention defcit-hyperactivity disorder …	31164008	2019-07-12
rs288342	2	182800480	T	DNAJC10	6017	7e-06	intergenic	Recurrent major depressive disorder	Hall LS	Transl Psychiatry	7,345 European ancestry female cases, 32,211 European ancestry female controls	31164008	2019-07-12
rs288342	2	182800480	T	FRZB	6017	7e-06	intergenic	Recurrent major depressive disorder	Hall LS	Transl Psychiatry	7,345 European ancestry female cases, 32,211 European ancestry female controls	31969693	2020-05-21
rs319858	2	114773264	G	DPP10	0	4e-06	intronic	Stress sensitivity (neuroticism score x major depressive disorder status interaction)	Arnau-Soler A	PLoS One	2,010 European ancestry cases, 5,145 European ancestry controls	29317602	2018-02-01
rs3791556	2	239191276	A	HDAC4	0	8e-06	intronic	Autism spectrum disorder, attention deficit-hyperactivity disorder, bipolar disorder, major depressive disorder, and schizophrenia (combined)	Smoller JW	Lancet	6,990 European ancestry Bipolar disorder cases, 9,227 European ancestry Major depressive disorder cases, 9,379 European ancestry Schizophrenia cases, 161 European ancestry Autism spectrum disorder cases, 4,788 European ancestry Autism spectrum disorder trio cases, 840 European ancestry Attention deficit-hyperactivity disorder cases, 1,947 European ancestry Attention defcit-hyperactivity disorder …	31926635	2020-08-17
rs3806572	2	55011541	A	RTN4	0	8e-07	intronic	Major depressive disorder (probable)	Howard DM	Nat Commun	30,603 British ancestry cases, 143,916 British ancestry controls	34099189	2021-09-03
rs4308128	2	115733670	A	DPP10	0	4e-06	intronic	Suicide attempts in major depressive disorder	Galfalvy H	Am J Med Genet B Neuropsychiatr Genet	257 European ancestry cases, 300 European ancestry controls	34099189	2021-09-03
rs4435501	2	96315631	A	SNRNP200	10085	4e-06	intergenic	Major depressive disorder	Hall LS	Transl Psychiatry	6,997 European ancestry female cases, 16,172 European ancestry female controls, 3,852 European ancestry male cases, 16,034 European ancestry male controls	31969693	2020-05-21
rs4435501	2	96315631	A	ITPRIPL1	10085	4e-06	intergenic	Major depressive disorder	Hall LS	Transl Psychiatry	6,997 European ancestry female cases, 16,172 European ancestry female controls, 3,852 European ancestry male cases, 16,034 European ancestry male controls	31969693	2020-05-21
rs4619651	2	96750416	?	LMAN2L	10324	4e-08	intergenic	Bipolar disorder vs major depressive disorder (ordinary least squares (OLS))	Peyrot WJ	Nat Genet	20,352 bipolar disorder cases, 170,756 major depressive disorder cases	29317602	2018-02-01
rs4619651	2	96750416	?	LMAN2L	10486	4e-08	intergenic	Bipolar disorder vs major depressive disorder (ordinary least squares (OLS))	Peyrot WJ	Nat Genet	20,352 bipolar disorder cases, 170,756 major depressive disorder cases	34099189	2021-09-03
rs4619651	2	96750416	?	CNNM4	10324	4e-08	intergenic	Bipolar disorder vs major depressive disorder (ordinary least squares (OLS))	Peyrot WJ	Nat Genet	20,352 bipolar disorder cases, 170,756 major depressive disorder cases	34099189	2021-09-03
rs4619651	2	96750416	?	CNNM4	10486	4e-08	intergenic	Bipolar disorder vs major depressive disorder (ordinary least squares (OLS))	Peyrot WJ	Nat Genet	20,352 bipolar disorder cases, 170,756 major depressive disorder cases	29317602	2018-02-01
rs4619651	2	96750416	?	LMAN2L	10324	1e-09	intergenic	Anorexia nervosa, attention-deficit/hyperactivity disorder, autism spectrum disorder, bipolar disorder, major depression, obsessive-compulsive disorder, schizophrenia, or Tourette syndrome (pleiotropy)	Cross-Disorder Group of the Psychiatric Genomics Consortium	Cell	19,009 European ancestry ADHD cases, 3,495 European ancestry anorexia cases, 18,381 European ancestry autism cases, 20,352 European ancestry bipolar disorder cases, 130,664 European ancestry major depression cases, 2,688 European ancestry OCD cases, 33,640 European ancestry schizophrenia cases, 4,645 European ancestry Tourette's cases, 494,162 European ancestry controls	27777418	2018-04-30
rs4619651	2	96750416	?	LMAN2L	10486	1e-09	intergenic	Anorexia nervosa, attention-deficit/hyperactivity disorder, autism spectrum disorder, bipolar disorder, major depression, obsessive-compulsive disorder, schizophrenia, or Tourette syndrome (pleiotropy)	Cross-Disorder Group of the Psychiatric Genomics Consortium	Cell	19,009 European ancestry ADHD cases, 3,495 European ancestry anorexia cases, 18,381 European ancestry autism cases, 20,352 European ancestry bipolar disorder cases, 130,664 European ancestry major depression cases, 2,688 European ancestry OCD cases, 33,640 European ancestry schizophrenia cases, 4,645 European ancestry Tourette's cases, 494,162 European ancestry controls	29071344	2017-12-01
rs4619651	2	96750416	?	CNNM4	10324	1e-09	intergenic	Anorexia nervosa, attention-deficit/hyperactivity disorder, autism spectrum disorder, bipolar disorder, major depression, obsessive-compulsive disorder, schizophrenia, or Tourette syndrome (pleiotropy)	Cross-Disorder Group of the Psychiatric Genomics Consortium	Cell	19,009 European ancestry ADHD cases, 3,495 European ancestry anorexia cases, 18,381 European ancestry autism cases, 20,352 European ancestry bipolar disorder cases, 130,664 European ancestry major depression cases, 2,688 European ancestry OCD cases, 33,640 European ancestry schizophrenia cases, 4,645 European ancestry Tourette's cases, 494,162 European ancestry controls	27777418	2018-04-30
rs4619651	2	96750416	?	CNNM4	10486	1e-09	intergenic	Anorexia nervosa, attention-deficit/hyperactivity disorder, autism spectrum disorder, bipolar disorder, major depression, obsessive-compulsive disorder, schizophrenia, or Tourette syndrome (pleiotropy)	Cross-Disorder Group of the Psychiatric Genomics Consortium	Cell	19,009 European ancestry ADHD cases, 3,495 European ancestry anorexia cases, 18,381 European ancestry autism cases, 20,352 European ancestry bipolar disorder cases, 130,664 European ancestry major depression cases, 2,688 European ancestry OCD cases, 33,640 European ancestry schizophrenia cases, 4,645 European ancestry Tourette's cases, 494,162 European ancestry controls	31835028	2020-02-11
rs56211578	2	86569839	?	RNF103-CHMP3	0	1e-08	intronic	Major depressive disorder	Levey DF	Nat Neurosci	340,591 European ancestry cases, 813,676 European ancestry controls	29317602	2018-02-01
rs58335266	2	197505616	G	HSPE1-MOB4	0	6e-06	intronic	Major depression and alcohol dependence	Zhou H	JAMA Psychiatry	3,041 African American individuals, 1,618 European ancestry individuals	33479212	2021-07-27
rs62173322	2	169754519	G	PHOSPHO2-KLHL23	2641	8e-07	intergenic	Suicide attempts in major depressive disorder or bipolar disorder or schizophrenia	Mullins N	Am J Psychiatry	1,622 European ancestry attempters with major depressive disorder, 8,786 European ancestry nonattempters with major depressive disorder, 3,264 European ancestry attempters with bipolar disorder, 5,500 European ancestry nonattempters with bipolar disorder, 1,683 European ancestry attempters with schizophrenia, 2,946 European ancestry nonattempters with schizophrenia	21042317	2011-01-04
rs62173322	2	169754519	G	SSB	2641	8e-07	intergenic	Suicide attempts in major depressive disorder or bipolar disorder or schizophrenia	Mullins N	Am J Psychiatry	1,622 European ancestry attempters with major depressive disorder, 8,786 European ancestry nonattempters with major depressive disorder, 3,264 European ancestry attempters with bipolar disorder, 5,500 European ancestry nonattempters with bipolar disorder, 1,683 European ancestry attempters with schizophrenia, 2,946 European ancestry nonattempters with schizophrenia	21042317	2011-01-04
rs6435387	2	149008736	G	KIF5C	0	8e-06	intronic	Autism spectrum disorder, attention deficit-hyperactivity disorder, bipolar disorder, major depressive disorder, and schizophrenia (combined)	Smoller JW	Lancet	6,990 European ancestry Bipolar disorder cases, 9,227 European ancestry Major depressive disorder cases, 9,379 European ancestry Schizophrenia cases, 161 European ancestry Autism spectrum disorder cases, 4,788 European ancestry Autism spectrum disorder trio cases, 840 European ancestry Attention deficit-hyperactivity disorder cases, 1,947 European ancestry Attention defcit-hyperactivity disorder …	23453885	2013-06-06
rs699319	2	197417052	C	SF3B1	0	2e-06	intronic	Major depressive disorder	Hyde CL	Nat Genet	84,847 European ancestry cases, 241,266 European ancestry controls	29317602	2018-02-01
rs72763716	2	3173220	A	LINC01250	15705	4e-06	intergenic	Major depressive disorder x sex interaction	Blokland GAM	Biol Psychiatry	15,970 European ancestry cases, 24,984 European ancestry controls	33479212	2021-07-27
rs72763716	2	3173220	A	EIPR1	15705	4e-06	intergenic	Major depressive disorder x sex interaction	Blokland GAM	Biol Psychiatry	15,970 European ancestry cases, 24,984 European ancestry controls	31969693	2020-05-21
rs72948506	2	211753715	A	ERBB4	0	4e-08	intronic	Major depressive disorder (MTAG)	Yao X	Transl Psychiatry	at least 170,756 European ancestry cases, at least 329,443 European ancestry controls	31164008	2019-07-12
rs73968924	2	158346417	T	CCDC148	0	9e-06	intronic	Major depressive disorder x sex interaction	Blokland GAM	Biol Psychiatry	15,970 European ancestry cases, 24,984 European ancestry controls	31926635	2020-08-17
rs75365287	2	3195846	T	EIPR1	0	4e-06	intronic	Major depressive disorder x sex interaction	Blokland GAM	Biol Psychiatry	15,970 European ancestry cases, 24,984 European ancestry controls	31926635	2020-08-17
rs7565124	2	20061924	?	LAPTM4A	10296	2e-06	intergenic	Major depressive disorder	Aragam N	J Affect Disord	1,726 cases, 1,630 controls	31835028	2020-02-11
rs7565124	2	20061924	?	SDC1	10296	2e-06	intergenic	Major depressive disorder	Aragam N	J Affect Disord	1,726 cases, 1,630 controls	31926635	2020-08-17
rs7565792	2	48422566	C	FOXN2	18200	7e-06	intergenic	Autism spectrum disorder, attention deficit-hyperactivity disorder, bipolar disorder, major depressive disorder, and schizophrenia (combined)	Smoller JW	Lancet	6,990 European ancestry Bipolar disorder cases, 9,227 European ancestry Major depressive disorder cases, 9,379 European ancestry Schizophrenia cases, 161 European ancestry Autism spectrum disorder cases, 4,788 European ancestry Autism spectrum disorder trio cases, 840 European ancestry Attention deficit-hyperactivity disorder cases, 1,947 European ancestry Attention defcit-hyperactivity disorder …	33479212	2021-07-27
rs7565792	2	48422566	C	PPP1R21	18200	7e-06	intergenic	Autism spectrum disorder, attention deficit-hyperactivity disorder, bipolar disorder, major depressive disorder, and schizophrenia (combined)	Smoller JW	Lancet	6,990 European ancestry Bipolar disorder cases, 9,227 European ancestry Major depressive disorder cases, 9,379 European ancestry Schizophrenia cases, 161 European ancestry Autism spectrum disorder cases, 4,788 European ancestry Autism spectrum disorder trio cases, 840 European ancestry Attention deficit-hyperactivity disorder cases, 1,947 European ancestry Attention defcit-hyperactivity disorder …	33479212	2021-07-27
rs7568777	2	55156291	A	RTN4	18460	1e-06	intergenic	Major depressive disorder	Coleman JRI	Mol Psychiatry	29,475 European ancestry cases, 63,482 European ancestry controls	34045744	2021-09-30
rs7568777	2	55156291	A	CLHC1	18460	1e-06	intergenic	Major depressive disorder	Coleman JRI	Mol Psychiatry	29,475 European ancestry cases, 63,482 European ancestry controls	33686288	2021-04-27
rs7589705	2	50868364	?	NRXN1	0	3e-08	intronic	Major depressive disorder	Levey DF	Nat Neurosci	340,591 European ancestry cases, 813,676 European ancestry controls	29317602	2018-02-01
rs7597593	2	184668853	T	ZNF804A	0	8e-06	intronic	Autism spectrum disorder, attention deficit-hyperactivity disorder, bipolar disorder, major depressive disorder, and schizophrenia (combined)	Smoller JW	Lancet	6,990 European ancestry Bipolar disorder cases, 9,227 European ancestry Major depressive disorder cases, 9,379 European ancestry Schizophrenia cases, 161 European ancestry Autism spectrum disorder cases, 4,788 European ancestry Autism spectrum disorder trio cases, 840 European ancestry Attention deficit-hyperactivity disorder cases, 1,947 European ancestry Attention defcit-hyperactivity disorder …	34045744	2021-09-30
rs7606549	2	114732621	A	DPP10	0	2e-06	intronic	Stress sensitivity (neuroticism score x major depressive disorder status interaction)	Arnau-Soler A	PLoS One	2,010 European ancestry cases, 5,145 European ancestry controls	29317602	2018-02-01
rs778353	2	232923640	?	NGEF	0	2e-11	intronic	Anorexia nervosa, attention-deficit/hyperactivity disorder, autism spectrum disorder, bipolar disorder, major depression, obsessive-compulsive disorder, schizophrenia, or Tourette syndrome (pleiotropy)	Cross-Disorder Group of the Psychiatric Genomics Consortium	Cell	19,009 European ancestry ADHD cases, 3,495 European ancestry anorexia cases, 18,381 European ancestry autism cases, 20,352 European ancestry bipolar disorder cases, 130,664 European ancestry major depression cases, 2,688 European ancestry OCD cases, 33,640 European ancestry schizophrenia cases, 4,645 European ancestry Tourette's cases, 494,162 European ancestry controls	29317602	2018-02-01
rs78562453	2	240891738	?	MAB21L4	0	6e-08	exonic	Major depressive disorder	Wong ML	Mol Psychiatry	203 Mexican American cases, 196 Mexican American controls	34045744	2021-09-30
rs835303	2	156267583	?	LINC01876	12652	6e-11	intergenic	Major depressive disorder	Levey DF	Nat Neurosci	340,591 European ancestry cases, 813,676 European ancestry controls	20351715	2010-04-15
rs835303	2	156267583	?	NR4A2	12652	6e-11	intergenic	Major depressive disorder	Levey DF	Nat Neurosci	340,591 European ancestry cases, 813,676 European ancestry controls	34099189	2021-09-03
rs882632	2	29057895	T	TOGARAM2	5665	2e-06	intergenic	Major depressive disorder	Shi J	Mol Psychiatry	1,020 European ancestry cases, 1,636 European ancestry controls	34099189	2021-09-03
rs882632	2	29057895	T	PCARE	5665	2e-06	intergenic	Major depressive disorder	Shi J	Mol Psychiatry	1,020 European ancestry cases, 1,636 European ancestry controls	34099189	2021-09-03
rs882632	2	29057895	T	PCARE	3800	2e-06	intergenic	Major depressive disorder	Shi J	Mol Psychiatry	1,020 European ancestry cases, 1,636 European ancestry controls	29662059	2018-07-19
rs9677504	2	214317165	?	SPAG16	0	7e-09	intronic	Anorexia nervosa, attention-deficit/hyperactivity disorder, autism spectrum disorder, bipolar disorder, major depression, obsessive-compulsive disorder, schizophrenia, or Tourette syndrome (pleiotropy)	Cross-Disorder Group of the Psychiatric Genomics Consortium	Cell	19,009 European ancestry ADHD cases, 3,495 European ancestry anorexia cases, 18,381 European ancestry autism cases, 20,352 European ancestry bipolar disorder cases, 130,664 European ancestry major depression cases, 2,688 European ancestry OCD cases, 33,640 European ancestry schizophrenia cases, 4,645 European ancestry Tourette's cases, 494,162 European ancestry controls	31835028	2020-02-11
rs11130820	3	61158249	T	FHIT	0	8e-09	intronic	Major depressive disorder (MTAG)	Yao X	Transl Psychiatry	at least 170,756 European ancestry cases, at least 329,443 European ancestry controls	31835028	2020-02-11
rs111326206	3	142719589	C	PLS1	5926	7e-07	intergenic	Suicide attempts in major depressive disorder	Mullins N	Am J Psychiatry	1,622 European ancestry attempters, 8,786 European ancestry nonattempters	34045744	2021-09-30
rs111326206	3	142719589	C	TRPC1	5926	7e-07	intergenic	Suicide attempts in major depressive disorder	Mullins N	Am J Psychiatry	1,622 European ancestry attempters, 8,786 European ancestry nonattempters	29071344	2017-12-01
rs111326206	3	142719589	C	TRPC1	4445	7e-07	intergenic	Suicide attempts in major depressive disorder	Mullins N	Am J Psychiatry	1,622 European ancestry attempters, 8,786 European ancestry nonattempters	23453885	2013-06-06
rs113935943	3	59834034	T	FHIT	0	7e-06	intronic	Schizophrenia, bipolar disorder or recurrent major depressive disorder x sex interaction	Blokland GAM	Biol Psychiatry	31,567 European ancestry schizophrenia cases,19,924 European ancestry bipolar disorder cases, 5,314 European ancestry recurrent major depressive disorder cases, 78,190 European ancestry controls	23453885	2013-06-06
rs113935943	3	59834034	T	FHIT	0	7e-06	intronic	Schizophrenia, bipolar disorder or recurrent major depressive disorder x sex interaction	Blokland GAM	Biol Psychiatry	31,567 European ancestry schizophrenia cases,19,924 European ancestry bipolar disorder cases, 5,314 European ancestry recurrent major depressive disorder cases, 78,190 European ancestry controls, 1,836 East Asian ancestry schizophrenia cases, 3,383 East Asian ancestry controls	34099189	2021-09-03
rs116215823	3	19322024	T	KCNH8	0	7e-06	intronic	Major depressive disorder	Coleman JRI	Mol Psychiatry	29,475 European ancestry cases, 63,482 European ancestry controls	34099189	2021-09-03
rs1210358	3	158310697	A	RSRC1	0	9e-08	intronic	Major depressive disorder	Li X	Neuropsychopharmacology	84,847 European ancestry cases, 241,266 European ancestry controls, 5,303 Han Chinese ancestry cases, 5,337 Han Chinese ancestry controls	34099189	2021-09-03
rs12635614	3	173395251	?	NLGN1	701	3e-15	upstream	Major depressive disorder	Levey DF	Nat Neurosci	340,591 European ancestry cases, 813,676 European ancestry controls	33686288	2021-04-27
rs13072940	3	36801132	A	DCLK3	19418	9e-06	intergenic	Autism spectrum disorder, attention deficit-hyperactivity disorder, bipolar disorder, major depressive disorder, and schizophrenia (combined)	Smoller JW	Lancet	6,990 European ancestry Bipolar disorder cases, 9,227 European ancestry Major depressive disorder cases, 9,379 European ancestry Schizophrenia cases, 161 European ancestry Autism spectrum disorder cases, 4,788 European ancestry Autism spectrum disorder trio cases, 840 European ancestry Attention deficit-hyperactivity disorder cases, 1,947 European ancestry Attention defcit-hyperactivity disorder …	34045744	2021-09-30
rs13072940	3	36801132	A	LINC02033	19418	9e-06	intergenic	Autism spectrum disorder, attention deficit-hyperactivity disorder, bipolar disorder, major depressive disorder, and schizophrenia (combined)	Smoller JW	Lancet	6,990 European ancestry Bipolar disorder cases, 9,227 European ancestry Major depressive disorder cases, 9,379 European ancestry Schizophrenia cases, 161 European ancestry Autism spectrum disorder cases, 4,788 European ancestry Autism spectrum disorder trio cases, 840 European ancestry Attention deficit-hyperactivity disorder cases, 1,947 European ancestry Attention defcit-hyperactivity disorder …	33479212	2021-07-27
rs13074924	3	174311255	?	NLGN1	16883	9e-06	intergenic	Major depressive disorder	Lewis CM	Am J Psychiatry	1,636 European ancestry cases, 1,594 European ancestry controls	20125088	2010-03-02
rs13074924	3	174311255	?	NAALADL2	16883	9e-06	intergenic	Major depressive disorder	Lewis CM	Am J Psychiatry	1,636 European ancestry cases, 1,594 European ancestry controls	29728651	2018-07-19
rs142055939	3	45954062	C	FYCO1	0	2e-06	intronic	Suicide attempts in major depressive disorder or bipolar disorder or schizophrenia	Mullins N	Am J Psychiatry	1,622 European ancestry attempters with major depressive disorder, 8,786 European ancestry nonattempters with major depressive disorder, 3,264 European ancestry attempters with bipolar disorder, 5,500 European ancestry nonattempters with bipolar disorder, 1,683 European ancestry attempters with schizophrenia, 2,946 European ancestry nonattempters with schizophrenia	29071344	2017-12-01
rs1531188	3	108429710	C	MYH15	0	2e-09	intronic	Bipolar disorder or major depressive disorder	Coleman JRI	Biol Psychiatry	164,933 European ancestry major depressive disorder cases, 20,352 European ancestry bipolar disorder cases, 439,741 European ancestry controls	27479909	2018-08-03
rs1656369	3	158562296	T	LOC100996447	0	1e-08	ncRNA_intronic	Major depressive disorder	Hyde CL	Nat Genet	84,847 European ancestry cases, 241,266 European ancestry controls	31835028	2020-02-11
rs1730054	3	158237129	?	RSRC1	0	6e-10	intronic	Anorexia nervosa, attention-deficit/hyperactivity disorder, autism spectrum disorder, bipolar disorder, major depression, obsessive-compulsive disorder, schizophrenia, or Tourette syndrome (pleiotropy)	Cross-Disorder Group of the Psychiatric Genomics Consortium	Cell	19,009 European ancestry ADHD cases, 3,495 European ancestry anorexia cases, 18,381 European ancestry autism cases, 20,352 European ancestry bipolar disorder cases, 130,664 European ancestry major depression cases, 2,688 European ancestry OCD cases, 33,640 European ancestry schizophrenia cases, 4,645 European ancestry Tourette's cases, 494,162 European ancestry controls	31835028	2020-02-11
rs1969253	3	184158724	?	DVL3	0	5e-06	intronic	Major depressive disorder	Sullivan PF	Mol Psychiatry	9,240 European ancestry cases, 9,519 European ancestry controls	34045744	2021-09-30
rs2029591	3	49609548	T	BSN	0	1e-09	intronic	Major depressive disorder (MTAG)	Yao X	Transl Psychiatry	at least 170,756 European ancestry cases, at least 329,443 European ancestry controls	34099189	2021-09-03
rs2063640	3	102484201	A	ZPLD1	4360	1e-06	intergenic	Schizophrenia, bipolar disorder or recurrent major depressive disorder x sex interaction	Blokland GAM	Biol Psychiatry	31,567 European ancestry schizophrenia cases,19,924 European ancestry bipolar disorder cases, 5,314 European ancestry recurrent major depressive disorder cases, 78,190 European ancestry controls, 1,836 East Asian ancestry schizophrenia cases, 3,383 East Asian ancestry controls	34099189	2021-09-03
rs2063640	3	102484201	A	MIR548AB	4360	1e-06	intergenic	Schizophrenia, bipolar disorder or recurrent major depressive disorder x sex interaction	Blokland GAM	Biol Psychiatry	31,567 European ancestry schizophrenia cases,19,924 European ancestry bipolar disorder cases, 5,314 European ancestry recurrent major depressive disorder cases, 78,190 European ancestry controls, 1,836 East Asian ancestry schizophrenia cases, 3,383 East Asian ancestry controls	34099189	2021-09-03
rs2063640	3	102484201	A	ZPLD1	4360	5e-06	intergenic	Schizophrenia, bipolar disorder or major depressive disorder x sex interaction (3df)	Blokland GAM	Biol Psychiatry	31,567 European ancestry schizophrenia cases,19,924 European ancestry bipolar disorder cases, 15,970 European ancestry major depressive disorder cases, 93,025 European ancestry controls	34099189	2021-09-03
rs2063640	3	102484201	A	MIR548AB	4360	5e-06	intergenic	Schizophrenia, bipolar disorder or major depressive disorder x sex interaction (3df)	Blokland GAM	Biol Psychiatry	31,567 European ancestry schizophrenia cases,19,924 European ancestry bipolar disorder cases, 15,970 European ancestry major depressive disorder cases, 93,025 European ancestry controls	34099189	2021-09-03
rs2063640	3	102484201	A	ZPLD1	4360	4e-07	intergenic	Schizophrenia, bipolar disorder or major depressive disorder x sex interaction	Blokland GAM	Biol Psychiatry	31,567 European ancestry schizophrenia cases,19,924 European ancestry bipolar disorder cases, 15,970 European ancestry major depressive disorder cases, 93,025 European ancestry controls, 1,836 East Asian ancestry schizophrenia cases, 3,383 East Asian ancestry controls	29071344	2017-12-01
rs2063640	3	102484201	A	MIR548AB	4360	4e-07	intergenic	Schizophrenia, bipolar disorder or major depressive disorder x sex interaction	Blokland GAM	Biol Psychiatry	31,567 European ancestry schizophrenia cases,19,924 European ancestry bipolar disorder cases, 15,970 European ancestry major depressive disorder cases, 93,025 European ancestry controls, 1,836 East Asian ancestry schizophrenia cases, 3,383 East Asian ancestry controls	29317602	2018-02-01
rs2063640	3	102484201	A	ZPLD1	4360	3e-06	intergenic	Schizophrenia, bipolar disorder or major depressive disorder x sex interaction (3df)	Blokland GAM	Biol Psychiatry	31,567 European ancestry schizophrenia cases,19,924 European ancestry bipolar disorder cases, 15,970 European ancestry major depressive disorder cases, 93,025 European ancestry controls, 1,836 East Asian ancestry schizophrenia cases, 3,383 East Asian ancestry controls	31926635	2020-08-17
rs2063640	3	102484201	A	MIR548AB	4360	3e-06	intergenic	Schizophrenia, bipolar disorder or major depressive disorder x sex interaction (3df)	Blokland GAM	Biol Psychiatry	31,567 European ancestry schizophrenia cases,19,924 European ancestry bipolar disorder cases, 15,970 European ancestry major depressive disorder cases, 93,025 European ancestry controls, 1,836 East Asian ancestry schizophrenia cases, 3,383 East Asian ancestry controls	31926635	2020-08-17
rs2063640	3	102484201	A	ZPLD1	4360	5e-07	intergenic	Schizophrenia, bipolar disorder or major depressive disorder x sex interaction	Blokland GAM	Biol Psychiatry	31,567 European ancestry schizophrenia cases,19,924 European ancestry bipolar disorder cases, 15,970 European ancestry major depressive disorder cases, 93,025 European ancestry controls	31835028	2020-02-11
rs2063640	3	102484201	A	MIR548AB	4360	5e-07	intergenic	Schizophrenia, bipolar disorder or major depressive disorder x sex interaction	Blokland GAM	Biol Psychiatry	31,567 European ancestry schizophrenia cases,19,924 European ancestry bipolar disorder cases, 15,970 European ancestry major depressive disorder cases, 93,025 European ancestry controls	31835028	2020-02-11
rs2063640	3	102484201	A	ZPLD1	4360	2e-06	intergenic	Schizophrenia, bipolar disorder or recurrent major depressive disorder x sex interaction	Blokland GAM	Biol Psychiatry	31,567 European ancestry schizophrenia cases,19,924 European ancestry bipolar disorder cases, 5,314 European ancestry recurrent major depressive disorder cases, 78,190 European ancestry controls	33686288	2021-04-27
rs2063640	3	102484201	A	MIR548AB	4360	2e-06	intergenic	Schizophrenia, bipolar disorder or recurrent major depressive disorder x sex interaction	Blokland GAM	Biol Psychiatry	31,567 European ancestry schizophrenia cases,19,924 European ancestry bipolar disorder cases, 5,314 European ancestry recurrent major depressive disorder cases, 78,190 European ancestry controls	33686288	2021-04-27
rs2173763	3	122610313	?	PARP15	0	6e-06	intronic	Major depressive disorder	Sullivan PF	Mol Psychiatry	9,240 European ancestry cases, 9,519 European ancestry controls	23453885	2013-06-06
rs2291479	3	178457156	A	LINC01014	0	1e-06	ncRNA_exonic	Recurrent major depressive disorder	Hall LS	Transl Psychiatry	7,345 European ancestry female cases, 32,211 European ancestry female controls	23453885	2013-06-06
rs2535629	3	52799203	?	ITIH3	0	3e-12	intronic	Autism spectrum disorder, attention deficit-hyperactivity disorder, bipolar disorder, major depressive disorder, and schizophrenia (combined)	Smoller JW	Lancet	6,990 European ancestry Bipolar disorder cases, 9,227 European ancestry Major depressive disorder cases, 9,379 European ancestry Schizophrenia cases, 161 European ancestry Autism spectrum disorder cases, 4,788 European ancestry Autism spectrum disorder trio cases, 840 European ancestry Attention deficit-hyperactivity disorder cases, 1,947 European ancestry Attention defcit-hyperactivity disorder …	23453885	2013-06-06
rs35346733	3	2479638	?	CNTN4	0	8e-10	intronic	Anorexia nervosa, attention-deficit/hyperactivity disorder, autism spectrum disorder, bipolar disorder, major depression, obsessive-compulsive disorder, schizophrenia, or Tourette syndrome (pleiotropy)	Cross-Disorder Group of the Psychiatric Genomics Consortium	Cell	19,009 European ancestry ADHD cases, 3,495 European ancestry anorexia cases, 18,381 European ancestry autism cases, 20,352 European ancestry bipolar disorder cases, 130,664 European ancestry major depression cases, 2,688 European ancestry OCD cases, 33,640 European ancestry schizophrenia cases, 4,645 European ancestry Tourette's cases, 494,162 European ancestry controls	23453885	2013-06-06
rs40493	3	61989275	C	PTPRG	0	4e-06	intronic	Major depressive disorder	Hall LS	Transl Psychiatry	6,997 European ancestry female cases, 16,172 European ancestry female controls, 3,852 European ancestry male cases, 16,034 European ancestry male controls	21042317	2011-01-04
rs4346585	3	44695001	T	ZKSCAN7-AS1	9348	4e-08	intergenic	Major depressive disorder (MTAG)	Yao X	Transl Psychiatry	at least 170,756 European ancestry cases, at least 329,443 European ancestry controls	21042317	2011-01-04
rs4346585	3	44695001	T	ZKSCAN7-AS1	17642	4e-08	intergenic	Major depressive disorder (MTAG)	Yao X	Transl Psychiatry	at least 170,756 European ancestry cases, at least 329,443 European ancestry controls	29317602	2018-02-01
rs4346585	3	44695001	T	ZNF502	9348	4e-08	intergenic	Major depressive disorder (MTAG)	Yao X	Transl Psychiatry	at least 170,756 European ancestry cases, at least 329,443 European ancestry controls	31835028	2020-02-11
rs4346585	3	44695001	T	ZNF502	17642	4e-08	intergenic	Major depressive disorder (MTAG)	Yao X	Transl Psychiatry	at least 170,756 European ancestry cases, at least 329,443 European ancestry controls	34045744	2021-09-30
rs4478037	3	33118915	A	CRTAP	0	2e-08	intronic	Major depressive disorder	Hall LS	Transl Psychiatry	6,997 European ancestry female cases, 16,172 European ancestry female controls, 3,852 European ancestry male cases, 16,034 European ancestry male controls	34045744	2021-09-30
rs4481150	3	52803777	?	ITIH3	0	5e-17	intronic	Anorexia nervosa, attention-deficit/hyperactivity disorder, autism spectrum disorder, bipolar disorder, major depression, obsessive-compulsive disorder, schizophrenia, or Tourette syndrome (pleiotropy)	Cross-Disorder Group of the Psychiatric Genomics Consortium	Cell	19,009 European ancestry ADHD cases, 3,495 European ancestry anorexia cases, 18,381 European ancestry autism cases, 20,352 European ancestry bipolar disorder cases, 130,664 European ancestry major depression cases, 2,688 European ancestry OCD cases, 33,640 European ancestry schizophrenia cases, 4,645 European ancestry Tourette's cases, 494,162 European ancestry controls	34045744	2021-09-30
rs4682973	3	44383347	?	TCAIM	0	4e-08	intronic	Anorexia nervosa, attention-deficit/hyperactivity disorder, autism spectrum disorder, bipolar disorder, major depression, obsessive-compulsive disorder, schizophrenia, or Tourette syndrome (pleiotropy)	Cross-Disorder Group of the Psychiatric Genomics Consortium	Cell	19,009 European ancestry ADHD cases, 3,495 European ancestry anorexia cases, 18,381 European ancestry autism cases, 20,352 European ancestry bipolar disorder cases, 130,664 European ancestry major depression cases, 2,688 European ancestry OCD cases, 33,640 European ancestry schizophrenia cases, 4,645 European ancestry Tourette's cases, 494,162 European ancestry controls	34045744	2021-09-30
rs507385	3	6969030	A	GRM7	0	9e-06	intronic	Recurrent major depressive disorder	Hall LS	Transl Psychiatry	7,345 European ancestry female cases, 32,211 European ancestry female controls	29071344	2017-12-01
rs644695	3	177573909	A	LINC00578	0	5e-06	ncRNA_intronic	Major depressive disorder (broad)	Shyn SI	Mol Psychiatry	3,957 European ancestry cases, 3,428 European ancestry controls	23377640	2013-05-09
rs6765687	3	52699090	T	GLT8D1	0	5e-06	intronic	Autism spectrum disorder, attention deficit-hyperactivity disorder, bipolar disorder, major depressive disorder, and schizophrenia (combined)	Smoller JW	Lancet	6,990 European ancestry Bipolar disorder cases, 9,227 European ancestry Major depressive disorder cases, 9,379 European ancestry Schizophrenia cases, 161 European ancestry Autism spectrum disorder cases, 4,788 European ancestry Autism spectrum disorder trio cases, 840 European ancestry Attention deficit-hyperactivity disorder cases, 1,947 European ancestry Attention defcit-hyperactivity disorder …	23453885	2013-06-06
rs6799788	3	159926508	G	IL12A-AS1	0	1e-06	ncRNA_intronic	Major depressive disorder	GENDEP Investigators	Am J Psychiatry	Up to 2,256 European ancestry cases	33479212	2021-07-27
rs699927	3	158214438	T	RSRC1	0	3e-08	intronic	Major depressive disorder (MTAG)	Yao X	Transl Psychiatry	at least 170,756 European ancestry cases, at least 329,443 European ancestry controls	20351715	2010-04-15
rs73108923	3	63339904	A	SYNPR	0	6e-06	intronic	Major depressive disorder	Hall LS	Transl Psychiatry	6,997 European ancestry female cases, 16,172 European ancestry female controls, 3,852 European ancestry male cases, 16,034 European ancestry male controls	34045744	2021-09-30
rs7430565	3	158389391	G	RSRC1	0	2e-11	intronic	Bipolar disorder or major depressive disorder	Coleman JRI	Biol Psychiatry	164,933 European ancestry major depressive disorder cases, 20,352 European ancestry bipolar disorder cases, 439,741 European ancestry controls	31835028	2020-02-11
rs7432943	3	61207973	?	FHIT	0	1e-09	intronic	Major depressive disorder	Levey DF	Nat Neurosci	340,591 European ancestry cases, 813,676 European ancestry controls	34045744	2021-09-30
rs7617480	3	49173299	?	KLHDC8B	0	9e-15	intronic	Major depressive disorder	Levey DF	Nat Neurosci	340,591 European ancestry cases, 813,676 European ancestry controls	34099189	2021-09-03
rs7618871	3	136681578	?	STAG1	0	1e-08	intronic	Anorexia nervosa, attention-deficit/hyperactivity disorder, autism spectrum disorder, bipolar disorder, major depression, obsessive-compulsive disorder, schizophrenia, or Tourette syndrome (pleiotropy)	Cross-Disorder Group of the Psychiatric Genomics Consortium	Cell	19,009 European ancestry ADHD cases, 3,495 European ancestry anorexia cases, 18,381 European ancestry autism cases, 20,352 European ancestry bipolar disorder cases, 130,664 European ancestry major depression cases, 2,688 European ancestry OCD cases, 33,640 European ancestry schizophrenia cases, 4,645 European ancestry Tourette's cases, 494,162 European ancestry controls	34099189	2021-09-03
rs7621844	3	125488321	A	SNX4	0	3e-06	intronic	Major depressive disorder x sex interaction	Blokland GAM	Biol Psychiatry	15,970 European ancestry cases, 24,984 European ancestry controls	31835028	2020-02-11
rs7632925	3	14465290	A	SLC6A6	0	9e-06	intronic	Schizophrenia, bipolar disorder or recurrent major depressive disorder x sex interaction	Blokland GAM	Biol Psychiatry	31,567 European ancestry schizophrenia cases,19,924 European ancestry bipolar disorder cases, 5,314 European ancestry recurrent major depressive disorder cases, 78,190 European ancestry controls	34099189	2021-09-03
rs7647854	3	185158995	G	C3orf70	5935	5e-11	intergenic	Major depressive disorder	Power RA	Biol Psychiatry	3,869 European ancestry 50% oldest-onset cases, 5,051 European ancestry cases, 2,691 European ancestry controls, 6,828 unknown controls	34099189	2021-09-03
rs7647854	3	185158995	G	EHHADH-AS1	5935	5e-11	intergenic	Major depressive disorder	Power RA	Biol Psychiatry	3,869 European ancestry 50% oldest-onset cases, 5,051 European ancestry cases, 2,691 European ancestry controls, 6,828 unknown controls	34099189	2021-09-03
rs7647854	3	185158995	G	EHHADH-AS1	3906	5e-11	intergenic	Major depressive disorder	Power RA	Biol Psychiatry	3,869 European ancestry 50% oldest-onset cases, 5,051 European ancestry cases, 2,691 European ancestry controls, 6,828 unknown controls	31835028	2020-02-11
rs7647854	3	185158995	G	C3orf70	5935	5e-06	intergenic	Major depressive disorder	Wray NR	Mol Psychiatry	2,431 European ancestry cases, 3,673 European ancestry controls	31835028	2020-02-11
rs7647854	3	185158995	G	EHHADH-AS1	5935	5e-06	intergenic	Major depressive disorder	Wray NR	Mol Psychiatry	2,431 European ancestry cases, 3,673 European ancestry controls	31835028	2020-02-11
rs7647854	3	185158995	G	EHHADH-AS1	3906	5e-06	intergenic	Major depressive disorder	Wray NR	Mol Psychiatry	2,431 European ancestry cases, 3,673 European ancestry controls	33479212	2021-07-27
rs7649917	3	193571760	?	ATP13A4-AS1	16176	1e-07	intergenic	Bipolar disorder or major depressive disorder	Coleman JRI	Biol Psychiatry	164,933 European ancestry major depressive disorder cases, 20,352 European ancestry bipolar disorder cases, 439,741 European ancestry controls	31835028	2020-02-11
rs7649917	3	193571760	?	OPA1	16176	1e-07	intergenic	Bipolar disorder or major depressive disorder	Coleman JRI	Biol Psychiatry	164,933 European ancestry major depressive disorder cases, 20,352 European ancestry bipolar disorder cases, 439,741 European ancestry controls	31835028	2020-02-11
rs827120	3	158321816	?	RSRC1	0	2e-26	intronic	Major depressive disorder	Levey DF	Nat Neurosci	340,591 European ancestry cases, 813,676 European ancestry controls	31835028	2020-02-11
rs832190	3	63856953	?	THOC7	0	4e-09	intronic	Anorexia nervosa, attention-deficit/hyperactivity disorder, autism spectrum disorder, bipolar disorder, major depression, obsessive-compulsive disorder, schizophrenia, or Tourette syndrome (pleiotropy)	Cross-Disorder Group of the Psychiatric Genomics Consortium	Cell	19,009 European ancestry ADHD cases, 3,495 European ancestry anorexia cases, 18,381 European ancestry autism cases, 20,352 European ancestry bipolar disorder cases, 130,664 European ancestry major depression cases, 2,688 European ancestry OCD cases, 33,640 European ancestry schizophrenia cases, 4,645 European ancestry Tourette's cases, 494,162 European ancestry controls	34099189	2021-09-03
rs9834021	3	29714887	T	RBMS3	0	3e-08	intronic	Major depressive disorder (MTAG)	Yao X	Transl Psychiatry	at least 170,756 European ancestry cases, at least 329,443 European ancestry controls	20351715	2010-04-15
rs9834970	3	36814539	C	DCLK3	6011	2e-06	intergenic	Autism spectrum disorder, attention deficit-hyperactivity disorder, bipolar disorder, major depressive disorder, and schizophrenia (combined)	Smoller JW	Lancet	6,990 European ancestry Bipolar disorder cases, 9,227 European ancestry Major depressive disorder cases, 9,379 European ancestry Schizophrenia cases, 161 European ancestry Autism spectrum disorder cases, 4,788 European ancestry Autism spectrum disorder trio cases, 840 European ancestry Attention deficit-hyperactivity disorder cases, 1,947 European ancestry Attention defcit-hyperactivity disorder …	20351715	2010-04-15
rs9834970	3	36814539	C	LINC02033	6011	2e-06	intergenic	Autism spectrum disorder, attention deficit-hyperactivity disorder, bipolar disorder, major depressive disorder, and schizophrenia (combined)	Smoller JW	Lancet	6,990 European ancestry Bipolar disorder cases, 9,227 European ancestry Major depressive disorder cases, 9,379 European ancestry Schizophrenia cases, 161 European ancestry Autism spectrum disorder cases, 4,788 European ancestry Autism spectrum disorder trio cases, 840 European ancestry Attention deficit-hyperactivity disorder cases, 1,947 European ancestry Attention defcit-hyperactivity disorder …	31926635	2020-08-17
rs9834970	3	36814539	?	DCLK3	6011	2e-06	intergenic	Autism spectrum disorder, attention deficit-hyperactivity disorder, bipolar disorder, major depressive disorder, and schizophrenia (combined)	Smoller JW	Lancet	6,990 European ancestry Bipolar disorder cases, 9,227 European ancestry Major depressive disorder cases, 9,379 European ancestry Schizophrenia cases, 161 European ancestry Autism spectrum disorder cases, 4,788 European ancestry Autism spectrum disorder trio cases, 840 European ancestry Attention deficit-hyperactivity disorder cases, 1,947 European ancestry Attention defcit-hyperactivity disorder …	31926635	2020-08-17
rs9834970	3	36814539	?	LINC02033	6011	2e-06	intergenic	Autism spectrum disorder, attention deficit-hyperactivity disorder, bipolar disorder, major depressive disorder, and schizophrenia (combined)	Smoller JW	Lancet	6,990 European ancestry Bipolar disorder cases, 9,227 European ancestry Major depressive disorder cases, 9,379 European ancestry Schizophrenia cases, 161 European ancestry Autism spectrum disorder cases, 4,788 European ancestry Autism spectrum disorder trio cases, 840 European ancestry Attention deficit-hyperactivity disorder cases, 1,947 European ancestry Attention defcit-hyperactivity disorder …	31926635	2020-08-17
rs9834970	3	36814539	C	DCLK3	6011	2e-17	intergenic	Anorexia nervosa, attention-deficit/hyperactivity disorder, autism spectrum disorder, bipolar disorder, major depression, obsessive-compulsive disorder, schizophrenia, or Tourette syndrome (pleiotropy)	Cross-Disorder Group of the Psychiatric Genomics Consortium	Cell	19,009 European ancestry ADHD cases, 3,495 European ancestry anorexia cases, 18,381 European ancestry autism cases, 20,352 European ancestry bipolar disorder cases, 130,664 European ancestry major depression cases, 2,688 European ancestry OCD cases, 33,640 European ancestry schizophrenia cases, 4,645 European ancestry Tourette's cases, 494,162 European ancestry controls	31835028	2020-02-11
rs9834970	3	36814539	C	LINC02033	6011	2e-17	intergenic	Anorexia nervosa, attention-deficit/hyperactivity disorder, autism spectrum disorder, bipolar disorder, major depression, obsessive-compulsive disorder, schizophrenia, or Tourette syndrome (pleiotropy)	Cross-Disorder Group of the Psychiatric Genomics Consortium	Cell	19,009 European ancestry ADHD cases, 3,495 European ancestry anorexia cases, 18,381 European ancestry autism cases, 20,352 European ancestry bipolar disorder cases, 130,664 European ancestry major depression cases, 2,688 European ancestry OCD cases, 33,640 European ancestry schizophrenia cases, 4,645 European ancestry Tourette's cases, 494,162 European ancestry controls	31835028	2020-02-11
rs9834970	3	36814539	?	DCLK3	6011	2e-17	intergenic	Anorexia nervosa, attention-deficit/hyperactivity disorder, autism spectrum disorder, bipolar disorder, major depression, obsessive-compulsive disorder, schizophrenia, or Tourette syndrome (pleiotropy)	Cross-Disorder Group of the Psychiatric Genomics Consortium	Cell	19,009 European ancestry ADHD cases, 3,495 European ancestry anorexia cases, 18,381 European ancestry autism cases, 20,352 European ancestry bipolar disorder cases, 130,664 European ancestry major depression cases, 2,688 European ancestry OCD cases, 33,640 European ancestry schizophrenia cases, 4,645 European ancestry Tourette's cases, 494,162 European ancestry controls	34045744	2021-09-30
rs9834970	3	36814539	?	LINC02033	6011	2e-17	intergenic	Anorexia nervosa, attention-deficit/hyperactivity disorder, autism spectrum disorder, bipolar disorder, major depression, obsessive-compulsive disorder, schizophrenia, or Tourette syndrome (pleiotropy)	Cross-Disorder Group of the Psychiatric Genomics Consortium	Cell	19,009 European ancestry ADHD cases, 3,495 European ancestry anorexia cases, 18,381 European ancestry autism cases, 20,352 European ancestry bipolar disorder cases, 130,664 European ancestry major depression cases, 2,688 European ancestry OCD cases, 33,640 European ancestry schizophrenia cases, 4,645 European ancestry Tourette's cases, 494,162 European ancestry controls	34045744	2021-09-30
rs9834970	3	36814539	C	DCLK3	6011	2e-12	intergenic	Bipolar disorder vs major depressive disorder (ordinary least squares (OLS))	Peyrot WJ	Nat Genet	20,352 bipolar disorder cases, 170,756 major depressive disorder cases	29071344	2017-12-01
rs9834970	3	36814539	C	LINC02033	6011	2e-12	intergenic	Bipolar disorder vs major depressive disorder (ordinary least squares (OLS))	Peyrot WJ	Nat Genet	20,352 bipolar disorder cases, 170,756 major depressive disorder cases	33479212	2021-07-27
rs9834970	3	36814539	?	DCLK3	6011	2e-12	intergenic	Bipolar disorder vs major depressive disorder (ordinary least squares (OLS))	Peyrot WJ	Nat Genet	20,352 bipolar disorder cases, 170,756 major depressive disorder cases	23453885	2013-06-06
rs9834970	3	36814539	?	LINC02033	6011	2e-12	intergenic	Bipolar disorder vs major depressive disorder (ordinary least squares (OLS))	Peyrot WJ	Nat Genet	20,352 bipolar disorder cases, 170,756 major depressive disorder cases	23453885	2013-06-06
rs9838374	3	193598916	T	OPA1	0	6e-08	intronic	Major depressive disorder	Hyde CL	Nat Genet	84,847 European ancestry cases, 241,266 European ancestry controls	20516156	2010-06-21
rs9848399	3	125486262	A	SNX4	0	3e-06	intronic	Major depressive disorder x sex interaction	Blokland GAM	Biol Psychiatry	15,970 European ancestry cases, 24,984 European ancestry controls	20516156	2010-06-21
rs9869821	3	44351644	?	TCAIM	0	1e-07	intronic	Bipolar disorder or major depressive disorder	Coleman JRI	Biol Psychiatry	164,933 European ancestry major depressive disorder cases, 20,352 European ancestry bipolar disorder cases, 439,741 European ancestry controls	29317602	2018-02-01
rs9870680	3	7487868	T	GRM7	0	1e-06	intronic	Major depressive disorder (broad)	Shyn SI	Mol Psychiatry	3,957 European ancestry cases, 3,428 European ancestry controls	31164008	2019-07-12
rs9873726	3	48674934	?	NCKIPSD	0	2e-13	intronic	Major depressive disorder vs anorexia nervosa (ordinary least squares (OLS))	Peyrot WJ	Nat Genet	170,756 MDD cases, 16,992 anorexia nervosa cases	31164008	2019-07-12
rs10026036	4	90170619	?	CCSER1	0	4e-09	intronic	Major depressive disorder	Levey DF	Nat Neurosci	340,591 European ancestry cases, 813,676 European ancestry controls	31969693	2020-05-21
rs11724116	4	161372886	?	LINC02233	11006	1e-08	intergenic	Bipolar disorder vs major depressive disorder (ordinary least squares (OLS))	Peyrot WJ	Nat Genet	20,352 bipolar disorder cases, 170,756 major depressive disorder cases	34045744	2021-09-30
rs11724116	4	161372886	?	FSTL5	11006	1e-08	intergenic	Bipolar disorder vs major depressive disorder (ordinary least squares (OLS))	Peyrot WJ	Nat Genet	20,352 bipolar disorder cases, 170,756 major depressive disorder cases	34045744	2021-09-30
rs13127214	4	47278539	C	GABRB1	0	7e-06	intronic	Major depressive disorder	Hall LS	Transl Psychiatry	6,997 European ancestry female cases, 16,172 European ancestry female controls, 3,852 European ancestry male cases, 16,034 European ancestry male controls	31835028	2020-02-11
rs13137453	4	152986727	G	FHDC1	7031	1e-06	intergenic	Suicide attempts in major depressive disorder	Mullins N	Am J Psychiatry	1,622 European ancestry attempters, 8,786 European ancestry nonattempters	31835028	2020-02-11
rs13137453	4	152986727	G	TRIM2	7031	1e-06	intergenic	Suicide attempts in major depressive disorder	Mullins N	Am J Psychiatry	1,622 European ancestry attempters, 8,786 European ancestry nonattempters	31926635	2020-08-17
rs1395241	4	125438301	?	FAT4	0	8e-06	intronic	Bipolar disorder or major depressive disorder	Liu Y	Mol Psychiatry	4,387 European and unknown ancestry bipolar disorder cases, 1,695 major depressive disorder cases, 7,970 European and unknown ancestry controls	31926635	2020-08-17
rs145440507	4	187479383	T	LOC339975	0	1e-06	ncRNA_intronic	Suicide attempts in major depressive disorder	Mullins N	Am J Psychiatry	1,622 European ancestry attempters, 8,786 European ancestry nonattempters	31926635	2020-08-17
rs1484144	4	79296443	?	LINC01088	0	4e-09	ncRNA_intronic	Anorexia nervosa, attention-deficit/hyperactivity disorder, autism spectrum disorder, bipolar disorder, major depression, obsessive-compulsive disorder, schizophrenia, or Tourette syndrome (pleiotropy)	Cross-Disorder Group of the Psychiatric Genomics Consortium	Cell	19,009 European ancestry ADHD cases, 3,495 European ancestry anorexia cases, 18,381 European ancestry autism cases, 20,352 European ancestry bipolar disorder cases, 130,664 European ancestry major depression cases, 2,688 European ancestry OCD cases, 33,640 European ancestry schizophrenia cases, 4,645 European ancestry Tourette's cases, 494,162 European ancestry controls	26079190	2016-06-08
rs1484145	4	79296587	?	LINC01088	0	2e-11	ncRNA_intronic	Major depressive disorder	Levey DF	Nat Neurosci	340,591 European ancestry cases, 813,676 European ancestry controls	34099189	2021-09-03
rs2130709	4	154367038	A	DCHS2	0	1e-05	intronic	Schizophrenia, bipolar disorder or recurrent major depressive disorder x sex interaction	Blokland GAM	Biol Psychiatry	31,567 European ancestry schizophrenia cases,19,924 European ancestry bipolar disorder cases, 5,314 European ancestry recurrent major depressive disorder cases, 78,190 European ancestry controls	31969693	2020-05-21
rs2130709	4	154367038	A	DCHS2	0	6e-06	intronic	Schizophrenia, bipolar disorder or major depressive disorder	Blokland GAM	Biol Psychiatry	11,361 European ancestry schizophrenia female cases, 20,206 European ancestry schizophrenia male cases, 11,897 European ancestry bipolar disorder female cases, 8,027 European ancestry bipolar disorder male cases, 10,865 European ancestry major depressive disorder female cases, 5,105 major depressive disorder male cases, 46,410 European ancestry female controls, 46,615 European ancestry male contr…	31969693	2020-05-21
rs2130709	4	154367038	A	DCHS2	0	1e-06	intronic	Schizophrenia, bipolar disorder or recurrent major depressive disorder	Blokland GAM	Biol Psychiatry	11,361 European ancestry schizophrenia female cases, 20,206 European ancestry schizophrenia male cases, 11,897 European ancestry bipolar disorder female cases, 8,027 European ancestry bipolar disorder male cases, 3,833 European ancestry recurrent major depressive disorder female cases, 1,481 recurrent major depressive disorder male cases, 38,937 European ancestry female controls, 29,714 European …	33479212	2021-07-27
rs227378	4	102699228	?	MANBA	0	5e-08	intronic	Major depressive disorder vs ADHD (ordinary least squares (OLS))	Peyrot WJ	Nat Genet	170,756 MDD cases, 19,099 ADHD cases	33479212	2021-07-27
rs34215985	4	42045761	G	SLC30A9	0	3e-10	intronic	Anorexia nervosa, attention-deficit/hyperactivity disorder, autism spectrum disorder, bipolar disorder, major depression, obsessive-compulsive disorder, schizophrenia, or Tourette syndrome (pleiotropy)	Cross-Disorder Group of the Psychiatric Genomics Consortium	Cell	19,009 European ancestry ADHD cases, 3,495 European ancestry anorexia cases, 18,381 European ancestry autism cases, 20,352 European ancestry bipolar disorder cases, 130,664 European ancestry major depression cases, 2,688 European ancestry OCD cases, 33,640 European ancestry schizophrenia cases, 4,645 European ancestry Tourette's cases, 494,162 European ancestry controls	33479212	2021-07-27
rs34215985	4	42045761	?	SLC30A9	0	3e-10	intronic	Anorexia nervosa, attention-deficit/hyperactivity disorder, autism spectrum disorder, bipolar disorder, major depression, obsessive-compulsive disorder, schizophrenia, or Tourette syndrome (pleiotropy)	Cross-Disorder Group of the Psychiatric Genomics Consortium	Cell	19,009 European ancestry ADHD cases, 3,495 European ancestry anorexia cases, 18,381 European ancestry autism cases, 20,352 European ancestry bipolar disorder cases, 130,664 European ancestry major depression cases, 2,688 European ancestry OCD cases, 33,640 European ancestry schizophrenia cases, 4,645 European ancestry Tourette's cases, 494,162 European ancestry controls	34099189	2021-09-03
rs34215985	4	42045761	G	SLC30A9	0	2e-10	intronic	Bipolar disorder or major depressive disorder	Coleman JRI	Biol Psychiatry	164,933 European ancestry major depressive disorder cases, 20,352 European ancestry bipolar disorder cases, 439,741 European ancestry controls	34099189	2021-09-03
rs34215985	4	42045761	?	SLC30A9	0	2e-10	intronic	Bipolar disorder or major depressive disorder	Coleman JRI	Biol Psychiatry	164,933 European ancestry major depressive disorder cases, 20,352 European ancestry bipolar disorder cases, 439,741 European ancestry controls	34099189	2021-09-03
rs342318	4	156867803	A	PDGFC	0	6e-06	intronic	Major depressive disorder	Hall LS	Transl Psychiatry	6,997 European ancestry female cases, 16,172 European ancestry female controls, 3,852 European ancestry male cases, 16,034 European ancestry male controls	34099189	2021-09-03
rs45534736	4	122467738	?	IL2	11013	3e-16	intergenic	Major depressive disorder	Levey DF	Nat Neurosci	340,591 European ancestry cases, 813,676 European ancestry controls	34099189	2021-09-03
rs45534736	4	122467738	?	IL21	11013	3e-16	intergenic	Major depressive disorder	Levey DF	Nat Neurosci	340,591 European ancestry cases, 813,676 European ancestry controls	31164008	2019-07-12
rs55961658	4	181175265	T	LINC00290	16116	8e-06	intergenic	Schizophrenia, bipolar disorder or recurrent major depressive disorder x sex interaction	Blokland GAM	Biol Psychiatry	31,567 European ancestry schizophrenia cases,19,924 European ancestry bipolar disorder cases, 5,314 European ancestry recurrent major depressive disorder cases, 78,190 European ancestry controls, 1,836 East Asian ancestry schizophrenia cases, 3,383 East Asian ancestry controls	31164008	2019-07-12
rs55961658	4	181175265	T	LINC02500	16116	8e-06	intergenic	Schizophrenia, bipolar disorder or recurrent major depressive disorder x sex interaction	Blokland GAM	Biol Psychiatry	31,567 European ancestry schizophrenia cases,19,924 European ancestry bipolar disorder cases, 5,314 European ancestry recurrent major depressive disorder cases, 78,190 European ancestry controls, 1,836 East Asian ancestry schizophrenia cases, 3,383 East Asian ancestry controls	31164008	2019-07-12
rs55961658	4	181175265	T	LINC00290	16116	8e-06	intergenic	Schizophrenia, bipolar disorder or recurrent major depressive disorder x sex interaction	Blokland GAM	Biol Psychiatry	31,567 European ancestry schizophrenia cases,19,924 European ancestry bipolar disorder cases, 5,314 European ancestry recurrent major depressive disorder cases, 78,190 European ancestry controls	31164008	2019-07-12
rs55961658	4	181175265	T	LINC02500	16116	8e-06	intergenic	Schizophrenia, bipolar disorder or recurrent major depressive disorder x sex interaction	Blokland GAM	Biol Psychiatry	31,567 European ancestry schizophrenia cases,19,924 European ancestry bipolar disorder cases, 5,314 European ancestry recurrent major depressive disorder cases, 78,190 European ancestry controls	31969693	2020-05-21
rs56390503	4	186631422	T	FAT1	0	9e-07	intronic	Major depressive disorder	Hall LS	Transl Psychiatry	6,997 European ancestry female cases, 16,172 European ancestry female controls, 3,852 European ancestry male cases, 16,034 European ancestry male controls	31969693	2020-05-21
rs6534441	4	124494379	C	LINC01091	5563	7e-06	intergenic	Major depressive disorder	GENDEP Investigators	Am J Psychiatry	Up to 2,256 European ancestry cases	34099189	2021-09-03
rs6534441	4	124494379	C	LINC02516	5563	7e-06	intergenic	Major depressive disorder	GENDEP Investigators	Am J Psychiatry	Up to 2,256 European ancestry cases	34099189	2021-09-03
rs6536630	4	139997881	?	MAML3	0	3e-11	intronic	Major depressive disorder	Levey DF	Nat Neurosci	340,591 European ancestry cases, 813,676 European ancestry controls	34099189	2021-09-03
rs6822806	4	95377791	T	UNC5C	0	5e-06	intronic	Major depressive disorder	Hall LS	Transl Psychiatry	6,997 European ancestry female cases, 16,172 European ancestry female controls, 3,852 European ancestry male cases, 16,034 European ancestry male controls	29071344	2017-12-01
rs77033326	4	88856467	A	FAM13A	0	2e-07	intronic	Suicide attempts in major depressive disorder	Mullins N	Am J Psychiatry	1,622 European ancestry attempters, 8,786 European ancestry nonattempters	20351715	2010-04-15
rs10043984	5	138376432	?	KDM3B	0	2e-09	intronic	Anorexia nervosa, attention-deficit/hyperactivity disorder, autism spectrum disorder, bipolar disorder, major depression, obsessive-compulsive disorder, schizophrenia, or Tourette syndrome (pleiotropy)	Cross-Disorder Group of the Psychiatric Genomics Consortium	Cell	19,009 European ancestry ADHD cases, 3,495 European ancestry anorexia cases, 18,381 European ancestry autism cases, 20,352 European ancestry bipolar disorder cases, 130,664 European ancestry major depression cases, 2,688 European ancestry OCD cases, 33,640 European ancestry schizophrenia cases, 4,645 European ancestry Tourette's cases, 494,162 European ancestry controls	27777418	2018-04-30
rs10070411	5	109111647	A	FER	0	7e-07	intronic	Major depressive disorder	Coleman JRI	Mol Psychiatry	29,475 European ancestry cases, 63,482 European ancestry controls	27777418	2018-04-30
rs10514299	5	88367793	T	TMEM161B-AS1	0	1e-15	ncRNA_intronic	Major depressive disorder	Hyde CL	Nat Genet	84,847 European ancestry cases, 241,266 European ancestry controls	31835028	2020-02-11
rs10514301	5	88643836	?	LINC00461	0	2e-09	ncRNA_intronic	Anorexia nervosa, attention-deficit/hyperactivity disorder, autism spectrum disorder, bipolar disorder, major depression, obsessive-compulsive disorder, schizophrenia, or Tourette syndrome (pleiotropy)	Cross-Disorder Group of the Psychiatric Genomics Consortium	Cell	19,009 European ancestry ADHD cases, 3,495 European ancestry anorexia cases, 18,381 European ancestry autism cases, 20,352 European ancestry bipolar disorder cases, 130,664 European ancestry major depression cases, 2,688 European ancestry OCD cases, 33,640 European ancestry schizophrenia cases, 4,645 European ancestry Tourette's cases, 494,162 European ancestry controls	31835028	2020-02-11
rs10805794	5	27024429	?	CDH9	0	2e-08	intronic	Major depressive disorder	Levey DF	Nat Neurosci	340,591 European ancestry cases, 813,676 European ancestry controls	29317602	2018-02-01
rs10940051	5	65811762	C	NLN	0	6e-06	intronic	Major depression and alcohol dependence	Zhou H	JAMA Psychiatry	3,041 African American individuals, 1,618 European ancestry individuals	29317602	2018-02-01
rs111294930	5	152797561	?	LINC01470	0	3e-10	ncRNA_intronic	Anorexia nervosa, attention-deficit/hyperactivity disorder, autism spectrum disorder, bipolar disorder, major depression, obsessive-compulsive disorder, schizophrenia, or Tourette syndrome (pleiotropy)	Cross-Disorder Group of the Psychiatric Genomics Consortium	Cell	19,009 European ancestry ADHD cases, 3,495 European ancestry anorexia cases, 18,381 European ancestry autism cases, 20,352 European ancestry bipolar disorder cases, 130,664 European ancestry major depression cases, 2,688 European ancestry OCD cases, 33,640 European ancestry schizophrenia cases, 4,645 European ancestry Tourette's cases, 494,162 European ancestry controls	31164008	2019-07-12
rs114777548	5	33260771	T	LINC02160	5218	6e-06	intergenic	Major depressive disorder x sex interaction	Blokland GAM	Biol Psychiatry	15,970 European ancestry cases, 24,984 European ancestry controls	29728651	2018-07-19
rs114777548	5	33260771	T	TARS1	5218	6e-06	intergenic	Major depressive disorder x sex interaction	Blokland GAM	Biol Psychiatry	15,970 European ancestry cases, 24,984 European ancestry controls	33479212	2021-07-27
rs115054458	5	14488019	?	TRIO	0	3e-07	exonic	Major depressive disorder	Wong ML	Mol Psychiatry	203 Mexican American cases, 196 Mexican American controls	27777418	2018-04-30
rs11743328	5	112679858	T	LOC102467216	0	7e-06	ncRNA_intronic	Major depressive disorder	Hall LS	Transl Psychiatry	6,997 European ancestry female cases, 16,172 European ancestry female controls, 3,852 European ancestry male cases, 16,034 European ancestry male controls	31164008	2019-07-12
rs12109691	5	119630805	G	FAM170A	0	2e-06	intronic	Major depression and alcohol dependence	Zhou H	JAMA Psychiatry	3,041 African American individuals, 1,618 European ancestry individuals	34099189	2021-09-03
rs13186198	5	140272472	G	PFDN1	0	9e-06	intronic	Major depressive disorder	Coleman JRI	Mol Psychiatry	29,475 European ancestry cases, 63,482 European ancestry controls	27777418	2018-04-30
rs13186288	5	167564691	?	TENM2	0	2e-20	intronic	Major depressive disorder	Levey DF	Nat Neurosci	340,591 European ancestry cases, 813,676 European ancestry controls	31926635	2020-08-17
rs13358904	5	112267016	G	EPB41L4A	0	5e-06	intronic	Suicide ideation score in major depressive disorder	Galfalvy H	Am J Med Genet B Neuropsychiatr Genet	358 European ancestry individuals	31969693	2020-05-21
rs13359527	5	129465450	A	ADAMTS19	0	3e-06	intronic	Schizophrenia, bipolar disorder or major depressive disorder	Blokland GAM	Biol Psychiatry	11,361 European ancestry schizophrenia female cases, 20,206 European ancestry schizophrenia male cases, 11,897 European ancestry bipolar disorder female cases, 8,027 European ancestry bipolar disorder male cases, 10,865 European ancestry major depressive disorder female cases, 5,105 major depressive disorder male cases, 46,410 European ancestry female controls, 46,615 European ancestry male contr…	31835028	2020-02-11
rs1501361	5	45326671	?	HCN1	0	4e-08	intronic	Anorexia nervosa, attention-deficit/hyperactivity disorder, autism spectrum disorder, bipolar disorder, major depression, obsessive-compulsive disorder, schizophrenia, or Tourette syndrome (pleiotropy)	Cross-Disorder Group of the Psychiatric Genomics Consortium	Cell	19,009 European ancestry ADHD cases, 3,495 European ancestry anorexia cases, 18,381 European ancestry autism cases, 20,352 European ancestry bipolar disorder cases, 130,664 European ancestry major depression cases, 2,688 European ancestry OCD cases, 33,640 European ancestry schizophrenia cases, 4,645 European ancestry Tourette's cases, 494,162 European ancestry controls	29317602	2018-02-01
rs16875288	5	5297087	?	ADAMTS16	0	6e-08	intronic	Functional impairment in major depressive disorder, bipolar disorder and schizophrenia	McGrath LM	Am J Med Genet B Neuropsychiatr Genet	2,246 European ancestry individuals	29317602	2018-02-01
rs17651119	5	16812529	C	MYO10	0	2e-08	intronic	Major depressive disorder	GENDEP Investigators	Am J Psychiatry	Up to 2,256 European ancestry cases	29317602	2018-02-01
rs186672572	5	117542337	C	LINC00992	0	2e-06	ncRNA_intronic	Suicide attempts in major depressive disorder or bipolar disorder or schizophrenia	Mullins N	Am J Psychiatry	1,622 European ancestry attempters with major depressive disorder, 8,786 European ancestry nonattempters with major depressive disorder, 3,264 European ancestry attempters with bipolar disorder, 5,500 European ancestry nonattempters with bipolar disorder, 1,683 European ancestry attempters with schizophrenia, 2,946 European ancestry nonattempters with schizophrenia	34045744	2021-09-30
rs2098651	5	167564265	?	TENM2	0	7e-09	intronic	Anorexia nervosa, attention-deficit/hyperactivity disorder, autism spectrum disorder, bipolar disorder, major depression, obsessive-compulsive disorder, schizophrenia, or Tourette syndrome (pleiotropy)	Cross-Disorder Group of the Psychiatric Genomics Consortium	Cell	19,009 European ancestry ADHD cases, 3,495 European ancestry anorexia cases, 18,381 European ancestry autism cases, 20,352 European ancestry bipolar disorder cases, 130,664 European ancestry major depression cases, 2,688 European ancestry OCD cases, 33,640 European ancestry schizophrenia cases, 4,645 European ancestry Tourette's cases, 494,162 European ancestry controls	31164008	2019-07-12
rs226488	5	88600512	?	LINC00461	0	2e-10	ncRNA_intronic	Major depressive disorder vs ADHD (ordinary least squares (OLS))	Peyrot WJ	Nat Genet	170,756 MDD cases, 19,099 ADHD cases	29317602	2018-02-01
rs246565	5	72513420	A	ZNF366	6010	3e-06	intergenic	Stress sensitivity (neuroticism score x major depressive disorder status interaction)	Arnau-Soler A	PLoS One	9,844 European ancestry cases, 20,403 European ancestry controls	34045744	2021-09-30
rs246565	5	72513420	A	LOC102503427	6010	3e-06	intergenic	Stress sensitivity (neuroticism score x major depressive disorder status interaction)	Arnau-Soler A	PLoS One	9,844 European ancestry cases, 20,403 European ancestry controls	34045744	2021-09-30
rs247910	5	88334952	?	TMEM161B-AS1	0	3e-09	ncRNA_intronic	Anorexia nervosa, attention-deficit/hyperactivity disorder, autism spectrum disorder, bipolar disorder, major depression, obsessive-compulsive disorder, schizophrenia, or Tourette syndrome (pleiotropy)	Cross-Disorder Group of the Psychiatric Genomics Consortium	Cell	19,009 European ancestry ADHD cases, 3,495 European ancestry anorexia cases, 18,381 European ancestry autism cases, 20,352 European ancestry bipolar disorder cases, 130,664 European ancestry major depression cases, 2,688 European ancestry OCD cases, 33,640 European ancestry schizophrenia cases, 4,645 European ancestry Tourette's cases, 494,162 European ancestry controls	34045744	2021-09-30
rs261996	5	96562131	A	LOC101929710	0	6e-06	ncRNA_intronic	Major depressive disorder x sex interaction	Blokland GAM	Biol Psychiatry	15,970 European ancestry cases, 24,984 European ancestry controls	27479909	2018-08-03
rs270545	5	38051491	G	LINC02107	0	1e-06	ncRNA_intronic	Major depressive disorder	Shi J	Mol Psychiatry	1,020 European ancestry cases, 1,636 European ancestry controls	27479909	2018-08-03
rs272440	5	179801623	G	MGAT4B	0	6e-07	exonic	Major depressive disorder	Hyde CL	Nat Genet	84,847 European ancestry cases, 241,266 European ancestry controls	27479909	2018-08-03
rs27419	5	53125108	?	LOC257396	9982	1e-08	intergenic	Anorexia nervosa, attention-deficit/hyperactivity disorder, autism spectrum disorder, bipolar disorder, major depression, obsessive-compulsive disorder, schizophrenia, or Tourette syndrome (pleiotropy)	Cross-Disorder Group of the Psychiatric Genomics Consortium	Cell	19,009 European ancestry ADHD cases, 3,495 European ancestry anorexia cases, 18,381 European ancestry autism cases, 20,352 European ancestry bipolar disorder cases, 130,664 European ancestry major depression cases, 2,688 European ancestry OCD cases, 33,640 European ancestry schizophrenia cases, 4,645 European ancestry Tourette's cases, 494,162 European ancestry controls	27479909	2018-08-03
rs27419	5	53125108	?	FST	9982	1e-08	intergenic	Anorexia nervosa, attention-deficit/hyperactivity disorder, autism spectrum disorder, bipolar disorder, major depression, obsessive-compulsive disorder, schizophrenia, or Tourette syndrome (pleiotropy)	Cross-Disorder Group of the Psychiatric Genomics Consortium	Cell	19,009 European ancestry ADHD cases, 3,495 European ancestry anorexia cases, 18,381 European ancestry autism cases, 20,352 European ancestry bipolar disorder cases, 130,664 European ancestry major depression cases, 2,688 European ancestry OCD cases, 33,640 European ancestry schizophrenia cases, 4,645 European ancestry Tourette's cases, 494,162 European ancestry controls	34099189	2021-09-03
rs28565152	5	7542798	?	ADCY2	0	3e-08	intronic	Bipolar disorder vs major depressive disorder (ordinary least squares (OLS))	Peyrot WJ	Nat Genet	20,352 bipolar disorder cases, 170,756 major depressive disorder cases	34099189	2021-09-03
rs28669119	5	88909036	?	MEF2C-AS1	0	2e-09	ncRNA_intronic	Anorexia nervosa, attention-deficit/hyperactivity disorder, autism spectrum disorder, bipolar disorder, major depression, obsessive-compulsive disorder, schizophrenia, or Tourette syndrome (pleiotropy)	Cross-Disorder Group of the Psychiatric Genomics Consortium	Cell	19,009 European ancestry ADHD cases, 3,495 European ancestry anorexia cases, 18,381 European ancestry autism cases, 20,352 European ancestry bipolar disorder cases, 130,664 European ancestry major depression cases, 2,688 European ancestry OCD cases, 33,640 European ancestry schizophrenia cases, 4,645 European ancestry Tourette's cases, 494,162 European ancestry controls	34099189	2021-09-03
rs304132	5	88919777	?	MEF2C-AS1	0	2e-09	ncRNA_intronic	Major depressive disorder vs ADHD (ordinary least squares (OLS))	Peyrot WJ	Nat Genet	170,756 MDD cases, 19,099 ADHD cases	23453885	2013-06-06
rs3099439	5	88249501	?	TMEM161B	0	3e-14	intronic	Major depressive disorder	Levey DF	Nat Neurosci	340,591 European ancestry cases, 813,676 European ancestry controls	23453885	2013-06-06
rs310501	5	83594091	?	VCAN	11788	7e-06	intergenic	Major depressive disorder	Lewis CM	Am J Psychiatry	1,636 European ancestry cases, 1,594 European ancestry controls	23453885	2013-06-06
rs310501	5	83594091	?	HAPLN1	11788	7e-06	intergenic	Major depressive disorder	Lewis CM	Am J Psychiatry	1,636 European ancestry cases, 1,594 European ancestry controls	23453885	2013-06-06
rs3756335	5	140833925	?	PCDHA1	0	9e-25	intronic	Major depressive disorder	Levey DF	Nat Neurosci	340,591 European ancestry cases, 813,676 European ancestry controls	31835028	2020-02-11
rs3756335	5	140833925	?	PCDHA2	0	9e-25	intronic	Major depressive disorder	Levey DF	Nat Neurosci	340,591 European ancestry cases, 813,676 European ancestry controls	34045744	2021-09-30
rs3756335	5	140833925	?	PCDHA3	0	9e-25	intronic	Major depressive disorder	Levey DF	Nat Neurosci	340,591 European ancestry cases, 813,676 European ancestry controls	34045744	2021-09-30
rs3756335	5	140833925	?	PCDHA4	0	9e-25	intronic	Major depressive disorder	Levey DF	Nat Neurosci	340,591 European ancestry cases, 813,676 European ancestry controls	34045744	2021-09-30
rs3756335	5	140833925	?	PCDHA5	0	9e-25	intronic	Major depressive disorder	Levey DF	Nat Neurosci	340,591 European ancestry cases, 813,676 European ancestry controls	31164008	2019-07-12
rs3756335	5	140833925	?	PCDHA6	0	9e-25	intronic	Major depressive disorder	Levey DF	Nat Neurosci	340,591 European ancestry cases, 813,676 European ancestry controls	31969693	2020-05-21
rs3806843	5	140832953	T	PCDHA1	0	9e-08	intronic	Major depressive disorder	Hyde CL	Nat Genet	84,847 European ancestry cases, 241,266 European ancestry controls	34045744	2021-09-30
rs3806843	5	140832953	T	PCDHA2	0	9e-08	intronic	Major depressive disorder	Hyde CL	Nat Genet	84,847 European ancestry cases, 241,266 European ancestry controls	34045744	2021-09-30
rs3806843	5	140832953	T	PCDHA3	0	9e-08	intronic	Major depressive disorder	Hyde CL	Nat Genet	84,847 European ancestry cases, 241,266 European ancestry controls	34045744	2021-09-30
rs3806843	5	140832953	T	PCDHA4	0	9e-08	intronic	Major depressive disorder	Hyde CL	Nat Genet	84,847 European ancestry cases, 241,266 European ancestry controls	34045744	2021-09-30
rs3806843	5	140832953	T	PCDHA5	0	9e-08	intronic	Major depressive disorder	Hyde CL	Nat Genet	84,847 European ancestry cases, 241,266 European ancestry controls	31835028	2020-02-11
rs3806843	5	140832953	T	PCDHA6	0	9e-08	intronic	Major depressive disorder	Hyde CL	Nat Genet	84,847 European ancestry cases, 241,266 European ancestry controls	29317602	2018-02-01
rs3814424	5	88673135	?	LINC00461	0	7e-18	ncRNA_exonic	Major depressive disorder	Levey DF	Nat Neurosci	340,591 European ancestry cases, 813,676 European ancestry controls	31926635	2020-08-17
rs447801	5	88706836	T	MEF2C-AS2	0	2e-10	ncRNA_intronic	Bipolar disorder or major depressive disorder	Coleman JRI	Biol Psychiatry	164,933 European ancestry major depressive disorder cases, 20,352 European ancestry bipolar disorder cases, 439,741 European ancestry controls	31969693	2020-05-21
rs4495234	5	146899328	?	PPP2R2B	0	4e-08	intronic	Anorexia nervosa, attention-deficit/hyperactivity disorder, autism spectrum disorder, bipolar disorder, major depression, obsessive-compulsive disorder, schizophrenia, or Tourette syndrome (pleiotropy)	Cross-Disorder Group of the Psychiatric Genomics Consortium	Cell	19,009 European ancestry ADHD cases, 3,495 European ancestry anorexia cases, 18,381 European ancestry autism cases, 20,352 European ancestry bipolar disorder cases, 130,664 European ancestry major depression cases, 2,688 European ancestry OCD cases, 33,640 European ancestry schizophrenia cases, 4,645 European ancestry Tourette's cases, 494,162 European ancestry controls	27777418	2018-04-30
rs4529173	5	78413606	C	SCAMP1	0	4e-09	intronic	Bipolar disorder or major depressive disorder	Coleman JRI	Biol Psychiatry	164,933 European ancestry major depressive disorder cases, 20,352 European ancestry bipolar disorder cases, 439,741 European ancestry controls	31926635	2020-08-17
rs454214	5	88707586	T	MEF2C-AS2	0	1e-09	ncRNA_intronic	Major depressive disorder	Hyde CL	Nat Genet	84,847 European ancestry cases, 241,266 European ancestry controls	31926635	2020-08-17
rs4701043	5	179099690	A	ZNF354C	15713	5e-07	intergenic	Schizophrenia, bipolar disorder or major depressive disorder	Blokland GAM	Biol Psychiatry	11,361 European ancestry schizophrenia female cases, 20,206 European ancestry schizophrenia male cases, 11,897 European ancestry bipolar disorder female cases, 8,027 European ancestry bipolar disorder male cases, 10,865 European ancestry major depressive disorder female cases, 5,105 major depressive disorder male cases, 46,410 European ancestry female controls, 46,615 European ancestry male contr…	31835028	2020-02-11
rs4701043	5	179099690	A	ADAMTS2	15713	5e-07	intergenic	Schizophrenia, bipolar disorder or major depressive disorder	Blokland GAM	Biol Psychiatry	11,361 European ancestry schizophrenia female cases, 20,206 European ancestry schizophrenia male cases, 11,897 European ancestry bipolar disorder female cases, 8,027 European ancestry bipolar disorder male cases, 10,865 European ancestry major depressive disorder female cases, 5,105 major depressive disorder male cases, 46,410 European ancestry female controls, 46,615 European ancestry male contr…	27479909	2018-08-03
rs4701043	5	179099690	A	ADAMTS2	11163	5e-07	intergenic	Schizophrenia, bipolar disorder or major depressive disorder	Blokland GAM	Biol Psychiatry	11,361 European ancestry schizophrenia female cases, 20,206 European ancestry schizophrenia male cases, 11,897 European ancestry bipolar disorder female cases, 8,027 European ancestry bipolar disorder male cases, 10,865 European ancestry major depressive disorder female cases, 5,105 major depressive disorder male cases, 46,410 European ancestry female controls, 46,615 European ancestry male contr…	31926635	2020-08-17
rs4701043	5	179099690	A	ZNF354C	15713	2e-06	intergenic	Schizophrenia, bipolar disorder or major depressive disorder	Blokland GAM	Biol Psychiatry	11,361 European ancestry schizophrenia female cases, 20,206 European ancestry schizophrenia male cases, 11,897 European ancestry bipolar disorder female cases, 8,027 European ancestry bipolar disorder male cases, 10,865 European ancestry major depressive disorder female cases, 5,105 major depressive disorder male cases, 46,410 European ancestry female controls, 46,615 European ancestry male contr…	23453885	2013-06-06
rs4701043	5	179099690	A	ADAMTS2	15713	2e-06	intergenic	Schizophrenia, bipolar disorder or major depressive disorder	Blokland GAM	Biol Psychiatry	11,361 European ancestry schizophrenia female cases, 20,206 European ancestry schizophrenia male cases, 11,897 European ancestry bipolar disorder female cases, 8,027 European ancestry bipolar disorder male cases, 10,865 European ancestry major depressive disorder female cases, 5,105 major depressive disorder male cases, 46,410 European ancestry female controls, 46,615 European ancestry male contr…	34099189	2021-09-03
rs4869056	5	167565073	G	TENM2	0	5e-09	intronic	Bipolar disorder or major depressive disorder	Coleman JRI	Biol Psychiatry	164,933 European ancestry major depressive disorder cases, 20,352 European ancestry bipolar disorder cases, 439,741 European ancestry controls	34099189	2021-09-03
rs4916723	5	88558577	?	LINC00461	0	5e-08	ncRNA_intronic	Major depressive disorder vs autism spectrum disorder (ordinary least squares (OLS))	Peyrot WJ	Nat Genet	170,756 MDD cases, 18,381 autism spectrum disorder cases	34099189	2021-09-03
rs4916723	5	88558577	?	LINC00461	0	2e-09	ncRNA_intronic	Anorexia nervosa, attention-deficit/hyperactivity disorder, autism spectrum disorder, bipolar disorder, major depression, obsessive-compulsive disorder, schizophrenia, or Tourette syndrome (pleiotropy)	Cross-Disorder Group of the Psychiatric Genomics Consortium	Cell	19,009 European ancestry ADHD cases, 3,495 European ancestry anorexia cases, 18,381 European ancestry autism cases, 20,352 European ancestry bipolar disorder cases, 130,664 European ancestry major depression cases, 2,688 European ancestry OCD cases, 33,640 European ancestry schizophrenia cases, 4,645 European ancestry Tourette's cases, 494,162 European ancestry controls	34099189	2021-09-03
rs609412	5	146845681	A	PPP2R2B	0	2e-06	intronic	Autism spectrum disorder, attention deficit-hyperactivity disorder, bipolar disorder, major depressive disorder, and schizophrenia (combined)	Smoller JW	Lancet	6,990 European ancestry Bipolar disorder cases, 9,227 European ancestry Major depressive disorder cases, 9,379 European ancestry Schizophrenia cases, 161 European ancestry Autism spectrum disorder cases, 4,788 European ancestry Autism spectrum disorder trio cases, 840 European ancestry Attention deficit-hyperactivity disorder cases, 1,947 European ancestry Attention defcit-hyperactivity disorder …	34099189	2021-09-03
rs71639293	5	93659307	A	FAM172A	0	7e-09	intronic	Major depressive disorder (MTAG)	Yao X	Transl Psychiatry	at least 170,756 European ancestry cases, at least 329,443 European ancestry controls	34099189	2021-09-03
rs71639293	5	93659307	A	FAM172A	0	6e-09	intronic	Bipolar disorder or major depressive disorder	Coleman JRI	Biol Psychiatry	164,933 European ancestry major depressive disorder cases, 20,352 European ancestry bipolar disorder cases, 439,741 European ancestry controls	34099189	2021-09-03
rs73787509	5	129470250	A	ADAMTS19	0	8e-06	intronic	Schizophrenia, bipolar disorder or recurrent major depressive disorder x sex interaction	Blokland GAM	Biol Psychiatry	31,567 European ancestry schizophrenia cases,19,924 European ancestry bipolar disorder cases, 5,314 European ancestry recurrent major depressive disorder cases, 78,190 European ancestry controls, 1,836 East Asian ancestry schizophrenia cases, 3,383 East Asian ancestry controls	21621269	2011-06-14
rs74984349	5	129468023	A	ADAMTS19	0	9e-06	intronic	Schizophrenia, bipolar disorder or major depressive disorder	Blokland GAM	Biol Psychiatry	11,361 European ancestry schizophrenia female cases, 20,206 European ancestry schizophrenia male cases, 11,897 European ancestry bipolar disorder female cases, 8,027 European ancestry bipolar disorder male cases, 10,865 European ancestry major depressive disorder female cases, 5,105 major depressive disorder male cases, 46,410 European ancestry female controls, 46,615 European ancestry male contr…	21621269	2011-06-14
rs758593	5	150198356	A	SLC6A7	0	4e-06	intronic	Recurrent major depressive disorder x sex interaction	Blokland GAM	Biol Psychiatry	5,314 European ancestry cases, 10,149 European ancestry controls	31835028	2020-02-11
rs7713917	5	79533426	G	HOMER1	19292	1e-06	intergenic	Major depressive disorder	Rietschel M	Biol Psychiatry	597 European ancestry cases, 1,295 European ancestry controls	23453885	2013-06-06
rs7713917	5	79533426	G	TENT2	19292	1e-06	intergenic	Major depressive disorder	Rietschel M	Biol Psychiatry	597 European ancestry cases, 1,295 European ancestry controls	27479909	2018-08-03
rs6295	5	63962738	C	HTR1A	0	0.0327	intronic	Major depressive disorder	Taro Kishi	J Hum Genet	331 patients with MDD and 804 controls in the Japanese population	19730445	2009-09-04
rs10484358	6	16255812	T	GMPR	0	1e-06	intronic	Major depressive disorder	GENDEP Investigators	Am J Psychiatry	Up to 2,256 European ancestry cases	31969693	2020-05-21
rs10485358	6	63676159	A	PHF3	0	5e-06	intronic	Stress sensitivity (neuroticism score x major depressive disorder status interaction)	Arnau-Soler A	PLoS One	9,844 European ancestry cases, 20,403 European ancestry controls	31969693	2020-05-21
rs111404313	6	89859111	A	CASP8AP2	0	4e-06	intronic	Major depressive disorder	Hall LS	Transl Psychiatry	6,997 European ancestry female cases, 16,172 European ancestry female controls, 3,852 European ancestry male cases, 16,034 European ancestry male controls	31969693	2020-05-21
rs112904378	6	101595927	A	GRIK2	0	9e-06	intronic	Major depressive disorder	Coleman JRI	Mol Psychiatry	29,475 European ancestry cases, 63,482 European ancestry controls	31969693	2020-05-21
rs114927772	6	10818696	A	MAK	0	3e-06	intronic	Recurrent major depressive disorder	Hall LS	Transl Psychiatry	7,345 European ancestry female cases, 32,211 European ancestry female controls	27479909	2018-08-03
rs116078874	6	38684649	A	GLO1	0	4e-06	intronic	Major depressive disorder	Hall LS	Transl Psychiatry	6,997 European ancestry female cases, 16,172 European ancestry female controls, 3,852 European ancestry male cases, 16,034 European ancestry male controls	27479909	2018-08-03
rs11756123	6	151896944	?	ESR1	0	2e-29	intronic	Major depressive disorder	Levey DF	Nat Neurosci	340,591 European ancestry cases, 813,676 European ancestry controls	34045744	2021-09-30
rs117780815	6	124005082	T	NKAIN2	0	3e-08	intronic	Schizophrenia, bipolar disorder or major depressive disorder x sex interaction (3df)	Blokland GAM	Biol Psychiatry	31,567 European ancestry schizophrenia cases,19,924 European ancestry bipolar disorder cases, 15,970 European ancestry major depressive disorder cases, 93,025 European ancestry controls	34045744	2021-09-30
rs117780815	6	124005082	T	NKAIN2	0	3e-08	intronic	Schizophrenia, bipolar disorder or recurrent major depressive disorder x sex interaction (3df)	Blokland GAM	Biol Psychiatry	31,567 European ancestry schizophrenia cases,19,924 European ancestry bipolar disorder cases, 5,314 European ancestry recurrent major depressive disorder cases, 78,190 European ancestry controls	24039173	2014-04-01
rs117780815	6	124005082	T	NKAIN2	0	3e-08	intronic	Schizophrenia, bipolar disorder or major depressive disorder x sex interaction (3df)	Blokland GAM	Biol Psychiatry	31,567 European ancestry schizophrenia cases,19,924 European ancestry bipolar disorder cases, 15,970 European ancestry major depressive disorder cases, 93,025 European ancestry controls, 1,836 East Asian ancestry schizophrenia cases, 3,383 East Asian ancestry controls	34045744	2021-09-30
rs117780815	6	124005082	T	NKAIN2	0	3e-08	intronic	Schizophrenia, bipolar disorder or recurrent major depressive disorder x sex interaction (3df)	Blokland GAM	Biol Psychiatry	31,567 European ancestry schizophrenia cases,19,924 European ancestry bipolar disorder cases, 5,314 European ancestry recurrent major depressive disorder cases, 78,190 European ancestry controls, 1,836 East Asian ancestry schizophrenia cases, 3,383 East Asian ancestry controls	34099189	2021-09-03
rs118109745	6	33377805	?	SMIM40	14018	7e-10	intergenic	Major depressive disorder	Levey DF	Nat Neurosci	340,591 European ancestry cases, 813,676 European ancestry controls	29071344	2017-12-01
rs118109745	6	33377805	?	KIFC1	14018	7e-10	intergenic	Major depressive disorder	Levey DF	Nat Neurosci	340,591 European ancestry cases, 813,676 European ancestry controls	31835028	2020-02-11
rs12525684	6	26483682	?	LOC285819	1173	1e-10	intergenic	Major depressive disorder	Levey DF	Nat Neurosci	340,591 European ancestry cases, 813,676 European ancestry controls	20125088	2010-03-02
rs12525684	6	26483682	?	LOC285819	16621	1e-10	intergenic	Major depressive disorder	Levey DF	Nat Neurosci	340,591 European ancestry cases, 813,676 European ancestry controls	20351715	2010-04-15
rs12525684	6	26483682	?	BTN1A1	1173	1e-10	intergenic	Major depressive disorder	Levey DF	Nat Neurosci	340,591 European ancestry cases, 813,676 European ancestry controls	34045744	2021-09-30
rs12525684	6	26483682	?	BTN1A1	16621	1e-10	intergenic	Major depressive disorder	Levey DF	Nat Neurosci	340,591 European ancestry cases, 813,676 European ancestry controls	34099189	2021-09-03
rs13204572	6	26189128	?	H4C4	16	8e-18	upstream	Major depressive disorder	Levey DF	Nat Neurosci	340,591 European ancestry cases, 813,676 European ancestry controls	34099189	2021-09-03
rs13217619	6	28338894	?	ZSCAN31	0	1e-27	intronic	Anorexia nervosa, attention-deficit/hyperactivity disorder, autism spectrum disorder, bipolar disorder, major depression, obsessive-compulsive disorder, schizophrenia, or Tourette syndrome (pleiotropy)	Cross-Disorder Group of the Psychiatric Genomics Consortium	Cell	19,009 European ancestry ADHD cases, 3,495 European ancestry anorexia cases, 18,381 European ancestry autism cases, 20,352 European ancestry bipolar disorder cases, 130,664 European ancestry major depression cases, 2,688 European ancestry OCD cases, 33,640 European ancestry schizophrenia cases, 4,645 European ancestry Tourette's cases, 494,162 European ancestry controls	20038947	2010-01-19
rs141252918	6	151506923	G	CCDC170	0	6e-07	intronic	Suicide attempts in major depressive disorder or bipolar disorder or schizophrenia	Mullins N	Am J Psychiatry	1,622 European ancestry attempters with major depressive disorder, 8,786 European ancestry nonattempters with major depressive disorder, 3,264 European ancestry attempters with bipolar disorder, 5,500 European ancestry nonattempters with bipolar disorder, 1,683 European ancestry attempters with schizophrenia, 2,946 European ancestry nonattempters with schizophrenia	20125088	2010-03-02
rs144735131	6	26121050	A	H2BC4	0	2e-06	intronic	Major depressive disorder	Hall LS	Transl Psychiatry	6,997 European ancestry female cases, 16,172 European ancestry female controls, 3,852 European ancestry male cases, 16,034 European ancestry male controls	26845276	2016-11-14
rs1475120	6	104942078	G	LIN28B-AS1	1551	4e-09	intergenic	Major depressive disorder	Hyde CL	Nat Genet	84,847 European ancestry cases, 241,266 European ancestry controls	29317602	2018-02-01
rs1475120	6	104942078	G	LIN28B-AS1	15029	4e-09	intergenic	Major depressive disorder	Hyde CL	Nat Genet	84,847 European ancestry cases, 241,266 European ancestry controls	34045744	2021-09-30
rs1475120	6	104942078	G	LIN28B	1551	4e-09	intergenic	Major depressive disorder	Hyde CL	Nat Genet	84,847 European ancestry cases, 241,266 European ancestry controls	24047446	2014-08-08
rs1480380	6	32945469	C	HLA-DMB	4441	6e-07	intergenic	Autism spectrum disorder, attention deficit-hyperactivity disorder, bipolar disorder, major depressive disorder, and schizophrenia (combined)	Smoller JW	Lancet	6,990 European ancestry Bipolar disorder cases, 9,227 European ancestry Major depressive disorder cases, 9,379 European ancestry Schizophrenia cases, 161 European ancestry Autism spectrum disorder cases, 4,788 European ancestry Autism spectrum disorder trio cases, 840 European ancestry Attention deficit-hyperactivity disorder cases, 1,947 European ancestry Attention defcit-hyperactivity disorder …	31926635	2020-08-17
rs1480380	6	32945469	C	HLA-DMB	3149	6e-07	intergenic	Autism spectrum disorder, attention deficit-hyperactivity disorder, bipolar disorder, major depressive disorder, and schizophrenia (combined)	Smoller JW	Lancet	6,990 European ancestry Bipolar disorder cases, 9,227 European ancestry Major depressive disorder cases, 9,379 European ancestry Schizophrenia cases, 161 European ancestry Autism spectrum disorder cases, 4,788 European ancestry Autism spectrum disorder trio cases, 840 European ancestry Attention deficit-hyperactivity disorder cases, 1,947 European ancestry Attention defcit-hyperactivity disorder …	31835028	2020-02-11
rs1480380	6	32945469	C	HLA-DMA	4441	6e-07	intergenic	Autism spectrum disorder, attention deficit-hyperactivity disorder, bipolar disorder, major depressive disorder, and schizophrenia (combined)	Smoller JW	Lancet	6,990 European ancestry Bipolar disorder cases, 9,227 European ancestry Major depressive disorder cases, 9,379 European ancestry Schizophrenia cases, 161 European ancestry Autism spectrum disorder cases, 4,788 European ancestry Autism spectrum disorder trio cases, 840 European ancestry Attention deficit-hyperactivity disorder cases, 1,947 European ancestry Attention defcit-hyperactivity disorder …	34099189	2021-09-03
rs1480380	6	32945469	C	HLA-DMA	3149	6e-07	intergenic	Autism spectrum disorder, attention deficit-hyperactivity disorder, bipolar disorder, major depressive disorder, and schizophrenia (combined)	Smoller JW	Lancet	6,990 European ancestry Bipolar disorder cases, 9,227 European ancestry Major depressive disorder cases, 9,379 European ancestry Schizophrenia cases, 161 European ancestry Autism spectrum disorder cases, 4,788 European ancestry Autism spectrum disorder trio cases, 840 European ancestry Attention deficit-hyperactivity disorder cases, 1,947 European ancestry Attention defcit-hyperactivity disorder …	31835028	2020-02-11
rs148466862	6	29349400	?	OR14J1	4349	5e-12	intergenic	Major depressive disorder	Levey DF	Nat Neurosci	340,591 European ancestry cases, 813,676 European ancestry controls	23377640	2013-05-09
rs148466862	6	29349400	?	OR5V1	4349	5e-12	intergenic	Major depressive disorder	Levey DF	Nat Neurosci	340,591 European ancestry cases, 813,676 European ancestry controls	29317602	2018-02-01
rs150027890	6	28308807	?	PGBD1	6258	5e-09	intergenic	Major depressive disorder	Levey DF	Nat Neurosci	340,591 European ancestry cases, 813,676 European ancestry controls	23377640	2013-05-09
rs150027890	6	28308807	?	ZSCAN31	6258	5e-09	intergenic	Major depressive disorder	Levey DF	Nat Neurosci	340,591 European ancestry cases, 813,676 European ancestry controls	23377640	2013-05-09
rs1543274	6	36944782	G	C6orf89	15818	4e-06	intergenic	Schizophrenia, bipolar disorder or recurrent major depressive disorder x sex interaction (3df)	Blokland GAM	Biol Psychiatry	31,567 European ancestry schizophrenia cases,19,924 European ancestry bipolar disorder cases, 5,314 European ancestry recurrent major depressive disorder cases, 78,190 European ancestry controls	23377640	2013-05-09
rs1543274	6	36944782	G	PI16	15818	4e-06	intergenic	Schizophrenia, bipolar disorder or recurrent major depressive disorder x sex interaction (3df)	Blokland GAM	Biol Psychiatry	31,567 European ancestry schizophrenia cases,19,924 European ancestry bipolar disorder cases, 5,314 European ancestry recurrent major depressive disorder cases, 78,190 European ancestry controls	23377640	2013-05-09
rs1543274	6	36944782	G	C6orf89	15818	4e-06	intergenic	Schizophrenia, bipolar disorder or major depressive disorder x sex interaction (3df)	Blokland GAM	Biol Psychiatry	31,567 European ancestry schizophrenia cases,19,924 European ancestry bipolar disorder cases, 15,970 European ancestry major depressive disorder cases, 93,025 European ancestry controls	23377640	2013-05-09
rs1543274	6	36944782	G	PI16	15818	4e-06	intergenic	Schizophrenia, bipolar disorder or major depressive disorder x sex interaction (3df)	Blokland GAM	Biol Psychiatry	31,567 European ancestry schizophrenia cases,19,924 European ancestry bipolar disorder cases, 15,970 European ancestry major depressive disorder cases, 93,025 European ancestry controls	23377640	2013-05-09
rs17082664	6	152417619	?	SYNE1	0	1e-06	intronic	Bipolar disorder or major depressive disorder	Liu Y	Mol Psychiatry	4,387 European and unknown ancestry bipolar disorder cases, 1,695 major depressive disorder cases, 7,970 European and unknown ancestry controls	23377640	2013-05-09
rs1933802	6	104918016	?	HACE1	18278	1e-08	intergenic	Bipolar disorder or major depressive disorder	Coleman JRI	Biol Psychiatry	164,933 European ancestry major depressive disorder cases, 20,352 European ancestry bipolar disorder cases, 439,741 European ancestry controls	23377640	2013-05-09
rs1933802	6	104918016	?	LIN28B-AS1	18278	1e-08	intergenic	Bipolar disorder or major depressive disorder	Coleman JRI	Biol Psychiatry	164,933 European ancestry major depressive disorder cases, 20,352 European ancestry bipolar disorder cases, 439,741 European ancestry controls	23377640	2013-05-09
rs1933802	6	104918016	G	HACE1	18278	1e-08	intergenic	Bipolar disorder or major depressive disorder	Coleman JRI	Biol Psychiatry	164,933 European ancestry major depressive disorder cases, 20,352 European ancestry bipolar disorder cases, 439,741 European ancestry controls	23377640	2013-05-09
rs1933802	6	104918016	G	LIN28B-AS1	18278	1e-08	intergenic	Bipolar disorder or major depressive disorder	Coleman JRI	Biol Psychiatry	164,933 European ancestry major depressive disorder cases, 20,352 European ancestry bipolar disorder cases, 439,741 European ancestry controls	23377640	2013-05-09
rs1933802	6	104918016	?	HACE1	18278	2e-12	intergenic	Major depressive disorder	Levey DF	Nat Neurosci	340,591 European ancestry cases, 813,676 European ancestry controls	23377640	2013-05-09
rs1933802	6	104918016	?	LIN28B-AS1	18278	2e-12	intergenic	Major depressive disorder	Levey DF	Nat Neurosci	340,591 European ancestry cases, 813,676 European ancestry controls	29317602	2018-02-01
rs1933802	6	104918016	G	HACE1	18278	2e-12	intergenic	Major depressive disorder	Levey DF	Nat Neurosci	340,591 European ancestry cases, 813,676 European ancestry controls	27479909	2018-08-03
rs1933802	6	104918016	G	LIN28B-AS1	18278	2e-12	intergenic	Major depressive disorder	Levey DF	Nat Neurosci	340,591 European ancestry cases, 813,676 European ancestry controls	34045744	2021-09-30
rs2021722	6	30206354	?	TRIM26	0	2e-12	intronic	Autism spectrum disorder, attention deficit-hyperactivity disorder, bipolar disorder, major depressive disorder, and schizophrenia (combined)	Smoller JW	Lancet	6,990 European ancestry Bipolar disorder cases, 9,227 European ancestry Major depressive disorder cases, 9,379 European ancestry Schizophrenia cases, 161 European ancestry Autism spectrum disorder cases, 4,788 European ancestry Autism spectrum disorder trio cases, 840 European ancestry Attention deficit-hyperactivity disorder cases, 1,947 European ancestry Attention defcit-hyperactivity disorder …	34045744	2021-09-30
rs2232423	6	28398374	A	ZSCAN12	0	2e-22	exonic	Major depressive disorder (MTAG)	Yao X	Transl Psychiatry	at least 170,756 European ancestry cases, at least 329,443 European ancestry controls	31835028	2020-02-11
rs2326810	6	6612234	G	LY86-AS1	0	7e-06	ncRNA_intronic	Major depressive disorder (broad)	Shyn SI	Mol Psychiatry	3,957 European ancestry cases, 3,428 European ancestry controls	31835028	2020-02-11
rs3115631	6	30018547	?	ZNRD1ASP	0	4e-07	ncRNA_intronic	Major depressive disorder (lifetime)	Cai N	Nat Genet	16,301 British ancestry cases, 50,870 British ancestry controls	31926635	2020-08-17
rs3131115	6	30501014	C	HLA-E	6820	1e-07	intergenic	Major depressive disorder	Coleman JRI	Mol Psychiatry	29,475 European ancestry cases, 63,482 European ancestry controls	31926635	2020-08-17
rs3131115	6	30501014	C	HLA-E	15252	1e-07	intergenic	Major depressive disorder	Coleman JRI	Mol Psychiatry	29,475 European ancestry cases, 63,482 European ancestry controls	31969693	2020-05-21
rs3131115	6	30501014	C	LINC02569	6820	1e-07	intergenic	Major depressive disorder	Coleman JRI	Mol Psychiatry	29,475 European ancestry cases, 63,482 European ancestry controls	34099189	2021-09-03
rs3131115	6	30501014	C	LINC02569	15252	1e-07	intergenic	Major depressive disorder	Coleman JRI	Mol Psychiatry	29,475 European ancestry cases, 63,482 European ancestry controls	31926635	2020-08-17
rs3132581	6	30945681	G	MUCL3	0	2e-07	intronic	Autism spectrum disorder, attention deficit-hyperactivity disorder, bipolar disorder, major depressive disorder, and schizophrenia (combined)	Smoller JW	Lancet	6,990 European ancestry Bipolar disorder cases, 9,227 European ancestry Major depressive disorder cases, 9,379 European ancestry Schizophrenia cases, 161 European ancestry Autism spectrum disorder cases, 4,788 European ancestry Autism spectrum disorder trio cases, 840 European ancestry Attention deficit-hyperactivity disorder cases, 1,947 European ancestry Attention defcit-hyperactivity disorder …	31164008	2019-07-12
rs319924	6	63777354	A	EYS	0	5e-07	intronic	Stress sensitivity (neuroticism score x major depressive disorder status interaction)	Arnau-Soler A	PLoS One	9,844 European ancestry cases, 20,403 European ancestry controls	31164008	2019-07-12
rs3798869	6	83618941	?	SNAP91	0	8e-11	intronic	Anorexia nervosa, attention-deficit/hyperactivity disorder, autism spectrum disorder, bipolar disorder, major depression, obsessive-compulsive disorder, schizophrenia, or Tourette syndrome (pleiotropy)	Cross-Disorder Group of the Psychiatric Genomics Consortium	Cell	19,009 European ancestry ADHD cases, 3,495 European ancestry anorexia cases, 18,381 European ancestry autism cases, 20,352 European ancestry bipolar disorder cases, 130,664 European ancestry major depression cases, 2,688 European ancestry OCD cases, 33,640 European ancestry schizophrenia cases, 4,645 European ancestry Tourette's cases, 494,162 European ancestry controls	34045744	2021-09-30
rs3798943	6	161254459	?	AGPAT4	0	8e-06	intronic	Anxiety in major depressive disorder	Schosser A	World J Biol Psychiatry	1,080 European ancestry cases, 442 European ancestry controls	31969693	2020-05-21
rs420628	6	33588251	?	GGNBP1	0	9e-08	ncRNA_intronic	Bipolar disorder or major depressive disorder	Coleman JRI	Biol Psychiatry	164,933 European ancestry major depressive disorder cases, 20,352 European ancestry bipolar disorder cases, 439,741 European ancestry controls	31164008	2019-07-12
rs420628	6	33588251	?	LINC00336	0	9e-08	ncRNA_intronic	Bipolar disorder or major depressive disorder	Coleman JRI	Biol Psychiatry	164,933 European ancestry major depressive disorder cases, 20,352 European ancestry bipolar disorder cases, 439,741 European ancestry controls	31969693	2020-05-21
rs4895382	6	123991513	G	NKAIN2	0	4e-06	intronic	Schizophrenia, bipolar disorder or recurrent major depressive disorder x sex interaction (3df)	Blokland GAM	Biol Psychiatry	31,567 European ancestry schizophrenia cases,19,924 European ancestry bipolar disorder cases, 5,314 European ancestry recurrent major depressive disorder cases, 78,190 European ancestry controls, 1,836 East Asian ancestry schizophrenia cases, 3,383 East Asian ancestry controls	34099189	2021-09-03
rs4895382	6	123991513	G	NKAIN2	0	4e-06	intronic	Schizophrenia, bipolar disorder or recurrent major depressive disorder x sex interaction (3df)	Blokland GAM	Biol Psychiatry	31,567 European ancestry schizophrenia cases,19,924 European ancestry bipolar disorder cases, 5,314 European ancestry recurrent major depressive disorder cases, 78,190 European ancestry controls	34099189	2021-09-03
rs55650481	6	130261370	?	SAMD3	0	4e-08	intronic	Major depressive disorder	Levey DF	Nat Neurosci	340,591 European ancestry cases, 813,676 European ancestry controls	34099189	2021-09-03
rs72839477	6	27359221	?	ZNF204P	0	4e-24	ncRNA_exonic	Major depressive disorder	Levey DF	Nat Neurosci	340,591 European ancestry cases, 813,676 European ancestry controls	34099189	2021-09-03
rs73017046	6	148560592	G	SASH1	8542	6e-06	intergenic	Major depression and alcohol dependence	Zhou H	JAMA Psychiatry	3,041 African American individuals, 1,618 European ancestry individuals	34099189	2021-09-03
rs73017046	6	148560592	G	UST	8542	6e-06	intergenic	Major depression and alcohol dependence	Zhou H	JAMA Psychiatry	3,041 African American individuals, 1,618 European ancestry individuals	34099189	2021-09-03
rs7742824	6	44097574	A	LOC101929705	15877	9e-06	intergenic	Major depressive disorder	GENDEP Investigators	Am J Psychiatry	Up to 2,256 European ancestry cases	31926635	2020-08-17
rs7742824	6	44097574	A	MRPL14	15877	9e-06	intergenic	Major depressive disorder	GENDEP Investigators	Am J Psychiatry	Up to 2,256 European ancestry cases	31926635	2020-08-17
rs7771570	6	100891524	C	ASCC3	10152	1e-09	intergenic	Bipolar disorder or major depressive disorder	Coleman JRI	Biol Psychiatry	164,933 European ancestry major depressive disorder cases, 20,352 European ancestry bipolar disorder cases, 439,741 European ancestry controls	31926635	2020-08-17
rs7771570	6	100891524	C	GRIK2	10152	1e-09	intergenic	Bipolar disorder or major depressive disorder	Coleman JRI	Biol Psychiatry	164,933 European ancestry major depressive disorder cases, 20,352 European ancestry bipolar disorder cases, 439,741 European ancestry controls	31926635	2020-08-17
rs926552	6	29580312	G	UBD	1940	4e-08	intergenic	Major depressive disorder (lifetime)	Cai N	Nat Genet	16,301 British ancestry cases, 50,870 British ancestry controls	34045744	2021-09-30
rs926552	6	29580312	G	SNORD32B	1940	4e-08	intergenic	Major depressive disorder (lifetime)	Cai N	Nat Genet	16,301 British ancestry cases, 50,870 British ancestry controls	34045744	2021-09-30
rs9360557	6	72423043	?	RIMS1	19898	3e-09	intergenic	Anorexia nervosa, attention-deficit/hyperactivity disorder, autism spectrum disorder, bipolar disorder, major depression, obsessive-compulsive disorder, schizophrenia, or Tourette syndrome (pleiotropy)	Cross-Disorder Group of the Psychiatric Genomics Consortium	Cell	19,009 European ancestry ADHD cases, 3,495 European ancestry anorexia cases, 18,381 European ancestry autism cases, 20,352 European ancestry bipolar disorder cases, 130,664 European ancestry major depression cases, 2,688 European ancestry OCD cases, 33,640 European ancestry schizophrenia cases, 4,645 European ancestry Tourette's cases, 494,162 European ancestry controls	34045744	2021-09-30
rs9360557	6	72423043	?	KCNQ5	19898	3e-09	intergenic	Anorexia nervosa, attention-deficit/hyperactivity disorder, autism spectrum disorder, bipolar disorder, major depression, obsessive-compulsive disorder, schizophrenia, or Tourette syndrome (pleiotropy)	Cross-Disorder Group of the Psychiatric Genomics Consortium	Cell	19,009 European ancestry ADHD cases, 3,495 European ancestry anorexia cases, 18,381 European ancestry autism cases, 20,352 European ancestry bipolar disorder cases, 130,664 European ancestry major depression cases, 2,688 European ancestry OCD cases, 33,640 European ancestry schizophrenia cases, 4,645 European ancestry Tourette's cases, 494,162 European ancestry controls	34045744	2021-09-30
rs9368649	6	30971106	A	HCG21	16244	1e-08	intergenic	Broad depression or major depressive disorder (self-reported)	Amare AT	Mol Psychiatry	9,240 European ancestry broad depression cases, 9,519 European ancestry broad depression controls, 51,258 European ancestry individuals, 75,607 European ancestry self-reported major depressive disorder cases, 231,747 European ancestry self-reported major depressive disorder controls	27479909	2018-08-03
rs9368649	6	30971106	A	HCG21	12602	1e-08	intergenic	Broad depression or major depressive disorder (self-reported)	Amare AT	Mol Psychiatry	9,240 European ancestry broad depression cases, 9,519 European ancestry broad depression controls, 51,258 European ancestry individuals, 75,607 European ancestry self-reported major depressive disorder cases, 231,747 European ancestry self-reported major depressive disorder controls	34099189	2021-09-03
rs9368649	6	30971106	A	MUC21	16244	1e-08	intergenic	Broad depression or major depressive disorder (self-reported)	Amare AT	Mol Psychiatry	9,240 European ancestry broad depression cases, 9,519 European ancestry broad depression controls, 51,258 European ancestry individuals, 75,607 European ancestry self-reported major depressive disorder cases, 231,747 European ancestry self-reported major depressive disorder controls	34045744	2021-09-30
rs9371601	6	152469438	?	SYNE1	0	4e-09	intronic	Autism spectrum disorder, attention deficit-hyperactivity disorder, bipolar disorder, major depressive disorder, and schizophrenia (combined)	Smoller JW	Lancet	6,990 European ancestry Bipolar disorder cases, 9,227 European ancestry Major depressive disorder cases, 9,379 European ancestry Schizophrenia cases, 161 European ancestry Autism spectrum disorder cases, 4,788 European ancestry Autism spectrum disorder trio cases, 840 European ancestry Attention deficit-hyperactivity disorder cases, 1,947 European ancestry Attention defcit-hyperactivity disorder …	31835028	2020-02-11
rs10227749	7	14404267	T	DGKB	0	4e-06	intronic	Major depressive disorder	Hall LS	Transl Psychiatry	6,997 European ancestry female cases, 16,172 European ancestry female controls, 3,852 European ancestry male cases, 16,034 European ancestry male controls	31835028	2020-02-11
rs10238623	7	28772876	A	CREB5	0	5e-06	intronic	Anxiety in major depressive disorder	Schosser A	World J Biol Psychiatry	1,080 European ancestry cases, 442 European ancestry controls	33479212	2021-07-27
rs10265216	7	131215362	A	MKLN1	0	3e-06	intronic	Major depressive disorder (broad)	Shyn SI	Mol Psychiatry	3,957 European ancestry cases, 3,428 European ancestry controls	33479212	2021-07-27
rs1107592	7	2001797	A	MAD1L1	0	5e-06	intronic	Autism spectrum disorder, attention deficit-hyperactivity disorder, bipolar disorder, major depressive disorder, and schizophrenia (combined)	Smoller JW	Lancet	6,990 European ancestry Bipolar disorder cases, 9,227 European ancestry Major depressive disorder cases, 9,379 European ancestry Schizophrenia cases, 161 European ancestry Autism spectrum disorder cases, 4,788 European ancestry Autism spectrum disorder trio cases, 840 European ancestry Attention deficit-hyperactivity disorder cases, 1,947 European ancestry Attention defcit-hyperactivity disorder …	31926635	2020-08-17
rs11772627	7	2070186	?	MAD1L1	0	5e-18	intronic	Major depressive disorder	Levey DF	Nat Neurosci	340,591 European ancestry cases, 813,676 European ancestry controls	34099189	2021-09-03
rs11773103	7	87192664	?	DMTF1	0	1e-06	intronic	Bipolar disorder or major depressive disorder	Liu Y	Mol Psychiatry	4,387 European and unknown ancestry bipolar disorder cases, 1,695 major depressive disorder cases, 7,970 European and unknown ancestry controls	34099189	2021-09-03
rs12668848	7	1981360	?	MAD1L1	0	1e-13	intronic	Anorexia nervosa, attention-deficit/hyperactivity disorder, autism spectrum disorder, bipolar disorder, major depression, obsessive-compulsive disorder, schizophrenia, or Tourette syndrome (pleiotropy)	Cross-Disorder Group of the Psychiatric Genomics Consortium	Cell	19,009 European ancestry ADHD cases, 3,495 European ancestry anorexia cases, 18,381 European ancestry autism cases, 20,352 European ancestry bipolar disorder cases, 130,664 European ancestry major depression cases, 2,688 European ancestry OCD cases, 33,640 European ancestry schizophrenia cases, 4,645 European ancestry Tourette's cases, 494,162 European ancestry controls	34099189	2021-09-03
rs12704290	7	86798310	?	GRM3	0	3e-10	intronic	Anorexia nervosa, attention-deficit/hyperactivity disorder, autism spectrum disorder, bipolar disorder, major depression, obsessive-compulsive disorder, schizophrenia, or Tourette syndrome (pleiotropy)	Cross-Disorder Group of the Psychiatric Genomics Consortium	Cell	19,009 European ancestry ADHD cases, 3,495 European ancestry anorexia cases, 18,381 European ancestry autism cases, 20,352 European ancestry bipolar disorder cases, 130,664 European ancestry major depression cases, 2,688 European ancestry OCD cases, 33,640 European ancestry schizophrenia cases, 4,645 European ancestry Tourette's cases, 494,162 European ancestry controls	34099189	2021-09-03
rs13240464	7	111258859	?	IMMP2L	0	6e-11	intronic	Anorexia nervosa, attention-deficit/hyperactivity disorder, autism spectrum disorder, bipolar disorder, major depression, obsessive-compulsive disorder, schizophrenia, or Tourette syndrome (pleiotropy)	Cross-Disorder Group of the Psychiatric Genomics Consortium	Cell	19,009 European ancestry ADHD cases, 3,495 European ancestry anorexia cases, 18,381 European ancestry autism cases, 20,352 European ancestry bipolar disorder cases, 130,664 European ancestry major depression cases, 2,688 European ancestry OCD cases, 33,640 European ancestry schizophrenia cases, 4,645 European ancestry Tourette's cases, 494,162 European ancestry controls	34099189	2021-09-03
rs138879850	7	124043151	T	TMEM229A	10084	2e-07	intergenic	Major depressive disorder	Coleman JRI	Mol Psychiatry	29,475 European ancestry cases, 63,482 European ancestry controls	34099189	2021-09-03
rs138879850	7	124043151	T	LOC101928211	10084	2e-07	intergenic	Major depressive disorder	Coleman JRI	Mol Psychiatry	29,475 European ancestry cases, 63,482 European ancestry controls	22472876	2012-05-11
rs139438618	7	84008281	G	SEMA3A	0	2e-11	intronic	Major depression and alcohol dependence	Zhou H	JAMA Psychiatry	3,041 African American individuals, 1,618 European ancestry individuals	33479212	2021-07-27
rs1558477	7	31115733	?	ADCYAP1R1	4254	3e-07	intergenic	Major depressive disorder	Aragam N	J Affect Disord	1,726 cases, 1,630 controls	31835028	2020-02-11
rs1558477	7	31115733	?	NEUROD6	4254	3e-07	intergenic	Major depressive disorder	Aragam N	J Affect Disord	1,726 cases, 1,630 controls	27777418	2018-04-30
rs1676905	7	148974185	G	RNY4	10775	3e-06	intergenic	Major depressive disorder	Coleman JRI	Mol Psychiatry	29,475 European ancestry cases, 63,482 European ancestry controls	27479909	2018-08-03
rs1676905	7	148974185	G	RNY3	10775	3e-06	intergenic	Major depressive disorder	Coleman JRI	Mol Psychiatry	29,475 European ancestry cases, 63,482 European ancestry controls	27777418	2018-04-30
rs17132744	7	2835348	C	GNA12	0	4e-06	intronic	Schizophrenia, bipolar disorder or recurrent major depressive disorder x sex interaction (3df)	Blokland GAM	Biol Psychiatry	31,567 European ancestry schizophrenia cases,19,924 European ancestry bipolar disorder cases, 5,314 European ancestry recurrent major depressive disorder cases, 78,190 European ancestry controls, 1,836 East Asian ancestry schizophrenia cases, 3,383 East Asian ancestry controls	23453885	2013-06-06
rs17132744	7	2835348	C	GNA12	0	4e-06	intronic	Schizophrenia, bipolar disorder or recurrent major depressive disorder x sex interaction (3df)	Blokland GAM	Biol Psychiatry	31,567 European ancestry schizophrenia cases,19,924 European ancestry bipolar disorder cases, 5,314 European ancestry recurrent major depressive disorder cases, 78,190 European ancestry controls	33479212	2021-07-27
rs17144465	7	21464809	G	SP4	0	8e-07	intronic	Major depressive disorder (broad)	Shyn SI	Mol Psychiatry	3,957 European ancestry cases, 3,428 European ancestry controls	27479909	2018-08-03
rs17144465	7	21464809	G	SP4	0	6e-06	intronic	Major depressive disorder	Shi J	Mol Psychiatry	1,020 European ancestry cases, 1,636 European ancestry controls	27479909	2018-08-03
rs17156280	7	82414674	C	CACNA2D1	0	2e-07	intronic	Major depressive disorder (stressful life events interaction)	Ikeda M	J Clin Psychiatry	308 East Asian ancestry prepressive cases, 780 East Asian ancestry non-depressive controls	31835028	2020-02-11
rs17176546	7	82251598	A	CACNA2D1	0	8e-07	intronic	Major depressive disorder	Hall LS	Transl Psychiatry	6,997 European ancestry female cases, 16,172 European ancestry female controls, 3,852 European ancestry male cases, 16,034 European ancestry male controls	34099189	2021-09-03
rs1965523	7	116042384	A	TFEC	11621	6e-06	intergenic	Schizophrenia, bipolar disorder or major depressive disorder x sex interaction	Blokland GAM	Biol Psychiatry	31,567 European ancestry schizophrenia cases,19,924 European ancestry bipolar disorder cases, 15,970 European ancestry major depressive disorder cases, 93,025 European ancestry controls, 1,836 East Asian ancestry schizophrenia cases, 3,383 East Asian ancestry controls	34099189	2021-09-03
rs1965523	7	116042384	A	TES	11621	6e-06	intergenic	Schizophrenia, bipolar disorder or major depressive disorder x sex interaction	Blokland GAM	Biol Psychiatry	31,567 European ancestry schizophrenia cases,19,924 European ancestry bipolar disorder cases, 15,970 European ancestry major depressive disorder cases, 93,025 European ancestry controls, 1,836 East Asian ancestry schizophrenia cases, 3,383 East Asian ancestry controls	31835028	2020-02-11
rs1965523	7	116042384	A	TFEC	11621	9e-06	intergenic	Schizophrenia, bipolar disorder or major depressive disorder	Blokland GAM	Biol Psychiatry	11,361 European ancestry schizophrenia female cases, 20,206 European ancestry schizophrenia male cases, 11,897 European ancestry bipolar disorder female cases, 8,027 European ancestry bipolar disorder male cases, 10,865 European ancestry major depressive disorder female cases, 5,105 major depressive disorder male cases, 46,410 European ancestry female controls, 46,615 European ancestry male contr…	34099189	2021-09-03
rs1965523	7	116042384	A	TES	11621	9e-06	intergenic	Schizophrenia, bipolar disorder or major depressive disorder	Blokland GAM	Biol Psychiatry	11,361 European ancestry schizophrenia female cases, 20,206 European ancestry schizophrenia male cases, 11,897 European ancestry bipolar disorder female cases, 8,027 European ancestry bipolar disorder male cases, 10,865 European ancestry major depressive disorder female cases, 5,105 major depressive disorder male cases, 46,410 European ancestry female controls, 46,615 European ancestry male contr…	34099189	2021-09-03
rs1965523	7	116042384	A	TFEC	11621	8e-06	intergenic	Schizophrenia, bipolar disorder or recurrent major depressive disorder x sex interaction	Blokland GAM	Biol Psychiatry	31,567 European ancestry schizophrenia cases,19,924 European ancestry bipolar disorder cases, 5,314 European ancestry recurrent major depressive disorder cases, 78,190 European ancestry controls, 1,836 East Asian ancestry schizophrenia cases, 3,383 East Asian ancestry controls	34099189	2021-09-03
rs1965523	7	116042384	A	TES	11621	8e-06	intergenic	Schizophrenia, bipolar disorder or recurrent major depressive disorder x sex interaction	Blokland GAM	Biol Psychiatry	31,567 European ancestry schizophrenia cases,19,924 European ancestry bipolar disorder cases, 5,314 European ancestry recurrent major depressive disorder cases, 78,190 European ancestry controls, 1,836 East Asian ancestry schizophrenia cases, 3,383 East Asian ancestry controls	34099189	2021-09-03
rs2057884	7	105289803	?	SRPK2	0	4e-10	intronic	Anorexia nervosa, attention-deficit/hyperactivity disorder, autism spectrum disorder, bipolar disorder, major depression, obsessive-compulsive disorder, schizophrenia, or Tourette syndrome (pleiotropy)	Cross-Disorder Group of the Psychiatric Genomics Consortium	Cell	19,009 European ancestry ADHD cases, 3,495 European ancestry anorexia cases, 18,381 European ancestry autism cases, 20,352 European ancestry bipolar disorder cases, 130,664 European ancestry major depression cases, 2,688 European ancestry OCD cases, 33,640 European ancestry schizophrenia cases, 4,645 European ancestry Tourette's cases, 494,162 European ancestry controls	34099189	2021-09-03
rs2247523	7	82825088	?	PCLO	0	5e-06	intronic	Major depressive disorder	Liu Y	Mol Psychiatry	1,695 cases, 1,761 controls	34099189	2021-09-03
rs2522831	7	82818784	?	PCLO	0	9e-11	intronic	Major depressive disorder (MTAG)	Yao X	Transl Psychiatry	at least 170,756 European ancestry cases, at least 329,443 European ancestry controls	34099189	2021-09-03
rs2522831	7	82818784	T	PCLO	0	9e-11	intronic	Major depressive disorder (MTAG)	Yao X	Transl Psychiatry	at least 170,756 European ancestry cases, at least 329,443 European ancestry controls	34099189	2021-09-03
rs2522831	7	82818784	?	PCLO	0	2e-08	intronic	Anorexia nervosa, attention-deficit/hyperactivity disorder, autism spectrum disorder, bipolar disorder, major depression, obsessive-compulsive disorder, schizophrenia, or Tourette syndrome (pleiotropy)	Cross-Disorder Group of the Psychiatric Genomics Consortium	Cell	19,009 European ancestry ADHD cases, 3,495 European ancestry anorexia cases, 18,381 European ancestry autism cases, 20,352 European ancestry bipolar disorder cases, 130,664 European ancestry major depression cases, 2,688 European ancestry OCD cases, 33,640 European ancestry schizophrenia cases, 4,645 European ancestry Tourette's cases, 494,162 European ancestry controls	34099189	2021-09-03
rs2522831	7	82818784	T	PCLO	0	2e-08	intronic	Anorexia nervosa, attention-deficit/hyperactivity disorder, autism spectrum disorder, bipolar disorder, major depression, obsessive-compulsive disorder, schizophrenia, or Tourette syndrome (pleiotropy)	Cross-Disorder Group of the Psychiatric Genomics Consortium	Cell	19,009 European ancestry ADHD cases, 3,495 European ancestry anorexia cases, 18,381 European ancestry autism cases, 20,352 European ancestry bipolar disorder cases, 130,664 European ancestry major depression cases, 2,688 European ancestry OCD cases, 33,640 European ancestry schizophrenia cases, 4,645 European ancestry Tourette's cases, 494,162 European ancestry controls	34099189	2021-09-03
rs2715157	7	82839058	?	PCLO	0	3e-08	intronic	Major depressive disorder	Mbarek H	Twin Res Hum Genet	1,942 European ancestry cases, 4,565 European ancestry controls	34099189	2021-09-03
rs2721800	7	24652933	C	MPP6	0	6e-07	intronic	Autism spectrum disorder, attention deficit-hyperactivity disorder, bipolar disorder, major depressive disorder, and schizophrenia (combined)	Smoller JW	Lancet	6,990 European ancestry Bipolar disorder cases, 9,227 European ancestry Major depressive disorder cases, 9,379 European ancestry Schizophrenia cases, 161 European ancestry Autism spectrum disorder cases, 4,788 European ancestry Autism spectrum disorder trio cases, 840 European ancestry Attention deficit-hyperactivity disorder cases, 1,947 European ancestry Attention defcit-hyperactivity disorder …	34099189	2021-09-03
rs2894699	7	114419101	T	FOXP2	0	4e-09	intronic	Major depressive disorder (MTAG)	Yao X	Transl Psychiatry	at least 170,756 European ancestry cases, at least 329,443 European ancestry controls	34099189	2021-09-03
rs2905347	7	22580700	G	LOC100506178	6702	6e-06	intergenic	Major depression and alcohol dependence	Zhou H	JAMA Psychiatry	3,041 African American individuals, 1,618 European ancestry individuals	29071344	2017-12-01
rs2905347	7	22580700	G	LOC401312	6702	6e-06	intergenic	Major depression and alcohol dependence	Zhou H	JAMA Psychiatry	3,041 African American individuals, 1,618 European ancestry individuals	31835028	2020-02-11
rs34534607	7	129150350	T	TSPAN33	0	6e-06	intronic	Major depressive disorder	Coleman JRI	Mol Psychiatry	29,475 European ancestry cases, 63,482 European ancestry controls	33686288	2021-04-27
rs34866621	7	82884773	T	PCLO	0	2e-08	intronic	Bipolar disorder or major depressive disorder	Coleman JRI	Biol Psychiatry	164,933 European ancestry major depressive disorder cases, 20,352 European ancestry bipolar disorder cases, 439,741 European ancestry controls	33686288	2021-04-27
rs3807865	7	12210776	A	TMEM106B	518	9e-12	upstream	Major depressive disorder (MTAG)	Yao X	Transl Psychiatry	at least 170,756 European ancestry cases, at least 329,443 European ancestry controls	31835028	2020-02-11
rs3807866	7	12210752	A	TMEM106B	542	1e-07	upstream	Major depressive disorder	Coleman JRI	Mol Psychiatry	29,475 European ancestry cases, 63,482 European ancestry controls	31835028	2020-02-11
rs447	7	84143099	C	SEMA3A	0	4e-06	intronic	Autism spectrum disorder, attention deficit-hyperactivity disorder, bipolar disorder, major depressive disorder, and schizophrenia (combined)	Smoller JW	Lancet	6,990 European ancestry Bipolar disorder cases, 9,227 European ancestry Major depressive disorder cases, 9,379 European ancestry Schizophrenia cases, 161 European ancestry Autism spectrum disorder cases, 4,788 European ancestry Autism spectrum disorder trio cases, 840 European ancestry Attention deficit-hyperactivity disorder cases, 1,947 European ancestry Attention defcit-hyperactivity disorder …	33479212	2021-07-27
rs4721057	7	12227595	G	TMEM106B	0	7e-11	intronic	Bipolar disorder or major depressive disorder	Coleman JRI	Biol Psychiatry	164,933 European ancestry major depressive disorder cases, 20,352 European ancestry bipolar disorder cases, 439,741 European ancestry controls	33479212	2021-07-27
rs4728354	7	135367227	?	CNOT4	0	6e-13	intronic	Major depressive disorder	Levey DF	Nat Neurosci	340,591 European ancestry cases, 813,676 European ancestry controls	33479212	2021-07-27
rs5011432	7	12229042	C	TMEM106B	0	2e-08	intronic	Major depressive disorder (probable)	Howard DM	Nat Commun	30,603 British ancestry cases, 143,916 British ancestry controls	33479212	2021-07-27
rs56072378	7	2064729	G	MAD1L1	0	9e-07	intronic	Major depressive disorder (ICD-10 coded)	Howard DM	Nat Commun	8,276 British ancestry cases, 209,308 British ancestry controls	33686288	2021-04-27
rs59082935	7	38685268	T	FAM183BP	78	4e-08	downstream	Major depressive disorder (MTAG)	Yao X	Transl Psychiatry	at least 170,756 European ancestry cases, at least 329,443 European ancestry controls	34099189	2021-09-03
rs73033411	7	2841916	C	GNA12	0	7e-06	intronic	Schizophrenia, bipolar disorder or major depressive disorder x sex interaction (3df)	Blokland GAM	Biol Psychiatry	31,567 European ancestry schizophrenia cases,19,924 European ancestry bipolar disorder cases, 15,970 European ancestry major depressive disorder cases, 93,025 European ancestry controls	34099189	2021-09-03
rs73033411	7	2841916	C	GNA12	0	6e-06	intronic	Schizophrenia, bipolar disorder or major depressive disorder x sex interaction (3df)	Blokland GAM	Biol Psychiatry	31,567 European ancestry schizophrenia cases,19,924 European ancestry bipolar disorder cases, 15,970 European ancestry major depressive disorder cases, 93,025 European ancestry controls, 1,836 East Asian ancestry schizophrenia cases, 3,383 East Asian ancestry controls	34099189	2021-09-03
rs748441912	7	149733387	?	KRBA1	0	5e-07	exonic	Major depressive disorder	Wong ML	Mol Psychiatry	203 Mexican American cases, 196 Mexican American controls	31926635	2020-08-17
rs7799006	7	2238591	C	MRM2	0	5e-06	intronic	Autism spectrum disorder, attention deficit-hyperactivity disorder, bipolar disorder, major depressive disorder, and schizophrenia (combined)	Smoller JW	Lancet	6,990 European ancestry Bipolar disorder cases, 9,227 European ancestry Major depressive disorder cases, 9,379 European ancestry Schizophrenia cases, 161 European ancestry Autism spectrum disorder cases, 4,788 European ancestry Autism spectrum disorder trio cases, 840 European ancestry Attention deficit-hyperactivity disorder cases, 1,947 European ancestry Attention defcit-hyperactivity disorder …	31926635	2020-08-17
rs7801945	7	21613837	C	DNAH11	0	7e-06	intronic	Recurrent major depressive disorder x sex interaction	Blokland GAM	Biol Psychiatry	5,314 European ancestry cases, 10,149 European ancestry controls	27479909	2018-08-03
rs7809993	7	117873610	?	CTTNBP2	169	9e-13	upstream	Major depressive disorder	Levey DF	Nat Neurosci	340,591 European ancestry cases, 813,676 European ancestry controls	22472876	2012-05-11
rs79246196	7	100185286	C	STAG3	0	1e-06	intronic	Major depression and alcohol dependence	Zhou H	JAMA Psychiatry	3,041 African American individuals, 1,618 European ancestry individuals	34099189	2021-09-03
rs79879286	7	24786970	?	GSDME	9567	7e-11	intergenic	Anorexia nervosa, attention-deficit/hyperactivity disorder, autism spectrum disorder, bipolar disorder, major depression, obsessive-compulsive disorder, schizophrenia, or Tourette syndrome (pleiotropy)	Cross-Disorder Group of the Psychiatric Genomics Consortium	Cell	19,009 European ancestry ADHD cases, 3,495 European ancestry anorexia cases, 18,381 European ancestry autism cases, 20,352 European ancestry bipolar disorder cases, 130,664 European ancestry major depression cases, 2,688 European ancestry OCD cases, 33,640 European ancestry schizophrenia cases, 4,645 European ancestry Tourette's cases, 494,162 European ancestry controls	31926635	2020-08-17
rs79879286	7	24786970	?	OSBPL3	9567	7e-11	intergenic	Anorexia nervosa, attention-deficit/hyperactivity disorder, autism spectrum disorder, bipolar disorder, major depression, obsessive-compulsive disorder, schizophrenia, or Tourette syndrome (pleiotropy)	Cross-Disorder Group of the Psychiatric Genomics Consortium	Cell	19,009 European ancestry ADHD cases, 3,495 European ancestry anorexia cases, 18,381 European ancestry autism cases, 20,352 European ancestry bipolar disorder cases, 130,664 European ancestry major depression cases, 2,688 European ancestry OCD cases, 33,640 European ancestry schizophrenia cases, 4,645 European ancestry Tourette's cases, 494,162 European ancestry controls	31926635	2020-08-17
rs79879286	7	24786970	C	GSDME	9567	7e-11	intergenic	Anorexia nervosa, attention-deficit/hyperactivity disorder, autism spectrum disorder, bipolar disorder, major depression, obsessive-compulsive disorder, schizophrenia, or Tourette syndrome (pleiotropy)	Cross-Disorder Group of the Psychiatric Genomics Consortium	Cell	19,009 European ancestry ADHD cases, 3,495 European ancestry anorexia cases, 18,381 European ancestry autism cases, 20,352 European ancestry bipolar disorder cases, 130,664 European ancestry major depression cases, 2,688 European ancestry OCD cases, 33,640 European ancestry schizophrenia cases, 4,645 European ancestry Tourette's cases, 494,162 European ancestry controls	27479909	2018-08-03
rs79879286	7	24786970	C	OSBPL3	9567	7e-11	intergenic	Anorexia nervosa, attention-deficit/hyperactivity disorder, autism spectrum disorder, bipolar disorder, major depression, obsessive-compulsive disorder, schizophrenia, or Tourette syndrome (pleiotropy)	Cross-Disorder Group of the Psychiatric Genomics Consortium	Cell	19,009 European ancestry ADHD cases, 3,495 European ancestry anorexia cases, 18,381 European ancestry autism cases, 20,352 European ancestry bipolar disorder cases, 130,664 European ancestry major depression cases, 2,688 European ancestry OCD cases, 33,640 European ancestry schizophrenia cases, 4,645 European ancestry Tourette's cases, 494,162 European ancestry controls	27479909	2018-08-03
rs79879286	7	24786970	?	GSDME	9567	2e-11	intergenic	Bipolar disorder or major depressive disorder	Coleman JRI	Biol Psychiatry	164,933 European ancestry major depressive disorder cases, 20,352 European ancestry bipolar disorder cases, 439,741 European ancestry controls	33479212	2021-07-27
rs79879286	7	24786970	?	OSBPL3	9567	2e-11	intergenic	Bipolar disorder or major depressive disorder	Coleman JRI	Biol Psychiatry	164,933 European ancestry major depressive disorder cases, 20,352 European ancestry bipolar disorder cases, 439,741 European ancestry controls	33479212	2021-07-27
rs79879286	7	24786970	C	GSDME	9567	2e-11	intergenic	Bipolar disorder or major depressive disorder	Coleman JRI	Biol Psychiatry	164,933 European ancestry major depressive disorder cases, 20,352 European ancestry bipolar disorder cases, 439,741 European ancestry controls	30571770	2019-08-28
rs79879286	7	24786970	C	OSBPL3	9567	2e-11	intergenic	Bipolar disorder or major depressive disorder	Coleman JRI	Biol Psychiatry	164,933 European ancestry major depressive disorder cases, 20,352 European ancestry bipolar disorder cases, 439,741 European ancestry controls	30571770	2019-08-28
rs10108980	8	4333924	?	CSMD1	0	4e-10	intronic	Anorexia nervosa, attention-deficit/hyperactivity disorder, autism spectrum disorder, bipolar disorder, major depression, obsessive-compulsive disorder, schizophrenia, or Tourette syndrome (pleiotropy)	Cross-Disorder Group of the Psychiatric Genomics Consortium	Cell	19,009 European ancestry ADHD cases, 3,495 European ancestry anorexia cases, 18,381 European ancestry autism cases, 20,352 European ancestry bipolar disorder cases, 130,664 European ancestry major depression cases, 2,688 European ancestry OCD cases, 33,640 European ancestry schizophrenia cases, 4,645 European ancestry Tourette's cases, 494,162 European ancestry controls	30571770	2019-08-28
rs10503253	8	4323322	?	CSMD1	0	4e-08	intronic	Autism spectrum disorder, attention deficit-hyperactivity disorder, bipolar disorder, major depressive disorder, and schizophrenia (combined)	Smoller JW	Lancet	6,990 European ancestry Bipolar disorder cases, 9,227 European ancestry Major depressive disorder cases, 9,379 European ancestry Schizophrenia cases, 161 European ancestry Autism spectrum disorder cases, 4,788 European ancestry Autism spectrum disorder trio cases, 840 European ancestry Attention deficit-hyperactivity disorder cases, 1,947 European ancestry Attention defcit-hyperactivity disorder …	30571770	2019-08-28
rs1106634	8	20208538	A	ATP6V1B2	0	7e-07	intronic	Major depressive disorder (broad)	Shyn SI	Mol Psychiatry	3,957 European ancestry cases, 3,428 European ancestry controls	27479909	2018-08-03
rs117715236	8	32600452	A	NRG1	0	4e-06	intronic	Major depressive disorder	Hall LS	Transl Psychiatry	6,997 European ancestry female cases, 16,172 European ancestry female controls, 3,852 European ancestry male cases, 16,034 European ancestry male controls	33479212	2021-07-27
rs12544026	8	101819970	G	NCALD	0	1e-06	intronic	Major depression and alcohol dependence	Zhou H	JAMA Psychiatry	3,041 African American individuals, 1,618 European ancestry individuals	29071344	2017-12-01
rs13251959	8	51674515	?	PXDNL	0	1e-07	intronic	Bipolar disorder or major depressive disorder	Coleman JRI	Biol Psychiatry	164,933 European ancestry major depressive disorder cases, 20,352 European ancestry bipolar disorder cases, 439,741 European ancestry controls	20351715	2018-11-14
rs145478122	8	95436361	A	C8orf37-AS1	0	9e-06	ncRNA_intronic	Major depressive disorder	Hall LS	Transl Psychiatry	6,997 European ancestry female cases, 16,172 European ancestry female controls, 3,852 European ancestry male cases, 16,034 European ancestry male controls	23453885	2013-06-06
rs186555608	8	132216505	C	KCNQ3	0	1e-06	intronic	Major depressive disorder	Coleman JRI	Mol Psychiatry	29,475 European ancestry cases, 63,482 European ancestry controls	33686288	2021-04-27
rs2012485	8	25517394	T	CDCA2	9477	3e-06	intergenic	Major depressive disorder	Hyde CL	Nat Genet	84,847 European ancestry cases, 241,266 European ancestry controls	30571770	2019-08-28
rs2012485	8	25517394	T	EBF2	9477	3e-06	intergenic	Major depressive disorder	Hyde CL	Nat Genet	84,847 European ancestry cases, 241,266 European ancestry controls	30571770	2019-08-28
rs2721937	8	115621472	?	TRPS1	0	8e-06	intronic	Major depressive disorder	Sullivan PF	Mol Psychiatry	9,240 European ancestry cases, 9,519 European ancestry controls	30571770	2019-08-28
rs2736871	8	133462834	?	ST3GAL1	0	3e-06	intronic	Functional impairment in major depressive disorder, bipolar disorder and schizophrenia	McGrath LM	Am J Med Genet B Neuropsychiatr Genet	2,246 European ancestry individuals	30571770	2019-08-28
rs34727251	8	14384087	?	SGCZ	0	2e-08	intronic	Major depressive disorder	Levey DF	Nat Neurosci	340,591 European ancestry cases, 813,676 European ancestry controls	33686288	2021-04-27
rs4242470	8	51733738	?	PXDNL	0	3e-08	intronic	Anorexia nervosa, attention-deficit/hyperactivity disorder, autism spectrum disorder, bipolar disorder, major depression, obsessive-compulsive disorder, schizophrenia, or Tourette syndrome (pleiotropy)	Cross-Disorder Group of the Psychiatric Genomics Consortium	Cell	19,009 European ancestry ADHD cases, 3,495 European ancestry anorexia cases, 18,381 European ancestry autism cases, 20,352 European ancestry bipolar disorder cases, 130,664 European ancestry major depression cases, 2,688 European ancestry OCD cases, 33,640 European ancestry schizophrenia cases, 4,645 European ancestry Tourette's cases, 494,162 European ancestry controls	34045744	2021-09-30
rs4289855	8	60799811	T	CHD7	0	2e-07	intronic	Major depressive disorder	Li X	Neuropsychopharmacology	84,847 European ancestry cases, 241,266 European ancestry controls, 5,303 Han Chinese ancestry cases, 5,337 Han Chinese ancestry controls	33479212	2021-07-27
rs4478545	8	93660314	?	LINC00535	0	1e-09	ncRNA_intronic	Major depressive disorder	Levey DF	Nat Neurosci	340,591 European ancestry cases, 813,676 European ancestry controls	33686288	2021-04-27
rs4565433	8	105485315	G	ZFPM2	0	2e-06	intronic	Major depressive disorder	Coleman JRI	Mol Psychiatry	29,475 European ancestry cases, 63,482 European ancestry controls	33686288	2021-04-27
rs4647903	8	38415064	?	FGFR1	0	2e-09	intronic	Anorexia nervosa, attention-deficit/hyperactivity disorder, autism spectrum disorder, bipolar disorder, major depression, obsessive-compulsive disorder, schizophrenia, or Tourette syndrome (pleiotropy)	Cross-Disorder Group of the Psychiatric Genomics Consortium	Cell	19,009 European ancestry ADHD cases, 3,495 European ancestry anorexia cases, 18,381 European ancestry autism cases, 20,352 European ancestry bipolar disorder cases, 130,664 European ancestry major depression cases, 2,688 European ancestry OCD cases, 33,640 European ancestry schizophrenia cases, 4,645 European ancestry Tourette's cases, 494,162 European ancestry controls	29317602	2018-02-01
rs4870888	8	124096736	C	FER1L6-AS2	0	5e-07	ncRNA_intronic	Suicide attempts in major depressive disorder or bipolar disorder or schizophrenia	Mullins N	Am J Psychiatry	1,622 European ancestry attempters with major depressive disorder, 8,786 European ancestry nonattempters with major depressive disorder, 3,264 European ancestry attempters with bipolar disorder, 5,500 European ancestry nonattempters with bipolar disorder, 1,683 European ancestry attempters with schizophrenia, 2,946 European ancestry nonattempters with schizophrenia	23453885	2013-06-06
rs67455183	8	10288415	?	MSRA	0	2e-10	intronic	Major depressive disorder	Levey DF	Nat Neurosci	340,591 European ancestry cases, 813,676 European ancestry controls	31835028	2020-02-11
rs7835340	8	66140334	A	TRIM55	0	3e-06	intronic	Recurrent major depressive disorder	Hall LS	Transl Psychiatry	7,345 European ancestry female cases, 32,211 European ancestry female controls	23453885	2013-06-06
rs7837935	8	64649462	?	CYP7B1	0	2e-11	intronic	Major depressive disorder	Levey DF	Nat Neurosci	340,591 European ancestry cases, 813,676 European ancestry controls	23453885	2013-06-06
rs79225303	8	140119737	T	TRAPPC9	0	2e-06	intronic	Major depressive disorder	Hall LS	Transl Psychiatry	6,997 European ancestry female cases, 16,172 European ancestry female controls, 3,852 European ancestry male cases, 16,034 European ancestry male controls	20038947	2010-01-19
rs79802045	8	100336905	A	RNF19A	701	5e-06	upstream	Recurrent major depressive disorder	Hall LS	Transl Psychiatry	7,345 European ancestry female cases, 32,211 European ancestry female controls	31926635	2020-08-17
rs9298467	8	51894122	T	PCMTD1	0	2e-07	intronic	Major depressive disorder	Hyde CL	Nat Genet	84,847 European ancestry cases, 241,266 European ancestry controls	31835028	2020-02-11
rs950893	8	23592997	G	SLC25A37	17534	2e-06	intergenic	Major depressive disorder	Peterson RE	Am J Psychiatry	4,785 Han Chinese ancestry cases, 4,814 Han Chinese ancestry controls	33479212	2021-07-27
rs950893	8	23592997	G	NKX3-1	17534	2e-06	intergenic	Major depressive disorder	Peterson RE	Am J Psychiatry	4,785 Han Chinese ancestry cases, 4,814 Han Chinese ancestry controls	33479212	2021-07-27
rs10758202	9	33420010	A	AQP7	17328	2e-06	intergenic	Major depressive disorder	Hall LS	Transl Psychiatry	6,997 European ancestry female cases, 16,172 European ancestry female controls, 3,852 European ancestry male cases, 16,034 European ancestry male controls	34045744	2021-09-30
rs10758202	9	33420010	A	AQP3	17328	2e-06	intergenic	Major depressive disorder	Hall LS	Transl Psychiatry	6,997 European ancestry female cases, 16,172 European ancestry female controls, 3,852 European ancestry male cases, 16,034 European ancestry male controls	34045744	2021-09-30
rs10759881	9	116971101	A	ASTN2	0	9e-09	intronic	Bipolar disorder or major depressive disorder	Coleman JRI	Biol Psychiatry	164,933 European ancestry major depressive disorder cases, 20,352 European ancestry bipolar disorder cases, 439,741 European ancestry controls	23377640	2013-05-09
rs10973303	9	37344532	?	ZCCHC7	0	7e-17	intronic	Major depressive disorder	Levey DF	Nat Neurosci	340,591 European ancestry cases, 813,676 European ancestry controls	31969693	2020-05-21
rs10974778	9	4785498	A	AK3	7336	5e-06	intergenic	Schizophrenia, bipolar disorder or major depressive disorder x sex interaction (3df)	Blokland GAM	Biol Psychiatry	31,567 European ancestry schizophrenia cases,19,924 European ancestry bipolar disorder cases, 15,970 European ancestry major depressive disorder cases, 93,025 European ancestry controls, 1,836 East Asian ancestry schizophrenia cases, 3,383 East Asian ancestry controls	33479212	2021-07-27
rs10974778	9	4785498	A	RCL1	7336	5e-06	intergenic	Schizophrenia, bipolar disorder or major depressive disorder x sex interaction (3df)	Blokland GAM	Biol Psychiatry	31,567 European ancestry schizophrenia cases,19,924 European ancestry bipolar disorder cases, 15,970 European ancestry major depressive disorder cases, 93,025 European ancestry controls, 1,836 East Asian ancestry schizophrenia cases, 3,383 East Asian ancestry controls	26079190	2016-06-08
rs10974778	9	4785498	A	AK3	7336	5e-06	intergenic	Schizophrenia, bipolar disorder or recurrent major depressive disorder x sex interaction (3df)	Blokland GAM	Biol Psychiatry	31,567 European ancestry schizophrenia cases,19,924 European ancestry bipolar disorder cases, 5,314 European ancestry recurrent major depressive disorder cases, 78,190 European ancestry controls, 1,836 East Asian ancestry schizophrenia cases, 3,383 East Asian ancestry controls	26079190	2016-06-08
rs10974778	9	4785498	A	RCL1	7336	5e-06	intergenic	Schizophrenia, bipolar disorder or recurrent major depressive disorder x sex interaction (3df)	Blokland GAM	Biol Psychiatry	31,567 European ancestry schizophrenia cases,19,924 European ancestry bipolar disorder cases, 5,314 European ancestry recurrent major depressive disorder cases, 78,190 European ancestry controls, 1,836 East Asian ancestry schizophrenia cases, 3,383 East Asian ancestry controls	29317602	2018-02-01
rs10974778	9	4785498	A	AK3	7336	5e-06	intergenic	Schizophrenia, bipolar disorder or recurrent major depressive disorder x sex interaction (3df)	Blokland GAM	Biol Psychiatry	31,567 European ancestry schizophrenia cases,19,924 European ancestry bipolar disorder cases, 5,314 European ancestry recurrent major depressive disorder cases, 78,190 European ancestry controls	30571770	2019-08-28
rs10974778	9	4785498	A	RCL1	7336	5e-06	intergenic	Schizophrenia, bipolar disorder or recurrent major depressive disorder x sex interaction (3df)	Blokland GAM	Biol Psychiatry	31,567 European ancestry schizophrenia cases,19,924 European ancestry bipolar disorder cases, 5,314 European ancestry recurrent major depressive disorder cases, 78,190 European ancestry controls	30571770	2019-08-28
rs10974778	9	4785498	A	AK3	7336	5e-06	intergenic	Schizophrenia, bipolar disorder or major depressive disorder x sex interaction (3df)	Blokland GAM	Biol Psychiatry	31,567 European ancestry schizophrenia cases,19,924 European ancestry bipolar disorder cases, 15,970 European ancestry major depressive disorder cases, 93,025 European ancestry controls	31835028	2020-02-11
rs10974778	9	4785498	A	RCL1	7336	5e-06	intergenic	Schizophrenia, bipolar disorder or major depressive disorder x sex interaction (3df)	Blokland GAM	Biol Psychiatry	31,567 European ancestry schizophrenia cases,19,924 European ancestry bipolar disorder cases, 15,970 European ancestry major depressive disorder cases, 93,025 European ancestry controls	34099189	2021-09-03
rs10987507	9	126865681	?	ZBTB34	0	3e-08	intronic	Major depressive disorder	Levey DF	Nat Neurosci	340,591 European ancestry cases, 813,676 European ancestry controls	34099189	2021-09-03
rs11140773	9	84829143	?	NTRK2	0	6e-08	intronic	Bipolar disorder or major depressive disorder	Coleman JRI	Biol Psychiatry	164,933 European ancestry major depressive disorder cases, 20,352 European ancestry bipolar disorder cases, 439,741 European ancestry controls	34099189	2021-09-03
rs115668237	9	127405508	?	SLC2A8	0	6e-06	exonic	Major depressive disorder	Wong ML	Mol Psychiatry	203 Mexican American cases, 196 Mexican American controls	34099189	2021-09-03
rs12003380	9	17135436	?	CNTLN	0	5e-09	intronic	Major depressive disorder	Levey DF	Nat Neurosci	340,591 European ancestry cases, 813,676 European ancestry controls	34099189	2021-09-03
rs12115299	9	123923619	G	DENND1A	0	2e-06	intronic	Major depressive disorder	Hyde CL	Nat Genet	84,847 European ancestry cases, 241,266 European ancestry controls	34099189	2021-09-03
rs12552369	9	132757106	A	AK8	0	8e-06	intronic	Major depressive disorder	GENDEP Investigators	Am J Psychiatry	Up to 2,256 European ancestry cases	34099189	2021-09-03
rs12685933	9	70428471	C	KLF9	13814	9e-06	intergenic	Schizophrenia, bipolar disorder or major depressive disorder x sex interaction (3df)	Blokland GAM	Biol Psychiatry	31,567 European ancestry schizophrenia cases,19,924 European ancestry bipolar disorder cases, 15,970 European ancestry major depressive disorder cases, 93,025 European ancestry controls	34099189	2021-09-03
rs12685933	9	70428471	C	TRPM3	13814	9e-06	intergenic	Schizophrenia, bipolar disorder or major depressive disorder x sex interaction (3df)	Blokland GAM	Biol Psychiatry	31,567 European ancestry schizophrenia cases,19,924 European ancestry bipolar disorder cases, 15,970 European ancestry major depressive disorder cases, 93,025 European ancestry controls	23453885	2013-06-06
rs16909922	9	95503619	?	PTCH1	0	6e-22	intronic	Major depressive disorder	Levey DF	Nat Neurosci	340,591 European ancestry cases, 813,676 European ancestry controls	33479212	2021-07-27
rs188386326	9	70634117	G	TRPM3	0	8e-06	intronic	Major depressive disorder	Coleman JRI	Mol Psychiatry	29,475 European ancestry cases, 63,482 European ancestry controls	33479212	2021-07-27
rs1890558	9	76017293	A	PCSK5	0	4e-06	intronic	Schizophrenia, bipolar disorder or major depressive disorder	Blokland GAM	Biol Psychiatry	11,361 European ancestry schizophrenia female cases, 20,206 European ancestry schizophrenia male cases, 11,897 European ancestry bipolar disorder female cases, 8,027 European ancestry bipolar disorder male cases, 10,865 European ancestry major depressive disorder female cases, 5,105 major depressive disorder male cases, 46,410 European ancestry female controls, 46,615 European ancestry male contr…	31835028	2020-02-11
rs1890558	9	76017293	A	PCSK5	0	4e-06	intronic	Schizophrenia, bipolar disorder or major depressive disorder	Blokland GAM	Biol Psychiatry	11,361 European ancestry schizophrenia female cases, 20,206 European ancestry schizophrenia male cases, 11,897 European ancestry bipolar disorder female cases, 8,027 European ancestry bipolar disorder male cases, 10,865 European ancestry major depressive disorder female cases, 5,105 major depressive disorder male cases, 46,410 European ancestry female controls, 46,615 European ancestry male contr…	31835028	2020-02-11
rs2149351	9	117739366	?	TLR4	14631	6e-07	intergenic	Bipolar disorder or major depressive disorder	Coleman JRI	Biol Psychiatry	164,933 European ancestry major depressive disorder cases, 20,352 European ancestry bipolar disorder cases, 439,741 European ancestry controls	23453885	2013-06-06
rs2149351	9	117739366	?	LINC02578	14631	6e-07	intergenic	Bipolar disorder or major depressive disorder	Coleman JRI	Biol Psychiatry	164,933 European ancestry major depressive disorder cases, 20,352 European ancestry bipolar disorder cases, 439,741 European ancestry controls	23377640	2013-05-09
rs2418449	9	116969080	T	ASTN2	0	3e-09	intronic	Major depressive disorder (MTAG)	Yao X	Transl Psychiatry	at least 170,756 European ancestry cases, at least 329,443 European ancestry controls	23377640	2013-05-09
rs294856	9	10192290	?	PTPRD	0	2e-06	intronic	Anxiety and major depressive disorder	Schosser A	World J Biol Psychiatry	1,080 European ancestry cases, 1,588 European ancestry controls	34045744	2021-09-30
rs364477	9	955794	C	DMRT1	0	4e-06	intronic	Major depressive disorder	GENDEP Investigators	Am J Psychiatry	Up to 2,256 European ancestry cases	34045744	2021-09-30
rs4526442	9	37207272	C	ZCCHC7	0	4e-08	intronic	Anorexia nervosa, attention-deficit/hyperactivity disorder, autism spectrum disorder, bipolar disorder, major depression, obsessive-compulsive disorder, schizophrenia, or Tourette syndrome (pleiotropy)	Cross-Disorder Group of the Psychiatric Genomics Consortium	Cell	19,009 European ancestry ADHD cases, 3,495 European ancestry anorexia cases, 18,381 European ancestry autism cases, 20,352 European ancestry bipolar disorder cases, 130,664 European ancestry major depression cases, 2,688 European ancestry OCD cases, 33,640 European ancestry schizophrenia cases, 4,645 European ancestry Tourette's cases, 494,162 European ancestry controls	34099189	2021-09-03
rs4526442	9	37207272	?	ZCCHC7	0	4e-08	intronic	Anorexia nervosa, attention-deficit/hyperactivity disorder, autism spectrum disorder, bipolar disorder, major depression, obsessive-compulsive disorder, schizophrenia, or Tourette syndrome (pleiotropy)	Cross-Disorder Group of the Psychiatric Genomics Consortium	Cell	19,009 European ancestry ADHD cases, 3,495 European ancestry anorexia cases, 18,381 European ancestry autism cases, 20,352 European ancestry bipolar disorder cases, 130,664 European ancestry major depression cases, 2,688 European ancestry OCD cases, 33,640 European ancestry schizophrenia cases, 4,645 European ancestry Tourette's cases, 494,162 European ancestry controls	23377640	2013-05-09
rs4526442	9	37207272	C	ZCCHC7	0	8e-11	intronic	Bipolar disorder or major depressive disorder	Coleman JRI	Biol Psychiatry	164,933 European ancestry major depressive disorder cases, 20,352 European ancestry bipolar disorder cases, 439,741 European ancestry controls	23377640	2013-05-09
rs4526442	9	37207272	?	ZCCHC7	0	8e-11	intronic	Bipolar disorder or major depressive disorder	Coleman JRI	Biol Psychiatry	164,933 European ancestry major depressive disorder cases, 20,352 European ancestry bipolar disorder cases, 439,741 European ancestry controls	23377640	2013-05-09
rs4741652	9	2194227	T	SMARCA2	604	7e-06	downstream	Autism spectrum disorder, attention deficit-hyperactivity disorder, bipolar disorder, major depressive disorder, and schizophrenia (combined)	Smoller JW	Lancet	6,990 European ancestry Bipolar disorder cases, 9,227 European ancestry Major depressive disorder cases, 9,379 European ancestry Schizophrenia cases, 161 European ancestry Autism spectrum disorder cases, 4,788 European ancestry Autism spectrum disorder trio cases, 840 European ancestry Attention deficit-hyperactivity disorder cases, 1,947 European ancestry Attention defcit-hyperactivity disorder …	23377640	2013-05-09
rs62535714	9	37182658	A	ZCCHC7	0	6e-09	intronic	Major depressive disorder (MTAG)	Yao X	Transl Psychiatry	at least 170,756 European ancestry cases, at least 329,443 European ancestry controls	23453885	2013-06-06
rs6476606	9	37005564	G	PAX5	0	1e-08	intronic	Major depressive disorder	Hyde CL	Nat Genet	84,847 European ancestry cases, 241,266 European ancestry controls	31835028	2020-02-11
rs6479487	9	93475091	T	FAM120A	0	3e-08	intronic	Major depressive disorder (MTAG)	Yao X	Transl Psychiatry	at least 170,756 European ancestry cases, at least 329,443 European ancestry controls	20125088	2010-03-02
rs7023933	9	93463196	?	FAM120A	0	8e-17	intronic	Major depressive disorder	Levey DF	Nat Neurosci	340,591 European ancestry cases, 813,676 European ancestry controls	28540843	2017-08-09
rs7029033	9	123919789	T	DENND1A	0	3e-08	intronic	Bipolar disorder or major depressive disorder	Coleman JRI	Biol Psychiatry	164,933 European ancestry major depressive disorder cases, 20,352 European ancestry bipolar disorder cases, 439,741 European ancestry controls	23453885	2013-06-06
rs7030813	9	36999372	?	PAX5	0	2e-18	intronic	Major depressive disorder	Levey DF	Nat Neurosci	340,591 European ancestry cases, 813,676 European ancestry controls	22472876	2012-05-11
rs73581580	9	137357006	?	EXD3	0	3e-16	intronic	Major depressive disorder	Levey DF	Nat Neurosci	340,591 European ancestry cases, 813,676 European ancestry controls	27479909	2018-08-03
rs7849973	9	22819577	?	LINC01239	0	8e-06	ncRNA_intronic	Autism spectrum disorder, attention deficit-hyperactivity disorder, bipolar disorder, major depressive disorder, and schizophrenia (combined)	Smoller JW	Lancet	6,990 European ancestry Bipolar disorder cases, 9,227 European ancestry Major depressive disorder cases, 9,379 European ancestry Schizophrenia cases, 161 European ancestry Autism spectrum disorder cases, 4,788 European ancestry Autism spectrum disorder trio cases, 840 European ancestry Attention deficit-hyperactivity disorder cases, 1,947 European ancestry Attention defcit-hyperactivity disorder …	33479212	2021-07-27
rs7867155	9	96065532	?	LOC158435	307	9e-07	upstream	Anxiety in major depressive disorder	Schosser A	World J Biol Psychiatry	1,080 European ancestry cases, 442 European ancestry controls	24039173	2014-04-01
rs1021363	10	104851081	?	SORCS3	0	1e-19	intronic	Major depressive disorder	Levey DF	Nat Neurosci	340,591 European ancestry cases, 813,676 European ancestry controls	31835028	2020-02-11
rs1021363	10	104851081	A	SORCS3	0	1e-19	intronic	Major depressive disorder	Levey DF	Nat Neurosci	340,591 European ancestry cases, 813,676 European ancestry controls	31835028	2020-02-11
rs1021363	10	104851081	?	SORCS3	0	2e-14	intronic	Major depressive disorder (MTAG)	Yao X	Transl Psychiatry	at least 170,756 European ancestry cases, at least 329,443 European ancestry controls	23453885	2013-06-06
rs1021363	10	104851081	A	SORCS3	0	2e-14	intronic	Major depressive disorder (MTAG)	Yao X	Transl Psychiatry	at least 170,756 European ancestry cases, at least 329,443 European ancestry controls	31835028	2020-02-11
rs10786831	10	104854813	G	SORCS3	0	8e-09	intronic	Major depressive disorder	Hyde CL	Nat Genet	84,847 European ancestry cases, 241,266 European ancestry controls	34045744	2021-09-30
rs10883832	10	103111522	?	NT5C2	0	3e-14	intronic	Anorexia nervosa, attention-deficit/hyperactivity disorder, autism spectrum disorder, bipolar disorder, major depression, obsessive-compulsive disorder, schizophrenia, or Tourette syndrome (pleiotropy)	Cross-Disorder Group of the Psychiatric Genomics Consortium	Cell	19,009 European ancestry ADHD cases, 3,495 European ancestry anorexia cases, 18,381 European ancestry autism cases, 20,352 European ancestry bipolar disorder cases, 130,664 European ancestry major depression cases, 2,688 European ancestry OCD cases, 33,640 European ancestry schizophrenia cases, 4,645 European ancestry Tourette's cases, 494,162 European ancestry controls	34045744	2021-09-30
rs10994338	10	60421370	?	ANK3	0	5e-07	intronic	Bipolar disorder or major depressive disorder	Liu Y	Mol Psychiatry	4,387 European and unknown ancestry bipolar disorder cases, 1,695 major depressive disorder cases, 7,970 European and unknown ancestry controls	31835028	2020-02-11
rs10994359	10	60462349	C	ANK3	0	3e-09	intronic	Autism spectrum disorder, attention deficit-hyperactivity disorder, bipolar disorder, major depressive disorder, and schizophrenia (combined)	Smoller JW	Lancet	6,990 European ancestry Bipolar disorder cases, 9,227 European ancestry Major depressive disorder cases, 9,379 European ancestry Schizophrenia cases, 161 European ancestry Autism spectrum disorder cases, 4,788 European ancestry Autism spectrum disorder trio cases, 840 European ancestry Attention deficit-hyperactivity disorder cases, 1,947 European ancestry Attention defcit-hyperactivity disorder …	31835028	2020-02-11
rs10994397	10	60519366	?	ANK3	0	7e-09	intronic	Autism spectrum disorder, attention deficit-hyperactivity disorder, bipolar disorder, major depressive disorder, and schizophrenia (combined)	Smoller JW	Lancet	6,990 European ancestry Bipolar disorder cases, 9,227 European ancestry Major depressive disorder cases, 9,379 European ancestry Schizophrenia cases, 161 European ancestry Autism spectrum disorder cases, 4,788 European ancestry Autism spectrum disorder trio cases, 840 European ancestry Attention deficit-hyperactivity disorder cases, 1,947 European ancestry Attention defcit-hyperactivity disorder …	33686288	2021-04-27
rs11004733	10	55089584	C	PCDH15	0	1e-06	intronic	Suicide attempts in major depressive disorder or bipolar disorder or schizophrenia	Mullins N	Am J Psychiatry	1,622 European ancestry attempters with major depressive disorder, 8,786 European ancestry nonattempters with major depressive disorder, 3,264 European ancestry attempters with bipolar disorder, 5,500 European ancestry nonattempters with bipolar disorder, 1,683 European ancestry attempters with schizophrenia, 2,946 European ancestry nonattempters with schizophrenia	31835028	2020-02-11
rs11191454	10	102900247	?	BORCS7-ASMT	0	1e-08	ncRNA_intronic	Autism spectrum disorder, attention deficit-hyperactivity disorder, bipolar disorder, major depressive disorder, and schizophrenia (combined)	Smoller JW	Lancet	6,990 European ancestry Bipolar disorder cases, 9,227 European ancestry Major depressive disorder cases, 9,379 European ancestry Schizophrenia cases, 161 European ancestry Autism spectrum disorder cases, 4,788 European ancestry Autism spectrum disorder trio cases, 840 European ancestry Attention deficit-hyperactivity disorder cases, 1,947 European ancestry Attention defcit-hyperactivity disorder …	31835028	2020-02-11
rs11191454	10	102900247	?	LOC107984265	0	1e-08	ncRNA_intronic	Autism spectrum disorder, attention deficit-hyperactivity disorder, bipolar disorder, major depressive disorder, and schizophrenia (combined)	Smoller JW	Lancet	6,990 European ancestry Bipolar disorder cases, 9,227 European ancestry Major depressive disorder cases, 9,379 European ancestry Schizophrenia cases, 161 European ancestry Autism spectrum disorder cases, 4,788 European ancestry Autism spectrum disorder trio cases, 840 European ancestry Attention deficit-hyperactivity disorder cases, 1,947 European ancestry Attention defcit-hyperactivity disorder …	29317602	2018-02-01
rs11191499	10	103004514	T	CNNM2	0	1e-09	intronic	Major depressive disorder (MTAG)	Yao X	Transl Psychiatry	at least 170,756 European ancestry cases, at least 329,443 European ancestry controls	29317602	2018-02-01
rs11191580	10	103146454	?	NT5C2	0	1e-08	intronic	Autism spectrum disorder, attention deficit-hyperactivity disorder, bipolar disorder, major depressive disorder, and schizophrenia (combined)	Smoller JW	Lancet	6,990 European ancestry Bipolar disorder cases, 9,227 European ancestry Major depressive disorder cases, 9,379 European ancestry Schizophrenia cases, 161 European ancestry Autism spectrum disorder cases, 4,788 European ancestry Autism spectrum disorder trio cases, 840 European ancestry Attention deficit-hyperactivity disorder cases, 1,947 European ancestry Attention defcit-hyperactivity disorder …	33479212	2021-07-27
rs113386487	10	13316583	T	SEPHS1	846	2e-06	downstream	Suicide attempts in major depressive disorder or bipolar disorder or schizophrenia	Mullins N	Am J Psychiatry	1,622 European ancestry attempters with major depressive disorder, 8,786 European ancestry nonattempters with major depressive disorder, 3,264 European ancestry attempters with bipolar disorder, 5,500 European ancestry nonattempters with bipolar disorder, 1,683 European ancestry attempters with schizophrenia, 2,946 European ancestry nonattempters with schizophrenia	29071344	2017-12-01
rs113386487	10	13316583	T	SEPHS1	846	1e-06	downstream	Suicide attempts in major depressive disorder	Mullins N	Am J Psychiatry	1,622 European ancestry attempters, 8,786 European ancestry nonattempters	29071344	2017-12-01
rs113416614	10	119869536	T	MCMBP	0	8e-06	intronic	Major depressive disorder	Coleman JRI	Mol Psychiatry	29,475 European ancestry cases, 63,482 European ancestry controls	33479212	2021-07-27
rs12240686	10	116878671	A	ENO4	0	6e-06	intronic	Major depressive disorder	Hall LS	Transl Psychiatry	6,997 European ancestry female cases, 16,172 European ancestry female controls, 3,852 European ancestry male cases, 16,034 European ancestry male controls	24047446	2014-08-08
rs16926263	10	25693234	T	LINC00836	0	4e-06	ncRNA_intronic	Recurrent major depressive disorder	Blokland GAM	Biol Psychiatry	3,833 European ancestry female cases, 5,280 European ancestry female controls, 1,481 European ancestry male cases, 4,869 European ancestry male controls	31969693	2020-05-21
rs17186548	10	104791186	?	SORCS3	0	2e-16	intronic	Major depressive disorder	Levey DF	Nat Neurosci	340,591 European ancestry cases, 813,676 European ancestry controls	31835028	2020-02-11
rs2243668	10	33274965	G	NRP1	0	9e-06	intronic	Major depression and alcohol dependence	Zhou H	JAMA Psychiatry	3,041 African American individuals, 1,618 European ancestry individuals	31926635	2020-08-17
rs2265265	10	24565947	A	KIAA1217	18099	4e-06	intergenic	Stress sensitivity (neuroticism score x major depressive disorder status interaction)	Arnau-Soler A	PLoS One	9,844 European ancestry cases, 20,403 European ancestry controls	31835028	2020-02-11
rs2265265	10	24565947	A	KIAA1217	17667	4e-06	intergenic	Stress sensitivity (neuroticism score x major depressive disorder status interaction)	Arnau-Soler A	PLoS One	9,844 European ancestry cases, 20,403 European ancestry controls	27479909	2018-08-03
rs2265265	10	24565947	A	ARHGAP21	18099	4e-06	intergenic	Stress sensitivity (neuroticism score x major depressive disorder status interaction)	Arnau-Soler A	PLoS One	9,844 European ancestry cases, 20,403 European ancestry controls	29071344	2017-12-01
rs2265265	10	24565947	A	ARHGAP21	17667	4e-06	intergenic	Stress sensitivity (neuroticism score x major depressive disorder status interaction)	Arnau-Soler A	PLoS One	9,844 European ancestry cases, 20,403 European ancestry controls	34045744	2021-09-30
rs2460546	10	43241126	A	RASGEF1A	0	4e-06	intronic	Recurrent major depressive disorder	Hall LS	Transl Psychiatry	7,345 European ancestry female cases, 32,211 European ancestry female controls	33686288	2021-04-27
rs2799573	10	18312999	?	CACNB2	0	4e-08	intronic	Autism spectrum disorder, attention deficit-hyperactivity disorder, bipolar disorder, major depressive disorder, and schizophrenia (combined)	Smoller JW	Lancet	6,990 European ancestry Bipolar disorder cases, 9,227 European ancestry Major depressive disorder cases, 9,379 European ancestry Schizophrenia cases, 161 European ancestry Autism spectrum disorder cases, 4,788 European ancestry Autism spectrum disorder trio cases, 840 European ancestry Attention deficit-hyperactivity disorder cases, 1,947 European ancestry Attention defcit-hyperactivity disorder …	34045744	2021-09-30
rs3088142	10	75094806	?	DUSP13	0	1e-10	exonic	Major depressive disorder	Levey DF	Nat Neurosci	340,591 European ancestry cases, 813,676 European ancestry controls	34045744	2021-09-30
rs35936514	10	124556401	T	LHPP	0	2e-06	intronic	Major depressive disorder	Peterson RE	Am J Psychiatry	4,785 Han Chinese ancestry cases, 4,814 Han Chinese ancestry controls	20516156	2010-06-21
rs3762096	10	96376493	A	TLL2	0	6e-06	intronic	Stress sensitivity (neuroticism score x major depressive disorder status interaction)	Arnau-Soler A	PLoS One	9,844 European ancestry cases, 20,403 European ancestry controls	20516156	2010-06-21
rs4244354	10	102666420	?	TRIM8	8101	2e-09	intergenic	Anorexia nervosa, attention-deficit/hyperactivity disorder, autism spectrum disorder, bipolar disorder, major depression, obsessive-compulsive disorder, schizophrenia, or Tourette syndrome (pleiotropy)	Cross-Disorder Group of the Psychiatric Genomics Consortium	Cell	19,009 European ancestry ADHD cases, 3,495 European ancestry anorexia cases, 18,381 European ancestry autism cases, 20,352 European ancestry bipolar disorder cases, 130,664 European ancestry major depression cases, 2,688 European ancestry OCD cases, 33,640 European ancestry schizophrenia cases, 4,645 European ancestry Tourette's cases, 494,162 European ancestry controls	32231276	2020-05-29
rs4244354	10	102666420	?	TRIM8	7311	2e-09	intergenic	Anorexia nervosa, attention-deficit/hyperactivity disorder, autism spectrum disorder, bipolar disorder, major depression, obsessive-compulsive disorder, schizophrenia, or Tourette syndrome (pleiotropy)	Cross-Disorder Group of the Psychiatric Genomics Consortium	Cell	19,009 European ancestry ADHD cases, 3,495 European ancestry anorexia cases, 18,381 European ancestry autism cases, 20,352 European ancestry bipolar disorder cases, 130,664 European ancestry major depression cases, 2,688 European ancestry OCD cases, 33,640 European ancestry schizophrenia cases, 4,645 European ancestry Tourette's cases, 494,162 European ancestry controls	31969693	2020-05-21
rs4244354	10	102666420	?	ARL3	8101	2e-09	intergenic	Anorexia nervosa, attention-deficit/hyperactivity disorder, autism spectrum disorder, bipolar disorder, major depression, obsessive-compulsive disorder, schizophrenia, or Tourette syndrome (pleiotropy)	Cross-Disorder Group of the Psychiatric Genomics Consortium	Cell	19,009 European ancestry ADHD cases, 3,495 European ancestry anorexia cases, 18,381 European ancestry autism cases, 20,352 European ancestry bipolar disorder cases, 130,664 European ancestry major depression cases, 2,688 European ancestry OCD cases, 33,640 European ancestry schizophrenia cases, 4,645 European ancestry Tourette's cases, 494,162 European ancestry controls	31969693	2020-05-21
rs45593736	10	18666008	A	ARL5B	0	3e-08	intronic	Suicide attempts in major depressive disorder	Mullins N	Am J Psychiatry	1,622 European ancestry attempters, 8,786 European ancestry nonattempters	31969693	2020-05-21
rs61691222	10	102660997	?	TRIM8	2678	2e-10	intergenic	Major depressive disorder	Levey DF	Nat Neurosci	340,591 European ancestry cases, 813,676 European ancestry controls	23453885	2013-06-06
rs61691222	10	102660997	?	TRIM8	12734	2e-10	intergenic	Major depressive disorder	Levey DF	Nat Neurosci	340,591 European ancestry cases, 813,676 European ancestry controls	30571770	2019-08-28
rs61691222	10	102660997	?	ARL3	2678	2e-10	intergenic	Major depressive disorder	Levey DF	Nat Neurosci	340,591 European ancestry cases, 813,676 European ancestry controls	30571770	2019-08-28
rs61691222	10	102660997	?	ARL3	12734	2e-10	intergenic	Major depressive disorder	Levey DF	Nat Neurosci	340,591 European ancestry cases, 813,676 European ancestry controls	31926635	2020-08-17
rs61842316	10	16711721	T	RSU1	0	3e-06	intronic	Major depressive disorder	Hall LS	Transl Psychiatry	6,997 European ancestry female cases, 16,172 European ancestry female controls, 3,852 European ancestry male cases, 16,034 European ancestry male controls	27479909	2018-08-03
rs61867293	10	104804166	?	SORCS3	0	6e-12	intronic	Bipolar disorder or major depressive disorder	Coleman JRI	Biol Psychiatry	164,933 European ancestry major depressive disorder cases, 20,352 European ancestry bipolar disorder cases, 439,741 European ancestry controls	31969693	2020-05-21
rs61867293	10	104804166	C	SORCS3	0	6e-12	intronic	Bipolar disorder or major depressive disorder	Coleman JRI	Biol Psychiatry	164,933 European ancestry major depressive disorder cases, 20,352 European ancestry bipolar disorder cases, 439,741 European ancestry controls	31835028	2020-02-11
rs61867293	10	104804166	?	SORCS3	0	8e-15	intronic	Anorexia nervosa, attention-deficit/hyperactivity disorder, autism spectrum disorder, bipolar disorder, major depression, obsessive-compulsive disorder, schizophrenia, or Tourette syndrome (pleiotropy)	Cross-Disorder Group of the Psychiatric Genomics Consortium	Cell	19,009 European ancestry ADHD cases, 3,495 European ancestry anorexia cases, 18,381 European ancestry autism cases, 20,352 European ancestry bipolar disorder cases, 130,664 European ancestry major depression cases, 2,688 European ancestry OCD cases, 33,640 European ancestry schizophrenia cases, 4,645 European ancestry Tourette's cases, 494,162 European ancestry controls	31835028	2020-02-11
rs61867293	10	104804166	C	SORCS3	0	8e-15	intronic	Anorexia nervosa, attention-deficit/hyperactivity disorder, autism spectrum disorder, bipolar disorder, major depression, obsessive-compulsive disorder, schizophrenia, or Tourette syndrome (pleiotropy)	Cross-Disorder Group of the Psychiatric Genomics Consortium	Cell	19,009 European ancestry ADHD cases, 3,495 European ancestry anorexia cases, 18,381 European ancestry autism cases, 20,352 European ancestry bipolar disorder cases, 130,664 European ancestry major depression cases, 2,688 European ancestry OCD cases, 33,640 European ancestry schizophrenia cases, 4,645 European ancestry Tourette's cases, 494,162 European ancestry controls	31926635	2020-08-17
rs703970	10	79193379	C	ZMIZ1	0	5e-06	intronic	Autism spectrum disorder, attention deficit-hyperactivity disorder, bipolar disorder, major depressive disorder, and schizophrenia (combined)	Smoller JW	Lancet	6,990 European ancestry Bipolar disorder cases, 9,227 European ancestry Major depressive disorder cases, 9,379 European ancestry Schizophrenia cases, 161 European ancestry Autism spectrum disorder cases, 4,788 European ancestry Autism spectrum disorder trio cases, 840 European ancestry Attention deficit-hyperactivity disorder cases, 1,947 European ancestry Attention defcit-hyperactivity disorder …	31926635	2020-08-17
rs7069733	10	103538013	C	NEURL1	0	7e-06	intronic	Autism spectrum disorder, attention deficit-hyperactivity disorder, bipolar disorder, major depressive disorder, and schizophrenia (combined)	Smoller JW	Lancet	6,990 European ancestry Bipolar disorder cases, 9,227 European ancestry Major depressive disorder cases, 9,379 European ancestry Schizophrenia cases, 161 European ancestry Autism spectrum disorder cases, 4,788 European ancestry Autism spectrum disorder trio cases, 840 European ancestry Attention deficit-hyperactivity disorder cases, 1,947 European ancestry Attention defcit-hyperactivity disorder …	29317602	2018-02-01
rs7071123	10	18437289	?	CACNB2	0	1e-10	intronic	Anorexia nervosa, attention-deficit/hyperactivity disorder, autism spectrum disorder, bipolar disorder, major depression, obsessive-compulsive disorder, schizophrenia, or Tourette syndrome (pleiotropy)	Cross-Disorder Group of the Psychiatric Genomics Consortium	Cell	19,009 European ancestry ADHD cases, 3,495 European ancestry anorexia cases, 18,381 European ancestry autism cases, 20,352 European ancestry bipolar disorder cases, 130,664 European ancestry major depression cases, 2,688 European ancestry OCD cases, 33,640 European ancestry schizophrenia cases, 4,645 European ancestry Tourette's cases, 494,162 European ancestry controls	31969693	2020-05-21
rs78821730	10	102924787	G	CNNM2	0	3e-08	intronic	Bipolar disorder or major depressive disorder	Coleman JRI	Biol Psychiatry	164,933 European ancestry major depressive disorder cases, 20,352 European ancestry bipolar disorder cases, 439,741 European ancestry controls	34045744	2021-09-30
rs7895886	10	25694445	A	LINC00836	0	8e-06	ncRNA_intronic	Recurrent major depressive disorder	Blokland GAM	Biol Psychiatry	3,833 European ancestry female cases, 5,280 European ancestry female controls, 1,481 European ancestry male cases, 4,869 European ancestry male controls	31926635	2020-08-17
rs7911793	10	126042966	T	ADAM12	0	9e-06	intronic	Schizophrenia, bipolar disorder or recurrent major depressive disorder x sex interaction	Blokland GAM	Biol Psychiatry	31,567 European ancestry schizophrenia cases,19,924 European ancestry bipolar disorder cases, 5,314 European ancestry recurrent major depressive disorder cases, 78,190 European ancestry controls	31164008	2019-07-12
rs7911793	10	126042966	T	ADAM12	0	6e-06	intronic	Schizophrenia, bipolar disorder or major depressive disorder x sex interaction	Blokland GAM	Biol Psychiatry	31,567 European ancestry schizophrenia cases,19,924 European ancestry bipolar disorder cases, 15,970 European ancestry major depressive disorder cases, 93,025 European ancestry controls	31164008	2019-07-12
rs7914558	10	103016151	?	CNNM2	0	2e-09	intronic	Autism spectrum disorder, attention deficit-hyperactivity disorder, bipolar disorder, major depressive disorder, and schizophrenia (combined)	Smoller JW	Lancet	6,990 European ancestry Bipolar disorder cases, 9,227 European ancestry Major depressive disorder cases, 9,379 European ancestry Schizophrenia cases, 161 European ancestry Autism spectrum disorder cases, 4,788 European ancestry Autism spectrum disorder trio cases, 840 European ancestry Attention deficit-hyperactivity disorder cases, 1,947 European ancestry Attention defcit-hyperactivity disorder …	31835028	2020-02-11
rs9787523	10	104700702	?	SORCS3	0	4e-10	intronic	Anorexia nervosa, attention-deficit/hyperactivity disorder, autism spectrum disorder, bipolar disorder, major depression, obsessive-compulsive disorder, schizophrenia, or Tourette syndrome (pleiotropy)	Cross-Disorder Group of the Psychiatric Genomics Consortium	Cell	19,009 European ancestry ADHD cases, 3,495 European ancestry anorexia cases, 18,381 European ancestry autism cases, 20,352 European ancestry bipolar disorder cases, 130,664 European ancestry major depression cases, 2,688 European ancestry OCD cases, 33,640 European ancestry schizophrenia cases, 4,645 European ancestry Tourette's cases, 494,162 European ancestry controls	33479212	2021-07-27
rs102275	11	61790331	C	TMEM258	0	5e-11	intronic	Bipolar disorder or major depressive disorder	Coleman JRI	Biol Psychiatry	164,933 European ancestry major depressive disorder cases, 20,352 European ancestry bipolar disorder cases, 439,741 European ancestry controls	34099189	2021-09-03
rs102275	11	61790331	?	TMEM258	0	5e-11	intronic	Bipolar disorder or major depressive disorder	Coleman JRI	Biol Psychiatry	164,933 European ancestry major depressive disorder cases, 20,352 European ancestry bipolar disorder cases, 439,741 European ancestry controls	31969693	2020-05-21
rs102275	11	61790331	C	TMEM258	0	3e-17	intronic	Major depressive disorder	Levey DF	Nat Neurosci	340,591 European ancestry cases, 813,676 European ancestry controls	34045744	2021-09-30
rs102275	11	61790331	?	TMEM258	0	3e-17	intronic	Major depressive disorder	Levey DF	Nat Neurosci	340,591 European ancestry cases, 813,676 European ancestry controls	29495898	2018-06-12
rs10792422	11	63865201	G	MARK2	0	2e-08	intronic	Bipolar disorder or major depressive disorder	Coleman JRI	Biol Psychiatry	164,933 European ancestry major depressive disorder cases, 20,352 European ancestry bipolar disorder cases, 439,741 European ancestry controls	31835028	2020-02-11
rs10831546	11	88999788	T	GRM5	0	2e-11	intronic	Major depressive disorder (MTAG)	Yao X	Transl Psychiatry	at least 170,756 European ancestry cases, at least 329,443 European ancestry controls	23453885	2013-06-06
rs10831801	11	12353089	A	MICALCL	0	9e-06	intronic	Major depressive disorder	Blokland GAM	Biol Psychiatry	10,865 European ancestry female cases, 12,753 European ancestry female controls, 5,105 European ancestry male cases, 12,231 European ancestry male controls	23377640	2013-05-09
rs11040472	11	49681564	T	LOC440040	0	3e-06	ncRNA_intronic	Schizophrenia, bipolar disorder or recurrent major depressive disorder x sex interaction (3df)	Blokland GAM	Biol Psychiatry	31,567 European ancestry schizophrenia cases,19,924 European ancestry bipolar disorder cases, 5,314 European ancestry recurrent major depressive disorder cases, 78,190 European ancestry controls	34045744	2021-09-30
rs11040472	11	49681564	T	LOC440040	0	3e-06	ncRNA_intronic	Schizophrenia, bipolar disorder or recurrent major depressive disorder x sex interaction (3df)	Blokland GAM	Biol Psychiatry	31,567 European ancestry schizophrenia cases,19,924 European ancestry bipolar disorder cases, 5,314 European ancestry recurrent major depressive disorder cases, 78,190 European ancestry controls, 1,836 East Asian ancestry schizophrenia cases, 3,383 East Asian ancestry controls	27777418	2018-04-30
rs111471551	11	380242	?	B4GALNT4	0	8e-10	intronic	Major depressive disorder	Levey DF	Nat Neurosci	340,591 European ancestry cases, 813,676 European ancestry controls	34045744	2021-09-30
rs11223270	11	132898896	A	OPCML	0	8e-06	intronic	Major depressive disorder	Coleman JRI	Mol Psychiatry	29,475 European ancestry cases, 63,482 European ancestry controls	34045744	2021-09-30
rs11231640	11	63923577	?	RCOR2	6413	8e-09	intergenic	Anorexia nervosa, attention-deficit/hyperactivity disorder, autism spectrum disorder, bipolar disorder, major depression, obsessive-compulsive disorder, schizophrenia, or Tourette syndrome (pleiotropy)	Cross-Disorder Group of the Psychiatric Genomics Consortium	Cell	19,009 European ancestry ADHD cases, 3,495 European ancestry anorexia cases, 18,381 European ancestry autism cases, 20,352 European ancestry bipolar disorder cases, 130,664 European ancestry major depression cases, 2,688 European ancestry OCD cases, 33,640 European ancestry schizophrenia cases, 4,645 European ancestry Tourette's cases, 494,162 European ancestry controls	34045744	2021-09-30
rs11231640	11	63923577	?	NAA40	6413	8e-09	intergenic	Anorexia nervosa, attention-deficit/hyperactivity disorder, autism spectrum disorder, bipolar disorder, major depression, obsessive-compulsive disorder, schizophrenia, or Tourette syndrome (pleiotropy)	Cross-Disorder Group of the Psychiatric Genomics Consortium	Cell	19,009 European ancestry ADHD cases, 3,495 European ancestry anorexia cases, 18,381 European ancestry autism cases, 20,352 European ancestry bipolar disorder cases, 130,664 European ancestry major depression cases, 2,688 European ancestry OCD cases, 33,640 European ancestry schizophrenia cases, 4,645 European ancestry Tourette's cases, 494,162 European ancestry controls	34045744	2021-09-30
rs113485090	11	73861450	A	MRPL48	0	2e-07	intronic	Major depressive disorder	Hall LS	Transl Psychiatry	6,997 European ancestry female cases, 16,172 European ancestry female controls, 3,852 European ancestry male cases, 16,034 European ancestry male controls	30571770	2019-08-28
rs11570190	11	57792980	?	TMX2-CTNND1	0	1e-10	ncRNA_intronic	Anorexia nervosa, attention-deficit/hyperactivity disorder, autism spectrum disorder, bipolar disorder, major depression, obsessive-compulsive disorder, schizophrenia, or Tourette syndrome (pleiotropy)	Cross-Disorder Group of the Psychiatric Genomics Consortium	Cell	19,009 European ancestry ADHD cases, 3,495 European ancestry anorexia cases, 18,381 European ancestry autism cases, 20,352 European ancestry bipolar disorder cases, 130,664 European ancestry major depression cases, 2,688 European ancestry OCD cases, 33,640 European ancestry schizophrenia cases, 4,645 European ancestry Tourette's cases, 494,162 European ancestry controls	29728651	2018-07-19
rs117956829	11	89606498	?	NOX4	16941	2e-09	intergenic	Anorexia nervosa, attention-deficit/hyperactivity disorder, autism spectrum disorder, bipolar disorder, major depression, obsessive-compulsive disorder, schizophrenia, or Tourette syndrome (pleiotropy)	Cross-Disorder Group of the Psychiatric Genomics Consortium	Cell	19,009 European ancestry ADHD cases, 3,495 European ancestry anorexia cases, 18,381 European ancestry autism cases, 20,352 European ancestry bipolar disorder cases, 130,664 European ancestry major depression cases, 2,688 European ancestry OCD cases, 33,640 European ancestry schizophrenia cases, 4,645 European ancestry Tourette's cases, 494,162 European ancestry controls	27479909	2018-08-03
rs117956829	11	89606498	?	FOLH1B	16941	2e-09	intergenic	Anorexia nervosa, attention-deficit/hyperactivity disorder, autism spectrum disorder, bipolar disorder, major depression, obsessive-compulsive disorder, schizophrenia, or Tourette syndrome (pleiotropy)	Cross-Disorder Group of the Psychiatric Genomics Consortium	Cell	19,009 European ancestry ADHD cases, 3,495 European ancestry anorexia cases, 18,381 European ancestry autism cases, 20,352 European ancestry bipolar disorder cases, 130,664 European ancestry major depression cases, 2,688 European ancestry OCD cases, 33,640 European ancestry schizophrenia cases, 4,645 European ancestry Tourette's cases, 494,162 European ancestry controls	31969693	2020-05-21
rs11825659	11	133925624	G	IGSF9B	0	1e-06	intronic	Major depression and alcohol dependence	Zhou H	JAMA Psychiatry	3,041 African American individuals, 1,618 European ancestry individuals	23453885	2013-06-06
rs11827962	11	22291020	C	ANO5	7663	6e-06	intergenic	Autism spectrum disorder, attention deficit-hyperactivity disorder, bipolar disorder, major depressive disorder, and schizophrenia (combined)	Smoller JW	Lancet	6,990 European ancestry Bipolar disorder cases, 9,227 European ancestry Major depressive disorder cases, 9,379 European ancestry Schizophrenia cases, 161 European ancestry Autism spectrum disorder cases, 4,788 European ancestry Autism spectrum disorder trio cases, 840 European ancestry Attention deficit-hyperactivity disorder cases, 1,947 European ancestry Attention defcit-hyperactivity disorder …	31835028	2020-02-11
rs11827962	11	22291020	C	SLC17A6	7663	6e-06	intergenic	Autism spectrum disorder, attention deficit-hyperactivity disorder, bipolar disorder, major depressive disorder, and schizophrenia (combined)	Smoller JW	Lancet	6,990 European ancestry Bipolar disorder cases, 9,227 European ancestry Major depressive disorder cases, 9,379 European ancestry Schizophrenia cases, 161 European ancestry Autism spectrum disorder cases, 4,788 European ancestry Autism spectrum disorder trio cases, 840 European ancestry Attention deficit-hyperactivity disorder cases, 1,947 European ancestry Attention defcit-hyperactivity disorder …	24047446	2014-08-08
rs12222290	11	11455298	G	GALNT18	0	4e-06	intronic	Major depression and alcohol dependence	Zhou H	JAMA Psychiatry	3,041 African American individuals, 1,618 European ancestry individuals	29662059	2018-07-19
rs12275195	11	79394755	?	TENM4	0	7e-09	intronic	Bipolar disorder vs major depressive disorder (ordinary least squares (OLS))	Peyrot WJ	Nat Genet	20,352 bipolar disorder cases, 170,756 major depressive disorder cases	27479909	2018-08-03
rs143864773	11	32744320	T	CCDC73	0	2e-08	intronic	Bipolar disorder or major depressive disorder	Coleman JRI	Biol Psychiatry	164,933 European ancestry major depressive disorder cases, 20,352 European ancestry bipolar disorder cases, 439,741 European ancestry controls	27479909	2018-08-03
rs143864773	11	32744320	T	CCDC73	0	1e-06	intronic	Major depressive disorder	Coleman JRI	Mol Psychiatry	29,475 European ancestry cases, 63,482 European ancestry controls	27479909	2018-08-03
rs145678014	11	32906232	?	QSER1	0	3e-10	intronic	Major depressive disorder	Levey DF	Nat Neurosci	340,591 European ancestry cases, 813,676 European ancestry controls	27479909	2018-08-03
rs150439352	11	60524031	A	MS4A13	0	4e-06	intronic	Major depressive disorder	Hall LS	Transl Psychiatry	6,997 European ancestry female cases, 16,172 European ancestry female controls, 3,852 European ancestry male cases, 16,034 European ancestry male controls	27479909	2018-08-03
rs1504721	11	99397886	C	CNTN5	0	2e-08	intronic	Bipolar disorder or major depressive disorder	Coleman JRI	Biol Psychiatry	164,933 European ancestry major depressive disorder cases, 20,352 European ancestry bipolar disorder cases, 439,741 European ancestry controls	27479909	2018-08-03
rs1504721	11	99397886	C	CNTN5	0	4e-06	intronic	Major depressive disorder	Coleman JRI	Mol Psychiatry	29,475 European ancestry cases, 63,482 European ancestry controls	33479212	2021-07-27
rs174592	11	61851136	?	FADS2	0	6e-09	intronic	Anorexia nervosa, attention-deficit/hyperactivity disorder, autism spectrum disorder, bipolar disorder, major depression, obsessive-compulsive disorder, schizophrenia, or Tourette syndrome (pleiotropy)	Cross-Disorder Group of the Psychiatric Genomics Consortium	Cell	19,009 European ancestry ADHD cases, 3,495 European ancestry anorexia cases, 18,381 European ancestry autism cases, 20,352 European ancestry bipolar disorder cases, 130,664 European ancestry major depression cases, 2,688 European ancestry OCD cases, 33,640 European ancestry schizophrenia cases, 4,645 European ancestry Tourette's cases, 494,162 European ancestry controls	31969693	2020-05-21
rs17615103	11	60470932	T	MS4A1	180	6e-06	downstream	Recurrent major depressive disorder	Hall LS	Transl Psychiatry	7,345 European ancestry female cases, 32,211 European ancestry female controls	31835028	2020-02-11
rs1806152	11	31829493	T	PAX6-AS1	0	4e-07	ncRNA_intronic	Major depressive disorder	Hyde CL	Nat Genet	84,847 European ancestry cases, 241,266 European ancestry controls	31835028	2020-02-11
rs1806153	11	31828558	T	PAUPAR	0	2e-17	ncRNA_exonic	Major depressive disorder	Levey DF	Nat Neurosci	340,591 European ancestry cases, 813,676 European ancestry controls	34045744	2021-09-30
rs1806153	11	31828558	?	PAUPAR	0	2e-17	ncRNA_exonic	Major depressive disorder	Levey DF	Nat Neurosci	340,591 European ancestry cases, 813,676 European ancestry controls	34099189	2021-09-03
rs1806153	11	31828558	T	PAUPAR	0	1e-09	ncRNA_exonic	Anorexia nervosa, attention-deficit/hyperactivity disorder, autism spectrum disorder, bipolar disorder, major depression, obsessive-compulsive disorder, schizophrenia, or Tourette syndrome (pleiotropy)	Cross-Disorder Group of the Psychiatric Genomics Consortium	Cell	19,009 European ancestry ADHD cases, 3,495 European ancestry anorexia cases, 18,381 European ancestry autism cases, 20,352 European ancestry bipolar disorder cases, 130,664 European ancestry major depression cases, 2,688 European ancestry OCD cases, 33,640 European ancestry schizophrenia cases, 4,645 European ancestry Tourette's cases, 494,162 European ancestry controls	34045744	2021-09-30
rs1806153	11	31828558	?	PAUPAR	0	1e-09	ncRNA_exonic	Anorexia nervosa, attention-deficit/hyperactivity disorder, autism spectrum disorder, bipolar disorder, major depression, obsessive-compulsive disorder, schizophrenia, or Tourette syndrome (pleiotropy)	Cross-Disorder Group of the Psychiatric Genomics Consortium	Cell	19,009 European ancestry ADHD cases, 3,495 European ancestry anorexia cases, 18,381 European ancestry autism cases, 20,352 European ancestry bipolar disorder cases, 130,664 European ancestry major depression cases, 2,688 European ancestry OCD cases, 33,640 European ancestry schizophrenia cases, 4,645 European ancestry Tourette's cases, 494,162 European ancestry controls	27479909	2018-08-03
rs1806153	11	31828558	T	PAUPAR	0	3e-09	ncRNA_exonic	Bipolar disorder or major depressive disorder	Coleman JRI	Biol Psychiatry	164,933 European ancestry major depressive disorder cases, 20,352 European ancestry bipolar disorder cases, 439,741 European ancestry controls	31835028	2020-02-11
rs1806153	11	31828558	?	PAUPAR	0	3e-09	ncRNA_exonic	Bipolar disorder or major depressive disorder	Coleman JRI	Biol Psychiatry	164,933 European ancestry major depressive disorder cases, 20,352 European ancestry bipolar disorder cases, 439,741 European ancestry controls	23377640	2013-05-09
rs1848393	11	30954079	?	DCDC1	0	4e-10	intronic	Major depressive disorder	Levey DF	Nat Neurosci	340,591 European ancestry cases, 813,676 European ancestry controls	23377640	2013-05-09
rs198457	11	61704206	T	DAGLA	0	5e-09	intronic	Major depressive disorder (MTAG)	Yao X	Transl Psychiatry	at least 170,756 European ancestry cases, at least 329,443 European ancestry controls	29317602	2018-02-01
rs2212450	11	112956144	T	LINC02764	3136	9e-09	intergenic	Major depressive disorder (MTAG)	Yao X	Transl Psychiatry	at least 170,756 European ancestry cases, at least 329,443 European ancestry controls	31926635	2020-08-17
rs2212450	11	112956144	T	LOC101928847	3136	9e-09	intergenic	Major depressive disorder (MTAG)	Yao X	Transl Psychiatry	at least 170,756 European ancestry cases, at least 329,443 European ancestry controls	31926635	2020-08-17
rs2221540	11	132846474	A	OPCML	0	4e-07	intronic	Stress sensitivity (neuroticism score x major depressive disorder status interaction)	Arnau-Soler A	PLoS One	7,834 European ancestry cases, 15,258 European ancestry controls	29317602	2018-02-01
rs2221540	11	132846474	G	OPCML	0	4e-07	intronic	Stress sensitivity (neuroticism score x major depressive disorder status interaction)	Arnau-Soler A	PLoS One	7,834 European ancestry cases, 15,258 European ancestry controls	31835028	2020-02-11
rs2221540	11	132846474	A	OPCML	0	7e-06	intronic	Stress sensitivity (neuroticism score x major depressive disorder status interaction)	Arnau-Soler A	PLoS One	9,844 European ancestry cases, 20,403 European ancestry controls	27777418	2018-04-30
rs2221540	11	132846474	G	OPCML	0	7e-06	intronic	Stress sensitivity (neuroticism score x major depressive disorder status interaction)	Arnau-Soler A	PLoS One	9,844 European ancestry cases, 20,403 European ancestry controls	33479212	2021-07-27
rs2276138	11	66688916	T	SPTBN2	0	2e-08	intronic	Major depressive disorder (MTAG)	Yao X	Transl Psychiatry	at least 170,756 European ancestry cases, at least 329,443 European ancestry controls	31926635	2020-08-17
rs2734837	11	113416107	T	DRD2	0	3e-09	intronic	Major depressive disorder (MTAG)	Yao X	Transl Psychiatry	at least 170,756 European ancestry cases, at least 329,443 European ancestry controls	31926635	2020-08-17
rs3018100	11	75417295	G	RPS3	0	5e-06	intronic	Major depression and alcohol dependence	Zhou H	JAMA Psychiatry	3,041 African American individuals, 1,618 European ancestry individuals	31926635	2020-08-17
rs35107435	11	27227783	T	BBOX1-AS1	7670	2e-06	intergenic	Suicide attempts in major depressive disorder or bipolar disorder or schizophrenia	Mullins N	Am J Psychiatry	1,622 European ancestry attempters with major depressive disorder, 8,786 European ancestry nonattempters with major depressive disorder, 3,264 European ancestry attempters with bipolar disorder, 5,500 European ancestry nonattempters with bipolar disorder, 1,683 European ancestry attempters with schizophrenia, 2,946 European ancestry nonattempters with schizophrenia	31835028	2020-02-11
rs35107435	11	27227783	T	CCDC34	7670	2e-06	intergenic	Suicide attempts in major depressive disorder or bipolar disorder or schizophrenia	Mullins N	Am J Psychiatry	1,622 European ancestry attempters with major depressive disorder, 8,786 European ancestry nonattempters with major depressive disorder, 3,264 European ancestry attempters with bipolar disorder, 5,500 European ancestry nonattempters with bipolar disorder, 1,683 European ancestry attempters with schizophrenia, 2,946 European ancestry nonattempters with schizophrenia	31835028	2020-02-11
rs4575282	11	132849751	C	OPCML	0	3e-06	intronic	Stress sensitivity (neuroticism score x major depressive disorder status interaction)	Arnau-Soler A	PLoS One	7,834 European ancestry cases, 15,258 European ancestry controls	31835028	2020-02-11
rs4753209	11	89010040	T	GRM5	0	3e-15	intronic	Major depressive disorder	Levey DF	Nat Neurosci	340,591 European ancestry cases, 813,676 European ancestry controls	31835028	2020-02-11
rs4753209	11	89010040	?	GRM5	0	3e-15	intronic	Major depressive disorder	Levey DF	Nat Neurosci	340,591 European ancestry cases, 813,676 European ancestry controls	31835028	2020-02-11
rs4753209	11	89010040	T	GRM5	0	4e-09	intronic	Bipolar disorder or major depressive disorder	Coleman JRI	Biol Psychiatry	164,933 European ancestry major depressive disorder cases, 20,352 European ancestry bipolar disorder cases, 439,741 European ancestry controls	29728651	2018-07-19
rs4753209	11	89010040	?	GRM5	0	4e-09	intronic	Bipolar disorder or major depressive disorder	Coleman JRI	Biol Psychiatry	164,933 European ancestry major depressive disorder cases, 20,352 European ancestry bipolar disorder cases, 439,741 European ancestry controls	31835028	2020-02-11
rs4936275	11	113494362	T	DRD2	18964	5e-12	intergenic	Major depressive disorder (MTAG)	Yao X	Transl Psychiatry	at least 170,756 European ancestry cases, at least 329,443 European ancestry controls	26079190	2016-06-08
rs4936275	11	113494362	T	TMPRSS5	18964	5e-12	intergenic	Major depressive disorder (MTAG)	Yao X	Transl Psychiatry	at least 170,756 European ancestry cases, at least 329,443 European ancestry controls	33479212	2021-07-27
rs548181	11	125591814	?	STT3A-AS1	0	9e-07	ncRNA_intronic	Autism spectrum disorder, attention deficit-hyperactivity disorder, bipolar disorder, major depressive disorder, and schizophrenia (combined)	Smoller JW	Lancet	6,990 European ancestry Bipolar disorder cases, 9,227 European ancestry Major depressive disorder cases, 9,379 European ancestry Schizophrenia cases, 161 European ancestry Autism spectrum disorder cases, 4,788 European ancestry Autism spectrum disorder trio cases, 840 European ancestry Attention deficit-hyperactivity disorder cases, 1,947 European ancestry Attention defcit-hyperactivity disorder …	33479212	2021-07-27
rs55661361	11	124744061	?	NRGN	0	2e-11	intronic	Anorexia nervosa, attention-deficit/hyperactivity disorder, autism spectrum disorder, bipolar disorder, major depression, obsessive-compulsive disorder, schizophrenia, or Tourette syndrome (pleiotropy)	Cross-Disorder Group of the Psychiatric Genomics Consortium	Cell	19,009 European ancestry ADHD cases, 3,495 European ancestry anorexia cases, 18,381 European ancestry autism cases, 20,352 European ancestry bipolar disorder cases, 130,664 European ancestry major depression cases, 2,688 European ancestry OCD cases, 33,640 European ancestry schizophrenia cases, 4,645 European ancestry Tourette's cases, 494,162 European ancestry controls	33479212	2021-07-27
rs56078032	11	76213502	T	WNT11	7000	8e-06	intergenic	Schizophrenia, bipolar disorder or major depressive disorder x sex interaction	Blokland GAM	Biol Psychiatry	31,567 European ancestry schizophrenia cases,19,924 European ancestry bipolar disorder cases, 15,970 European ancestry major depressive disorder cases, 93,025 European ancestry controls	33479212	2021-07-27
rs56078032	11	76213502	T	THAP12	7000	8e-06	intergenic	Schizophrenia, bipolar disorder or major depressive disorder x sex interaction	Blokland GAM	Biol Psychiatry	31,567 European ancestry schizophrenia cases,19,924 European ancestry bipolar disorder cases, 15,970 European ancestry major depressive disorder cases, 93,025 European ancestry controls	31835028	2020-02-11
rs56078032	11	76213502	T	WNT11	7000	5e-06	intergenic	Schizophrenia, bipolar disorder or major depressive disorder x sex interaction	Blokland GAM	Biol Psychiatry	31,567 European ancestry schizophrenia cases,19,924 European ancestry bipolar disorder cases, 15,970 European ancestry major depressive disorder cases, 93,025 European ancestry controls, 1,836 East Asian ancestry schizophrenia cases, 3,383 East Asian ancestry controls	31835028	2020-02-11
rs56078032	11	76213502	T	THAP12	7000	5e-06	intergenic	Schizophrenia, bipolar disorder or major depressive disorder x sex interaction	Blokland GAM	Biol Psychiatry	31,567 European ancestry schizophrenia cases,19,924 European ancestry bipolar disorder cases, 15,970 European ancestry major depressive disorder cases, 93,025 European ancestry controls, 1,836 East Asian ancestry schizophrenia cases, 3,383 East Asian ancestry controls	29317602	2018-02-01
rs56293203	11	1226857	?	MUC5B	0	2e-09	exonic	Major depressive disorder	Wong ML	Mol Psychiatry	203 Mexican American cases, 196 Mexican American controls	29317602	2018-02-01
rs61882743	11	46527204	?	AMBRA1	0	1e-08	intronic	Anorexia nervosa, attention-deficit/hyperactivity disorder, autism spectrum disorder, bipolar disorder, major depression, obsessive-compulsive disorder, schizophrenia, or Tourette syndrome (pleiotropy)	Cross-Disorder Group of the Psychiatric Genomics Consortium	Cell	19,009 European ancestry ADHD cases, 3,495 European ancestry anorexia cases, 18,381 European ancestry autism cases, 20,352 European ancestry bipolar disorder cases, 130,664 European ancestry major depression cases, 2,688 European ancestry OCD cases, 33,640 European ancestry schizophrenia cases, 4,645 European ancestry Tourette's cases, 494,162 European ancestry controls	29317602	2018-02-01
rs666723	11	104955877	A	CASP4	0	7e-06	intronic	Major depressive disorder	Hall LS	Transl Psychiatry	6,997 European ancestry female cases, 16,172 European ancestry female controls, 3,852 European ancestry male cases, 16,034 European ancestry male controls	29317602	2018-02-01
rs72994087	11	115263915	?	CADM1	0	8e-10	intronic	Major depressive disorder vs anorexia nervosa (ordinary least squares (OLS))	Peyrot WJ	Nat Genet	170,756 MDD cases, 16,992 anorexia nervosa cases	29317602	2018-02-01
rs75059851	11	133952674	?	IGSF9B	0	6e-10	intronic	Anorexia nervosa, attention-deficit/hyperactivity disorder, autism spectrum disorder, bipolar disorder, major depression, obsessive-compulsive disorder, schizophrenia, or Tourette syndrome (pleiotropy)	Cross-Disorder Group of the Psychiatric Genomics Consortium	Cell	19,009 European ancestry ADHD cases, 3,495 European ancestry anorexia cases, 18,381 European ancestry autism cases, 20,352 European ancestry bipolar disorder cases, 130,664 European ancestry major depression cases, 2,688 European ancestry OCD cases, 33,640 European ancestry schizophrenia cases, 4,645 European ancestry Tourette's cases, 494,162 European ancestry controls	29317602	2018-02-01
rs750781	11	33895919	A	LMO2	3843	6e-06	intergenic	Major depressive disorder x sex interaction	Blokland GAM	Biol Psychiatry	15,970 European ancestry cases, 24,984 European ancestry controls	33686288	2021-04-27
rs750781	11	33895919	A	CAPRIN1	3843	6e-06	intergenic	Major depressive disorder x sex interaction	Blokland GAM	Biol Psychiatry	15,970 European ancestry cases, 24,984 European ancestry controls	23453885	2013-06-06
rs7948661	11	118470934	C	KMT2A	0	5e-06	intronic	Autism spectrum disorder, attention deficit-hyperactivity disorder, bipolar disorder, major depressive disorder, and schizophrenia (combined)	Smoller JW	Lancet	6,990 European ancestry Bipolar disorder cases, 9,227 European ancestry Major depressive disorder cases, 9,379 European ancestry Schizophrenia cases, 161 European ancestry Autism spectrum disorder cases, 4,788 European ancestry Autism spectrum disorder trio cases, 840 European ancestry Attention deficit-hyperactivity disorder cases, 1,947 European ancestry Attention defcit-hyperactivity disorder …	31926635	2020-08-17
rs80208956	11	69682501	A	LTO1	7148	6e-06	intergenic	Major depressive disorder	Hall LS	Transl Psychiatry	6,997 European ancestry female cases, 16,172 European ancestry female controls, 3,852 European ancestry male cases, 16,034 European ancestry male controls	29317602	2018-02-01
rs80208956	11	69682501	A	LTO1	15737	6e-06	intergenic	Major depressive disorder	Hall LS	Transl Psychiatry	6,997 European ancestry female cases, 16,172 European ancestry female controls, 3,852 European ancestry male cases, 16,034 European ancestry male controls	34045744	2021-09-30
rs80208956	11	69682501	A	FGF19	7148	6e-06	intergenic	Major depressive disorder	Hall LS	Transl Psychiatry	6,997 European ancestry female cases, 16,172 European ancestry female controls, 3,852 European ancestry male cases, 16,034 European ancestry male controls	31835028	2020-02-11
rs977509	11	16272134	C	SOX6	0	1e-08	intronic	Bipolar disorder or major depressive disorder	Coleman JRI	Biol Psychiatry	164,933 European ancestry major depressive disorder cases, 20,352 European ancestry bipolar disorder cases, 439,741 European ancestry controls	31969693	2020-05-21
rs1006737	12	2236129	?	CACNA1C	0	5e-09	intronic	Autism spectrum disorder, attention deficit-hyperactivity disorder, bipolar disorder, major depressive disorder, and schizophrenia (combined)	Smoller JW	Lancet	6,990 European ancestry Bipolar disorder cases, 9,227 European ancestry Major depressive disorder cases, 9,379 European ancestry Schizophrenia cases, 161 European ancestry Autism spectrum disorder cases, 4,788 European ancestry Autism spectrum disorder trio cases, 840 European ancestry Attention deficit-hyperactivity disorder cases, 1,947 European ancestry Attention defcit-hyperactivity disorder …	31969693	2020-05-21
rs1006737	12	2236129	?	CACNA1C	0	3e-08	intronic	Bipolar disorder or major depressive disorder	Liu Y	Mol Psychiatry	4,387 European and unknown ancestry bipolar disorder cases, 1,695 major depressive disorder cases, 7,970 European and unknown ancestry controls	31835028	2020-02-11
rs10491964	12	2391265	?	CACNA1C	0	2e-08	intronic	Anorexia nervosa, attention-deficit/hyperactivity disorder, autism spectrum disorder, bipolar disorder, major depression, obsessive-compulsive disorder, schizophrenia, or Tourette syndrome (pleiotropy)	Cross-Disorder Group of the Psychiatric Genomics Consortium	Cell	19,009 European ancestry ADHD cases, 3,495 European ancestry anorexia cases, 18,381 European ancestry autism cases, 20,352 European ancestry bipolar disorder cases, 130,664 European ancestry major depression cases, 2,688 European ancestry OCD cases, 33,640 European ancestry schizophrenia cases, 4,645 European ancestry Tourette's cases, 494,162 European ancestry controls	31835028	2020-02-11
rs10505997	12	26376309	T	ITPR2	0	2e-06	intronic	Major depressive disorder	Hyde CL	Nat Genet	84,847 European ancestry cases, 241,266 European ancestry controls	31926635	2020-08-17
rs10745841	12	99099957	?	LOC101928937	0	1e-08	ncRNA_intronic	Anorexia nervosa, attention-deficit/hyperactivity disorder, autism spectrum disorder, bipolar disorder, major depression, obsessive-compulsive disorder, schizophrenia, or Tourette syndrome (pleiotropy)	Cross-Disorder Group of the Psychiatric Genomics Consortium	Cell	19,009 European ancestry ADHD cases, 3,495 European ancestry anorexia cases, 18,381 European ancestry autism cases, 20,352 European ancestry bipolar disorder cases, 130,664 European ancestry major depression cases, 2,688 European ancestry OCD cases, 33,640 European ancestry schizophrenia cases, 4,645 European ancestry Tourette's cases, 494,162 European ancestry controls	31926635	2020-08-17
rs10778077	12	100800210	A	ANO4	0	6e-06	intronic	Stress sensitivity (neuroticism score x major depressive disorder status interaction)	Arnau-Soler A	PLoS One	9,844 European ancestry cases, 20,403 European ancestry controls	31926635	2020-08-17
rs10860392	12	99104409	T	LOC101928937	0	2e-06	ncRNA_intronic	Autism spectrum disorder, attention deficit-hyperactivity disorder, bipolar disorder, major depressive disorder, and schizophrenia (combined)	Smoller JW	Lancet	6,990 European ancestry Bipolar disorder cases, 9,227 European ancestry Major depressive disorder cases, 9,379 European ancestry Schizophrenia cases, 161 European ancestry Autism spectrum disorder cases, 4,788 European ancestry Autism spectrum disorder trio cases, 840 European ancestry Attention deficit-hyperactivity disorder cases, 1,947 European ancestry Attention defcit-hyperactivity disorder …	31926635	2020-08-17
rs11055387	12	13367062	C	EMP1	3609	8e-06	intergenic	Major depressive disorder	GENDEP Investigators	Am J Psychiatry	Up to 2,256 European ancestry cases	31926635	2020-08-17
rs11055387	12	13367062	C	LINC01559	3609	8e-06	intergenic	Major depressive disorder	GENDEP Investigators	Am J Psychiatry	Up to 2,256 European ancestry cases	27479909	2018-08-03
rs11172463	12	58107432	A	LINC02403	14072	9e-06	intergenic	Major depressive disorder x sex interaction	Blokland GAM	Biol Psychiatry	15,970 European ancestry cases, 24,984 European ancestry controls	34045744	2021-09-30
rs11172463	12	58107432	A	LINC02388	14072	9e-06	intergenic	Major depressive disorder x sex interaction	Blokland GAM	Biol Psychiatry	15,970 European ancestry cases, 24,984 European ancestry controls	34045744	2021-09-30
rs11179306	12	72653857	C	TRHDE	0	3e-06	intronic	Major depression and alcohol dependence	Zhou H	JAMA Psychiatry	3,041 African American individuals, 1,618 European ancestry individuals	31164008	2019-07-12
rs11612312	12	51955304	T	ACVR1B	0	5e-09	intronic	Major depressive disorder (MTAG)	Yao X	Transl Psychiatry	at least 170,756 European ancestry cases, at least 329,443 European ancestry controls	31969693	2020-05-21
rs12826178	12	57228588	?	NXPH4	2139	6e-10	intergenic	Anorexia nervosa, attention-deficit/hyperactivity disorder, autism spectrum disorder, bipolar disorder, major depression, obsessive-compulsive disorder, schizophrenia, or Tourette syndrome (pleiotropy)	Cross-Disorder Group of the Psychiatric Genomics Consortium	Cell	19,009 European ancestry ADHD cases, 3,495 European ancestry anorexia cases, 18,381 European ancestry autism cases, 20,352 European ancestry bipolar disorder cases, 130,664 European ancestry major depression cases, 2,688 European ancestry OCD cases, 33,640 European ancestry schizophrenia cases, 4,645 European ancestry Tourette's cases, 494,162 European ancestry controls	30571770	2019-08-28
rs12826178	12	57228588	?	NXPH4	1123	6e-10	intergenic	Anorexia nervosa, attention-deficit/hyperactivity disorder, autism spectrum disorder, bipolar disorder, major depression, obsessive-compulsive disorder, schizophrenia, or Tourette syndrome (pleiotropy)	Cross-Disorder Group of the Psychiatric Genomics Consortium	Cell	19,009 European ancestry ADHD cases, 3,495 European ancestry anorexia cases, 18,381 European ancestry autism cases, 20,352 European ancestry bipolar disorder cases, 130,664 European ancestry major depression cases, 2,688 European ancestry OCD cases, 33,640 European ancestry schizophrenia cases, 4,645 European ancestry Tourette's cases, 494,162 European ancestry controls	33686288	2021-04-27
rs12826178	12	57228588	?	SHMT2	2139	6e-10	intergenic	Anorexia nervosa, attention-deficit/hyperactivity disorder, autism spectrum disorder, bipolar disorder, major depression, obsessive-compulsive disorder, schizophrenia, or Tourette syndrome (pleiotropy)	Cross-Disorder Group of the Psychiatric Genomics Consortium	Cell	19,009 European ancestry ADHD cases, 3,495 European ancestry anorexia cases, 18,381 European ancestry autism cases, 20,352 European ancestry bipolar disorder cases, 130,664 European ancestry major depression cases, 2,688 European ancestry OCD cases, 33,640 European ancestry schizophrenia cases, 4,645 European ancestry Tourette's cases, 494,162 European ancestry controls	33686288	2021-04-27
rs1448094	12	85949356	T	NTS	6312	1e-06	intergenic	Major depressive disorder	Hall LS	Transl Psychiatry	6,997 European ancestry female cases, 16,172 European ancestry female controls, 3,852 European ancestry male cases, 16,034 European ancestry male controls	33686288	2021-04-27
rs1448094	12	85949356	T	MGAT4C	6312	1e-06	intergenic	Major depressive disorder	Hall LS	Transl Psychiatry	6,997 European ancestry female cases, 16,172 European ancestry female controls, 3,852 European ancestry male cases, 16,034 European ancestry male controls	31835028	2020-02-11
rs146791497	12	120626228	?	POP5	14391	2e-08	intergenic	Major depressive disorder	Levey DF	Nat Neurosci	340,591 European ancestry cases, 813,676 European ancestry controls	31835028	2020-02-11
rs146791497	12	120626228	?	CABP1	14391	2e-08	intergenic	Major depressive disorder	Levey DF	Nat Neurosci	340,591 European ancestry cases, 813,676 European ancestry controls	31835028	2020-02-11
rs1615350	12	123165788	?	MPHOSPH9	0	5e-10	intronic	Anorexia nervosa, attention-deficit/hyperactivity disorder, autism spectrum disorder, bipolar disorder, major depression, obsessive-compulsive disorder, schizophrenia, or Tourette syndrome (pleiotropy)	Cross-Disorder Group of the Psychiatric Genomics Consortium	Cell	19,009 European ancestry ADHD cases, 3,495 European ancestry anorexia cases, 18,381 European ancestry autism cases, 20,352 European ancestry bipolar disorder cases, 130,664 European ancestry major depression cases, 2,688 European ancestry OCD cases, 33,640 European ancestry schizophrenia cases, 4,645 European ancestry Tourette's cases, 494,162 European ancestry controls	31835028	2020-02-11
rs2047568	12	120805987	?	SPPL3	0	4e-08	intronic	Anorexia nervosa, attention-deficit/hyperactivity disorder, autism spectrum disorder, bipolar disorder, major depression, obsessive-compulsive disorder, schizophrenia, or Tourette syndrome (pleiotropy)	Cross-Disorder Group of the Psychiatric Genomics Consortium	Cell	19,009 European ancestry ADHD cases, 3,495 European ancestry anorexia cases, 18,381 European ancestry autism cases, 20,352 European ancestry bipolar disorder cases, 130,664 European ancestry major depression cases, 2,688 European ancestry OCD cases, 33,640 European ancestry schizophrenia cases, 4,645 European ancestry Tourette's cases, 494,162 European ancestry controls	23377640	2013-05-09
rs35905305	12	120890279	?	SPPL3	0	5e-12	intronic	Major depressive disorder	Levey DF	Nat Neurosci	340,591 European ancestry cases, 813,676 European ancestry controls	23377640	2013-05-09
rs3897746	12	120886924	G	SPPL3	0	2e-07	intronic	Major depressive disorder	Hyde CL	Nat Genet	84,847 European ancestry cases, 241,266 European ancestry controls	23377640	2013-05-09
rs4074723	12	23794803	C	SOX5	0	3e-09	intronic	Bipolar disorder or major depressive disorder	Coleman JRI	Biol Psychiatry	164,933 European ancestry major depressive disorder cases, 20,352 European ancestry bipolar disorder cases, 439,741 European ancestry controls	23377640	2013-05-09
rs4625554	12	4307138	G	CCND2	1786	9e-06	intergenic	Major depressive disorder	GENDEP Investigators	Am J Psychiatry	Up to 2,256 European ancestry cases	34045744	2021-09-30
rs4625554	12	4307138	G	CCND2	14075	9e-06	intergenic	Major depressive disorder	GENDEP Investigators	Am J Psychiatry	Up to 2,256 European ancestry cases	31835028	2020-02-11
rs4625554	12	4307138	G	TIGAR	1786	9e-06	intergenic	Major depressive disorder	GENDEP Investigators	Am J Psychiatry	Up to 2,256 European ancestry cases	34099189	2021-09-03
rs4625554	12	4307138	G	TIGAR	14075	9e-06	intergenic	Major depressive disorder	GENDEP Investigators	Am J Psychiatry	Up to 2,256 European ancestry cases	31835028	2020-02-11
rs4765723	12	3243377	C	TSPAN9	0	8e-06	intronic	Stress sensitivity (neuroticism score x major depressive disorder status interaction)	Arnau-Soler A	PLoS One	2,010 European ancestry cases, 5,145 European ancestry controls	34099189	2021-09-03
rs4766428	12	110285440	?	ATP2A2	0	5e-08	intronic	Anorexia nervosa, attention-deficit/hyperactivity disorder, autism spectrum disorder, bipolar disorder, major depression, obsessive-compulsive disorder, schizophrenia, or Tourette syndrome (pleiotropy)	Cross-Disorder Group of the Psychiatric Genomics Consortium	Cell	19,009 European ancestry ADHD cases, 3,495 European ancestry anorexia cases, 18,381 European ancestry autism cases, 20,352 European ancestry bipolar disorder cases, 130,664 European ancestry major depression cases, 2,688 European ancestry OCD cases, 33,640 European ancestry schizophrenia cases, 4,645 European ancestry Tourette's cases, 494,162 European ancestry controls	34099189	2021-09-03
rs58235352	12	120748443	G	ACADS	8435	2e-10	intergenic	Bipolar disorder or major depressive disorder	Coleman JRI	Biol Psychiatry	164,933 European ancestry major depressive disorder cases, 20,352 European ancestry bipolar disorder cases, 439,741 European ancestry controls	34099189	2021-09-03
rs58235352	12	120748443	G	SPPL3	8435	2e-10	intergenic	Bipolar disorder or major depressive disorder	Coleman JRI	Biol Psychiatry	164,933 European ancestry major depressive disorder cases, 20,352 European ancestry bipolar disorder cases, 439,741 European ancestry controls	34099189	2021-09-03
rs58235352	12	120748443	?	ACADS	8435	2e-10	intergenic	Bipolar disorder or major depressive disorder	Coleman JRI	Biol Psychiatry	164,933 European ancestry major depressive disorder cases, 20,352 European ancestry bipolar disorder cases, 439,741 European ancestry controls	34099189	2021-09-03
rs58235352	12	120748443	?	SPPL3	8435	2e-10	intergenic	Bipolar disorder or major depressive disorder	Coleman JRI	Biol Psychiatry	164,933 European ancestry major depressive disorder cases, 20,352 European ancestry bipolar disorder cases, 439,741 European ancestry controls	31926635	2020-08-17
rs58235352	12	120748443	?	SPPL3	14067	2e-10	intergenic	Bipolar disorder or major depressive disorder	Coleman JRI	Biol Psychiatry	164,933 European ancestry major depressive disorder cases, 20,352 European ancestry bipolar disorder cases, 439,741 European ancestry controls	34045744	2021-09-30
rs58235352	12	120748443	G	ACADS	8435	5e-08	intergenic	Anorexia nervosa, attention-deficit/hyperactivity disorder, autism spectrum disorder, bipolar disorder, major depression, obsessive-compulsive disorder, schizophrenia, or Tourette syndrome (pleiotropy)	Cross-Disorder Group of the Psychiatric Genomics Consortium	Cell	19,009 European ancestry ADHD cases, 3,495 European ancestry anorexia cases, 18,381 European ancestry autism cases, 20,352 European ancestry bipolar disorder cases, 130,664 European ancestry major depression cases, 2,688 European ancestry OCD cases, 33,640 European ancestry schizophrenia cases, 4,645 European ancestry Tourette's cases, 494,162 European ancestry controls	23453885	2013-06-06
rs58235352	12	120748443	G	ACADS	14067	5e-08	intergenic	Anorexia nervosa, attention-deficit/hyperactivity disorder, autism spectrum disorder, bipolar disorder, major depression, obsessive-compulsive disorder, schizophrenia, or Tourette syndrome (pleiotropy)	Cross-Disorder Group of the Psychiatric Genomics Consortium	Cell	19,009 European ancestry ADHD cases, 3,495 European ancestry anorexia cases, 18,381 European ancestry autism cases, 20,352 European ancestry bipolar disorder cases, 130,664 European ancestry major depression cases, 2,688 European ancestry OCD cases, 33,640 European ancestry schizophrenia cases, 4,645 European ancestry Tourette's cases, 494,162 European ancestry controls	34045744	2021-09-30
rs58235352	12	120748443	G	SPPL3	8435	5e-08	intergenic	Anorexia nervosa, attention-deficit/hyperactivity disorder, autism spectrum disorder, bipolar disorder, major depression, obsessive-compulsive disorder, schizophrenia, or Tourette syndrome (pleiotropy)	Cross-Disorder Group of the Psychiatric Genomics Consortium	Cell	19,009 European ancestry ADHD cases, 3,495 European ancestry anorexia cases, 18,381 European ancestry autism cases, 20,352 European ancestry bipolar disorder cases, 130,664 European ancestry major depression cases, 2,688 European ancestry OCD cases, 33,640 European ancestry schizophrenia cases, 4,645 European ancestry Tourette's cases, 494,162 European ancestry controls	34045744	2021-09-30
rs58235352	12	120748443	G	SPPL3	14067	5e-08	intergenic	Anorexia nervosa, attention-deficit/hyperactivity disorder, autism spectrum disorder, bipolar disorder, major depression, obsessive-compulsive disorder, schizophrenia, or Tourette syndrome (pleiotropy)	Cross-Disorder Group of the Psychiatric Genomics Consortium	Cell	19,009 European ancestry ADHD cases, 3,495 European ancestry anorexia cases, 18,381 European ancestry autism cases, 20,352 European ancestry bipolar disorder cases, 130,664 European ancestry major depression cases, 2,688 European ancestry OCD cases, 33,640 European ancestry schizophrenia cases, 4,645 European ancestry Tourette's cases, 494,162 European ancestry controls	31926635	2020-08-17
rs58235352	12	120748443	?	ACADS	8435	5e-08	intergenic	Anorexia nervosa, attention-deficit/hyperactivity disorder, autism spectrum disorder, bipolar disorder, major depression, obsessive-compulsive disorder, schizophrenia, or Tourette syndrome (pleiotropy)	Cross-Disorder Group of the Psychiatric Genomics Consortium	Cell	19,009 European ancestry ADHD cases, 3,495 European ancestry anorexia cases, 18,381 European ancestry autism cases, 20,352 European ancestry bipolar disorder cases, 130,664 European ancestry major depression cases, 2,688 European ancestry OCD cases, 33,640 European ancestry schizophrenia cases, 4,645 European ancestry Tourette's cases, 494,162 European ancestry controls	31926635	2020-08-17
rs58235352	12	120748443	?	ACADS	14067	5e-08	intergenic	Anorexia nervosa, attention-deficit/hyperactivity disorder, autism spectrum disorder, bipolar disorder, major depression, obsessive-compulsive disorder, schizophrenia, or Tourette syndrome (pleiotropy)	Cross-Disorder Group of the Psychiatric Genomics Consortium	Cell	19,009 European ancestry ADHD cases, 3,495 European ancestry anorexia cases, 18,381 European ancestry autism cases, 20,352 European ancestry bipolar disorder cases, 130,664 European ancestry major depression cases, 2,688 European ancestry OCD cases, 33,640 European ancestry schizophrenia cases, 4,645 European ancestry Tourette's cases, 494,162 European ancestry controls	30571770	2019-08-28
rs58235352	12	120748443	?	SPPL3	8435	5e-08	intergenic	Anorexia nervosa, attention-deficit/hyperactivity disorder, autism spectrum disorder, bipolar disorder, major depression, obsessive-compulsive disorder, schizophrenia, or Tourette syndrome (pleiotropy)	Cross-Disorder Group of the Psychiatric Genomics Consortium	Cell	19,009 European ancestry ADHD cases, 3,495 European ancestry anorexia cases, 18,381 European ancestry autism cases, 20,352 European ancestry bipolar disorder cases, 130,664 European ancestry major depression cases, 2,688 European ancestry OCD cases, 33,640 European ancestry schizophrenia cases, 4,645 European ancestry Tourette's cases, 494,162 European ancestry controls	31835028	2020-02-11
rs58235352	12	120748443	?	SPPL3	14067	5e-08	intergenic	Anorexia nervosa, attention-deficit/hyperactivity disorder, autism spectrum disorder, bipolar disorder, major depression, obsessive-compulsive disorder, schizophrenia, or Tourette syndrome (pleiotropy)	Cross-Disorder Group of the Psychiatric Genomics Consortium	Cell	19,009 European ancestry ADHD cases, 3,495 European ancestry anorexia cases, 18,381 European ancestry autism cases, 20,352 European ancestry bipolar disorder cases, 130,664 European ancestry major depression cases, 2,688 European ancestry OCD cases, 33,640 European ancestry schizophrenia cases, 4,645 European ancestry Tourette's cases, 494,162 European ancestry controls	33479212	2021-07-27
rs61909191	12	4241124	A	PARP11	7643	3e-06	intergenic	Major depressive disorder	Coleman JRI	Mol Psychiatry	29,475 European ancestry cases, 63,482 European ancestry controls	30571770	2019-08-28
rs61909191	12	4241124	A	CCND2-AS1	7643	3e-06	intergenic	Major depressive disorder	Coleman JRI	Mol Psychiatry	29,475 European ancestry cases, 63,482 European ancestry controls	30571770	2019-08-28
rs61935769	12	57900561	?	LOC283387	4079	1e-08	intergenic	Major depressive disorder	Levey DF	Nat Neurosci	340,591 European ancestry cases, 813,676 European ancestry controls	24047446	2014-08-08
rs61935769	12	57900561	?	GIHCG	4079	1e-08	intergenic	Major depressive disorder	Levey DF	Nat Neurosci	340,591 European ancestry cases, 813,676 European ancestry controls	24047446	2014-08-08
rs73228161	12	94268895	A	PLXNC1	0	6e-06	intronic	Major depressive disorder	Hall LS	Transl Psychiatry	6,997 European ancestry female cases, 16,172 European ancestry female controls, 3,852 European ancestry male cases, 16,034 European ancestry male controls	31926635	2020-08-17
rs769087	12	2235478	A	CACNA1C	0	3e-08	intronic	Bipolar disorder or major depressive disorder	Coleman JRI	Biol Psychiatry	164,933 European ancestry major depressive disorder cases, 20,352 European ancestry bipolar disorder cases, 439,741 European ancestry controls	31164008	2019-07-12
rs782472239	12	121641369	?	ORAI1	0	9e-07	exonic	Major depressive disorder	Wong ML	Mol Psychiatry	203 Mexican American cases, 196 Mexican American controls	34099189	2021-09-03
rs78337797	12	23834991	?	SOX5	0	5e-08	intronic	Anorexia nervosa, attention-deficit/hyperactivity disorder, autism spectrum disorder, bipolar disorder, major depression, obsessive-compulsive disorder, schizophrenia, or Tourette syndrome (pleiotropy)	Cross-Disorder Group of the Psychiatric Genomics Consortium	Cell	19,009 European ancestry ADHD cases, 3,495 European ancestry anorexia cases, 18,381 European ancestry autism cases, 20,352 European ancestry bipolar disorder cases, 130,664 European ancestry major depression cases, 2,688 European ancestry OCD cases, 33,640 European ancestry schizophrenia cases, 4,645 European ancestry Tourette's cases, 494,162 European ancestry controls	34099189	2021-09-03
rs7962128	12	121469533	A	KDM2B	0	4e-08	intronic	Bipolar disorder or major depressive disorder	Coleman JRI	Biol Psychiatry	164,933 European ancestry major depressive disorder cases, 20,352 European ancestry bipolar disorder cases, 439,741 European ancestry controls	31835028	2020-02-11
rs7968921	12	23807243	?	SOX5	0	5e-08	intronic	Anorexia nervosa, attention-deficit/hyperactivity disorder, autism spectrum disorder, bipolar disorder, major depression, obsessive-compulsive disorder, schizophrenia, or Tourette syndrome (pleiotropy)	Cross-Disorder Group of the Psychiatric Genomics Consortium	Cell	19,009 European ancestry ADHD cases, 3,495 European ancestry anorexia cases, 18,381 European ancestry autism cases, 20,352 European ancestry bipolar disorder cases, 130,664 European ancestry major depression cases, 2,688 European ancestry OCD cases, 33,640 European ancestry schizophrenia cases, 4,645 European ancestry Tourette's cases, 494,162 European ancestry controls	33686288	2021-04-27
rs9943849	12	68976976	T	CPM	13736	3e-06	intergenic	Major depressive disorder	Rietschel M	Biol Psychiatry	597 European ancestry cases, 1,295 European ancestry controls	31835028	2020-02-11
rs9943849	12	68976976	T	CPSF6	13736	3e-06	intergenic	Major depressive disorder	Rietschel M	Biol Psychiatry	597 European ancestry cases, 1,295 European ancestry controls	33479212	2021-07-27
rs1031396	13	90907558	T	LINC00410	0	5e-06	ncRNA_intronic	Recurrent major depressive disorder	Hall LS	Transl Psychiatry	7,345 European ancestry female cases, 32,211 European ancestry female controls	33479212	2021-07-27
rs1262778	13	50492487	?	DLEU1	0	8e-06	ncRNA_intronic	Bipolar disorder or major depressive disorder	Liu Y	Mol Psychiatry	4,387 European and unknown ancestry bipolar disorder cases, 1,695 major depressive disorder cases, 7,970 European and unknown ancestry controls	34099189	2021-09-03
rs1331012	13	26541287	?	CDK8	16396	8e-08	intergenic	Bipolar disorder or major depressive disorder	Coleman JRI	Biol Psychiatry	164,933 European ancestry major depressive disorder cases, 20,352 European ancestry bipolar disorder cases, 439,741 European ancestry controls	34099189	2021-09-03
rs1331012	13	26541287	?	WASF3	16396	8e-08	intergenic	Bipolar disorder or major depressive disorder	Coleman JRI	Biol Psychiatry	164,933 European ancestry major depressive disorder cases, 20,352 European ancestry bipolar disorder cases, 439,741 European ancestry controls	34099189	2021-09-03
rs1343607	13	53071313	A	OLFM4	19260	1e-06	intergenic	Major depressive disorder	Coleman JRI	Mol Psychiatry	29,475 European ancestry cases, 63,482 European ancestry controls	29662059	2018-07-19
rs1343607	13	53071313	A	LINC01065	19260	1e-06	intergenic	Major depressive disorder	Coleman JRI	Mol Psychiatry	29,475 European ancestry cases, 63,482 European ancestry controls	29317602	2018-02-01
rs1413573	13	66377697	A	PCDH9	0	2e-08	intronic	Major depressive disorder	Li X	Neuropsychopharmacology	84,847 European ancestry cases, 241,266 European ancestry controls, 5,303 Han Chinese ancestry cases, 5,337 Han Chinese ancestry controls	29071344	2017-12-01
rs1414622	13	96556644	T	HS6ST3	0	3e-08	intronic	Major depressive disorder (MTAG)	Yao X	Transl Psychiatry	at least 170,756 European ancestry cases, at least 329,443 European ancestry controls	23453885	2013-06-06
rs17538444	13	43260134	T	ENOX1	0	4e-07	intronic	Major depressive disorder	GENDEP Investigators	Am J Psychiatry	Up to 2,256 European ancestry cases	34099189	2021-09-03
rs2806933	13	53069235	?	OLFM4	17182	5e-15	intergenic	Major depressive disorder	Levey DF	Nat Neurosci	340,591 European ancestry cases, 813,676 European ancestry controls	31835028	2020-02-11
rs2806933	13	53069235	?	LINC01065	17182	5e-15	intergenic	Major depressive disorder	Levey DF	Nat Neurosci	340,591 European ancestry cases, 813,676 European ancestry controls	31835028	2020-02-11
rs395138	13	43696758	?	ENOX1	0	1e-08	intronic	Anorexia nervosa, attention-deficit/hyperactivity disorder, autism spectrum disorder, bipolar disorder, major depression, obsessive-compulsive disorder, schizophrenia, or Tourette syndrome (pleiotropy)	Cross-Disorder Group of the Psychiatric Genomics Consortium	Cell	19,009 European ancestry ADHD cases, 3,495 European ancestry anorexia cases, 18,381 European ancestry autism cases, 20,352 European ancestry bipolar disorder cases, 130,664 European ancestry major depression cases, 2,688 European ancestry OCD cases, 33,640 European ancestry schizophrenia cases, 4,645 European ancestry Tourette's cases, 494,162 European ancestry controls	34045744	2021-09-30
rs4143229	13	43753663	C	ENOX1	0	3e-10	intronic	Bipolar disorder or major depressive disorder	Coleman JRI	Biol Psychiatry	164,933 European ancestry major depressive disorder cases, 20,352 European ancestry bipolar disorder cases, 439,741 European ancestry controls	31835028	2020-02-11
rs4438172	13	110796311	A	ING1	13365	9e-07	intergenic	Recurrent major depressive disorder	Hall LS	Transl Psychiatry	7,345 European ancestry female cases, 32,211 European ancestry female controls	34099189	2021-09-03
rs4438172	13	110796311	A	LINC00567	13365	9e-07	intergenic	Recurrent major depressive disorder	Hall LS	Transl Psychiatry	7,345 European ancestry female cases, 32,211 European ancestry female controls	34099189	2021-09-03
rs544475121	13	48442207	AT	.	0	5e-06	.	Major depression and alcohol dependence	Zhou H	JAMA Psychiatry	3,041 African American individuals, 1,618 European ancestry individuals	34099189	2021-09-03
rs58598658	13	73887726	C	.	0	1e-06	.	Major depression and alcohol dependence	Zhou H	JAMA Psychiatry	3,041 African American individuals, 1,618 European ancestry individuals	34099189	2021-09-03
rs598068	13	76963172	A	ACOD1	4534	2e-06	intergenic	Major depressive disorder	Blokland GAM	Biol Psychiatry	10,865 European ancestry female cases, 12,753 European ancestry female controls, 5,105 European ancestry male cases, 12,231 European ancestry male controls	34045744	2021-09-30
rs598068	13	76963172	A	CLN5	4534	2e-06	intergenic	Major depressive disorder	Blokland GAM	Biol Psychiatry	10,865 European ancestry female cases, 12,753 European ancestry female controls, 5,105 European ancestry male cases, 12,231 European ancestry male controls	29662059	2018-07-19
rs6490784	13	23217636	C	SGCG	0	1e-05	intronic	Recurrent major depressive disorder x sex interaction	Blokland GAM	Biol Psychiatry	5,314 European ancestry cases, 10,149 European ancestry controls	34099189	2021-09-03
rs7325477	13	109409474	C	LINC00399	7835	7e-06	intergenic	Schizophrenia, bipolar disorder or recurrent major depressive disorder x sex interaction (3df)	Blokland GAM	Biol Psychiatry	31,567 European ancestry schizophrenia cases,19,924 European ancestry bipolar disorder cases, 5,314 European ancestry recurrent major depressive disorder cases, 78,190 European ancestry controls, 1,836 East Asian ancestry schizophrenia cases, 3,383 East Asian ancestry controls	34099189	2021-09-03
rs7325477	13	109409474	C	LINC00676	7835	7e-06	intergenic	Schizophrenia, bipolar disorder or recurrent major depressive disorder x sex interaction (3df)	Blokland GAM	Biol Psychiatry	31,567 European ancestry schizophrenia cases,19,924 European ancestry bipolar disorder cases, 5,314 European ancestry recurrent major depressive disorder cases, 78,190 European ancestry controls, 1,836 East Asian ancestry schizophrenia cases, 3,383 East Asian ancestry controls	34099189	2021-09-03
rs7325477	13	109409474	C	LINC00399	7835	8e-06	intergenic	Schizophrenia, bipolar disorder or recurrent major depressive disorder x sex interaction (3df)	Blokland GAM	Biol Psychiatry	31,567 European ancestry schizophrenia cases,19,924 European ancestry bipolar disorder cases, 5,314 European ancestry recurrent major depressive disorder cases, 78,190 European ancestry controls	34099189	2021-09-03
rs7325477	13	109409474	C	LINC00676	7835	8e-06	intergenic	Schizophrenia, bipolar disorder or recurrent major depressive disorder x sex interaction (3df)	Blokland GAM	Biol Psychiatry	31,567 European ancestry schizophrenia cases,19,924 European ancestry bipolar disorder cases, 5,314 European ancestry recurrent major depressive disorder cases, 78,190 European ancestry controls	34045744	2021-09-30
rs78643921	13	66647244	C	PCDH9	0	1e-06	intronic	Major depressive disorder	Coleman JRI	Mol Psychiatry	29,475 European ancestry cases, 63,482 European ancestry controls	27777418	2018-04-30
rs7988498	13	66372345	?	PCDH9	0	5e-24	intronic	Major depressive disorder	Levey DF	Nat Neurosci	340,591 European ancestry cases, 813,676 European ancestry controls	29317602	2018-02-01
rs9300648	13	101106989	T	NALCN	0	6e-06	intronic	Recurrent major depressive disorder	Hall LS	Transl Psychiatry	7,345 European ancestry female cases, 32,211 European ancestry female controls	34099189	2021-09-03
rs9529314	13	31225509	A	B3GLCT	0	1e-08	intronic	Major depressive disorder (MTAG)	Yao X	Transl Psychiatry	at least 170,756 European ancestry cases, at least 329,443 European ancestry controls	27479909	2018-08-03
rs9540720	13	66348573	G	PCDH9	0	9e-07	intronic	Major depressive disorder	Hyde CL	Nat Genet	84,847 European ancestry cases, 241,266 European ancestry controls	31835028	2020-02-11
rs9577511	13	113337508	G	GRTP1	0	6e-07	intronic	Suicide attempts in major depressive disorder or bipolar disorder or schizophrenia	Mullins N	Am J Psychiatry	1,622 European ancestry attempters with major depressive disorder, 8,786 European ancestry nonattempters with major depressive disorder, 3,264 European ancestry attempters with bipolar disorder, 5,500 European ancestry nonattempters with bipolar disorder, 1,683 European ancestry attempters with schizophrenia, 2,946 European ancestry nonattempters with schizophrenia	31835028	2020-02-11
rs10141157	14	103551768	T	TRMT61A	14695	1e-11	intergenic	Major depressive disorder (MTAG)	Yao X	Transl Psychiatry	at least 170,756 European ancestry cases, at least 329,443 European ancestry controls	31835028	2020-02-11
rs10141157	14	103551768	T	TRMT61A	4776	1e-11	intergenic	Major depressive disorder (MTAG)	Yao X	Transl Psychiatry	at least 170,756 European ancestry cases, at least 329,443 European ancestry controls	29317602	2018-02-01
rs10141157	14	103551768	T	BAG5	14695	1e-11	intergenic	Major depressive disorder (MTAG)	Yao X	Transl Psychiatry	at least 170,756 European ancestry cases, at least 329,443 European ancestry controls	27479909	2018-08-03
rs10141157	14	103551768	T	BAG5	4776	1e-11	intergenic	Major depressive disorder (MTAG)	Yao X	Transl Psychiatry	at least 170,756 European ancestry cases, at least 329,443 European ancestry controls	31926635	2020-08-17
rs10149470	14	103551616	G	TRMT61A	14543	1e-10	intergenic	Bipolar disorder or major depressive disorder	Coleman JRI	Biol Psychiatry	164,933 European ancestry major depressive disorder cases, 20,352 European ancestry bipolar disorder cases, 439,741 European ancestry controls	31926635	2020-08-17
rs10149470	14	103551616	G	BAG5	14543	1e-10	intergenic	Bipolar disorder or major depressive disorder	Coleman JRI	Biol Psychiatry	164,933 European ancestry major depressive disorder cases, 20,352 European ancestry bipolar disorder cases, 439,741 European ancestry controls	31926635	2020-08-17
rs10149470	14	103551616	?	TRMT61A	14543	1e-10	intergenic	Bipolar disorder or major depressive disorder	Coleman JRI	Biol Psychiatry	164,933 European ancestry major depressive disorder cases, 20,352 European ancestry bipolar disorder cases, 439,741 European ancestry controls	31926635	2020-08-17
rs10149470	14	103551616	?	BAG5	14543	1e-10	intergenic	Bipolar disorder or major depressive disorder	Coleman JRI	Biol Psychiatry	164,933 European ancestry major depressive disorder cases, 20,352 European ancestry bipolar disorder cases, 439,741 European ancestry controls	31926635	2020-08-17
rs10149470	14	103551616	?	BAG5	4928	1e-10	intergenic	Bipolar disorder or major depressive disorder	Coleman JRI	Biol Psychiatry	164,933 European ancestry major depressive disorder cases, 20,352 European ancestry bipolar disorder cases, 439,741 European ancestry controls	31835028	2020-02-11
rs10149470	14	103551616	G	TRMT61A	14543	5e-13	intergenic	Anorexia nervosa, attention-deficit/hyperactivity disorder, autism spectrum disorder, bipolar disorder, major depression, obsessive-compulsive disorder, schizophrenia, or Tourette syndrome (pleiotropy)	Cross-Disorder Group of the Psychiatric Genomics Consortium	Cell	19,009 European ancestry ADHD cases, 3,495 European ancestry anorexia cases, 18,381 European ancestry autism cases, 20,352 European ancestry bipolar disorder cases, 130,664 European ancestry major depression cases, 2,688 European ancestry OCD cases, 33,640 European ancestry schizophrenia cases, 4,645 European ancestry Tourette's cases, 494,162 European ancestry controls	31835028	2020-02-11
rs10149470	14	103551616	G	BAG5	14543	5e-13	intergenic	Anorexia nervosa, attention-deficit/hyperactivity disorder, autism spectrum disorder, bipolar disorder, major depression, obsessive-compulsive disorder, schizophrenia, or Tourette syndrome (pleiotropy)	Cross-Disorder Group of the Psychiatric Genomics Consortium	Cell	19,009 European ancestry ADHD cases, 3,495 European ancestry anorexia cases, 18,381 European ancestry autism cases, 20,352 European ancestry bipolar disorder cases, 130,664 European ancestry major depression cases, 2,688 European ancestry OCD cases, 33,640 European ancestry schizophrenia cases, 4,645 European ancestry Tourette's cases, 494,162 European ancestry controls	31835028	2020-02-11
rs10149470	14	103551616	?	TRMT61A	14543	5e-13	intergenic	Anorexia nervosa, attention-deficit/hyperactivity disorder, autism spectrum disorder, bipolar disorder, major depression, obsessive-compulsive disorder, schizophrenia, or Tourette syndrome (pleiotropy)	Cross-Disorder Group of the Psychiatric Genomics Consortium	Cell	19,009 European ancestry ADHD cases, 3,495 European ancestry anorexia cases, 18,381 European ancestry autism cases, 20,352 European ancestry bipolar disorder cases, 130,664 European ancestry major depression cases, 2,688 European ancestry OCD cases, 33,640 European ancestry schizophrenia cases, 4,645 European ancestry Tourette's cases, 494,162 European ancestry controls	31835028	2020-02-11
rs10149470	14	103551616	?	BAG5	14543	5e-13	intergenic	Anorexia nervosa, attention-deficit/hyperactivity disorder, autism spectrum disorder, bipolar disorder, major depression, obsessive-compulsive disorder, schizophrenia, or Tourette syndrome (pleiotropy)	Cross-Disorder Group of the Psychiatric Genomics Consortium	Cell	19,009 European ancestry ADHD cases, 3,495 European ancestry anorexia cases, 18,381 European ancestry autism cases, 20,352 European ancestry bipolar disorder cases, 130,664 European ancestry major depression cases, 2,688 European ancestry OCD cases, 33,640 European ancestry schizophrenia cases, 4,645 European ancestry Tourette's cases, 494,162 European ancestry controls	31835028	2020-02-11
rs10149470	14	103551616	?	BAG5	4928	5e-13	intergenic	Anorexia nervosa, attention-deficit/hyperactivity disorder, autism spectrum disorder, bipolar disorder, major depression, obsessive-compulsive disorder, schizophrenia, or Tourette syndrome (pleiotropy)	Cross-Disorder Group of the Psychiatric Genomics Consortium	Cell	19,009 European ancestry ADHD cases, 3,495 European ancestry anorexia cases, 18,381 European ancestry autism cases, 20,352 European ancestry bipolar disorder cases, 130,664 European ancestry major depression cases, 2,688 European ancestry OCD cases, 33,640 European ancestry schizophrenia cases, 4,645 European ancestry Tourette's cases, 494,162 European ancestry controls	34045744	2021-09-30
rs10873203	14	67507788	G	TMEM229B	0	1e-05	intronic	Schizophrenia, bipolar disorder or major depressive disorder x sex interaction (3df)	Blokland GAM	Biol Psychiatry	31,567 European ancestry schizophrenia cases,19,924 European ancestry bipolar disorder cases, 15,970 European ancestry major depressive disorder cases, 93,025 European ancestry controls	29071344	2017-12-01
rs112635299	14	94371805	?	SERPINA2	5103	2e-08	intergenic	Major depressive disorder vs autism spectrum disorder (ordinary least squares (OLS))	Peyrot WJ	Nat Genet	170,756 MDD cases, 18,381 autism spectrum disorder cases	29071344	2017-12-01
rs112635299	14	94371805	?	SERPINA2	4942	2e-08	intergenic	Major depressive disorder vs autism spectrum disorder (ordinary least squares (OLS))	Peyrot WJ	Nat Genet	170,756 MDD cases, 18,381 autism spectrum disorder cases	33479212	2021-07-27
rs112635299	14	94371805	?	SERPINA1	5103	2e-08	intergenic	Major depressive disorder vs autism spectrum disorder (ordinary least squares (OLS))	Peyrot WJ	Nat Genet	170,756 MDD cases, 18,381 autism spectrum disorder cases	34099189	2021-09-03
rs113330417	14	66782703	G	GPHN	0	2e-07	intronic	Suicide attempts in major depressive disorder	Mullins N	Am J Psychiatry	1,622 European ancestry attempters, 8,786 European ancestry nonattempters	34045744	2021-09-30
rs117911063	14	103037856	T	CDC42BPB	0	4e-07	intronic	Major depressive disorder (probable)	Howard DM	Nat Commun	30,603 British ancestry cases, 143,916 British ancestry controls	34099189	2021-09-03
rs11850406	14	67508611	A	TMEM229B	0	9e-06	intronic	Schizophrenia, bipolar disorder or major depressive disorder x sex interaction (3df)	Blokland GAM	Biol Psychiatry	31,567 European ancestry schizophrenia cases,19,924 European ancestry bipolar disorder cases, 15,970 European ancestry major depressive disorder cases, 93,025 European ancestry controls, 1,836 East Asian ancestry schizophrenia cases, 3,383 East Asian ancestry controls	31835028	2020-02-11
rs12589834	14	64304687	A	ESR2	0	2e-08	intronic	Major depressive disorder (MTAG)	Yao X	Transl Psychiatry	at least 170,756 European ancestry cases, at least 329,443 European ancestry controls	26079190	2016-06-08
rs12878548	14	103487164	T	MARK3	0	2e-10	intronic	Major depressive disorder (MTAG)	Yao X	Transl Psychiatry	at least 170,756 European ancestry cases, at least 329,443 European ancestry controls	29728651	2018-07-19
rs12894153	14	59689975	?	RTN1	0	2e-08	intronic	Anorexia nervosa, attention-deficit/hyperactivity disorder, autism spectrum disorder, bipolar disorder, major depression, obsessive-compulsive disorder, schizophrenia, or Tourette syndrome (pleiotropy)	Cross-Disorder Group of the Psychiatric Genomics Consortium	Cell	19,009 European ancestry ADHD cases, 3,495 European ancestry anorexia cases, 18,381 European ancestry autism cases, 20,352 European ancestry bipolar disorder cases, 130,664 European ancestry major depression cases, 2,688 European ancestry OCD cases, 33,640 European ancestry schizophrenia cases, 4,645 European ancestry Tourette's cases, 494,162 European ancestry controls	29728651	2018-07-19
rs1950829	14	41628734	A	LRFN5	0	3e-16	intronic	Major depressive disorder	Levey DF	Nat Neurosci	340,591 European ancestry cases, 813,676 European ancestry controls	29728651	2018-07-19
rs1950829	14	41628734	?	LRFN5	0	3e-16	intronic	Major depressive disorder	Levey DF	Nat Neurosci	340,591 European ancestry cases, 813,676 European ancestry controls	29728651	2018-07-19
rs1950829	14	41628734	A	LRFN5	0	2e-08	intronic	Anorexia nervosa, attention-deficit/hyperactivity disorder, autism spectrum disorder, bipolar disorder, major depression, obsessive-compulsive disorder, schizophrenia, or Tourette syndrome (pleiotropy)	Cross-Disorder Group of the Psychiatric Genomics Consortium	Cell	19,009 European ancestry ADHD cases, 3,495 European ancestry anorexia cases, 18,381 European ancestry autism cases, 20,352 European ancestry bipolar disorder cases, 130,664 European ancestry major depression cases, 2,688 European ancestry OCD cases, 33,640 European ancestry schizophrenia cases, 4,645 European ancestry Tourette's cases, 494,162 European ancestry controls	34045744	2021-09-30
rs1950829	14	41628734	?	LRFN5	0	2e-08	intronic	Anorexia nervosa, attention-deficit/hyperactivity disorder, autism spectrum disorder, bipolar disorder, major depression, obsessive-compulsive disorder, schizophrenia, or Tourette syndrome (pleiotropy)	Cross-Disorder Group of the Psychiatric Genomics Consortium	Cell	19,009 European ancestry ADHD cases, 3,495 European ancestry anorexia cases, 18,381 European ancestry autism cases, 20,352 European ancestry bipolar disorder cases, 130,664 European ancestry major depression cases, 2,688 European ancestry OCD cases, 33,640 European ancestry schizophrenia cases, 4,645 European ancestry Tourette's cases, 494,162 European ancestry controls	29317602	2018-02-01
rs1950829	14	41628734	A	LRFN5	0	1e-11	intronic	Major depressive disorder (MTAG)	Yao X	Transl Psychiatry	at least 170,756 European ancestry cases, at least 329,443 European ancestry controls	23453885	2013-06-06
rs1950829	14	41628734	?	LRFN5	0	1e-11	intronic	Major depressive disorder (MTAG)	Yao X	Transl Psychiatry	at least 170,756 European ancestry cases, at least 329,443 European ancestry controls	31835028	2020-02-11
rs1956351	14	59674825	?	RTN1	0	9e-08	intronic	Bipolar disorder or major depressive disorder	Coleman JRI	Biol Psychiatry	164,933 European ancestry major depressive disorder cases, 20,352 European ancestry bipolar disorder cases, 439,741 European ancestry controls	34045744	2021-09-30
rs2003490	14	74910852	?	RPS6KL1	0	2e-08	intronic	Anorexia nervosa, attention-deficit/hyperactivity disorder, autism spectrum disorder, bipolar disorder, major depression, obsessive-compulsive disorder, schizophrenia, or Tourette syndrome (pleiotropy)	Cross-Disorder Group of the Psychiatric Genomics Consortium	Cell	19,009 European ancestry ADHD cases, 3,495 European ancestry anorexia cases, 18,381 European ancestry autism cases, 20,352 European ancestry bipolar disorder cases, 130,664 European ancestry major depression cases, 2,688 European ancestry OCD cases, 33,640 European ancestry schizophrenia cases, 4,645 European ancestry Tourette's cases, 494,162 European ancestry controls	34045744	2021-09-30
rs2274793	14	56817250	?	OTX2-AS1	0	2e-12	ncRNA_intronic	Major depressive disorder	Levey DF	Nat Neurosci	340,591 European ancestry cases, 813,676 European ancestry controls	34045744	2021-09-30
rs2300861	14	32825575	?	AKAP6	0	8e-09	intronic	Anorexia nervosa, attention-deficit/hyperactivity disorder, autism spectrum disorder, bipolar disorder, major depression, obsessive-compulsive disorder, schizophrenia, or Tourette syndrome (pleiotropy)	Cross-Disorder Group of the Psychiatric Genomics Consortium	Cell	19,009 European ancestry ADHD cases, 3,495 European ancestry anorexia cases, 18,381 European ancestry autism cases, 20,352 European ancestry bipolar disorder cases, 130,664 European ancestry major depression cases, 2,688 European ancestry OCD cases, 33,640 European ancestry schizophrenia cases, 4,645 European ancestry Tourette's cases, 494,162 European ancestry controls	34045744	2021-09-30
rs2332700	14	71950609	?	RGS6	0	5e-10	intronic	Anorexia nervosa, attention-deficit/hyperactivity disorder, autism spectrum disorder, bipolar disorder, major depression, obsessive-compulsive disorder, schizophrenia, or Tourette syndrome (pleiotropy)	Cross-Disorder Group of the Psychiatric Genomics Consortium	Cell	19,009 European ancestry ADHD cases, 3,495 European ancestry anorexia cases, 18,381 European ancestry autism cases, 20,352 European ancestry bipolar disorder cases, 130,664 European ancestry major depression cases, 2,688 European ancestry OCD cases, 33,640 European ancestry schizophrenia cases, 4,645 European ancestry Tourette's cases, 494,162 European ancestry controls	29317602	2018-02-01
rs2498828	14	91954931	T	FBLN5	7237	6e-06	intergenic	Major depressive disorder	Blokland GAM	Biol Psychiatry	10,865 European ancestry female cases, 12,753 European ancestry female controls, 5,105 European ancestry male cases, 12,231 European ancestry male controls	31926635	2020-08-17
rs2498828	14	91954931	T	TRIP11	7237	6e-06	intergenic	Major depressive disorder	Blokland GAM	Biol Psychiatry	10,865 European ancestry female cases, 12,753 European ancestry female controls, 5,105 European ancestry male cases, 12,231 European ancestry male controls	31835028	2020-02-11
rs2498828	14	91954931	T	FBLN5	7237	2e-06	intergenic	Major depressive disorder x sex interaction	Blokland GAM	Biol Psychiatry	15,970 European ancestry cases, 24,984 European ancestry controls	31835028	2020-02-11
rs2498828	14	91954931	T	FBLN5	11060	2e-06	intergenic	Major depressive disorder x sex interaction	Blokland GAM	Biol Psychiatry	15,970 European ancestry cases, 24,984 European ancestry controls	31969693	2020-05-21
rs2498828	14	91954931	T	TRIP11	7237	2e-06	intergenic	Major depressive disorder x sex interaction	Blokland GAM	Biol Psychiatry	15,970 European ancestry cases, 24,984 European ancestry controls	31969693	2020-05-21
rs2498828	14	91954931	T	TRIP11	11060	2e-06	intergenic	Major depressive disorder x sex interaction	Blokland GAM	Biol Psychiatry	15,970 European ancestry cases, 24,984 European ancestry controls	34045744	2021-09-30
rs2693698	14	99252882	?	BCL11B	0	3e-10	intronic	Anorexia nervosa, attention-deficit/hyperactivity disorder, autism spectrum disorder, bipolar disorder, major depression, obsessive-compulsive disorder, schizophrenia, or Tourette syndrome (pleiotropy)	Cross-Disorder Group of the Psychiatric Genomics Consortium	Cell	19,009 European ancestry ADHD cases, 3,495 European ancestry anorexia cases, 18,381 European ancestry autism cases, 20,352 European ancestry bipolar disorder cases, 130,664 European ancestry major depression cases, 2,688 European ancestry OCD cases, 33,640 European ancestry schizophrenia cases, 4,645 European ancestry Tourette's cases, 494,162 European ancestry controls	34045744	2021-09-30
rs36063234	14	32940606	?	NPAS3	0	5e-10	intronic	Anorexia nervosa, attention-deficit/hyperactivity disorder, autism spectrum disorder, bipolar disorder, major depression, obsessive-compulsive disorder, schizophrenia, or Tourette syndrome (pleiotropy)	Cross-Disorder Group of the Psychiatric Genomics Consortium	Cell	19,009 European ancestry ADHD cases, 3,495 European ancestry anorexia cases, 18,381 European ancestry autism cases, 20,352 European ancestry bipolar disorder cases, 130,664 European ancestry major depression cases, 2,688 European ancestry OCD cases, 33,640 European ancestry schizophrenia cases, 4,645 European ancestry Tourette's cases, 494,162 European ancestry controls	31926635	2020-08-17
rs4906364	14	103748005	?	PPP1R13B	0	3e-12	intronic	Anorexia nervosa, attention-deficit/hyperactivity disorder, autism spectrum disorder, bipolar disorder, major depression, obsessive-compulsive disorder, schizophrenia, or Tourette syndrome (pleiotropy)	Cross-Disorder Group of the Psychiatric Genomics Consortium	Cell	19,009 European ancestry ADHD cases, 3,495 European ancestry anorexia cases, 18,381 European ancestry autism cases, 20,352 European ancestry bipolar disorder cases, 130,664 European ancestry major depression cases, 2,688 European ancestry OCD cases, 33,640 European ancestry schizophrenia cases, 4,645 European ancestry Tourette's cases, 494,162 European ancestry controls	31926635	2020-08-17
rs60716536	14	97156881	A	LINC02304	0	3e-06	ncRNA_intronic	Recurrent major depressive disorder	Hall LS	Transl Psychiatry	7,345 European ancestry female cases, 32,211 European ancestry female controls	27777418	2018-04-30
rs61990288	14	41605523	G	LINC02315	1333	2e-10	intergenic	Bipolar disorder or major depressive disorder	Coleman JRI	Biol Psychiatry	164,933 European ancestry major depressive disorder cases, 20,352 European ancestry bipolar disorder cases, 439,741 European ancestry controls	31926635	2020-08-17
rs61990288	14	41605523	G	LRFN5	1333	2e-10	intergenic	Bipolar disorder or major depressive disorder	Coleman JRI	Biol Psychiatry	164,933 European ancestry major depressive disorder cases, 20,352 European ancestry bipolar disorder cases, 439,741 European ancestry controls	31164008	2019-07-12
rs7146581	14	102834735	T	TRAF3	0	2e-08	intronic	Major depressive disorder (MTAG)	Yao X	Transl Psychiatry	at least 170,756 European ancestry cases, at least 329,443 European ancestry controls	31164008	2019-07-12
rs7152906	14	74658837	?	LTBP2	2419	6e-15	intergenic	Major depressive disorder	Levey DF	Nat Neurosci	340,591 European ancestry cases, 813,676 European ancestry controls	33479212	2021-07-27
rs7152906	14	74658837	?	AREL1	2419	6e-15	intergenic	Major depressive disorder	Levey DF	Nat Neurosci	340,591 European ancestry cases, 813,676 European ancestry controls	33479212	2021-07-27
rs7152906	14	74658837	T	LTBP2	2419	6e-15	intergenic	Major depressive disorder	Levey DF	Nat Neurosci	340,591 European ancestry cases, 813,676 European ancestry controls	33479212	2021-07-27
rs7152906	14	74658837	T	AREL1	2419	6e-15	intergenic	Major depressive disorder	Levey DF	Nat Neurosci	340,591 European ancestry cases, 813,676 European ancestry controls	33479212	2021-07-27
rs7152906	14	74658837	?	LTBP2	2419	2e-09	intergenic	Major depressive disorder (MTAG)	Yao X	Transl Psychiatry	at least 170,756 European ancestry cases, at least 329,443 European ancestry controls	33479212	2021-07-27
rs7152906	14	74658837	?	AREL1	2419	2e-09	intergenic	Major depressive disorder (MTAG)	Yao X	Transl Psychiatry	at least 170,756 European ancestry cases, at least 329,443 European ancestry controls	31164008	2019-07-12
rs7152906	14	74658837	T	LTBP2	2419	2e-09	intergenic	Major depressive disorder (MTAG)	Yao X	Transl Psychiatry	at least 170,756 European ancestry cases, at least 329,443 European ancestry controls	23453885	2013-06-06
rs7152906	14	74658837	T	AREL1	2419	2e-09	intergenic	Major depressive disorder (MTAG)	Yao X	Transl Psychiatry	at least 170,756 European ancestry cases, at least 329,443 European ancestry controls	20038947	2010-01-19
rs73348245	14	95691735	G	TCL1B	0	2e-06	intronic	Suicide attempts in major depressive disorder or bipolar disorder or schizophrenia	Mullins N	Am J Psychiatry	1,622 European ancestry attempters with major depressive disorder, 8,786 European ancestry nonattempters with major depressive disorder, 3,264 European ancestry attempters with bipolar disorder, 5,500 European ancestry nonattempters with bipolar disorder, 1,683 European ancestry attempters with schizophrenia, 2,946 European ancestry nonattempters with schizophrenia	27479909	2018-08-03
rs8012941	14	62855629	G	KCNH5	0	4e-06	intronic	Major depressive disorder	GENDEP Investigators	Am J Psychiatry	Up to 2,256 European ancestry cases	33479212	2021-07-27
rs915057	14	64219489	G	SYNE2	0	3e-09	intronic	Anorexia nervosa, attention-deficit/hyperactivity disorder, autism spectrum disorder, bipolar disorder, major depression, obsessive-compulsive disorder, schizophrenia, or Tourette syndrome (pleiotropy)	Cross-Disorder Group of the Psychiatric Genomics Consortium	Cell	19,009 European ancestry ADHD cases, 3,495 European ancestry anorexia cases, 18,381 European ancestry autism cases, 20,352 European ancestry bipolar disorder cases, 130,664 European ancestry major depression cases, 2,688 European ancestry OCD cases, 33,640 European ancestry schizophrenia cases, 4,645 European ancestry Tourette's cases, 494,162 European ancestry controls	34099189	2021-09-03
rs915057	14	64219489	?	SYNE2	0	3e-09	intronic	Anorexia nervosa, attention-deficit/hyperactivity disorder, autism spectrum disorder, bipolar disorder, major depression, obsessive-compulsive disorder, schizophrenia, or Tourette syndrome (pleiotropy)	Cross-Disorder Group of the Psychiatric Genomics Consortium	Cell	19,009 European ancestry ADHD cases, 3,495 European ancestry anorexia cases, 18,381 European ancestry autism cases, 20,352 European ancestry bipolar disorder cases, 130,664 European ancestry major depression cases, 2,688 European ancestry OCD cases, 33,640 European ancestry schizophrenia cases, 4,645 European ancestry Tourette's cases, 494,162 European ancestry controls	33479212	2021-07-27
rs915057	14	64219489	G	SYNE2	0	2e-08	intronic	Bipolar disorder or major depressive disorder	Coleman JRI	Biol Psychiatry	164,933 European ancestry major depressive disorder cases, 20,352 European ancestry bipolar disorder cases, 439,741 European ancestry controls	23377640	2013-05-09
rs915057	14	64219489	?	SYNE2	0	2e-08	intronic	Bipolar disorder or major depressive disorder	Coleman JRI	Biol Psychiatry	164,933 European ancestry major depressive disorder cases, 20,352 European ancestry bipolar disorder cases, 439,741 European ancestry controls	23377640	2013-05-09
rs9323497	14	67406411	T	PLEK2	0	4e-09	intronic	Broad depression or major depressive disorder (recurrent)	Amare AT	Mol Psychiatry	9,240 European ancestry broad depression cases, 9,519 European ancestry broad depression controls, 51,258 European ancestry individuals, 5,303 Chinese ancestry recurrent major depressive disorder cases, 5,337 Chinese ancestry recurrent major depressive disorder controls	34045744	2021-09-30
rs1038093	15	73720068	?	CD276	5550	1e-09	intergenic	Major depressive disorder	Levey DF	Nat Neurosci	340,591 European ancestry cases, 813,676 European ancestry controls	20125088	2010-03-02
rs1038093	15	73720068	?	CD276	15363	1e-09	intergenic	Major depressive disorder	Levey DF	Nat Neurosci	340,591 European ancestry cases, 813,676 European ancestry controls	34099189	2021-09-03
rs1038093	15	73720068	?	INSYN1	5550	1e-09	intergenic	Major depressive disorder	Levey DF	Nat Neurosci	340,591 European ancestry cases, 813,676 European ancestry controls	34099189	2021-09-03
rs1038093	15	73720068	?	INSYN1	15363	1e-09	intergenic	Major depressive disorder	Levey DF	Nat Neurosci	340,591 European ancestry cases, 813,676 European ancestry controls	29317602	2018-02-01
rs1104918	15	88180481	T	NTRK3	0	6e-06	intronic	Autism spectrum disorder, attention deficit-hyperactivity disorder, bipolar disorder, major depressive disorder, and schizophrenia (combined)	Smoller JW	Lancet	6,990 European ancestry Bipolar disorder cases, 9,227 European ancestry Major depressive disorder cases, 9,379 European ancestry Schizophrenia cases, 161 European ancestry Autism spectrum disorder cases, 4,788 European ancestry Autism spectrum disorder trio cases, 840 European ancestry Attention deficit-hyperactivity disorder cases, 1,947 European ancestry Attention defcit-hyperactivity disorder …	34045744	2021-09-30
rs11858989	15	58883029	T	SLTM	0	1e-06	intronic	Schizophrenia, bipolar disorder or major depressive disorder x sex interaction (3df)	Blokland GAM	Biol Psychiatry	31,567 European ancestry schizophrenia cases,19,924 European ancestry bipolar disorder cases, 15,970 European ancestry major depressive disorder cases, 93,025 European ancestry controls	23453885	2013-06-06
rs11858989	15	58883029	T	SLTM	0	5e-06	intronic	Schizophrenia, bipolar disorder or recurrent major depressive disorder x sex interaction (3df)	Blokland GAM	Biol Psychiatry	31,567 European ancestry schizophrenia cases,19,924 European ancestry bipolar disorder cases, 5,314 European ancestry recurrent major depressive disorder cases, 78,190 European ancestry controls	23377640	2013-05-09
rs12898460	15	38694612	?	RASGRP1	1986	4e-08	intergenic	Anorexia nervosa, attention-deficit/hyperactivity disorder, autism spectrum disorder, bipolar disorder, major depression, obsessive-compulsive disorder, schizophrenia, or Tourette syndrome (pleiotropy)	Cross-Disorder Group of the Psychiatric Genomics Consortium	Cell	19,009 European ancestry ADHD cases, 3,495 European ancestry anorexia cases, 18,381 European ancestry autism cases, 20,352 European ancestry bipolar disorder cases, 130,664 European ancestry major depression cases, 2,688 European ancestry OCD cases, 33,640 European ancestry schizophrenia cases, 4,645 European ancestry Tourette's cases, 494,162 European ancestry controls	29317602	2018-02-01
rs12898460	15	38694612	?	LINC02694	1986	4e-08	intergenic	Anorexia nervosa, attention-deficit/hyperactivity disorder, autism spectrum disorder, bipolar disorder, major depression, obsessive-compulsive disorder, schizophrenia, or Tourette syndrome (pleiotropy)	Cross-Disorder Group of the Psychiatric Genomics Consortium	Cell	19,009 European ancestry ADHD cases, 3,495 European ancestry anorexia cases, 18,381 European ancestry autism cases, 20,352 European ancestry bipolar disorder cases, 130,664 European ancestry major depression cases, 2,688 European ancestry OCD cases, 33,640 European ancestry schizophrenia cases, 4,645 European ancestry Tourette's cases, 494,162 European ancestry controls	27479909	2018-08-03
rs12898878	15	48946233	T	SHC4	0	5e-06	intronic	Schizophrenia, bipolar disorder or major depressive disorder x sex interaction	Blokland GAM	Biol Psychiatry	31,567 European ancestry schizophrenia cases,19,924 European ancestry bipolar disorder cases, 15,970 European ancestry major depressive disorder cases, 93,025 European ancestry controls	33479212	2021-07-27
rs12912251	15	38694167	?	RASGRP1	2431	1e-06	intergenic	Bipolar disorder or major depressive disorder	Liu Y	Mol Psychiatry	4,387 European and unknown ancestry bipolar disorder cases, 1,695 major depressive disorder cases, 7,970 European and unknown ancestry controls	34045744	2021-09-30
rs12912251	15	38694167	?	LINC02694	2431	1e-06	intergenic	Bipolar disorder or major depressive disorder	Liu Y	Mol Psychiatry	4,387 European and unknown ancestry bipolar disorder cases, 1,695 major depressive disorder cases, 7,970 European and unknown ancestry controls	31926635	2020-08-17
rs17302045	15	58907738	T	SLTM	0	4e-06	intronic	Schizophrenia, bipolar disorder or recurrent major depressive disorder x sex interaction (3df)	Blokland GAM	Biol Psychiatry	31,567 European ancestry schizophrenia cases,19,924 European ancestry bipolar disorder cases, 5,314 European ancestry recurrent major depressive disorder cases, 78,190 European ancestry controls, 1,836 East Asian ancestry schizophrenia cases, 3,383 East Asian ancestry controls	34045744	2021-09-30
rs2414116	15	51725148	A	LYSMD2	0	3e-06	intronic	Major depressive disorder	Coleman JRI	Mol Psychiatry	29,475 European ancestry cases, 63,482 European ancestry controls	23453885	2013-06-06
rs28681284	15	78616223	?	CHRNA3	0	6e-12	intronic	Anorexia nervosa, attention-deficit/hyperactivity disorder, autism spectrum disorder, bipolar disorder, major depression, obsessive-compulsive disorder, schizophrenia, or Tourette syndrome (pleiotropy)	Cross-Disorder Group of the Psychiatric Genomics Consortium	Cell	19,009 European ancestry ADHD cases, 3,495 European ancestry anorexia cases, 18,381 European ancestry autism cases, 20,352 European ancestry bipolar disorder cases, 130,664 European ancestry major depression cases, 2,688 European ancestry OCD cases, 33,640 European ancestry schizophrenia cases, 4,645 European ancestry Tourette's cases, 494,162 European ancestry controls	23453885	2013-06-06
rs35477914	15	58905470	T	SLTM	0	9e-07	intronic	Schizophrenia, bipolar disorder or major depressive disorder x sex interaction (3df)	Blokland GAM	Biol Psychiatry	31,567 European ancestry schizophrenia cases,19,924 European ancestry bipolar disorder cases, 15,970 European ancestry major depressive disorder cases, 93,025 European ancestry controls, 1,836 East Asian ancestry schizophrenia cases, 3,383 East Asian ancestry controls	31835028	2020-02-11
rs3825992	15	88904970	T	MFGE8	0	5e-06	intronic	Major depressive disorder x sex interaction	Blokland GAM	Biol Psychiatry	15,970 European ancestry cases, 24,984 European ancestry controls	31835028	2020-02-11
rs4447398	15	42612706	?	STARD9	0	2e-08	intronic	Bipolar disorder vs major depressive disorder (ordinary least squares (OLS))	Peyrot WJ	Nat Genet	20,352 bipolar disorder cases, 170,756 major depressive disorder cases	34099189	2021-09-03
rs4776768	15	66237598	T	MEGF11	0	4e-08	intronic	Major depressive disorder (MTAG)	Yao X	Transl Psychiatry	at least 170,756 European ancestry cases, at least 329,443 European ancestry controls	34099189	2021-09-03
rs56059718	15	38544576	?	RASGRP1	0	9e-10	intronic	Major depressive disorder	Levey DF	Nat Neurosci	340,591 European ancestry cases, 813,676 European ancestry controls	31835028	2020-02-11
rs6493274	15	47384292	A	SEMA6D	0	8e-09	intronic	Major depressive disorder (MTAG)	Yao X	Transl Psychiatry	at least 170,756 European ancestry cases, at least 329,443 European ancestry controls	33479212	2021-07-27
rs7174755	15	68304789	C	ITGA11	0	9e-07	intronic	Major depressive disorder	GENDEP Investigators	Am J Psychiatry	Up to 2,256 European ancestry cases	34045744	2021-09-30
rs7174755	15	68304789	T	ITGA11	0	9e-07	intronic	Major depressive disorder	GENDEP Investigators	Am J Psychiatry	Up to 2,256 European ancestry cases	34045744	2021-09-30
rs7174755	15	68304789	C	ITGA11	0	3e-07	intronic	Major depressive disorder	GENDEP Investigators	Am J Psychiatry	Up to 2,256 European ancestry cases	34045744	2021-09-30
rs7174755	15	68304789	T	ITGA11	0	3e-07	intronic	Major depressive disorder	GENDEP Investigators	Am J Psychiatry	Up to 2,256 European ancestry cases	34045744	2021-09-30
rs74031748	15	97950924	A	LINC00923	9779	7e-06	intergenic	Major depressive disorder	Hall LS	Transl Psychiatry	6,997 European ancestry female cases, 16,172 European ancestry female controls, 3,852 European ancestry male cases, 16,034 European ancestry male controls	33479212	2021-07-27
rs74031748	15	97950924	A	ARRDC4	9779	7e-06	intergenic	Major depressive disorder	Hall LS	Transl Psychiatry	6,997 European ancestry female cases, 16,172 European ancestry female controls, 3,852 European ancestry male cases, 16,034 European ancestry male controls	33479212	2021-07-27
rs74927570	15	63510098	?	USP3	0	3e-11	intronic	Major depressive disorder	Levey DF	Nat Neurosci	340,591 European ancestry cases, 813,676 European ancestry controls	33479212	2021-07-27
rs76371172	15	31522252	G	OTUD7A	0	8e-07	intronic	Suicide attempts in major depressive disorder or bipolar disorder or schizophrenia	Mullins N	Am J Psychiatry	1,622 European ancestry attempters with major depressive disorder, 8,786 European ancestry nonattempters with major depressive disorder, 3,264 European ancestry attempters with bipolar disorder, 5,500 European ancestry nonattempters with bipolar disorder, 1,683 European ancestry attempters with schizophrenia, 2,946 European ancestry nonattempters with schizophrenia	33479212	2021-07-27
rs779	15	29564034	?	FAM189A1	0	1e-08	intronic	Major depressive disorder	Levey DF	Nat Neurosci	340,591 European ancestry cases, 813,676 European ancestry controls	33479212	2021-07-27
rs8023445	15	48900594	?	SHC4	0	2e-06	intronic	Major depressive disorder	Aragam N	J Affect Disord	1,726 cases, 1,630 controls	31926635	2020-08-17
rs8039398	15	47438673	?	SEMA6D	0	1e-08	intronic	Major depressive disorder vs ADHD (ordinary least squares (OLS))	Peyrot WJ	Nat Genet	170,756 MDD cases, 19,099 ADHD cases	23377640	2013-05-09
rs8040598	15	71565029	A	THSD4	0	1e-06	intronic	Schizophrenia, bipolar disorder or major depressive disorder x sex interaction	Blokland GAM	Biol Psychiatry	31,567 European ancestry schizophrenia cases,19,924 European ancestry bipolar disorder cases, 15,970 European ancestry major depressive disorder cases, 93,025 European ancestry controls, 1,836 East Asian ancestry schizophrenia cases, 3,383 East Asian ancestry controls	23377640	2013-05-09
rs8040598	15	71565029	G	THSD4	0	1e-06	intronic	Schizophrenia, bipolar disorder or major depressive disorder x sex interaction	Blokland GAM	Biol Psychiatry	31,567 European ancestry schizophrenia cases,19,924 European ancestry bipolar disorder cases, 15,970 European ancestry major depressive disorder cases, 93,025 European ancestry controls, 1,836 East Asian ancestry schizophrenia cases, 3,383 East Asian ancestry controls	23377640	2013-05-09
rs8040598	15	71565029	A	THSD4	0	4e-07	intronic	Schizophrenia, bipolar disorder or recurrent major depressive disorder x sex interaction	Blokland GAM	Biol Psychiatry	31,567 European ancestry schizophrenia cases,19,924 European ancestry bipolar disorder cases, 5,314 European ancestry recurrent major depressive disorder cases, 78,190 European ancestry controls, 1,836 East Asian ancestry schizophrenia cases, 3,383 East Asian ancestry controls	23377640	2013-05-09
rs8040598	15	71565029	G	THSD4	0	4e-07	intronic	Schizophrenia, bipolar disorder or recurrent major depressive disorder x sex interaction	Blokland GAM	Biol Psychiatry	31,567 European ancestry schizophrenia cases,19,924 European ancestry bipolar disorder cases, 5,314 European ancestry recurrent major depressive disorder cases, 78,190 European ancestry controls, 1,836 East Asian ancestry schizophrenia cases, 3,383 East Asian ancestry controls	31835028	2020-02-11
rs8040598	15	71565029	A	THSD4	0	5e-06	intronic	Schizophrenia, bipolar disorder or recurrent major depressive disorder x sex interaction (3df)	Blokland GAM	Biol Psychiatry	31,567 European ancestry schizophrenia cases,19,924 European ancestry bipolar disorder cases, 5,314 European ancestry recurrent major depressive disorder cases, 78,190 European ancestry controls, 1,836 East Asian ancestry schizophrenia cases, 3,383 East Asian ancestry controls	34045744	2021-09-30
rs8040598	15	71565029	G	THSD4	0	5e-06	intronic	Schizophrenia, bipolar disorder or recurrent major depressive disorder x sex interaction (3df)	Blokland GAM	Biol Psychiatry	31,567 European ancestry schizophrenia cases,19,924 European ancestry bipolar disorder cases, 5,314 European ancestry recurrent major depressive disorder cases, 78,190 European ancestry controls, 1,836 East Asian ancestry schizophrenia cases, 3,383 East Asian ancestry controls	30571770	2019-08-28
rs8040598	15	71565029	A	THSD4	0	5e-06	intronic	Schizophrenia, bipolar disorder or major depressive disorder x sex interaction (3df)	Blokland GAM	Biol Psychiatry	31,567 European ancestry schizophrenia cases,19,924 European ancestry bipolar disorder cases, 15,970 European ancestry major depressive disorder cases, 93,025 European ancestry controls, 1,836 East Asian ancestry schizophrenia cases, 3,383 East Asian ancestry controls	31835028	2020-02-11
rs8040598	15	71565029	G	THSD4	0	5e-06	intronic	Schizophrenia, bipolar disorder or major depressive disorder x sex interaction (3df)	Blokland GAM	Biol Psychiatry	31,567 European ancestry schizophrenia cases,19,924 European ancestry bipolar disorder cases, 15,970 European ancestry major depressive disorder cases, 93,025 European ancestry controls, 1,836 East Asian ancestry schizophrenia cases, 3,383 East Asian ancestry controls	34045744	2021-09-30
rs974379	15	33212866	C	FMN1	18152	8e-06	intergenic	Major depressive disorder	GENDEP Investigators	Am J Psychiatry	Up to 2,256 European ancestry cases	33686288	2021-04-27
rs974379	15	33212866	C	TMCO5B	18152	8e-06	intergenic	Major depressive disorder	GENDEP Investigators	Am J Psychiatry	Up to 2,256 European ancestry cases	24039173	2014-04-01
rs10521261	16	52266343	T	CASC22	0	3e-07	ncRNA_intronic	Major depressive disorder	Hyde CL	Nat Genet	84,847 European ancestry cases, 241,266 European ancestry controls	31969693	2020-05-21
rs11077206	16	7617330	C	RBFOX1	0	5e-10	intronic	Bipolar disorder or major depressive disorder	Coleman JRI	Biol Psychiatry	164,933 European ancestry major depressive disorder cases, 20,352 European ancestry bipolar disorder cases, 439,741 European ancestry controls	20351715	2010-04-15
rs116428372	16	539359	A	CAPN15	0	2e-07	intronic	Suicide attempts in major depressive disorder	Mullins N	Am J Psychiatry	1,622 European ancestry attempters, 8,786 European ancestry nonattempters	20351715	2010-04-15
rs11643192	16	72180377	A	PMFBP1	7927	1e-11	intergenic	Bipolar disorder or major depressive disorder	Coleman JRI	Biol Psychiatry	164,933 European ancestry major depressive disorder cases, 20,352 European ancestry bipolar disorder cases, 439,741 European ancestry controls	23453885	2013-06-06
rs11643192	16	72180377	A	LINC01572	7927	1e-11	intergenic	Bipolar disorder or major depressive disorder	Coleman JRI	Biol Psychiatry	164,933 European ancestry major depressive disorder cases, 20,352 European ancestry bipolar disorder cases, 439,741 European ancestry controls	29071344	2017-12-01
rs12443954	16	89675088	A	SPATA33	4630	1e-06	intergenic	Autism spectrum disorder, attention deficit-hyperactivity disorder, bipolar disorder, major depressive disorder, and schizophrenia (combined)	Smoller JW	Lancet	6,990 European ancestry Bipolar disorder cases, 9,227 European ancestry Major depressive disorder cases, 9,379 European ancestry Schizophrenia cases, 161 European ancestry Autism spectrum disorder cases, 4,788 European ancestry Autism spectrum disorder trio cases, 840 European ancestry Attention deficit-hyperactivity disorder cases, 1,947 European ancestry Attention defcit-hyperactivity disorder …	34099189	2021-09-03
rs12443954	16	89675088	A	CDK10	4630	1e-06	intergenic	Autism spectrum disorder, attention deficit-hyperactivity disorder, bipolar disorder, major depressive disorder, and schizophrenia (combined)	Smoller JW	Lancet	6,990 European ancestry Bipolar disorder cases, 9,227 European ancestry Major depressive disorder cases, 9,379 European ancestry Schizophrenia cases, 161 European ancestry Autism spectrum disorder cases, 4,788 European ancestry Autism spectrum disorder trio cases, 840 European ancestry Attention deficit-hyperactivity disorder cases, 1,947 European ancestry Attention defcit-hyperactivity disorder …	34045744	2021-09-30
rs12443954	16	89675088	A	CDK10	11601	1e-06	intergenic	Autism spectrum disorder, attention deficit-hyperactivity disorder, bipolar disorder, major depressive disorder, and schizophrenia (combined)	Smoller JW	Lancet	6,990 European ancestry Bipolar disorder cases, 9,227 European ancestry Major depressive disorder cases, 9,379 European ancestry Schizophrenia cases, 161 European ancestry Autism spectrum disorder cases, 4,788 European ancestry Autism spectrum disorder trio cases, 840 European ancestry Attention deficit-hyperactivity disorder cases, 1,947 European ancestry Attention defcit-hyperactivity disorder …	31926635	2020-08-17
rs12935276	16	12944866	G	SHISA9	0	5e-10	intronic	Bipolar disorder or major depressive disorder	Coleman JRI	Biol Psychiatry	164,933 European ancestry major depressive disorder cases, 20,352 European ancestry bipolar disorder cases, 439,741 European ancestry controls	33479212	2021-07-27
rs1811320	16	6074205	A	RBFOX1	0	1e-06	intronic	Major depressive disorder	Coleman JRI	Mol Psychiatry	29,475 European ancestry cases, 63,482 European ancestry controls	33686288	2021-04-27
rs212178	16	72544232	?	LINC01572	0	3e-08	ncRNA_intronic	Major depressive disorder vs ADHD (ordinary least squares (OLS))	Peyrot WJ	Nat Genet	170,756 MDD cases, 19,099 ADHD cases	29071344	2017-12-01
rs2369818	16	21602688	T	METTL9	0	3e-08	intronic	Major depressive disorder (MTAG)	Yao X	Transl Psychiatry	at least 170,756 European ancestry cases, at least 329,443 European ancestry controls	29071344	2017-12-01
rs2369818	16	21602688	?	METTL9	0	3e-08	intronic	Major depressive disorder (MTAG)	Yao X	Transl Psychiatry	at least 170,756 European ancestry cases, at least 329,443 European ancestry controls	34099189	2021-09-03
rs2369818	16	21602688	T	METTL9	0	7e-14	intronic	Major depressive disorder	Levey DF	Nat Neurosci	340,591 European ancestry cases, 813,676 European ancestry controls	34099189	2021-09-03
rs2369818	16	21602688	?	METTL9	0	7e-14	intronic	Major depressive disorder	Levey DF	Nat Neurosci	340,591 European ancestry cases, 813,676 European ancestry controls	29317602	2018-02-01
rs249954	16	23629146	A	PALB2	0	2e-06	intronic	Autism spectrum disorder, attention deficit-hyperactivity disorder, bipolar disorder, major depressive disorder, and schizophrenia (combined)	Smoller JW	Lancet	6,990 European ancestry Bipolar disorder cases, 9,227 European ancestry Major depressive disorder cases, 9,379 European ancestry Schizophrenia cases, 161 European ancestry Autism spectrum disorder cases, 4,788 European ancestry Autism spectrum disorder trio cases, 840 European ancestry Attention deficit-hyperactivity disorder cases, 1,947 European ancestry Attention defcit-hyperactivity disorder …	29317602	2018-02-01
rs3785234	16	7617390	T	RBFOX1	0	2e-08	intronic	Major depressive disorder	Li X	Neuropsychopharmacology	84,847 European ancestry cases, 241,266 European ancestry controls, 5,303 Han Chinese ancestry cases, 5,337 Han Chinese ancestry controls	31835028	2020-02-11
rs3785236	16	7617197	C	RBFOX1	0	9e-07	intronic	Major depressive disorder	Hyde CL	Nat Genet	84,847 European ancestry cases, 241,266 European ancestry controls	34099189	2021-09-03
rs3812984	16	72173898	?	PMFBP1	1448	3e-09	intergenic	Anorexia nervosa, attention-deficit/hyperactivity disorder, autism spectrum disorder, bipolar disorder, major depression, obsessive-compulsive disorder, schizophrenia, or Tourette syndrome (pleiotropy)	Cross-Disorder Group of the Psychiatric Genomics Consortium	Cell	19,009 European ancestry ADHD cases, 3,495 European ancestry anorexia cases, 18,381 European ancestry autism cases, 20,352 European ancestry bipolar disorder cases, 130,664 European ancestry major depression cases, 2,688 European ancestry OCD cases, 33,640 European ancestry schizophrenia cases, 4,645 European ancestry Tourette's cases, 494,162 European ancestry controls	34099189	2021-09-03
rs3812984	16	72173898	?	LINC01572	1448	3e-09	intergenic	Anorexia nervosa, attention-deficit/hyperactivity disorder, autism spectrum disorder, bipolar disorder, major depression, obsessive-compulsive disorder, schizophrenia, or Tourette syndrome (pleiotropy)	Cross-Disorder Group of the Psychiatric Genomics Consortium	Cell	19,009 European ancestry ADHD cases, 3,495 European ancestry anorexia cases, 18,381 European ancestry autism cases, 20,352 European ancestry bipolar disorder cases, 130,664 European ancestry major depression cases, 2,688 European ancestry OCD cases, 33,640 European ancestry schizophrenia cases, 4,645 European ancestry Tourette's cases, 494,162 European ancestry controls	34099189	2021-09-03
rs4783107	16	84962841	T	CRISPLD2	11334	2e-06	intergenic	Stress sensitivity (neuroticism score x major depressive disorder status interaction)	Arnau-Soler A	PLoS One	7,834 European ancestry cases, 15,258 European ancestry controls	34099189	2021-09-03
rs4783107	16	84962841	T	ZDHHC7	11334	2e-06	intergenic	Stress sensitivity (neuroticism score x major depressive disorder status interaction)	Arnau-Soler A	PLoS One	7,834 European ancestry cases, 15,258 European ancestry controls	31164008	2019-07-12
rs56858262	16	78331095	A	WWOX	0	7e-06	intronic	Major depressive disorder x sex interaction	Blokland GAM	Biol Psychiatry	15,970 European ancestry cases, 24,984 European ancestry controls	31164008	2019-07-12
rs71379627	16	21610646	T	METTL9	0	6e-06	intronic	Schizophrenia, bipolar disorder or recurrent major depressive disorder	Blokland GAM	Biol Psychiatry	11,361 European ancestry schizophrenia female cases, 20,206 European ancestry schizophrenia male cases, 11,897 European ancestry bipolar disorder female cases, 8,027 European ancestry bipolar disorder male cases, 3,833 European ancestry recurrent major depressive disorder female cases, 1,481 recurrent major depressive disorder male cases, 38,937 European ancestry female controls, 29,714 European …	34045744	2021-09-30
rs71379627	16	21610646	T	METTL9	0	6e-06	intronic	Schizophrenia, bipolar disorder or recurrent major depressive disorder	Blokland GAM	Biol Psychiatry	11,361 European ancestry schizophrenia female cases, 20,206 European ancestry schizophrenia male cases, 11,897 European ancestry bipolar disorder female cases, 8,027 European ancestry bipolar disorder male cases, 3,833 European ancestry recurrent major depressive disorder female cases, 1,481 recurrent major depressive disorder male cases, 38,937 European ancestry female controls, 29,714 European …	34099189	2021-09-03
rs7193263	16	6265879	?	RBFOX1	0	6e-11	intronic	Anorexia nervosa, attention-deficit/hyperactivity disorder, autism spectrum disorder, bipolar disorder, major depression, obsessive-compulsive disorder, schizophrenia, or Tourette syndrome (pleiotropy)	Cross-Disorder Group of the Psychiatric Genomics Consortium	Cell	19,009 European ancestry ADHD cases, 3,495 European ancestry anorexia cases, 18,381 European ancestry autism cases, 20,352 European ancestry bipolar disorder cases, 130,664 European ancestry major depression cases, 2,688 European ancestry OCD cases, 33,640 European ancestry schizophrenia cases, 4,645 European ancestry Tourette's cases, 494,162 European ancestry controls	34099189	2021-09-03
rs7193263	16	6265879	?	RBFOX1	0	2e-11	intronic	Major depressive disorder	Levey DF	Nat Neurosci	340,591 European ancestry cases, 813,676 European ancestry controls	29317602	2018-02-01
rs7199110	16	78756868	A	WWOX	0	5e-06	intronic	Stress sensitivity (neuroticism score x major depressive disorder status interaction)	Arnau-Soler A	PLoS One	9,844 European ancestry cases, 20,403 European ancestry controls	29317602	2018-02-01
rs7200826	16	12972976	?	SHISA9	0	1e-08	intronic	Anorexia nervosa, attention-deficit/hyperactivity disorder, autism spectrum disorder, bipolar disorder, major depression, obsessive-compulsive disorder, schizophrenia, or Tourette syndrome (pleiotropy)	Cross-Disorder Group of the Psychiatric Genomics Consortium	Cell	19,009 European ancestry ADHD cases, 3,495 European ancestry anorexia cases, 18,381 European ancestry autism cases, 20,352 European ancestry bipolar disorder cases, 130,664 European ancestry major depression cases, 2,688 European ancestry OCD cases, 33,640 European ancestry schizophrenia cases, 4,645 European ancestry Tourette's cases, 494,162 European ancestry controls	29317602	2018-02-01
rs7200826	16	12972976	?	SHISA9	0	9e-15	intronic	Major depressive disorder	Levey DF	Nat Neurosci	340,591 European ancestry cases, 813,676 European ancestry controls	31926635	2020-08-17
rs73577700	16	80246864	T	LOC102724084	0	3e-06	ncRNA_intronic	Suicide attempts in major depressive disorder or bipolar disorder or schizophrenia	Mullins N	Am J Psychiatry	1,622 European ancestry attempters with major depressive disorder, 8,786 European ancestry nonattempters with major depressive disorder, 3,264 European ancestry attempters with bipolar disorder, 5,500 European ancestry nonattempters with bipolar disorder, 1,683 European ancestry attempters with schizophrenia, 2,946 European ancestry nonattempters with schizophrenia	34045744	2021-09-30
rs74002781	16	2096287	T	PKD1	0	7e-06	intronic	Major depressive disorder	Hall LS	Transl Psychiatry	6,997 European ancestry female cases, 16,172 European ancestry female controls, 3,852 European ancestry male cases, 16,034 European ancestry male controls	27777418	2018-04-30
rs79970796	16	53905682	A	FTO	0	8e-06	intronic	Schizophrenia, bipolar disorder or major depressive disorder	Blokland GAM	Biol Psychiatry	11,361 European ancestry schizophrenia female cases, 20,206 European ancestry schizophrenia male cases, 11,897 European ancestry bipolar disorder female cases, 8,027 European ancestry bipolar disorder male cases, 10,865 European ancestry major depressive disorder female cases, 5,105 major depressive disorder male cases, 46,410 European ancestry female controls, 46,615 European ancestry male contr…	34045744	2021-09-30
rs79970796	16	53905682	A	FTO	0	8e-06	intronic	Schizophrenia, bipolar disorder or major depressive disorder	Blokland GAM	Biol Psychiatry	11,361 European ancestry schizophrenia female cases, 20,206 European ancestry schizophrenia male cases, 11,897 European ancestry bipolar disorder female cases, 8,027 European ancestry bipolar disorder male cases, 10,865 European ancestry major depressive disorder female cases, 5,105 major depressive disorder male cases, 46,410 European ancestry female controls, 46,615 European ancestry male contr…	34099189	2021-09-03
rs8050755	16	2069186	T	TSC2	0	9e-06	intronic	Major depressive disorder	Hall LS	Transl Psychiatry	6,997 European ancestry female cases, 16,172 European ancestry female controls, 3,852 European ancestry male cases, 16,034 European ancestry male controls	31835028	2020-02-11
rs8054556	16	29946895	?	KCTD13	15184	4e-11	intergenic	Anorexia nervosa, attention-deficit/hyperactivity disorder, autism spectrum disorder, bipolar disorder, major depression, obsessive-compulsive disorder, schizophrenia, or Tourette syndrome (pleiotropy)	Cross-Disorder Group of the Psychiatric Genomics Consortium	Cell	19,009 European ancestry ADHD cases, 3,495 European ancestry anorexia cases, 18,381 European ancestry autism cases, 20,352 European ancestry bipolar disorder cases, 130,664 European ancestry major depression cases, 2,688 European ancestry OCD cases, 33,640 European ancestry schizophrenia cases, 4,645 European ancestry Tourette's cases, 494,162 European ancestry controls	34099189	2021-09-03
rs8054556	16	29946895	?	TMEM219	15184	4e-11	intergenic	Anorexia nervosa, attention-deficit/hyperactivity disorder, autism spectrum disorder, bipolar disorder, major depression, obsessive-compulsive disorder, schizophrenia, or Tourette syndrome (pleiotropy)	Cross-Disorder Group of the Psychiatric Genomics Consortium	Cell	19,009 European ancestry ADHD cases, 3,495 European ancestry anorexia cases, 18,381 European ancestry autism cases, 20,352 European ancestry bipolar disorder cases, 130,664 European ancestry major depression cases, 2,688 European ancestry OCD cases, 33,640 European ancestry schizophrenia cases, 4,645 European ancestry Tourette's cases, 494,162 European ancestry controls	34099189	2021-09-03
rs8058295	16	9817529	A	GRIN2A	0	7e-06	intronic	Autism spectrum disorder, attention deficit-hyperactivity disorder, bipolar disorder, major depressive disorder, and schizophrenia (combined)	Smoller JW	Lancet	6,990 European ancestry Bipolar disorder cases, 9,227 European ancestry Major depressive disorder cases, 9,379 European ancestry Schizophrenia cases, 161 European ancestry Autism spectrum disorder cases, 4,788 European ancestry Autism spectrum disorder trio cases, 840 European ancestry Attention deficit-hyperactivity disorder cases, 1,947 European ancestry Attention defcit-hyperactivity disorder …	29662059	2018-07-19
rs8058677	16	61934401	?	CDH8	0	4e-08	intronic	Major depressive disorder vs ADHD (ordinary least squares (OLS))	Peyrot WJ	Nat Genet	170,756 MDD cases, 19,099 ADHD cases	34045744	2021-09-30
rs8063603	16	6260644	G	RBFOX1	0	5e-11	intronic	Bipolar disorder or major depressive disorder	Coleman JRI	Biol Psychiatry	164,933 European ancestry major depressive disorder cases, 20,352 European ancestry bipolar disorder cases, 439,741 European ancestry controls	34045744	2021-09-30
rs9646303	16	87428363	?	ZCCHC14	0	5e-06	intronic	Major depressive disorder	Sullivan PF	Mol Psychiatry	9,240 European ancestry cases, 9,519 European ancestry controls	34045744	2021-09-30
rs9922678	16	9852462	?	GRIN2A	0	3e-10	intronic	Anorexia nervosa, attention-deficit/hyperactivity disorder, autism spectrum disorder, bipolar disorder, major depression, obsessive-compulsive disorder, schizophrenia, or Tourette syndrome (pleiotropy)	Cross-Disorder Group of the Psychiatric Genomics Consortium	Cell	19,009 European ancestry ADHD cases, 3,495 European ancestry anorexia cases, 18,381 European ancestry autism cases, 20,352 European ancestry bipolar disorder cases, 130,664 European ancestry major depression cases, 2,688 European ancestry OCD cases, 33,640 European ancestry schizophrenia cases, 4,645 European ancestry Tourette's cases, 494,162 European ancestry controls	24039173	2014-04-01
rs11658257	17	18053145	?	GID4	0	2e-08	intronic	Anorexia nervosa, attention-deficit/hyperactivity disorder, autism spectrum disorder, bipolar disorder, major depression, obsessive-compulsive disorder, schizophrenia, or Tourette syndrome (pleiotropy)	Cross-Disorder Group of the Psychiatric Genomics Consortium	Cell	19,009 European ancestry ADHD cases, 3,495 European ancestry anorexia cases, 18,381 European ancestry autism cases, 20,352 European ancestry bipolar disorder cases, 130,664 European ancestry major depression cases, 2,688 European ancestry OCD cases, 33,640 European ancestry schizophrenia cases, 4,645 European ancestry Tourette's cases, 494,162 European ancestry controls	24039173	2014-04-01
rs139414355	17	41993935	T	DNAJC7	0	7e-06	intronic	Schizophrenia, bipolar disorder or major depressive disorder x sex interaction (3df)	Blokland GAM	Biol Psychiatry	31,567 European ancestry schizophrenia cases,19,924 European ancestry bipolar disorder cases, 15,970 European ancestry major depressive disorder cases, 93,025 European ancestry controls	34099189	2021-09-03
rs139414355	17	41993935	T	DNAJC7	0	3e-06	intronic	Major depressive disorder x sex interaction	Blokland GAM	Biol Psychiatry	15,970 European ancestry cases, 24,984 European ancestry controls	33479212	2021-07-27
rs139414355	17	41993935	T	DNAJC7	0	7e-06	intronic	Schizophrenia, bipolar disorder or major depressive disorder x sex interaction (3df)	Blokland GAM	Biol Psychiatry	31,567 European ancestry schizophrenia cases,19,924 European ancestry bipolar disorder cases, 15,970 European ancestry major depressive disorder cases, 93,025 European ancestry controls, 1,836 East Asian ancestry schizophrenia cases, 3,383 East Asian ancestry controls	31926635	2020-08-17
rs142029931	17	42691962	?	CNTNAP1	0	1e-06	exonic	Major depressive disorder	Wong ML	Mol Psychiatry	203 Mexican American cases, 196 Mexican American controls	31926635	2020-08-17
rs143452812	17	41774233	C	JUP	0	9e-06	intronic	Major depressive disorder x sex interaction	Blokland GAM	Biol Psychiatry	15,970 European ancestry cases, 24,984 European ancestry controls	31926635	2020-08-17
rs147515485	17	42030081	T	ZNF385C	0	5e-07	intronic	Major depressive disorder x sex interaction	Blokland GAM	Biol Psychiatry	15,970 European ancestry cases, 24,984 European ancestry controls	31926635	2020-08-17
rs147515485	17	42030081	T	ZNF385C	0	2e-06	intronic	Schizophrenia, bipolar disorder or major depressive disorder x sex interaction (3df)	Blokland GAM	Biol Psychiatry	31,567 European ancestry schizophrenia cases,19,924 European ancestry bipolar disorder cases, 15,970 European ancestry major depressive disorder cases, 93,025 European ancestry controls, 1,836 East Asian ancestry schizophrenia cases, 3,383 East Asian ancestry controls	34045744	2021-09-30
rs147515485	17	42030081	T	ZNF385C	0	2e-06	intronic	Schizophrenia, bipolar disorder or major depressive disorder x sex interaction (3df)	Blokland GAM	Biol Psychiatry	31,567 European ancestry schizophrenia cases,19,924 European ancestry bipolar disorder cases, 15,970 European ancestry major depressive disorder cases, 93,025 European ancestry controls	34045744	2021-09-30
rs150952348	17	75828078	?	UNC13D	0	7e-07	exonic	Major depressive disorder	Wong ML	Mol Psychiatry	203 Mexican American cases, 196 Mexican American controls	34045744	2021-09-30
rs1830052	17	64224559	T	TEX2	0	3e-06	intronic	Schizophrenia, bipolar disorder or major depressive disorder	Blokland GAM	Biol Psychiatry	11,361 European ancestry schizophrenia female cases, 20,206 European ancestry schizophrenia male cases, 11,897 European ancestry bipolar disorder female cases, 8,027 European ancestry bipolar disorder male cases, 10,865 European ancestry major depressive disorder female cases, 5,105 major depressive disorder male cases, 46,410 European ancestry female controls, 46,615 European ancestry male contr…	34045744	2021-09-30
rs200897153	17	82082645	?	FASN	0	2e-06	exonic	Major depressive disorder	Wong ML	Mol Psychiatry	203 Mexican American cases, 196 Mexican American controls	31164008	2019-07-12
rs2585399	17	8151441	?	PER1	0	4e-09	intronic	Major depressive disorder	Levey DF	Nat Neurosci	340,591 European ancestry cases, 813,676 European ancestry controls	21621269	2011-06-14
rs35864932	17	80308082	C	RNF213	0	4e-06	intronic	Major depressive disorder	Coleman JRI	Mol Psychiatry	29,475 European ancestry cases, 63,482 European ancestry controls	21621269	2011-06-14
rs3744550	17	10303278	?	MYH13	0	4e-06	exonic	Major depressive disorder	Wong ML	Mol Psychiatry	203 Mexican American cases, 196 Mexican American controls	23453885	2013-06-06
rs387627	17	33214699	?	ASIC2	0	2e-09	intronic	Major depressive disorder	Levey DF	Nat Neurosci	340,591 European ancestry cases, 813,676 European ancestry controls	23453885	2013-06-06
rs4796827	17	78637883	A	SCAT1	5826	2e-06	intergenic	Anxiety and major depressive disorder	Schosser A	World J Biol Psychiatry	1,080 European ancestry cases, 1,588 European ancestry controls	31969693	2020-05-21
rs4796827	17	78637883	A	CYTH1	5826	2e-06	intergenic	Anxiety and major depressive disorder	Schosser A	World J Biol Psychiatry	1,080 European ancestry cases, 1,588 European ancestry controls	31969693	2020-05-21
rs4968711	17	64257715	T	TEX2	0	4e-06	intronic	Schizophrenia, bipolar disorder or major depressive disorder	Blokland GAM	Biol Psychiatry	11,361 European ancestry schizophrenia female cases, 20,206 European ancestry schizophrenia male cases, 11,897 European ancestry bipolar disorder female cases, 8,027 European ancestry bipolar disorder male cases, 10,865 European ancestry major depressive disorder female cases, 5,105 major depressive disorder male cases, 46,410 European ancestry female controls, 46,615 European ancestry male contr…	31969693	2020-05-21
rs4968712	17	64278748	A	TEX2	15488	1e-06	intergenic	Schizophrenia, bipolar disorder or major depressive disorder	Blokland GAM	Biol Psychiatry	11,361 European ancestry schizophrenia female cases, 20,206 European ancestry schizophrenia male cases, 11,897 European ancestry bipolar disorder female cases, 8,027 European ancestry bipolar disorder male cases, 10,865 European ancestry major depressive disorder female cases, 5,105 major depressive disorder male cases, 46,410 European ancestry female controls, 46,615 European ancestry male contr…	31969693	2020-05-21
rs4968712	17	64278748	A	PECAM1	15488	1e-06	intergenic	Schizophrenia, bipolar disorder or major depressive disorder	Blokland GAM	Biol Psychiatry	11,361 European ancestry schizophrenia female cases, 20,206 European ancestry schizophrenia male cases, 11,897 European ancestry bipolar disorder female cases, 8,027 European ancestry bipolar disorder male cases, 10,865 European ancestry major depressive disorder female cases, 5,105 major depressive disorder male cases, 46,410 European ancestry female controls, 46,615 European ancestry male contr…	34099189	2021-09-03
rs55637058	17	4278341	A	UBE2G1	0	5e-06	intronic	Schizophrenia, bipolar disorder or major depressive disorder x sex interaction	Blokland GAM	Biol Psychiatry	31,567 European ancestry schizophrenia cases,19,924 European ancestry bipolar disorder cases, 15,970 European ancestry major depressive disorder cases, 93,025 European ancestry controls, 1,836 East Asian ancestry schizophrenia cases, 3,383 East Asian ancestry controls	34045744	2021-09-30
rs7221595	17	4104300	?	ZZEF1	0	5e-06	intronic	Functional impairment in major depressive disorder, bipolar disorder and schizophrenia	McGrath LM	Am J Med Genet B Neuropsychiatr Genet	2,246 European ancestry individuals	23453885	2013-06-06
rs7222143	17	58349957	A	TSPOAP1-AS1	0	7e-06	ncRNA_intronic	Major depressive disorder	Coleman JRI	Mol Psychiatry	29,475 European ancestry cases, 63,482 European ancestry controls	31835028	2020-02-11
rs75581564	17	29036732	A	SEZ6	6409	2e-10	intergenic	Bipolar disorder or major depressive disorder	Coleman JRI	Biol Psychiatry	164,933 European ancestry major depressive disorder cases, 20,352 European ancestry bipolar disorder cases, 439,741 European ancestry controls	30571770	2019-08-28
rs75581564	17	29036732	A	PIPOX	6409	2e-10	intergenic	Bipolar disorder or major depressive disorder	Coleman JRI	Biol Psychiatry	164,933 European ancestry major depressive disorder cases, 20,352 European ancestry bipolar disorder cases, 439,741 European ancestry controls	34045744	2021-09-30
rs75581564	17	29036732	?	SEZ6	6409	2e-10	intergenic	Bipolar disorder or major depressive disorder	Coleman JRI	Biol Psychiatry	164,933 European ancestry major depressive disorder cases, 20,352 European ancestry bipolar disorder cases, 439,741 European ancestry controls	31835028	2020-02-11
rs75581564	17	29036732	?	PIPOX	6409	2e-10	intergenic	Bipolar disorder or major depressive disorder	Coleman JRI	Biol Psychiatry	164,933 European ancestry major depressive disorder cases, 20,352 European ancestry bipolar disorder cases, 439,741 European ancestry controls	34099189	2021-09-03
rs75581564	17	29036732	A	SEZ6	6409	7e-10	intergenic	Major depressive disorder	Levey DF	Nat Neurosci	340,591 European ancestry cases, 813,676 European ancestry controls	34099189	2021-09-03
rs75581564	17	29036732	A	PIPOX	6409	7e-10	intergenic	Major depressive disorder	Levey DF	Nat Neurosci	340,591 European ancestry cases, 813,676 European ancestry controls	31164008	2019-07-12
rs75581564	17	29036732	?	SEZ6	6409	7e-10	intergenic	Major depressive disorder	Levey DF	Nat Neurosci	340,591 European ancestry cases, 813,676 European ancestry controls	27519822	2017-01-24
rs75581564	17	29036732	?	PIPOX	6409	7e-10	intergenic	Major depressive disorder	Levey DF	Nat Neurosci	340,591 European ancestry cases, 813,676 European ancestry controls	27519822	2017-01-24
rs77135925	17	29168251	?	MYO18A	0	8e-09	intronic	Anorexia nervosa, attention-deficit/hyperactivity disorder, autism spectrum disorder, bipolar disorder, major depression, obsessive-compulsive disorder, schizophrenia, or Tourette syndrome (pleiotropy)	Cross-Disorder Group of the Psychiatric Genomics Consortium	Cell	19,009 European ancestry ADHD cases, 3,495 European ancestry anorexia cases, 18,381 European ancestry autism cases, 20,352 European ancestry bipolar disorder cases, 130,664 European ancestry major depression cases, 2,688 European ancestry OCD cases, 33,640 European ancestry schizophrenia cases, 4,645 European ancestry Tourette's cases, 494,162 European ancestry controls	27519822	2017-01-24
rs8066384	17	80651956	?	RPTOR	0	3e-08	intronic	Anorexia nervosa, attention-deficit/hyperactivity disorder, autism spectrum disorder, bipolar disorder, major depression, obsessive-compulsive disorder, schizophrenia, or Tourette syndrome (pleiotropy)	Cross-Disorder Group of the Psychiatric Genomics Consortium	Cell	19,009 European ancestry ADHD cases, 3,495 European ancestry anorexia cases, 18,381 European ancestry autism cases, 20,352 European ancestry bipolar disorder cases, 130,664 European ancestry major depression cases, 2,688 European ancestry OCD cases, 33,640 European ancestry schizophrenia cases, 4,645 European ancestry Tourette's cases, 494,162 European ancestry controls	27519822	2017-01-24
rs8066520	17	29049573	G	PIPOX	0	4e-06	intronic	Major depressive disorder	Hyde CL	Nat Genet	84,847 European ancestry cases, 241,266 European ancestry controls	21042317	2011-01-04
rs9907361	17	3820043	T	NCBP3	0	7e-06	intronic	Schizophrenia, bipolar disorder or recurrent major depressive disorder x sex interaction (3df)	Blokland GAM	Biol Psychiatry	31,567 European ancestry schizophrenia cases,19,924 European ancestry bipolar disorder cases, 5,314 European ancestry recurrent major depressive disorder cases, 78,190 European ancestry controls, 1,836 East Asian ancestry schizophrenia cases, 3,383 East Asian ancestry controls	21042317	2011-01-04
rs9907361	17	3820043	T	NCBP3	0	1e-06	intronic	Schizophrenia, bipolar disorder or major depressive disorder x sex interaction	Blokland GAM	Biol Psychiatry	31,567 European ancestry schizophrenia cases,19,924 European ancestry bipolar disorder cases, 15,970 European ancestry major depressive disorder cases, 93,025 European ancestry controls	21042317	2011-01-04
rs9907361	17	3820043	T	NCBP3	0	7e-07	intronic	Schizophrenia, bipolar disorder or recurrent major depressive disorder x sex interaction	Blokland GAM	Biol Psychiatry	31,567 European ancestry schizophrenia cases,19,924 European ancestry bipolar disorder cases, 5,314 European ancestry recurrent major depressive disorder cases, 78,190 European ancestry controls	21042317	2011-01-04
rs9907361	17	3820043	T	NCBP3	0	2e-06	intronic	Schizophrenia, bipolar disorder or recurrent major depressive disorder	Blokland GAM	Biol Psychiatry	11,361 European ancestry schizophrenia female cases, 20,206 European ancestry schizophrenia male cases, 11,897 European ancestry bipolar disorder female cases, 8,027 European ancestry bipolar disorder male cases, 3,833 European ancestry recurrent major depressive disorder female cases, 1,481 recurrent major depressive disorder male cases, 38,937 European ancestry female controls, 29,714 European …	31926635	2020-08-17
rs9907361	17	3820043	T	NCBP3	0	1e-06	intronic	Schizophrenia, bipolar disorder or major depressive disorder x sex interaction	Blokland GAM	Biol Psychiatry	31,567 European ancestry schizophrenia cases,19,924 European ancestry bipolar disorder cases, 15,970 European ancestry major depressive disorder cases, 93,025 European ancestry controls, 1,836 East Asian ancestry schizophrenia cases, 3,383 East Asian ancestry controls	31926635	2020-08-17
rs9907361	17	3820043	T	NCBP3	0	7e-07	intronic	Schizophrenia, bipolar disorder or recurrent major depressive disorder x sex interaction	Blokland GAM	Biol Psychiatry	31,567 European ancestry schizophrenia cases,19,924 European ancestry bipolar disorder cases, 5,314 European ancestry recurrent major depressive disorder cases, 78,190 European ancestry controls, 1,836 East Asian ancestry schizophrenia cases, 3,383 East Asian ancestry controls	31926635	2020-08-17
rs9907361	17	3820043	T	NCBP3	0	7e-06	intronic	Schizophrenia, bipolar disorder or recurrent major depressive disorder x sex interaction (3df)	Blokland GAM	Biol Psychiatry	31,567 European ancestry schizophrenia cases,19,924 European ancestry bipolar disorder cases, 5,314 European ancestry recurrent major depressive disorder cases, 78,190 European ancestry controls	31164008	2019-07-12
rs9907361	17	3820043	T	NCBP3	0	2e-06	intronic	Schizophrenia, bipolar disorder or recurrent major depressive disorder	Blokland GAM	Biol Psychiatry	11,361 European ancestry schizophrenia female cases, 20,206 European ancestry schizophrenia male cases, 11,897 European ancestry bipolar disorder female cases, 8,027 European ancestry bipolar disorder male cases, 3,833 European ancestry recurrent major depressive disorder female cases, 1,481 recurrent major depressive disorder male cases, 38,937 European ancestry female controls, 29,714 European …	31835028	2020-02-11
rs10460050	18	33833707	T	ASXL3	17393	9e-06	intergenic	Major depressive disorder	Coleman JRI	Mol Psychiatry	29,475 European ancestry cases, 63,482 European ancestry controls	20673876	2010-09-10
rs10460050	18	33833707	T	NOL4	17393	9e-06	intergenic	Major depressive disorder	Coleman JRI	Mol Psychiatry	29,475 European ancestry cases, 63,482 European ancestry controls	20673876	2010-09-10
rs11152166	18	59647575	?	CCBE1	0	3e-06	intronic	Major depressive disorder	Power RA	Am J Med Genet B Neuropsychiatr Genet	805 European ancestry cases, 805 European ancestry controls	23377640	2013-05-09
rs11152369	18	55399097	A	TCF4	0	2e-07	intronic	Autism spectrum disorder, attention deficit-hyperactivity disorder, bipolar disorder, major depressive disorder, and schizophrenia (combined)	Smoller JW	Lancet	6,990 European ancestry Bipolar disorder cases, 9,227 European ancestry Major depressive disorder cases, 9,379 European ancestry Schizophrenia cases, 161 European ancestry Autism spectrum disorder cases, 4,788 European ancestry Autism spectrum disorder trio cases, 840 European ancestry Attention deficit-hyperactivity disorder cases, 1,947 European ancestry Attention defcit-hyperactivity disorder …	23377640	2013-05-09
rs11663393	18	53088362	A	DCC	0	2e-10	intronic	Bipolar disorder or major depressive disorder	Coleman JRI	Biol Psychiatry	164,933 European ancestry major depressive disorder cases, 20,352 European ancestry bipolar disorder cases, 439,741 European ancestry controls	34099189	2021-09-03
rs11665070	18	37572600	A	CELF4	6802	3e-10	intergenic	Major depressive disorder (MTAG)	Yao X	Transl Psychiatry	at least 170,756 European ancestry cases, at least 329,443 European ancestry controls	34099189	2021-09-03
rs11665070	18	37572600	A	MIR4318	6802	3e-10	intergenic	Major depressive disorder (MTAG)	Yao X	Transl Psychiatry	at least 170,756 European ancestry cases, at least 329,443 European ancestry controls	34099189	2021-09-03
rs12457996	18	43292308	T	SYT4	14818	6e-06	intergenic	Major depressive disorder	Wray NR	Mol Psychiatry	2,431 European ancestry cases, 3,673 European ancestry controls	34099189	2021-09-03
rs12457996	18	43292308	T	LINC01478	14818	6e-06	intergenic	Major depressive disorder	Wray NR	Mol Psychiatry	2,431 European ancestry cases, 3,673 European ancestry controls	31926635	2020-08-17
rs12967143	18	55431781	?	TCF4	0	2e-17	intronic	Major depressive disorder	Levey DF	Nat Neurosci	340,591 European ancestry cases, 813,676 European ancestry controls	31926635	2020-08-17
rs12967855	18	37558282	?	CELF4	0	3e-17	intronic	Major depressive disorder	Levey DF	Nat Neurosci	340,591 European ancestry cases, 813,676 European ancestry controls	31835028	2020-02-11
rs1367635	18	53335039	T	DCC	0	2e-11	intronic	Major depressive disorder (MTAG)	Yao X	Transl Psychiatry	at least 170,756 European ancestry cases, at least 329,443 European ancestry controls	34045744	2021-09-30
rs1382119	18	55792674	T	LINC01415	10949	1e-08	intergenic	Major depressive disorder (MTAG)	Yao X	Transl Psychiatry	at least 170,756 European ancestry cases, at least 329,443 European ancestry controls	23453885	2013-06-06
rs1382119	18	55792674	T	LINC01416	10949	1e-08	intergenic	Major depressive disorder (MTAG)	Yao X	Transl Psychiatry	at least 170,756 European ancestry cases, at least 329,443 European ancestry controls	34099189	2021-09-03
rs144158419	18	55887502	?	LINC01416	0	7e-09	ncRNA_intronic	Anorexia nervosa, attention-deficit/hyperactivity disorder, autism spectrum disorder, bipolar disorder, major depression, obsessive-compulsive disorder, schizophrenia, or Tourette syndrome (pleiotropy)	Cross-Disorder Group of the Psychiatric Genomics Consortium	Cell	19,009 European ancestry ADHD cases, 3,495 European ancestry anorexia cases, 18,381 European ancestry autism cases, 20,352 European ancestry bipolar disorder cases, 130,664 European ancestry major depression cases, 2,688 European ancestry OCD cases, 33,640 European ancestry schizophrenia cases, 4,645 European ancestry Tourette's cases, 494,162 European ancestry controls	34045744	2021-09-30
rs1452787	18	55539976	?	TCF4	0	2e-12	intronic	Major depressive disorder	Levey DF	Nat Neurosci	340,591 European ancestry cases, 813,676 European ancestry controls	27777418	2018-04-30
rs17077540	18	67618042	G	LOC643542	0	2e-07	ncRNA_intronic	Major depressive disorder	Shi J	Mol Psychiatry	1,020 European ancestry cases, 1,636 European ancestry controls	31835028	2020-02-11
rs1792737	18	56179136	C	LOC642484	0	2e-06	ncRNA_intronic	Recurrent major depressive disorder	Hall LS	Transl Psychiatry	7,345 European ancestry female cases, 32,211 European ancestry female controls	29317602	2018-02-01
rs1833288	18	54850675	A	RAB27B	0	5e-08	intronic	Bipolar disorder or major depressive disorder	Coleman JRI	Biol Psychiatry	164,933 European ancestry major depressive disorder cases, 20,352 European ancestry bipolar disorder cases, 439,741 European ancestry controls	34045744	2021-09-30
rs1944982	18	59544794	A	CCBE1	0	7e-06	intronic	Schizophrenia, bipolar disorder or major depressive disorder	Blokland GAM	Biol Psychiatry	11,361 European ancestry schizophrenia female cases, 20,206 European ancestry schizophrenia male cases, 11,897 European ancestry bipolar disorder female cases, 8,027 European ancestry bipolar disorder male cases, 10,865 European ancestry major depressive disorder female cases, 5,105 major depressive disorder male cases, 46,410 European ancestry female controls, 46,615 European ancestry male contr…	23453885	2013-06-06
rs2163544	18	39305111	C	MIR924HG	0	2e-06	ncRNA_intronic	Major depressive disorder	Hyde CL	Nat Genet	84,847 European ancestry cases, 241,266 European ancestry controls	27777418	2018-04-30
rs264272	18	10923810	T	PIEZO2	0	4e-06	intronic	Major depressive disorder	GENDEP Investigators	Am J Psychiatry	Up to 2,256 European ancestry cases	31969693	2020-05-21
rs264272	18	10923810	G	PIEZO2	0	4e-06	intronic	Major depressive disorder	GENDEP Investigators	Am J Psychiatry	Up to 2,256 European ancestry cases	34099189	2021-09-03
rs264272	18	10923810	T	PIEZO2	0	3e-06	intronic	Major depressive disorder	GENDEP Investigators	Am J Psychiatry	Up to 2,256 European ancestry cases	24047446	2014-08-08
rs264272	18	10923810	G	PIEZO2	0	3e-06	intronic	Major depressive disorder	GENDEP Investigators	Am J Psychiatry	Up to 2,256 European ancestry cases	31926635	2020-08-17
rs2924329	18	55468663	A	TCF4-AS1	0	2e-12	ncRNA_intronic	Major depressive disorder (MTAG)	Yao X	Transl Psychiatry	at least 170,756 European ancestry cases, at least 329,443 European ancestry controls	34099189	2021-09-03
rs4534926	18	33769108	C	ASXL3	17914	9e-09	intergenic	Bipolar disorder or major depressive disorder	Coleman JRI	Biol Psychiatry	164,933 European ancestry major depressive disorder cases, 20,352 European ancestry bipolar disorder cases, 439,741 European ancestry controls	34099189	2021-09-03
rs4534926	18	33769108	C	NOL4	17914	9e-09	intergenic	Bipolar disorder or major depressive disorder	Coleman JRI	Biol Psychiatry	164,933 European ancestry major depressive disorder cases, 20,352 European ancestry bipolar disorder cases, 439,741 European ancestry controls	34099189	2021-09-03
rs4632195	18	53220378	?	DCC	0	6e-18	intronic	Major depressive disorder	Levey DF	Nat Neurosci	340,591 European ancestry cases, 813,676 European ancestry controls	23453885	2013-06-06
rs58243949	18	54842602	?	RAB27B	0	4e-12	intronic	Major depressive disorder	Levey DF	Nat Neurosci	340,591 European ancestry cases, 813,676 European ancestry controls	29317602	2018-02-01
rs62099069	18	39303773	T	MIR924HG	0	1e-09	ncRNA_intronic	Bipolar disorder or major depressive disorder	Coleman JRI	Biol Psychiatry	164,933 European ancestry major depressive disorder cases, 20,352 European ancestry bipolar disorder cases, 439,741 European ancestry controls	29071344	2017-12-01
rs7226677	18	278796	?	THOC1	10749	4e-06	intergenic	Bipolar disorder or major depressive disorder	Liu Y	Mol Psychiatry	4,387 European and unknown ancestry bipolar disorder cases, 1,695 major depressive disorder cases, 7,970 European and unknown ancestry controls	23453885	2013-06-06
rs7226677	18	278796	?	COLEC12	10749	4e-06	intergenic	Bipolar disorder or major depressive disorder	Liu Y	Mol Psychiatry	4,387 European and unknown ancestry bipolar disorder cases, 1,695 major depressive disorder cases, 7,970 European and unknown ancestry controls	31926635	2020-08-17
rs8084351	18	53200189	?	DCC	0	4e-12	intronic	Anorexia nervosa, attention-deficit/hyperactivity disorder, autism spectrum disorder, bipolar disorder, major depression, obsessive-compulsive disorder, schizophrenia, or Tourette syndrome (pleiotropy)	Cross-Disorder Group of the Psychiatric Genomics Consortium	Cell	19,009 European ancestry ADHD cases, 3,495 European ancestry anorexia cases, 18,381 European ancestry autism cases, 20,352 European ancestry bipolar disorder cases, 130,664 European ancestry major depression cases, 2,688 European ancestry OCD cases, 33,640 European ancestry schizophrenia cases, 4,645 European ancestry Tourette's cases, 494,162 European ancestry controls	31835028	2020-02-11
rs9964540	18	2643559	A	NDC80	8611	3e-06	intergenic	Major depressive disorder	Coleman JRI	Mol Psychiatry	29,475 European ancestry cases, 63,482 European ancestry controls	31969693	2020-05-21
rs9964540	18	2643559	A	CBX3P2	8611	3e-06	intergenic	Major depressive disorder	Coleman JRI	Mol Psychiatry	29,475 European ancestry cases, 63,482 European ancestry controls	29317602	2018-02-01
rs111444407	19	19247398	?	NCAN	0	3e-10	intronic	Bipolar disorder vs major depressive disorder (ordinary least squares (OLS))	Peyrot WJ	Nat Genet	20,352 bipolar disorder cases, 170,756 major depressive disorder cases	31835028	2020-02-11
rs112610420	19	14765351	?	ADGRE2	0	1e-06	exonic	Major depressive disorder	Wong ML	Mol Psychiatry	203 Mexican American cases, 196 Mexican American controls	31835028	2020-02-11
rs117621296	19	8417300	T	MARCHF2	0	9e-06	intronic	Major depressive disorder	Hall LS	Transl Psychiatry	6,997 European ancestry female cases, 16,172 European ancestry female controls, 3,852 European ancestry male cases, 16,034 European ancestry male controls	31835028	2020-02-11
rs143696449	19	17324842	?	ANO8	0	5e-07	exonic	Major depressive disorder	Wong ML	Mol Psychiatry	203 Mexican American cases, 196 Mexican American controls	31835028	2020-02-11
rs17634917	19	55754298	G	NLRP9	15896	6e-06	intergenic	Major depressive disorder	GENDEP Investigators	Am J Psychiatry	Up to 2,256 European ancestry cases	31926635	2020-08-17
rs17634917	19	55754298	G	RFPL4A	15896	6e-06	intergenic	Major depressive disorder	GENDEP Investigators	Am J Psychiatry	Up to 2,256 European ancestry cases	31926635	2020-08-17
rs17634917	19	55754298	A	NLRP9	15896	6e-06	intergenic	Major depressive disorder	GENDEP Investigators	Am J Psychiatry	Up to 2,256 European ancestry cases	34045744	2021-09-30
rs17634917	19	55754298	A	NLRP9	4843	6e-06	intergenic	Major depressive disorder	GENDEP Investigators	Am J Psychiatry	Up to 2,256 European ancestry cases	34099189	2021-09-03
rs17634917	19	55754298	A	RFPL4A	15896	6e-06	intergenic	Major depressive disorder	GENDEP Investigators	Am J Psychiatry	Up to 2,256 European ancestry cases	34099189	2021-09-03
rs17634917	19	55754298	A	RFPL4A	4843	6e-06	intergenic	Major depressive disorder	GENDEP Investigators	Am J Psychiatry	Up to 2,256 European ancestry cases	23377640	2013-05-09
rs17634917	19	55754298	G	NLRP9	15896	3e-06	intergenic	Major depressive disorder	GENDEP Investigators	Am J Psychiatry	Up to 2,256 European ancestry cases	29317602	2018-02-01
rs17634917	19	55754298	G	RFPL4A	15896	3e-06	intergenic	Major depressive disorder	GENDEP Investigators	Am J Psychiatry	Up to 2,256 European ancestry cases	29317602	2018-02-01
rs17634917	19	55754298	A	NLRP9	15896	3e-06	intergenic	Major depressive disorder	GENDEP Investigators	Am J Psychiatry	Up to 2,256 European ancestry cases	21621269	2011-06-14
rs17634917	19	55754298	A	NLRP9	4843	3e-06	intergenic	Major depressive disorder	GENDEP Investigators	Am J Psychiatry	Up to 2,256 European ancestry cases	33686288	2021-04-27
rs17634917	19	55754298	A	RFPL4A	15896	3e-06	intergenic	Major depressive disorder	GENDEP Investigators	Am J Psychiatry	Up to 2,256 European ancestry cases	34099189	2021-09-03
rs17692896	19	32598525	A	ANKRD27	0	7e-07	intronic	Major depressive disorder	GENDEP Investigators	Am J Psychiatry	Up to 2,256 European ancestry cases	34099189	2021-09-03
rs201483250	19	54595276	?	LILRA1	0	1e-06	exonic	Major depressive disorder	Wong ML	Mol Psychiatry	203 Mexican American cases, 196 Mexican American controls	34099189	2021-09-03
rs201935337	19	55320451	?	TMEM150B	0	5e-11	exonic	Major depressive disorder	Wong ML	Mol Psychiatry	203 Mexican American cases, 196 Mexican American controls	34099189	2021-09-03
rs2060247	19	3902724	C	ATCAY	0	9e-06	intronic	Schizophrenia, bipolar disorder or recurrent major depressive disorder x sex interaction	Blokland GAM	Biol Psychiatry	31,567 European ancestry schizophrenia cases,19,924 European ancestry bipolar disorder cases, 5,314 European ancestry recurrent major depressive disorder cases, 78,190 European ancestry controls	34099189	2021-09-03
rs2546057	19	33829949	A	KCTD15	14188	3e-07	intergenic	Major depressive disorder	GENDEP Investigators	Am J Psychiatry	Up to 2,256 European ancestry cases	34099189	2021-09-03
rs2546057	19	33829949	A	LSM14A	14188	3e-07	intergenic	Major depressive disorder	GENDEP Investigators	Am J Psychiatry	Up to 2,256 European ancestry cases	34099189	2021-09-03
rs33431	19	30449082	T	ZNF536	0	4e-08	intronic	Bipolar disorder or major depressive disorder	Coleman JRI	Biol Psychiatry	164,933 European ancestry major depressive disorder cases, 20,352 European ancestry bipolar disorder cases, 439,741 European ancestry controls	29317602	2018-02-01
rs33435	19	30452548	G	ZNF536	0	2e-06	intronic	Major depressive disorder	Hyde CL	Nat Genet	84,847 European ancestry cases, 241,266 European ancestry controls	31835028	2020-02-11
rs398426	19	33830353	T	KCTD15	14592	5e-06	intergenic	Major depressive disorder	GENDEP Investigators	Am J Psychiatry	Up to 2,256 European ancestry cases	31835028	2020-02-11
rs398426	19	33830353	T	LSM14A	14592	5e-06	intergenic	Major depressive disorder	GENDEP Investigators	Am J Psychiatry	Up to 2,256 European ancestry cases	23453885	2013-06-06
rs7254215	19	14602681	A	CLEC17A	0	7e-06	intronic	Autism spectrum disorder, attention deficit-hyperactivity disorder, bipolar disorder, major depressive disorder, and schizophrenia (combined)	Smoller JW	Lancet	6,990 European ancestry Bipolar disorder cases, 9,227 European ancestry Major depressive disorder cases, 9,379 European ancestry Schizophrenia cases, 161 European ancestry Autism spectrum disorder cases, 4,788 European ancestry Autism spectrum disorder trio cases, 840 European ancestry Attention deficit-hyperactivity disorder cases, 1,947 European ancestry Attention defcit-hyperactivity disorder …	33686288	2021-04-27
rs79696139	19	5756634	A	CATSPERD	0	9e-06	intronic	Major depressive disorder	Coleman JRI	Mol Psychiatry	29,475 European ancestry cases, 63,482 European ancestry controls	31926635	2020-08-17
rs11908600	20	45004777	?	STK4	0	4e-08	intronic	Bipolar disorder vs major depressive disorder (ordinary least squares (OLS))	Peyrot WJ	Nat Genet	20,352 bipolar disorder cases, 170,756 major depressive disorder cases	31835028	2020-02-11
rs13037326	20	46063959	T	NCOA5	0	2e-12	intronic	Major depressive disorder (MTAG)	Yao X	Transl Psychiatry	at least 170,756 European ancestry cases, at least 329,443 European ancestry controls	27479909	2018-08-03
rs1533087	20	614136	T	TCF15	3870	9e-06	intergenic	Autism spectrum disorder, attention deficit-hyperactivity disorder, bipolar disorder, major depressive disorder, and schizophrenia (combined)	Smoller JW	Lancet	6,990 European ancestry Bipolar disorder cases, 9,227 European ancestry Major depressive disorder cases, 9,379 European ancestry Schizophrenia cases, 161 European ancestry Autism spectrum disorder cases, 4,788 European ancestry Autism spectrum disorder trio cases, 840 European ancestry Attention deficit-hyperactivity disorder cases, 1,947 European ancestry Attention defcit-hyperactivity disorder …	31835028	2020-02-11
rs1533087	20	614136	T	SRXN1	3870	9e-06	intergenic	Autism spectrum disorder, attention deficit-hyperactivity disorder, bipolar disorder, major depressive disorder, and schizophrenia (combined)	Smoller JW	Lancet	6,990 European ancestry Bipolar disorder cases, 9,227 European ancestry Major depressive disorder cases, 9,379 European ancestry Schizophrenia cases, 161 European ancestry Autism spectrum disorder cases, 4,788 European ancestry Autism spectrum disorder trio cases, 840 European ancestry Attention deficit-hyperactivity disorder cases, 1,947 European ancestry Attention defcit-hyperactivity disorder …	34045744	2021-09-30
rs2103655	20	38797315	?	ACTR5	8382	3e-06	intergenic	Schizophrenia vs major depressive disorder (ordinary least squares (OLS))	Peyrot WJ	Nat Genet	33,640 schizophrenia cases, 59,851 MDD cases	34045744	2021-09-30
rs2103655	20	38797315	?	PPP1R16B	8382	3e-06	intergenic	Schizophrenia vs major depressive disorder (ordinary least squares (OLS))	Peyrot WJ	Nat Genet	33,640 schizophrenia cases, 59,851 MDD cases	34045744	2021-09-30
rs2103655	20	38797315	?	ACTR5	8382	1e-09	intergenic	Anorexia nervosa, attention-deficit/hyperactivity disorder, autism spectrum disorder, bipolar disorder, major depression, obsessive-compulsive disorder, schizophrenia, or Tourette syndrome (pleiotropy)	Cross-Disorder Group of the Psychiatric Genomics Consortium	Cell	19,009 European ancestry ADHD cases, 3,495 European ancestry anorexia cases, 18,381 European ancestry autism cases, 20,352 European ancestry bipolar disorder cases, 130,664 European ancestry major depression cases, 2,688 European ancestry OCD cases, 33,640 European ancestry schizophrenia cases, 4,645 European ancestry Tourette's cases, 494,162 European ancestry controls	34045744	2021-09-30
rs2103655	20	38797315	?	PPP1R16B	8382	1e-09	intergenic	Anorexia nervosa, attention-deficit/hyperactivity disorder, autism spectrum disorder, bipolar disorder, major depression, obsessive-compulsive disorder, schizophrenia, or Tourette syndrome (pleiotropy)	Cross-Disorder Group of the Psychiatric Genomics Consortium	Cell	19,009 European ancestry ADHD cases, 3,495 European ancestry anorexia cases, 18,381 European ancestry autism cases, 20,352 European ancestry bipolar disorder cases, 130,664 European ancestry major depression cases, 2,688 European ancestry OCD cases, 33,640 European ancestry schizophrenia cases, 4,645 European ancestry Tourette's cases, 494,162 European ancestry controls	29317602	2018-02-01
rs2228246	20	41163423	G	PLCG1	0	3e-07	exonic	Major depressive disorder	Hyde CL	Nat Genet	84,847 European ancestry cases, 241,266 European ancestry controls	29317602	2018-02-01
rs41278104	20	41362060	?	EMILIN3	0	1e-07	exonic	Bipolar disorder or major depressive disorder	Coleman JRI	Biol Psychiatry	164,933 European ancestry major depressive disorder cases, 20,352 European ancestry bipolar disorder cases, 439,741 European ancestry controls	34045744	2021-09-30
rs6012575	20	48981960	?	ARFGEF2	0	1e-08	intronic	Major depressive disorder	Levey DF	Nat Neurosci	340,591 European ancestry cases, 813,676 European ancestry controls	31835028	2020-02-11
rs6039555	20	9708903	A	PAK5	0	9e-06	intronic	Schizophrenia, bipolar disorder or recurrent major depressive disorder x sex interaction	Blokland GAM	Biol Psychiatry	31,567 European ancestry schizophrenia cases,19,924 European ancestry bipolar disorder cases, 5,314 European ancestry recurrent major depressive disorder cases, 78,190 European ancestry controls, 1,836 East Asian ancestry schizophrenia cases, 3,383 East Asian ancestry controls	34045744	2021-09-30
rs6047287	20	21170477	?	KIZ	0	3e-10	intronic	Anorexia nervosa, attention-deficit/hyperactivity disorder, autism spectrum disorder, bipolar disorder, major depression, obsessive-compulsive disorder, schizophrenia, or Tourette syndrome (pleiotropy)	Cross-Disorder Group of the Psychiatric Genomics Consortium	Cell	19,009 European ancestry ADHD cases, 3,495 European ancestry anorexia cases, 18,381 European ancestry autism cases, 20,352 European ancestry bipolar disorder cases, 130,664 European ancestry major depression cases, 2,688 European ancestry OCD cases, 33,640 European ancestry schizophrenia cases, 4,645 European ancestry Tourette's cases, 494,162 European ancestry controls	34045744	2021-09-30
rs6055685	20	8233139	A	PLCB1	0	8e-07	intronic	Suicide ideation score in major depressive disorder	Galfalvy H	Am J Med Genet B Neuropsychiatr Genet	358 European ancestry individuals	20125088	2010-03-02
rs6065333	20	41329322	C	ZHX3	11591	9e-08	intergenic	Major depressive disorder	Li X	Neuropsychopharmacology	84,847 European ancestry cases, 241,266 European ancestry controls, 5,303 Han Chinese ancestry cases, 5,337 Han Chinese ancestry controls	20125088	2010-03-02
rs6065333	20	41329322	C	LPIN3	11591	9e-08	intergenic	Major depressive disorder	Li X	Neuropsychopharmacology	84,847 European ancestry cases, 241,266 European ancestry controls, 5,303 Han Chinese ancestry cases, 5,337 Han Chinese ancestry controls	20125088	2010-03-02
rs6065333	20	41329322	C	LPIN3	11499	9e-08	intergenic	Major depressive disorder	Li X	Neuropsychopharmacology	84,847 European ancestry cases, 241,266 European ancestry controls, 5,303 Han Chinese ancestry cases, 5,337 Han Chinese ancestry controls	31926635	2020-08-17
rs6066242	20	47215211	?	ZMYND8	0	1e-10	intronic	Major depressive disorder	Levey DF	Nat Neurosci	340,591 European ancestry cases, 813,676 European ancestry controls	31835028	2020-02-11
rs6125656	20	49474242	?	KCNB1	0	3e-09	intronic	Anorexia nervosa, attention-deficit/hyperactivity disorder, autism spectrum disorder, bipolar disorder, major depression, obsessive-compulsive disorder, schizophrenia, or Tourette syndrome (pleiotropy)	Cross-Disorder Group of the Psychiatric Genomics Consortium	Cell	19,009 European ancestry ADHD cases, 3,495 European ancestry anorexia cases, 18,381 European ancestry autism cases, 20,352 European ancestry bipolar disorder cases, 130,664 European ancestry major depression cases, 2,688 European ancestry OCD cases, 33,640 European ancestry schizophrenia cases, 4,645 European ancestry Tourette's cases, 494,162 European ancestry controls	31835028	2020-02-11
rs77523578	20	1329070	T	FKBP1A-SDCBP2	0	1e-05	ncRNA_intronic	Schizophrenia, bipolar disorder or major depressive disorder x sex interaction	Blokland GAM	Biol Psychiatry	31,567 European ancestry schizophrenia cases,19,924 European ancestry bipolar disorder cases, 15,970 European ancestry major depressive disorder cases, 93,025 European ancestry controls	31926635	2020-08-17
rs77523578	20	1329070	T	SDCBP2-AS1	0	1e-05	ncRNA_intronic	Schizophrenia, bipolar disorder or major depressive disorder x sex interaction	Blokland GAM	Biol Psychiatry	31,567 European ancestry schizophrenia cases,19,924 European ancestry bipolar disorder cases, 15,970 European ancestry major depressive disorder cases, 93,025 European ancestry controls	31926635	2020-08-17
rs77523578	20	1329070	T	FKBP1A-SDCBP2	0	1e-05	ncRNA_intronic	Schizophrenia, bipolar disorder or major depressive disorder x sex interaction	Blokland GAM	Biol Psychiatry	31,567 European ancestry schizophrenia cases,19,924 European ancestry bipolar disorder cases, 15,970 European ancestry major depressive disorder cases, 93,025 European ancestry controls, 1,836 East Asian ancestry schizophrenia cases, 3,383 East Asian ancestry controls	24047446	2014-08-08
rs77523578	20	1329070	T	SDCBP2-AS1	0	1e-05	ncRNA_intronic	Schizophrenia, bipolar disorder or major depressive disorder x sex interaction	Blokland GAM	Biol Psychiatry	31,567 European ancestry schizophrenia cases,19,924 European ancestry bipolar disorder cases, 15,970 European ancestry major depressive disorder cases, 93,025 European ancestry controls, 1,836 East Asian ancestry schizophrenia cases, 3,383 East Asian ancestry controls	32231276	2020-05-29
rs910187	20	47212407	G	ZMYND8	0	3e-09	intronic	Bipolar disorder or major depressive disorder	Coleman JRI	Biol Psychiatry	164,933 European ancestry major depressive disorder cases, 20,352 European ancestry bipolar disorder cases, 439,741 European ancestry controls	32231276	2020-05-29
rs13864	21	37221319	T	DSCR9	0	8e-06	ncRNA_exonic	Schizophrenia, bipolar disorder or recurrent major depressive disorder x sex interaction	Blokland GAM	Biol Psychiatry	31,567 European ancestry schizophrenia cases,19,924 European ancestry bipolar disorder cases, 5,314 European ancestry recurrent major depressive disorder cases, 78,190 European ancestry controls	27479909	2018-08-03
rs363598	21	29640839	C	GRIK1	0	5e-06	intronic	Autism spectrum disorder, attention deficit-hyperactivity disorder, bipolar disorder, major depressive disorder, and schizophrenia (combined)	Smoller JW	Lancet	6,990 European ancestry Bipolar disorder cases, 9,227 European ancestry Major depressive disorder cases, 9,379 European ancestry Schizophrenia cases, 161 European ancestry Autism spectrum disorder cases, 4,788 European ancestry Autism spectrum disorder trio cases, 840 European ancestry Attention deficit-hyperactivity disorder cases, 1,947 European ancestry Attention defcit-hyperactivity disorder …	29317602	2018-02-01
rs372519	21	45154639	?	ADARB1	0	2e-09	intronic	Major depressive disorder	Levey DF	Nat Neurosci	340,591 European ancestry cases, 813,676 European ancestry controls	30626913	2019-03-04
rs9980603	21	40514656	?	DSCAM	0	3e-07	intronic	Anxiety in major depressive disorder	Schosser A	World J Biol Psychiatry	1,080 European ancestry cases, 442 European ancestry controls	31835028	2020-02-11
rs113872034	22	50241007	G	TUBGCP6	0	1e-09	intronic	Bipolar disorder or major depressive disorder	Coleman JRI	Biol Psychiatry	164,933 European ancestry major depressive disorder cases, 20,352 European ancestry bipolar disorder cases, 439,741 European ancestry controls	31835028	2020-02-11
rs140395831	22	44859739	?	ARHGAP8	0	3e-10	exonic	Major depressive disorder	Wong ML	Mol Psychiatry	203 Mexican American cases, 196 Mexican American controls	30626913	2019-03-04
rs140395831	22	44859739	?	PRR5-ARHGAP8	0	3e-10	exonic	Major depressive disorder	Wong ML	Mol Psychiatry	203 Mexican American cases, 196 Mexican American controls	30626913	2019-03-04
rs140555	22	45020016	T	PHF21B	10011	2e-06	intergenic	Major depressive disorder	Hall LS	Transl Psychiatry	6,997 European ancestry female cases, 16,172 European ancestry female controls, 3,852 European ancestry male cases, 16,034 European ancestry male controls	30626913	2019-03-04
rs140555	22	45020016	T	NUP50-DT	10011	2e-06	intergenic	Major depressive disorder	Hall LS	Transl Psychiatry	6,997 European ancestry female cases, 16,172 European ancestry female controls, 3,852 European ancestry male cases, 16,034 European ancestry male controls	30626913	2019-03-04
rs2179744	22	41225710	A	L3MBTL2	0	4e-12	intronic	Bipolar disorder or major depressive disorder	Coleman JRI	Biol Psychiatry	164,933 European ancestry major depressive disorder cases, 20,352 European ancestry bipolar disorder cases, 439,741 European ancestry controls	23453885	2013-06-06
rs2179744	22	41225710	G	L3MBTL2	0	4e-12	intronic	Bipolar disorder or major depressive disorder	Coleman JRI	Biol Psychiatry	164,933 European ancestry major depressive disorder cases, 20,352 European ancestry bipolar disorder cases, 439,741 European ancestry controls	31926635	2020-08-17
rs2179744	22	41225710	A	L3MBTL2	0	6e-11	intronic	Major depressive disorder	Hyde CL	Nat Genet	84,847 European ancestry cases, 241,266 European ancestry controls	31926635	2020-08-17
rs2179744	22	41225710	G	L3MBTL2	0	6e-11	intronic	Major depressive disorder	Hyde CL	Nat Genet	84,847 European ancestry cases, 241,266 European ancestry controls	29495898	2018-06-12
rs34071114	22	42000886	T	WBP2NL	0	4e-07	intronic	Major depressive disorder	Coleman JRI	Mol Psychiatry	29,475 European ancestry cases, 63,482 European ancestry controls	29495898	2018-06-12
rs3788338	22	23069879	G	RSPH14	0	3e-07	intronic	Major depressive disorder	Coleman JRI	Mol Psychiatry	29,475 European ancestry cases, 63,482 European ancestry controls	33479212	2021-07-27
rs5754682	22	33806297	T	LARGE1	0	1e-06	intronic	Major depressive disorder	Hyde CL	Nat Genet	84,847 European ancestry cases, 241,266 European ancestry controls	27479909	2018-08-03
rs5757717	22	39546229	?	RPS19BP1	13481	9e-11	intergenic	Anorexia nervosa, attention-deficit/hyperactivity disorder, autism spectrum disorder, bipolar disorder, major depression, obsessive-compulsive disorder, schizophrenia, or Tourette syndrome (pleiotropy)	Cross-Disorder Group of the Psychiatric Genomics Consortium	Cell	19,009 European ancestry ADHD cases, 3,495 European ancestry anorexia cases, 18,381 European ancestry autism cases, 20,352 European ancestry bipolar disorder cases, 130,664 European ancestry major depression cases, 2,688 European ancestry OCD cases, 33,640 European ancestry schizophrenia cases, 4,645 European ancestry Tourette's cases, 494,162 European ancestry controls	31164008	2019-07-12
rs5757717	22	39546229	?	CACNA1I	13481	9e-11	intergenic	Anorexia nervosa, attention-deficit/hyperactivity disorder, autism spectrum disorder, bipolar disorder, major depression, obsessive-compulsive disorder, schizophrenia, or Tourette syndrome (pleiotropy)	Cross-Disorder Group of the Psychiatric Genomics Consortium	Cell	19,009 European ancestry ADHD cases, 3,495 European ancestry anorexia cases, 18,381 European ancestry autism cases, 20,352 European ancestry bipolar disorder cases, 130,664 European ancestry major depression cases, 2,688 European ancestry OCD cases, 33,640 European ancestry schizophrenia cases, 4,645 European ancestry Tourette's cases, 494,162 European ancestry controls	29728651	2018-07-19
rs5758265	22	41221893	?	L3MBTL2	0	5e-14	intronic	Anorexia nervosa, attention-deficit/hyperactivity disorder, autism spectrum disorder, bipolar disorder, major depression, obsessive-compulsive disorder, schizophrenia, or Tourette syndrome (pleiotropy)	Cross-Disorder Group of the Psychiatric Genomics Consortium	Cell	19,009 European ancestry ADHD cases, 3,495 European ancestry anorexia cases, 18,381 European ancestry autism cases, 20,352 European ancestry bipolar disorder cases, 130,664 European ancestry major depression cases, 2,688 European ancestry OCD cases, 33,640 European ancestry schizophrenia cases, 4,645 European ancestry Tourette's cases, 494,162 European ancestry controls	29728651	2018-07-19
rs5760842	22	25087024	A	KIAA1671	0	2e-06	intronic	Recurrent major depressive disorder	Hall LS	Transl Psychiatry	7,345 European ancestry female cases, 32,211 European ancestry female controls	29728651	2018-07-19
rs5771109	22	50240142	T	TUBGCP6	0	7e-06	intronic	Major depressive disorder	Hyde CL	Nat Genet	84,847 European ancestry cases, 241,266 European ancestry controls	29728651	2018-07-19
rs62228096	22	46061843	A	PRR34-AS1	3321	5e-09	intergenic	Major depressive disorder (MTAG)	Yao X	Transl Psychiatry	at least 170,756 European ancestry cases, at least 329,443 European ancestry controls	31835028	2020-02-11
rs62228096	22	46061843	A	PRR34-AS1	2808	5e-09	intergenic	Major depressive disorder (MTAG)	Yao X	Transl Psychiatry	at least 170,756 European ancestry cases, at least 329,443 European ancestry controls	22472876	2012-05-11
rs62228096	22	46061843	A	LOC642648	3321	5e-09	intergenic	Major depressive disorder (MTAG)	Yao X	Transl Psychiatry	at least 170,756 European ancestry cases, at least 329,443 European ancestry controls	31835028	2020-02-11
rs62228096	22	46061843	A	LOC642648	2808	5e-09	intergenic	Major depressive disorder (MTAG)	Yao X	Transl Psychiatry	at least 170,756 European ancestry cases, at least 329,443 European ancestry controls	23377640	2013-05-09
rs7288411	22	42419352	A	NFAM1	0	4e-08	intronic	Bipolar disorder or major depressive disorder	Coleman JRI	Biol Psychiatry	164,933 European ancestry major depressive disorder cases, 20,352 European ancestry bipolar disorder cases, 439,741 European ancestry controls	23377640	2013-05-09
rs732381	22	39655161	?	CACNA1I	0	7e-11	intronic	Anorexia nervosa, attention-deficit/hyperactivity disorder, autism spectrum disorder, bipolar disorder, major depression, obsessive-compulsive disorder, schizophrenia, or Tourette syndrome (pleiotropy)	Cross-Disorder Group of the Psychiatric Genomics Consortium	Cell	19,009 European ancestry ADHD cases, 3,495 European ancestry anorexia cases, 18,381 European ancestry autism cases, 20,352 European ancestry bipolar disorder cases, 130,664 European ancestry major depression cases, 2,688 European ancestry OCD cases, 33,640 European ancestry schizophrenia cases, 4,645 European ancestry Tourette's cases, 494,162 European ancestry controls	31926635	2020-08-17
rs760648	22	42175022	?	TCF20	0	1e-08	intronic	Anorexia nervosa, attention-deficit/hyperactivity disorder, autism spectrum disorder, bipolar disorder, major depression, obsessive-compulsive disorder, schizophrenia, or Tourette syndrome (pleiotropy)	Cross-Disorder Group of the Psychiatric Genomics Consortium	Cell	19,009 European ancestry ADHD cases, 3,495 European ancestry anorexia cases, 18,381 European ancestry autism cases, 20,352 European ancestry bipolar disorder cases, 130,664 European ancestry major depression cases, 2,688 European ancestry OCD cases, 33,640 European ancestry schizophrenia cases, 4,645 European ancestry Tourette's cases, 494,162 European ancestry controls	31835028	2020-02-11
rs8138989	22	46029552	?	LOC730668	18775	7e-10	intergenic	Major depressive disorder	Levey DF	Nat Neurosci	340,591 European ancestry cases, 813,676 European ancestry controls	33479212	2021-07-27
rs8138989	22	46029552	?	LOC730668	10355	7e-10	intergenic	Major depressive disorder	Levey DF	Nat Neurosci	340,591 European ancestry cases, 813,676 European ancestry controls	23453885	2013-06-06
rs8138989	22	46029552	?	LINC00899	18775	7e-10	intergenic	Major depressive disorder	Levey DF	Nat Neurosci	340,591 European ancestry cases, 813,676 European ancestry controls	23453885	2013-06-06
rs8140097	22	19549739	T	CLDN5	16391	2e-06	intergenic	Recurrent major depressive disorder	Hall LS	Transl Psychiatry	7,345 European ancestry female cases, 32,211 European ancestry female controls	23453885	2013-06-06
rs8140097	22	19549739	T	LINC00895	16391	2e-06	intergenic	Recurrent major depressive disorder	Hall LS	Transl Psychiatry	7,345 European ancestry female cases, 32,211 European ancestry female controls	31835028	2020-02-11
rs9623320	22	41082478	A	SNORD140	8757	4e-08	intergenic	Major depressive disorder	Li X	Neuropsychopharmacology	84,847 European ancestry cases, 241,266 European ancestry controls, 5,303 Han Chinese ancestry cases, 5,337 Han Chinese ancestry controls	31835028	2020-02-11
rs9623320	22	41082478	A	MIR1281	8757	4e-08	intergenic	Major depressive disorder	Li X	Neuropsychopharmacology	84,847 European ancestry cases, 241,266 European ancestry controls, 5,303 Han Chinese ancestry cases, 5,337 Han Chinese ancestry controls	31835028	2020-02-11
rs9623320	22	41082478	A	MIR1281	10035	4e-08	intergenic	Major depressive disorder	Li X	Neuropsychopharmacology	84,847 European ancestry cases, 241,266 European ancestry controls, 5,303 Han Chinese ancestry cases, 5,337 Han Chinese ancestry controls	33686288	2021-04-27
rs2178539	X	31188927	A	DMD	0	1e-09	intronic	Major depressive disorder	Blokland GAM	Biol Psychiatry	10,865 European ancestry female cases, 12,753 European ancestry female controls, 5,105 European ancestry male cases, 12,231 European ancestry male controls	33686288	2021-04-27
rs921896	X	32195845	C	DMD	0	4e-06	intronic	Anxiety in major depressive disorder	Schosser A	World J Biol Psychiatry	1,080 European ancestry cases, 442 European ancestry controls	33686288	2021-04-27

## Sheet: BP_SNP
Table S4b. BP GWAS SNP sites
Rsid	Chr	Chr_pos	Risk_allele	Gene	Distance	Pvalue	Type	Phenotype	Author	Journal	Initial_sample_description	PubmedID	Date
rs1023330	1	95121217	?	TLCD4	0	2e-08	intronic	Bipolar disorder (MTAG)	Wu Y	Transl Psychiatry	65,682 individuals	32606422	2020-06-30
rs1023330	1	95121217	?	TLCD4-RWDD3	0	2e-08	intronic	Bipolar disorder (MTAG)	Wu Y	Transl Psychiatry	65,682 individuals	32606422	2020-06-30
rs10489744	1	165411386	?	RXRG	0	2e-07	intronic	Bipolar disorder or attention deficit hyperactivity disorder	van Hulzen KJE	Biol Psychiatry	9,650 European ancestry bipolar disorder cases, 2,950 European ancestry ADHD cases, 1,659 European and unknown ancestry ADHD cases, 16,325 European ancestry controls, 2,942 European and unknown ancestry controls, 2,096 controls	27890468	2016-10-18
rs10913112	1	175944692	C	COP1	134	1e-10	downstream	Bipolar disorder or major depressive disorder	Coleman JRI	Biol Psychiatry	164,933 European ancestry major depressive disorder cases, 20,352 European ancestry bipolar disorder cases, 439,741 European ancestry controls	31926635	2019-11-01
rs11142	1	109354481	A	SORT1	0	7e-06	exonic	Schizophrenia, bipolar disorder or major depressive disorder x sex interaction (3df)	Blokland GAM	Biol Psychiatry	31,567 European ancestry schizophrenia cases,19,924 European ancestry bipolar disorder cases, 15,970 European ancestry major depressive disorder cases, 93,025 European ancestry controls	34099189	2021-03-23
rs11142	1	109354481	A	SORT1	0	7e-06	exonic	Schizophrenia, bipolar disorder or major depressive disorder x sex interaction (3df)	Blokland GAM	Biol Psychiatry	31,567 European ancestry schizophrenia cases,19,924 European ancestry bipolar disorder cases, 15,970 European ancestry major depressive disorder cases, 93,025 European ancestry controls, 1,836 East Asian ancestry schizophrenia cases, 3,383 East Asian ancestry controls	34099189	2021-03-23
rs113123846	1	168967834	G	LINC00970	0	4e-06	ncRNA_intronic	Bipolar disorder	Stahl EA	Nat Genet	20,352 European ancestry cases, 31,358 European ancestry controls	31043756	2019-05-01
rs115462819	1	154293485	C	HAX1	17610	2e-06	intergenic	Bipolar disorder	Stahl EA	Nat Genet	20,352 European ancestry cases, 31,358 European ancestry controls	31043756	2019-05-01
rs115462819	1	154293485	C	AQP10	17610	2e-06	intergenic	Bipolar disorder	Stahl EA	Nat Genet	20,352 European ancestry cases, 31,358 European ancestry controls	31043756	2019-05-01
rs11587682	1	150351808	C	PRPF3	0	7e-06	intronic	Autism spectrum disorder, attention deficit-hyperactivity disorder, bipolar disorder, major depressive disorder, and schizophrenia (combined)	Smoller JW	Lancet	6,990 European ancestry Bipolar disorder cases, 9,227 European ancestry Major depressive disorder cases, 9,379 European ancestry Schizophrenia cases, 161 European ancestry Autism spectrum disorder cases, 4,788 European ancestry Autism spectrum disorder trio cases, 840 European ancestry Attention deficit-hyperactivity disorder cases, 1,947 European ancestry Attention defcit-hyperactivity disorder …	23453885	2013-02-27
rs12129573	1	73302683	?	NEGR1	3487	5e-17	intergenic	Anorexia nervosa, attention-deficit/hyperactivity disorder, autism spectrum disorder, bipolar disorder, major depression, obsessive-compulsive disorder, schizophrenia, or Tourette syndrome (pleiotropy)	Cross-Disorder Group of the Psychiatric Genomics Consortium	Cell	19,009 European ancestry ADHD cases, 3,495 European ancestry anorexia cases, 18,381 European ancestry autism cases, 20,352 European ancestry bipolar disorder cases, 130,664 European ancestry major depression cases, 2,688 European ancestry OCD cases, 33,640 European ancestry schizophrenia cases, 4,645 European ancestry Tourette's cases, 494,162 European ancestry controls	31835028	2019-12-01
rs12129573	1	73302683	?	LINC01360	3487	5e-17	intergenic	Anorexia nervosa, attention-deficit/hyperactivity disorder, autism spectrum disorder, bipolar disorder, major depression, obsessive-compulsive disorder, schizophrenia, or Tourette syndrome (pleiotropy)	Cross-Disorder Group of the Psychiatric Genomics Consortium	Cell	19,009 European ancestry ADHD cases, 3,495 European ancestry anorexia cases, 18,381 European ancestry autism cases, 20,352 European ancestry bipolar disorder cases, 130,664 European ancestry major depression cases, 2,688 European ancestry OCD cases, 33,640 European ancestry schizophrenia cases, 4,645 European ancestry Tourette's cases, 494,162 European ancestry controls	31835028	2019-12-01
rs12141273	1	109536521	A	AMIGO1	3351	4e-07	intergenic	Schizophrenia, bipolar disorder or major depressive disorder x sex interaction (3df)	Blokland GAM	Biol Psychiatry	31,567 European ancestry schizophrenia cases,19,924 European ancestry bipolar disorder cases, 15,970 European ancestry major depressive disorder cases, 93,025 European ancestry controls	34099189	2021-03-23
rs12141273	1	109536521	A	GPR61	3351	4e-07	intergenic	Schizophrenia, bipolar disorder or major depressive disorder x sex interaction (3df)	Blokland GAM	Biol Psychiatry	31,567 European ancestry schizophrenia cases,19,924 European ancestry bipolar disorder cases, 15,970 European ancestry major depressive disorder cases, 93,025 European ancestry controls	34099189	2021-03-23
rs12141273	1	109536521	A	AMIGO1	3351	4e-07	intergenic	Schizophrenia, bipolar disorder or major depressive disorder x sex interaction (3df)	Blokland GAM	Biol Psychiatry	31,567 European ancestry schizophrenia cases,19,924 European ancestry bipolar disorder cases, 15,970 European ancestry major depressive disorder cases, 93,025 European ancestry controls, 1,836 East Asian ancestry schizophrenia cases, 3,383 East Asian ancestry controls	34099189	2021-03-23
rs12141273	1	109536521	A	GPR61	3351	4e-07	intergenic	Schizophrenia, bipolar disorder or major depressive disorder x sex interaction (3df)	Blokland GAM	Biol Psychiatry	31,567 European ancestry schizophrenia cases,19,924 European ancestry bipolar disorder cases, 15,970 European ancestry major depressive disorder cases, 93,025 European ancestry controls, 1,836 East Asian ancestry schizophrenia cases, 3,383 East Asian ancestry controls	34099189	2021-03-23
rs12405527	1	101217609	A	LOC102606465	17264	6e-07	intergenic	Schizoaffective disorder-bipolar type	Stahl EA	Nat Genet	977 European ancestry cases, 31,358 European ancestry controls	31043756	2019-05-01
rs12405527	1	101217609	A	LOC101928370	17264	6e-07	intergenic	Schizoaffective disorder-bipolar type	Stahl EA	Nat Genet	977 European ancestry cases, 31,358 European ancestry controls	31043756	2019-05-01
rs12740234	1	153270022	A	LORICRIN	7898	7e-06	intergenic	Schizophrenia, bipolar disorder or major depressive disorder x sex interaction	Blokland GAM	Biol Psychiatry	31,567 European ancestry schizophrenia cases,19,924 European ancestry bipolar disorder cases, 15,970 European ancestry major depressive disorder cases, 93,025 European ancestry controls, 1,836 East Asian ancestry schizophrenia cases, 3,383 East Asian ancestry controls	34099189	2021-03-23
rs12740234	1	153270022	A	PGLYRP3	7898	7e-06	intergenic	Schizophrenia, bipolar disorder or major depressive disorder x sex interaction	Blokland GAM	Biol Psychiatry	31,567 European ancestry schizophrenia cases,19,924 European ancestry bipolar disorder cases, 15,970 European ancestry major depressive disorder cases, 93,025 European ancestry controls, 1,836 East Asian ancestry schizophrenia cases, 3,383 East Asian ancestry controls	34099189	2021-03-23
rs12740234	1	153270022	A	LORICRIN	7898	7e-06	intergenic	Schizophrenia, bipolar disorder or major depressive disorder x sex interaction	Blokland GAM	Biol Psychiatry	31,567 European ancestry schizophrenia cases,19,924 European ancestry bipolar disorder cases, 15,970 European ancestry major depressive disorder cases, 93,025 European ancestry controls	34099189	2021-03-23
rs12740234	1	153270022	A	PGLYRP3	7898	7e-06	intergenic	Schizophrenia, bipolar disorder or major depressive disorder x sex interaction	Blokland GAM	Biol Psychiatry	31,567 European ancestry schizophrenia cases,19,924 European ancestry bipolar disorder cases, 15,970 European ancestry major depressive disorder cases, 93,025 European ancestry controls	34099189	2021-03-23
rs12745968	1	92936280	?	DIPK1A	0	8e-07	intronic	Bipolar disorder and schizophrenia	Wang KS	Schizophr Res	651 European ancestry bipolar cases, 1,171 European ancestry schizophrenia cases, 2,412 European ancestry controls	20889312	2010-10-01
rs12754946	1	77524238	T	AK5	0	3e-07	intronic	Bipolar I disorder	Stahl EA	Nat Genet	14,879 European ancestry cases, 31,358 European ancestry controls	31043756	2019-05-01
rs140505938	1	150059494	?	OTUD7B	7888	2e-12	intergenic	Anorexia nervosa, attention-deficit/hyperactivity disorder, autism spectrum disorder, bipolar disorder, major depression, obsessive-compulsive disorder, schizophrenia, or Tourette syndrome (pleiotropy)	Cross-Disorder Group of the Psychiatric Genomics Consortium	Cell	19,009 European ancestry ADHD cases, 3,495 European ancestry anorexia cases, 18,381 European ancestry autism cases, 20,352 European ancestry bipolar disorder cases, 130,664 European ancestry major depression cases, 2,688 European ancestry OCD cases, 33,640 European ancestry schizophrenia cases, 4,645 European ancestry Tourette's cases, 494,162 European ancestry controls	31835028	2019-12-01
rs140505938	1	150059494	?	VPS45	7888	2e-12	intergenic	Anorexia nervosa, attention-deficit/hyperactivity disorder, autism spectrum disorder, bipolar disorder, major depression, obsessive-compulsive disorder, schizophrenia, or Tourette syndrome (pleiotropy)	Cross-Disorder Group of the Psychiatric Genomics Consortium	Cell	19,009 European ancestry ADHD cases, 3,495 European ancestry anorexia cases, 18,381 European ancestry autism cases, 20,352 European ancestry bipolar disorder cases, 130,664 European ancestry major depression cases, 2,688 European ancestry OCD cases, 33,640 European ancestry schizophrenia cases, 4,645 European ancestry Tourette's cases, 494,162 European ancestry controls	31835028	2019-12-01
rs150404479	1	43222879	?	CFAP57	0	1e-06	exonic	Bipolar disorder (body mass index interaction)	Winham SJ	Mol Psychiatry	388 European ancestry cases, 1,020 European ancestry controls	24322204	2013-12-10
rs1620977	1	72263459	A	NEGR1	0	9e-13	intronic	Bipolar disorder or body mass index	Pisanu C	Transl Psychiatry	20,352 European ancestry bipolar disorder cases, 31,358 European ancestry controls, 322,154 European ancestry individuals with BMI data.	31754094	2019-11-21
rs1625579	1	98037378	?	MIR137HG	0	2e-11	ncRNA_intronic	Autism spectrum disorder, attention deficit-hyperactivity disorder, bipolar disorder, major depressive disorder, and schizophrenia (combined)	Smoller JW	Lancet	6,990 European ancestry Bipolar disorder cases, 9,227 European ancestry Major depressive disorder cases, 9,379 European ancestry Schizophrenia cases, 161 European ancestry Autism spectrum disorder cases, 4,788 European ancestry Autism spectrum disorder trio cases, 840 European ancestry Attention deficit-hyperactivity disorder cases, 1,947 European ancestry Attention defcit-hyperactivity disorder …	23453885	2013-02-27
rs16836940	1	150444437	A	RPRD2	0	6e-08	intronic	Broad depression or bipolar disorder	Amare AT	Mol Psychiatry	9,240 European ancestry broad depression cases, 9,519 European ancestry broad depression controls, 51,258 European ancestry individuals, 7,481 European ancestry bipolar disorder cases, 9,250 European ancestry bipolar disorder controls	30626913	2019-01-09
rs186197500	1	178131084	A	RASAL2	0	7e-07	intronic	Bipolar disorder	Ikeda M	Mol Psychiatry	2,964 Japanese ancestry case, 61,887 Japanese ancestry controls, 7,481 European ancestry cases, 9,250 European ancestry controls	28115744	2017-01-24
rs190112169	1	46389429	A	NSUN4	4888	3e-06	intergenic	Schizophrenia, bipolar disorder or major depressive disorder x sex interaction	Blokland GAM	Biol Psychiatry	31,567 European ancestry schizophrenia cases,19,924 European ancestry bipolar disorder cases, 15,970 European ancestry major depressive disorder cases, 93,025 European ancestry controls, 1,836 East Asian ancestry schizophrenia cases, 3,383 East Asian ancestry controls	34099189	2021-03-23
rs190112169	1	46389429	A	FAAH	4888	3e-06	intergenic	Schizophrenia, bipolar disorder or major depressive disorder x sex interaction	Blokland GAM	Biol Psychiatry	31,567 European ancestry schizophrenia cases,19,924 European ancestry bipolar disorder cases, 15,970 European ancestry major depressive disorder cases, 93,025 European ancestry controls, 1,836 East Asian ancestry schizophrenia cases, 3,383 East Asian ancestry controls	34099189	2021-03-23
rs190112169	1	46389429	A	NSUN4	4888	3e-06	intergenic	Schizophrenia, bipolar disorder or major depressive disorder x sex interaction	Blokland GAM	Biol Psychiatry	31,567 European ancestry schizophrenia cases,19,924 European ancestry bipolar disorder cases, 15,970 European ancestry major depressive disorder cases, 93,025 European ancestry controls	34099189	2021-03-23
rs190112169	1	46389429	A	FAAH	4888	3e-06	intergenic	Schizophrenia, bipolar disorder or major depressive disorder x sex interaction	Blokland GAM	Biol Psychiatry	31,567 European ancestry schizophrenia cases,19,924 European ancestry bipolar disorder cases, 15,970 European ancestry major depressive disorder cases, 93,025 European ancestry controls	34099189	2021-03-23
rs2048997	1	224117784	T	FBXO28	0	7e-06	intronic	Schizophrenia, bipolar disorder or major depressive disorder x sex interaction	Blokland GAM	Biol Psychiatry	31,567 European ancestry schizophrenia cases,19,924 European ancestry bipolar disorder cases, 15,970 European ancestry major depressive disorder cases, 93,025 European ancestry controls, 1,836 East Asian ancestry schizophrenia cases, 3,383 East Asian ancestry controls	34099189	2021-03-23
rs2048997	1	224117784	T	FBXO28	0	2e-06	intronic	Schizophrenia, bipolar disorder or recurrent major depressive disorder x sex interaction	Blokland GAM	Biol Psychiatry	31,567 European ancestry schizophrenia cases,19,924 European ancestry bipolar disorder cases, 5,314 European ancestry recurrent major depressive disorder cases, 78,190 European ancestry controls, 1,836 East Asian ancestry schizophrenia cases, 3,383 East Asian ancestry controls	34099189	2021-03-23
rs2126180	1	60639996	G	LINC01748	17311	2e-09	intergenic	Bipolar disorder	Mullins N	Nat Genet	41,917 European ancestry cases, 371,549 European ancestry controls	34002096	2021-05-17
rs2126180	1	60639996	G	LOC101926964	17311	2e-09	intergenic	Bipolar disorder	Mullins N	Nat Genet	41,917 European ancestry cases, 371,549 European ancestry controls	34002096	2021-05-17
rs2134095	1	165408315	?	RXRG	0	7e-06	exonic	Bipolar disorder (age of onset <21) or attention deficit hyperactivity disorder	van Hulzen KJE	Biol Psychiatry	5,167 European ancestry bipolar disorder cases, 2,950 European ancestry ADHD cases, 1,659 European and unknown ancestry ADHD cases, 16,325 European ancestry controls, 2,942 European and unknown ancestry controls, 2,096 controls	27890468	2016-10-18
rs2252865	1	8362616	T	RERE	0	5e-07	intronic	Autism spectrum disorder, attention deficit-hyperactivity disorder, bipolar disorder, major depressive disorder, and schizophrenia (combined)	Smoller JW	Lancet	6,990 European ancestry Bipolar disorder cases, 9,227 European ancestry Major depressive disorder cases, 9,379 European ancestry Schizophrenia cases, 161 European ancestry Autism spectrum disorder cases, 4,788 European ancestry Autism spectrum disorder trio cases, 840 European ancestry Attention deficit-hyperactivity disorder cases, 1,947 European ancestry Attention defcit-hyperactivity disorder …	23453885	2013-02-27
rs2297909	1	200991179	A	KIF21B	0	2e-06	intronic	Autism spectrum disorder, attention deficit-hyperactivity disorder, bipolar disorder, major depressive disorder, and schizophrenia (combined)	Smoller JW	Lancet	6,990 European ancestry Bipolar disorder cases, 9,227 European ancestry Major depressive disorder cases, 9,379 European ancestry Schizophrenia cases, 161 European ancestry Autism spectrum disorder cases, 4,788 European ancestry Autism spectrum disorder trio cases, 840 European ancestry Attention deficit-hyperactivity disorder cases, 1,947 European ancestry Attention defcit-hyperactivity disorder …	23453885	2013-02-27
rs2332571	1	181656566	?	CACNA1E	0	1e-06	intronic	Bipolar disorder or major depressive disorder	Coleman JRI	Biol Psychiatry	164,933 European ancestry major depressive disorder cases, 20,352 European ancestry bipolar disorder cases, 439,741 European ancestry controls	31926635	2019-11-01
rs2660304	1	98046571	?	MIR137HG	0	2e-09	ncRNA_exonic	Schizophrenia vs bipolar disorder (ordinary least squares (OLS))	Peyrot WJ	Nat Genet	40,675 schizophrenia cases, 20,352 bipolar disorder cases	33686288	2021-03-08
rs271738	1	234527144	A	LINC01354	747	5e-06	downstream	Bipolar disorder	Bergen SE	Mol Psychiatry	836 European ancestry cases, 2,093 European ancestry controls	22688191	2012-06-12
rs2774292	1	114172962	?	SYT6	19093	3e-06	intergenic	Bipolar disorder and schizophrenia	Wang KS	Schizophr Res	651 European ancestry bipolar cases, 1,171 European ancestry schizophrenia cases, 2,412 European ancestry controls	20889312	2010-10-01
rs2774292	1	114172962	?	TRIM33	19093	3e-06	intergenic	Bipolar disorder and schizophrenia	Wang KS	Schizophr Res	651 European ancestry bipolar cases, 1,171 European ancestry schizophrenia cases, 2,412 European ancestry controls	20889312	2010-10-01
rs2801578	1	65866972	?	PDE4B	0	3e-08	intronic	Anorexia nervosa, attention-deficit/hyperactivity disorder, autism spectrum disorder, bipolar disorder, major depression, obsessive-compulsive disorder, schizophrenia, or Tourette syndrome (pleiotropy)	Cross-Disorder Group of the Psychiatric Genomics Consortium	Cell	19,009 European ancestry ADHD cases, 3,495 European ancestry anorexia cases, 18,381 European ancestry autism cases, 20,352 European ancestry bipolar disorder cases, 130,664 European ancestry major depression cases, 2,688 European ancestry OCD cases, 33,640 European ancestry schizophrenia cases, 4,645 European ancestry Tourette's cases, 494,162 European ancestry controls	31835028	2019-12-01
rs2842198	1	43465067	?	SZT2	10820	1e-08	intergenic	Anorexia nervosa, attention-deficit/hyperactivity disorder, autism spectrum disorder, bipolar disorder, major depression, obsessive-compulsive disorder, schizophrenia, or Tourette syndrome (pleiotropy)	Cross-Disorder Group of the Psychiatric Genomics Consortium	Cell	19,009 European ancestry ADHD cases, 3,495 European ancestry anorexia cases, 18,381 European ancestry autism cases, 20,352 European ancestry bipolar disorder cases, 130,664 European ancestry major depression cases, 2,688 European ancestry OCD cases, 33,640 European ancestry schizophrenia cases, 4,645 European ancestry Tourette's cases, 494,162 European ancestry controls	31835028	2019-12-01
rs2842198	1	43465067	?	PTPRF	10820	1e-08	intergenic	Anorexia nervosa, attention-deficit/hyperactivity disorder, autism spectrum disorder, bipolar disorder, major depression, obsessive-compulsive disorder, schizophrenia, or Tourette syndrome (pleiotropy)	Cross-Disorder Group of the Psychiatric Genomics Consortium	Cell	19,009 European ancestry ADHD cases, 3,495 European ancestry anorexia cases, 18,381 European ancestry autism cases, 20,352 European ancestry bipolar disorder cases, 130,664 European ancestry major depression cases, 2,688 European ancestry OCD cases, 33,640 European ancestry schizophrenia cases, 4,645 European ancestry Tourette's cases, 494,162 European ancestry controls	31835028	2019-12-01
rs285480	1	165434666	?	RXRG	0	4e-07	intronic	Personality traits in bipolar disorder	Alliey-Rodriguez N	Psychiatr Genet	1,951 European ancestry cases	21368711	2011-03-02
rs2860031	1	30052867	?	LINC01648	15255	3e-06	intergenic	Bipolar disorder with mood-incongruent psychosis	Goes FS	Transl Psychiatry	2,196 European and other ancestry cases, 8,148 European and other ancestry controls	23092984	2012-10-23
rs2860031	1	30052867	?	MATN1	15255	3e-06	intergenic	Bipolar disorder with mood-incongruent psychosis	Goes FS	Transl Psychiatry	2,196 European and other ancestry cases, 8,148 European and other ancestry controls	23092984	2012-10-23
rs2989476	1	60593587	C	LINC01748	0	2e-06	ncRNA_intronic	Bipolar disorder	Jiang Y	Genet Epidemiol	1,868 European ancestry cases, 2,938 European ancestry controls	21254220	2011-02-01
rs2989476	1	60593587	?	LINC01748	0	2e-06	ncRNA_intronic	Bipolar disorder	Jiang Y	Genet Epidemiol	1,868 European ancestry cases, 2,938 European ancestry controls	21254220	2011-02-01
rs2989476	1	60593587	C	LINC01748	0	3e-06	ncRNA_intronic	Bipolar disorder	Smith EN	PLoS Genet	1,190 European and unknown ancestry cases, 401 European and unknown ancestry controls	21738484	2011-06-30
rs2989476	1	60593587	?	LINC01748	0	3e-06	ncRNA_intronic	Bipolar disorder	Smith EN	PLoS Genet	1,190 European and unknown ancestry cases, 401 European and unknown ancestry controls	21738484	2011-06-30
rs3001723	1	43572014	?	PTPRF	0	7e-14	intronic	Anorexia nervosa, attention-deficit/hyperactivity disorder, autism spectrum disorder, bipolar disorder, major depression, obsessive-compulsive disorder, schizophrenia, or Tourette syndrome (pleiotropy)	Cross-Disorder Group of the Psychiatric Genomics Consortium	Cell	19,009 European ancestry ADHD cases, 3,495 European ancestry anorexia cases, 18,381 European ancestry autism cases, 20,352 European ancestry bipolar disorder cases, 130,664 European ancestry major depression cases, 2,688 European ancestry OCD cases, 33,640 European ancestry schizophrenia cases, 4,645 European ancestry Tourette's cases, 494,162 European ancestry controls	31835028	2019-12-01
[truncated: 1,598 more rows]
