# Supplementary material for: Integrated co-expression network analysis uncovers novel tissue-specific genes in major depressive disorder and bipolar disorder
Source: Front Psychiatry. 2022 Aug 23;13:980315. doi: 10.3389/fpsyt.2022.980315 (PMC9445988; doi:10.3389/fpsyt.2022.980315)
Supplement: Supplementary file 5 [file Table_5.XLSX]

## Sheet: MDD_ACC_GO
Table S5. MDD ACC module genes GO enrichment
Tissue	Module	ONTOLOGY	ID	Description	GeneRatio	BgRatio	pvalue	p.adjust	qvalue	geneID	Count
ACC	magenta	CC	GO:1902562	H4 histone acetyltransferase complex	6/369	43/19717	0.000140122	0.0317299	0.03113	KAT2A/KAT2B/MEAF6/MORF4L1/MSL2/TADA3	6
ACC	magenta	CC	GO:0005732	small nucleolar ribonucleoprotein complex	5/369	28/19717	0.000154029	0.0317299	0.03113	GAR1/NHP2/NOP10/RPP30/SNRNP40	5

## Sheet: MDD_ACC_KEGG
Table S5. MDD ACC module genes KEGG enrichment
Tissue	Module	ID	Description	GeneRatio	BgRatio	pvalue	p.adjust	qvalue	geneID	Count
ACC	magenta	hsa01210	2-Oxocarboxylic acid metabolism	3/132	19/8113	0.00337121	0.581954	0.58153	51166/48/84706	3
ACC	magenta	hsa04950	Maturity onset diabetes of the young	3/132	26/8113	0.00832644	0.581954	0.58153	6928/3110/3651	3
ACC	magenta	hsa00630	Glyoxylate and dicarboxylate metabolism	3/132	30/8113	0.0124034	0.581954	0.58153	48/84693/283871	3
ACC	magenta	hsa04919	Thyroid hormone signaling pathway	6/132	121/8113	0.0138673	0.581954	0.58153	2648/8850/5469/9440/10499/5579	6
ACC	magenta	hsa05014	Amyotrophic lateral sclerosis	12/132	364/8113	0.0152298	0.581954	0.58153	22926/9167/1768/83544/10126/3181/84557/4695/4700/4843/94026/10280	12
ACC	magenta	hsa03410	Base excision repair	3/132	33/8113	0.0160909	0.581954	0.58153	4350/252969/5425	3
ACC	magenta	hsa00562	Inositol phosphate metabolism	4/132	73/8113	0.0307664	0.873774	0.873138	27124/51763/5297/5305	4
ACC	magenta	hsa03008	Ribosome biogenesis in eukaryotes	5/132	109/8113	0.0322128	0.873774	0.873138	54433/55651/55505/10556/27341	5
ACC	magenta	hsa00520	Amino sugar and nucleotide sugar metabolism	3/132	49/8113	0.0450885	0.904982	0.904323	1118/3073/5236	3
ACC	magenta	hsa05022	Pathways of neurodegeneration - multiple diseases	13/132	476/8113	0.0455509	0.904982	0.904323	22926/817/9167/1768/83544/10126/3064/84557/4695/4700/4843/5579/10280	13
ACC	magenta	hsa00220	Arginine biosynthesis	2/132	22/8113	0.0490883	0.904982	0.904323	84706/4843	2

## Sheet: MDD_CRE_GO
Table S5. MDD CRE module genes GO enrichment
Tissue	Module	ONTOLOGY	ID	Description	GeneRatio	BgRatio	pvalue	p.adjust	qvalue	geneID	Count
CRE	brown4	BP	GO:0006123	mitochondrial electron transport, cytochrome c to oxygen	5/294	21/18670	1.54856e-05	0.0213081	0.0211256	COX4I1/COX5A/COX5B/COX6B1/COX8A	5
CRE	brown4	BP	GO:0019646	aerobic electron transport chain	5/294	21/18670	1.54856e-05	0.0213081	0.0211256	COX4I1/COX5A/COX5B/COX6B1/COX8A	5
CRE	brown4	BP	GO:0140053	mitochondrial gene expression	11/294	162/18670	5.33451e-05	0.0385592	0.0382288	FOXO3/MRPL13/MRPL17/MRPL20/MRPL23/MRPL24/MRPL40/MRPS18C/MTIF2/TUFM/UQCC2	11
CRE	brown4	BP	GO:0032543	mitochondrial translation	10/294	135/18670	5.60453e-05	0.0385592	0.0382288	MRPL13/MRPL17/MRPL20/MRPL23/MRPL24/MRPL40/MRPS18C/MTIF2/TUFM/UQCC2	10
CRE	brown4	BP	GO:0070125	mitochondrial translational elongation	8/294	88/18670	7.42411e-05	0.0408623	0.0405122	MRPL13/MRPL17/MRPL20/MRPL23/MRPL24/MRPL40/MRPS18C/TUFM	8
CRE	brown4	CC	GO:0005743	mitochondrial inner membrane	23/309	473/19717	1.78341e-06	0.000741898	0.000630764	BCS1L/COX4I1/COX5A/COX5B/COX6B1/COX8A/HIGD2A/MCU/MRPL13/MRPL17/MRPL20/MRPL23/MRPL24/MRPL40/MRPS18C/NDUFB3/SLC25A5/SLC9B2/TIMM10/TIMM23/TOMM40/UQCC2/UQCRH	23
CRE	brown4	CC	GO:0098798	mitochondrial protein complex	16/309	262/19717	4.14782e-06	0.000862747	0.00073351	BCS1L/COX4I1/COX5A/MCU/MRPL13/MRPL17/MRPL20/MRPL23/MRPL24/MRPL40/MRPS18C/NDUFB3/TIMM10/TIMM23/TOMM40/UQCRH	16
CRE	brown4	CC	GO:0044391	ribosomal subunit	13/309	190/19717	9.9472e-06	0.00136392	0.00115961	MRPL13/MRPL17/MRPL20/MRPL23/MRPL24/MRPL40/MRPS18C/RPL22/RPL23/RPL36/RPL37A/RPS14/RPS24	13
CRE	brown4	CC	GO:0070069	cytochrome complex	6/309	34/19717	1.31146e-05	0.00136392	0.00115961	BCS1L/COX4I1/COX5A/COX6B1/COX8A/UQCRH	6
CRE	brown4	CC	GO:0015934	large ribosomal subunit	10/309	121/19717	2.10794e-05	0.00175381	0.00149109	MRPL13/MRPL17/MRPL20/MRPL23/MRPL24/MRPL40/RPL22/RPL23/RPL36/RPL37A	10
CRE	brown4	CC	GO:0000940	condensed chromosome outer kinetochore	4/309	14/19717	5.23118e-05	0.00362695	0.00308364	BOD1L2/BUB1/CENPF/SPDL1	4
CRE	brown4	CC	GO:0005840	ribosome	14/309	272/19717	0.000106725	0.00634254	0.00539244	BTF3/MRPL13/MRPL17/MRPL20/MRPL23/MRPL24/MRPL40/MRPS18C/RPL22/RPL23/RPL36/RPL37A/RPS14/RPS24	14
CRE	brown4	CC	GO:0070469	respiratory chain	8/309	100/19717	0.000177409	0.00906882	0.00771033	BCS1L/COX4I1/COX5A/COX6B1/COX8A/HIGD2A/NDUFB3/UQCRH	8
CRE	brown4	CC	GO:0045277	respiratory chain complex IV	4/309	20/19717	0.000235074	0.00906882	0.00771033	COX4I1/COX5A/COX6B1/COX8A	4
CRE	brown4	CC	GO:0005758	mitochondrial intermembrane space	7/309	79/19717	0.000239603	0.00906882	0.00771033	CHCHD7/COX6B1/DIABLO/HAX1/TIMM10/TIMM23/UQCC2	7
CRE	brown4	CC	GO:0000315	organellar large ribosomal subunit	6/309	57/19717	0.0002616	0.00906882	0.00771033	MRPL13/MRPL17/MRPL20/MRPL23/MRPL24/MRPL40	6
CRE	brown4	CC	GO:0005762	mitochondrial large ribosomal subunit	6/309	57/19717	0.0002616	0.00906882	0.00771033	MRPL13/MRPL17/MRPL20/MRPL23/MRPL24/MRPL40	6
CRE	brown4	CC	GO:0098803	respiratory chain complex	7/309	85/19717	0.000376684	0.0112849	0.00959442	BCS1L/COX4I1/COX5A/COX6B1/COX8A/NDUFB3/UQCRH	7
CRE	brown4	CC	GO:0000313	organellar ribosome	7/309	87/19717	0.000434244	0.0112849	0.00959442	MRPL13/MRPL17/MRPL20/MRPL23/MRPL24/MRPL40/MRPS18C	7
CRE	brown4	CC	GO:0005761	mitochondrial ribosome	7/309	87/19717	0.000434244	0.0112849	0.00959442	MRPL13/MRPL17/MRPL20/MRPL23/MRPL24/MRPL40/MRPS18C	7
CRE	brown4	CC	GO:0031970	organelle envelope lumen	7/309	88/19717	0.000465544	0.0112849	0.00959442	CHCHD7/COX6B1/DIABLO/HAX1/TIMM10/TIMM23/UQCC2	7
CRE	brown4	CC	GO:0005759	mitochondrial matrix	18/309	469/19717	0.000466003	0.0112849	0.00959442	ACAA2/COASY/DNAJA3/FOXO3/LYRM4/MRPL13/MRPL17/MRPL20/MRPL23/MRPL24/MRPL40/MRPS18C/NADK2/NDUFAF7/PPA2/SLC25A5/TUFM/UQCC2	18
CRE	brown4	CC	GO:0120114	Sm-like protein family complex	8/309	116/19717	0.000488287	0.0112849	0.00959442	CLNS1A/LSM5/LSM7/SF3B5/SNRPA/SNRPB/SNRPC/SNRPF	8
CRE	brown4	CC	GO:0005684	U2-type spliceosomal complex	7/309	90/19717	0.000533537	0.0116817	0.00993178	BUD31/LSM5/LSM7/SF3B5/SNRPB/SNRPC/SNRPF	7
CRE	brown4	CC	GO:0034709	methylosome	3/309	12/19717	0.000755062	0.0154723	0.0131546	CLNS1A/SNRPB/SNRPF	3
CRE	brown4	CC	GO:0005689	U12-type spliceosomal complex	4/309	27/19717	0.000781055	0.0154723	0.0131546	LSM7/SF3B5/SNRPB/SNRPF	4
CRE	brown4	CC	GO:0097525	spliceosomal snRNP complex	7/309	99/19717	0.000943456	0.0178399	0.0151675	LSM5/LSM7/SF3B5/SNRPA/SNRPB/SNRPC/SNRPF	7
CRE	brown4	CC	GO:0071005	U2-type precatalytic spliceosome	5/309	50/19717	0.00108868	0.0196909	0.0167412	LSM5/LSM7/SF3B5/SNRPB/SNRPF	5
CRE	brown4	CC	GO:0071011	precatalytic spliceosome	5/309	51/19717	0.00119175	0.0205396	0.0174628	LSM5/LSM7/SF3B5/SNRPB/SNRPF	5
CRE	brown4	CC	GO:0098800	inner mitochondrial membrane protein complex	8/309	135/19717	0.00131918	0.0205396	0.0174628	BCS1L/COX4I1/COX5A/MCU/NDUFB3/TIMM10/TIMM23/UQCRH	8
CRE	brown4	CC	GO:0030532	small nuclear ribonucleoprotein complex	7/309	105/19717	0.00133227	0.0205396	0.0174628	LSM5/LSM7/SF3B5/SNRPA/SNRPB/SNRPC/SNRPF	7
CRE	brown4	CC	GO:1902555	endoribonuclease complex	4/309	31/19717	0.0013331	0.0205396	0.0174628	AGO3/AGO4/POP5/RPP40	4
CRE	brown4	CC	GO:1905348	endonuclease complex	4/309	32/19717	0.00150494	0.0223591	0.0190097	AGO3/AGO4/POP5/RPP40	4
CRE	brown4	CC	GO:0071004	U2-type prespliceosome	3/309	16/19717	0.00183471	0.0254414	0.0216303	LSM7/SNRPB/SNRPC	3
CRE	brown4	CC	GO:0071010	prespliceosome	3/309	16/19717	0.00183471	0.0254414	0.0216303	LSM7/SNRPB/SNRPC	3
CRE	brown4	CC	GO:0005685	U1 snRNP	4/309	37/19717	0.00259958	0.0348847	0.029659	SNRPA/SNRPB/SNRPC/SNRPF	4
CRE	brown4	MF	GO:0019843	rRNA binding	8/301	63/17697	1.09752e-05	0.00574002	0.00558002	EMG1/GTF3A/IMP3/MRPL20/MRPS18C/RPL23/RPS14/RRS1	8
CRE	brown4	MF	GO:0004129	cytochrome-c oxidase activity	5/301	28/17697	9.81441e-05	0.0122331	0.0118921	COX4I1/COX5A/COX5B/COX6B1/COX8A	5
CRE	brown4	MF	GO:0015002	heme-copper terminal oxidase activity	5/301	28/17697	9.81441e-05	0.0122331	0.0118921	COX4I1/COX5A/COX5B/COX6B1/COX8A	5
CRE	brown4	MF	GO:0016676	oxidoreductase activity, acting on a heme group of donors, oxygen as acceptor	5/301	28/17697	9.81441e-05	0.0122331	0.0118921	COX4I1/COX5A/COX5B/COX6B1/COX8A	5
CRE	brown4	MF	GO:0016675	oxidoreductase activity, acting on a heme group of donors	5/301	29/17697	0.000116951	0.0122331	0.0118921	COX4I1/COX5A/COX5B/COX6B1/COX8A	5
CRE	brown4	MF	GO:0003735	structural constituent of ribosome	12/301	202/17697	0.000183835	0.0160243	0.0155776	MRPL13/MRPL17/MRPL20/MRPL23/MRPL24/MRPS18C/RPL22/RPL23/RPL36/RPL37A/RPS14/RPS24	12
CRE	lavenderblush3	CC	GO:0005770	late endosome	8/129	256/19717	0.000285534	0.0452943	0.0422396	ABCA5/ARF1/CD63/LAMP1/MAP2K2/RNF13/SFTPC/ZP2	8
CRE	lavenderblush3	CC	GO:0005771	multivesicular body	4/129	51/19717	0.000344443	0.0452943	0.0422396	CD63/LAMP1/SFTPC/ZP2	4

## Sheet: MDD_CRE_KEGG
Table S5. MDD CRE module genes KEGG enrichment
Tissue	Module	ID	Description	GeneRatio	BgRatio	pvalue	p.adjust	qvalue	geneID	Count
CRE	brown4	hsa03010	Ribosome	13/147	158/8113	5.17542e-06	0.00124728	0.00120941	2197/28998/63875/55052/6150/79590/51023/6146/9349/25873/6168/6208/6229	13
CRE	brown4	hsa05208	Chemical carcinogenesis - reactive oxygen species	13/147	223/8113	0.000193425	0.0233077	0.0226002	10327/1327/9377/1329/1340/1351/2309/2938/9446/3082/4709/292/7388	13
CRE	brown4	hsa05012	Parkinson disease	14/147	266/8113	0.00031681	0.0254504	0.0246778	1327/9377/1329/1340/1351/2778/90550/4709/5689/5694/5710/292/84790/7388	14
CRE	brown4	hsa04260	Cardiac muscle contraction	7/147	87/8113	0.000968205	0.0545564	0.0529003	483/1327/9377/1329/1340/1351/7388	7
CRE	brown4	hsa05020	Prion disease	13/147	273/8113	0.00131997	0.0545564	0.0529003	1327/9377/1329/1340/1351/90550/4709/5689/5694/5710/292/84790/7388	13
CRE	brown4	hsa03040	Spliceosome	9/147	147/8113	0.00135825	0.0545564	0.0529003	8896/23658/51690/83443/6626/6628/6631/6636/29896	9
CRE	brown4	hsa05014	Amyotrophic lateral sclerosis	15/147	364/8113	0.00239933	0.0826054	0.0800978	1327/9377/1329/1340/1351/81631/90550/4709/5689/5694/5710/10010/10452/84790/7388	15
CRE	brown4	hsa00190	Oxidative phosphorylation	8/147	134/8113	0.0029268	0.0857329	0.0831304	1327/9377/1329/1340/1351/4709/27068/7388	8
CRE	brown4	hsa04714	Thermogenesis	11/147	232/8113	0.00320164	0.0857329	0.0831304	1327/9377/1329/1340/1351/8110/2778/55471/4709/27330/7388	11
CRE	brown4	hsa05016	Huntington disease	13/147	306/8113	0.00360191	0.086806	0.0841709	1327/9377/1329/1340/1351/55081/4709/5689/5694/5710/292/84790/7388	13
CRE	brown4	hsa05022	Pathways of neurodegeneration - multiple diseases	17/147	476/8113	0.00546199	0.119667	0.116035	1327/9377/1329/1340/1351/55081/81631/90550/4709/5689/5694/5710/292/10010/10452/84790/7388	17
CRE	brown4	hsa04932	Non-alcoholic fatty liver disease	8/147	155/8113	0.00703547	0.141296	0.137007	1327/9377/1329/1340/1351/8660/4709/7388	8
CRE	brown4	hsa03060	Protein export	3/147	23/8113	0.00791298	0.146695	0.142241	28972/6727/58477	3
CRE	brown4	hsa05010	Alzheimer disease	14/147	384/8113	0.00965369	0.151987	0.147373	1327/9377/1329/1340/1351/8660/90550/4709/5689/5694/5710/292/84790/7388	14
CRE	brown4	hsa00620	Pyruvate metabolism	4/147	47/8113	0.0100904	0.151987	0.147373	97/10327/9380/3948	4
CRE	brown4	hsa03420	Nucleotide excision repair	4/147	47/8113	0.0100904	0.151987	0.147373	404672/6118/6119/7508	4
CRE	brown4	hsa05415	Diabetic cardiomyopathy	8/147	203/8113	0.0309924	0.439363	0.426026	1327/9377/1329/1340/1351/4709/292/7388	8
CRE	brown4	hsa05204	Chemical carcinogenesis - DNA adducts	4/147	69/8113	0.036112	0.483499	0.468822	1559/2938/9446/54490	4
CRE	brown4	hsa00982	Drug metabolism - cytochrome P450	4/147	72/8113	0.0412474	0.523191	0.507309	1559/2938/9446/54490	4
CRE	lavenderblush3	hsa04072	Phospholipase D signaling pathway	4/66	148/8113	0.0320487	0.781038	0.781038	375/2914/5605/56848	4
CRE	lavenderblush3	hsa04742	Taste transduction	3/66	86/8113	0.0326111	0.781038	0.781038	2559/2914/50832	3
CRE	lavenderblush3	hsa04727	GABAergic synapse	3/66	89/8113	0.0355757	0.781038	0.781038	776/2559/81539	3
CRE	lavenderblush3	hsa03010	Ribosome	4/66	158/8113	0.0393214	0.781038	0.781038	10573/6161/6227/6201	4
CRE	lavenderblush3	hsa04022	cGMP-PKG signaling pathway	4/66	167/8113	0.0466139	0.781038	0.781038	776/5605/4880/5139	4

## Sheet: MDD_PFC_GO
Table S5. MDD PFC module genes GO enrichment
Tissue	Module	ONTOLOGY	ID	Description	GeneRatio	BgRatio	pvalue	p.adjust	qvalue	geneID	Count
PFC	bisque4	BP	GO:0007389	pattern specification process	45/724	446/18670	4.83625e-09	2.38862e-05	2.10402e-05	ACVRL1/ALG5/ALX3/BMP4/BTG2/CCDC40/CDX2/CDX4/CER1/EMX1/ENG/FOXJ1/GDF3/GLI2/HES2/HOXA11/HOXB1/HOXB3/HOXB5/HOXC10/HOXC11/HOXC5/HOXC6/HOXD10/HOXD9/LRP5L/MDFI/NEK8/NKX6-1/PAX2/PRKDC/RNF2/SCMH1/SFRP2/SIM2/SIX1/SKI/SMO/SNAI1/TBX5/TBX6/TCF15/WNT1/WNT7B/WNT8B	45
PFC	bisque4	BP	GO:0009952	anterior/posterior pattern specification	28/724	219/18670	3.01932e-08	6.10524e-05	5.37781e-05	BMP4/BTG2/CDX2/CDX4/CER1/GDF3/GLI2/HES2/HOXA11/HOXB1/HOXB3/HOXB5/HOXC10/HOXC11/HOXC5/HOXC6/HOXD10/HOXD9/LRP5L/PRKDC/RNF2/SCMH1/SFRP2/SKI/SMO/TBX6/TCF15/WNT1	28
PFC	bisque4	BP	GO:0003002	regionalization	37/724	351/18670	3.70839e-08	6.10524e-05	5.37781e-05	BMP4/BTG2/CDX2/CDX4/CER1/EMX1/FOXJ1/GDF3/GLI2/HES2/HOXA11/HOXB1/HOXB3/HOXB5/HOXC10/HOXC11/HOXC5/HOXC6/HOXD10/HOXD9/LRP5L/MDFI/NKX6-1/PAX2/PRKDC/RNF2/SCMH1/SFRP2/SIX1/SKI/SMO/SNAI1/TBX6/TCF15/WNT1/WNT7B/WNT8B	37
PFC	bisque4	BP	GO:0045165	cell fate commitment	30/724	270/18670	2.32994e-07	0.000287689	0.000253411	ATOH1/BMP4/EBF2/FOXP3/GDF3/GLI2/HOXA11/HOXC10/HOXD10/IL6/NKX6-1/ONECUT1/PAX2/POU6F2/PRKDC/RAB10/SFRP2/SIX1/SMO/SOX8/STAT6/TBX10/TBX4/TBX5/TBX6/TRIM15/WNT1/WNT11/WNT7B/WNT8B	30
PFC	bisque4	BP	GO:0043062	extracellular structure organization	39/724	422/18670	5.16022e-07	0.000509727	0.000448994	ADAM12/ADAM15/APOA4/COL11A2/COL13A1/COL5A1/COL6A2/CYP1B1/ENG/FGB/FGFR4/FMOD/FURIN/HPN/HPSE2/HSPG2/HYAL1/IBSP/ICAM1/IL6/KAZALD1/KIF9/LOX/MFAP2/MMP11/MMP14/OLFML2A/PDGFB/PECAM1/PLA2G2A/PRKACG/SDC1/SERPINF2/SERPINH1/SFRP2/SOAT2/TCF15/TIMP2/TMPRSS6	39
PFC	bisque4	BP	GO:0007601	visual perception	25/724	218/18670	1.30804e-06	0.00107674	0.000948444	ABCA4/ABCC6/AIPL1/ARR3/CHRNB2/CRYBB1/CYP1B1/GABRR2/GJA3/GNAT1/GUCY2D/IRX5/KIFC3/NR2E3/NRL/OPN1SW/PAX2/PDE6A/PDE6G/POU6F2/RBP3/RLBP1/RS1/SIX6/UNC119	25
PFC	bisque4	BP	GO:0050953	sensory perception of light stimulus	25/724	222/18670	1.8289e-06	0.00121466	0.00106994	ABCA4/ABCC6/AIPL1/ARR3/CHRNB2/CRYBB1/CYP1B1/GABRR2/GJA3/GNAT1/GUCY2D/IRX5/KIFC3/NR2E3/NRL/OPN1SW/PAX2/PDE6A/PDE6G/POU6F2/RBP3/RLBP1/RS1/SIX6/UNC119	25
PFC	bisque4	BP	GO:0048705	skeletal system morphogenesis	26/724	239/18670	2.19502e-06	0.00121466	0.00106994	ALX3/BMP4/CER1/COL13A1/COL6A2/FGF6/HOXA11/HOXB1/HOXB3/HOXB5/HOXC11/HOXD10/HOXD9/HYAL1/IRX5/LRP5L/MDFI/MMP14/PAPPA2/SERPINH1/SFRP2/SIX1/SKI/TBX4/TCF15/TRPV4	26
PFC	bisque4	BP	GO:0007602	phototransduction	12/724	59/18670	2.2134e-06	0.00121466	0.00106994	ABCA4/AIPL1/GNAT1/GUCY2D/NR2E3/OPN1SW/OPN3/PDE6A/PDE6G/RS1/SAG/UNC119	12
PFC	bisque4	BP	GO:0048568	embryonic organ development	37/724	428/18670	4.85444e-06	0.00232817	0.00205077	ALX3/ATOH1/BMP4/CCDC40/CDX2/CDX4/ENG/EPHA2/EPHB2/ERCC3/GDF3/GLI2/HOXA11/HOXB1/HOXB3/HOXB5/HOXC11/HOXD10/HOXD9/HPN/HYAL1/IRX5/MDFI/MFAP2/MMP14/PAX2/PDGFB/POLE/SIX1/SMO/SNAI1/STRA6/TBX6/TPO/WNT1/WNT11/WNT7B	37
PFC	bisque4	BP	GO:0001654	eye development	33/724	362/18670	5.18522e-06	0.00232817	0.00205077	ACVRL1/BMP4/CLCN2/COL5A1/CRYBB1/CYP1A1/CYP1B1/DIO3/EPHA2/EPHB2/GDF3/GNAT1/HDAC2/IRX5/LIM2/LRP5L/MFAP2/MTNR1B/NR2E3/NRL/PAX2/PDE6A/PITX3/RAB18/RET/RS1/SIX6/SKI/SLC39A5/SOX8/STRA6/TSKU/WNT7B	33
PFC	bisque4	BP	GO:0150063	visual system development	33/724	366/18670	6.54493e-06	0.00252867	0.00222738	ACVRL1/BMP4/CLCN2/COL5A1/CRYBB1/CYP1A1/CYP1B1/DIO3/EPHA2/EPHB2/GDF3/GNAT1/HDAC2/IRX5/LIM2/LRP5L/MFAP2/MTNR1B/NR2E3/NRL/PAX2/PDE6A/PITX3/RAB18/RET/RS1/SIX6/SKI/SLC39A5/SOX8/STRA6/TSKU/WNT7B	33
PFC	bisque4	BP	GO:0030198	extracellular matrix organization	33/724	368/18670	7.34124e-06	0.00252867	0.00222738	ADAM12/ADAM15/COL11A2/COL13A1/COL5A1/COL6A2/CYP1B1/ENG/FGB/FGFR4/FMOD/FURIN/HPN/HPSE2/HSPG2/IBSP/ICAM1/IL6/KAZALD1/KIF9/LOX/MFAP2/MMP11/MMP14/OLFML2A/PDGFB/PECAM1/SERPINF2/SERPINH1/SFRP2/TCF15/TIMP2/TMPRSS6	33
PFC	bisque4	BP	GO:0048706	embryonic skeletal system development	17/724	126/18670	7.47717e-06	0.00252867	0.00222738	ALX3/BMP4/HOXA11/HOXB1/HOXB3/HOXB5/HOXC11/HOXC5/HOXC6/HOXD10/HOXD9/HYAL1/IRX5/MDFI/MMP14/SIX1/WNT11	17
PFC	bisque4	BP	GO:0048562	embryonic organ morphogenesis	28/724	288/18670	8.06874e-06	0.00252867	0.00222738	ALX3/ATOH1/BMP4/CCDC40/ENG/EPHA2/EPHB2/GLI2/HOXA11/HOXB1/HOXB3/HOXB5/HOXC11/HOXD10/HOXD9/HPN/HYAL1/IRX5/MDFI/MFAP2/MMP14/PAX2/SIX1/SMO/STRA6/TBX6/WNT1/WNT11	28
PFC	bisque4	BP	GO:0061448	connective tissue development	27/724	273/18670	8.52514e-06	0.00252867	0.00222738	ACVRL1/ADAMTS12/BMP4/BMP8A/CER1/COL11A2/COL5A1/COL6A2/EBF2/EVC/FGF6/GDF5/GLI2/GPR4/HOXA11/HOXB3/HYAL1/LOX/LRP5L/PDGFB/SERPINH1/SFRP2/SNAI1/SOX8/TRPV4/WNT11/WNT7B	27
PFC	bisque4	BP	GO:0048880	sensory system development	33/724	371/18670	8.70365e-06	0.00252867	0.00222738	ACVRL1/BMP4/CLCN2/COL5A1/CRYBB1/CYP1A1/CYP1B1/DIO3/EPHA2/EPHB2/GDF3/GNAT1/HDAC2/IRX5/LIM2/LRP5L/MFAP2/MTNR1B/NR2E3/NRL/PAX2/PDE6A/PITX3/RAB18/RET/RS1/SIX6/SKI/SLC39A5/SOX8/STRA6/TSKU/WNT7B	33
PFC	bisque4	BP	GO:0048704	embryonic skeletal system morphogenesis	14/724	93/18670	1.33193e-05	0.00365468	0.00321923	ALX3/BMP4/HOXA11/HOXB1/HOXB3/HOXB5/HOXC11/HOXD10/HOXD9/HYAL1/IRX5/MDFI/MMP14/SIX1	14
PFC	bisque4	BP	GO:0072189	ureter development	6/724	16/18670	1.91095e-05	0.00496747	0.0043756	BMP4/LZTS2/PAX2/RET/SIX1/SOX8	6
PFC	bisque4	BP	GO:0001657	ureteric bud development	14/724	97/18670	2.17689e-05	0.00537584	0.00473532	BMP4/CER1/FOXJ1/HOXA11/LZTS2/PAX2/RET/SDC1/SIX1/SMAD7/SMO/SOX8/WNT1/WNT11	14
PFC	bisque4	BP	GO:0072163	mesonephric epithelium development	14/724	98/18670	2.4506e-05	0.0054727	0.00482063	BMP4/CER1/FOXJ1/HOXA11/LZTS2/PAX2/RET/SDC1/SIX1/SMAD7/SMO/SOX8/WNT1/WNT11	14
PFC	bisque4	BP	GO:0072164	mesonephric tubule development	14/724	98/18670	2.4506e-05	0.0054727	0.00482063	BMP4/CER1/FOXJ1/HOXA11/LZTS2/PAX2/RET/SDC1/SIX1/SMAD7/SMO/SOX8/WNT1/WNT11	14
PFC	bisque4	BP	GO:0009583	detection of light stimulus	12/724	74/18670	2.54853e-05	0.0054727	0.00482063	ABCA4/AIPL1/GNAT1/GUCY2D/NR2E3/OPN1SW/OPN3/PDE6A/PDE6G/RS1/SAG/UNC119	12
PFC	bisque4	BP	GO:0001708	cell fate specification	14/724	99/18670	2.75411e-05	0.00566774	0.00499243	ATOH1/GLI2/HOXA11/HOXC10/HOXD10/NKX6-1/PAX2/SFRP2/SIX1/SMO/TBX10/TBX4/TBX5/TBX6	14
PFC	bisque4	BP	GO:0007603	phototransduction, visible light	8/724	34/18670	3.64616e-05	0.00708228	0.00623844	ABCA4/AIPL1/GNAT1/GUCY2D/PDE6A/PDE6G/RS1/SAG	8
PFC	bisque4	BP	GO:0032963	collagen metabolic process	15/724	115/18670	3.81231e-05	0.00708228	0.00623844	ADAM15/BMP4/COL13A1/COL5A1/CTSD/ENG/FURIN/HDAC2/IL6/MMP11/MMP14/SERPINF2/SERPINH1/TMPRSS6/UCN	15
PFC	bisque4	BP	GO:0001823	mesonephros development	14/724	102/18670	3.87167e-05	0.00708228	0.00623844	BMP4/CER1/FOXJ1/HOXA11/LZTS2/PAX2/RET/SDC1/SIX1/SMAD7/SMO/SOX8/WNT1/WNT11	14
PFC	bisque4	BP	GO:0030510	regulation of BMP signaling pathway	13/724	91/18670	4.74746e-05	0.00837419	0.00737642	ACVRL1/BMP4/CER1/ENG/FST/FSTL3/GDF3/GDF5/SFRP2/SKI/SMAD7/TMPRSS6/WNT1	13
PFC	bisque4	BP	GO:0002064	epithelial cell development	21/724	207/18670	5.77537e-05	0.00954886	0.00841113	ARNTL/BMP4/DNASE1L2/ENG/EPHA2/FOXJ1/GPR4/HRH2/ICAM1/MET/NKX6-1/NTRK1/ONECUT1/PDGFB/PECAM1/PROC/RILPL1/SDC1/SMO/SOX8/WNT7B	21
PFC	bisque4	BP	GO:0009581	detection of external stimulus	16/724	133/18670	5.80008e-05	0.00954886	0.00841113	ABCA4/AIPL1/GNAT1/GUCY2D/HPN/NR2E3/NTRK1/OPN1SW/OPN3/PDE6A/PDE6G/PKD2L1/PKDREJ/RS1/SAG/UNC119	16
PFC	bisque4	BP	GO:0048592	eye morphogenesis	17/724	149/18670	6.76883e-05	0.0107843	0.00949935	BMP4/COL5A1/DIO3/EPHA2/EPHB2/GNAT1/IRX5/MFAP2/NR2E3/NRL/PAX2/PITX3/RS1/SKI/SOX8/STRA6/TSKU	17
PFC	bisque4	BP	GO:0009582	detection of abiotic stimulus	16/724	136/18670	7.60429e-05	0.0117367	0.0103383	ABCA4/AIPL1/GNAT1/GUCY2D/HPN/NR2E3/NTRK1/OPN1SW/OPN3/PDE6A/PDE6G/PKD2L1/PKDREJ/RS1/SAG/UNC119	16
PFC	bisque4	BP	GO:0008217	regulation of blood pressure	19/724	182/18670	8.75354e-05	0.0131011	0.0115402	ACE/ACSM3/ACVRL1/ADRA2B/ADRB3/AVPR1B/BDKRB1/CYP11B2/CYP4F12/GNB3/HSD11B2/MC3R/MYH6/NPPA/PDGFB/RNPEP/SERPINF2/TNNI3/UCN	19
PFC	bisque4	BP	GO:0016056	rhodopsin mediated signaling pathway	7/724	29/18670	9.47311e-05	0.0137611	0.0121215	AIPL1/GNAT1/GUCY2D/PDE6A/PDE6G/RS1/SAG	7
PFC	bisque4	BP	GO:1903522	regulation of blood circulation	26/724	297/18670	9.96441e-05	0.0140612	0.0123858	ACE/ADRA2A/ADRA2B/ADRA2C/AVPR1B/BIN1/CHRM2/DBH/FGB/FXYD3/HRH2/HSPB7/ICAM1/IRX5/KCNE2/KCNJ5/MC3R/MYH6/MYL3/NPPA/PDE5A/PLN/SCN5A/SMAD7/TNNI3/UCN	26
PFC	bisque4	BP	GO:0072073	kidney epithelium development	16/724	140/18670	0.000107657	0.0144393	0.0127189	BMP4/CER1/FOXJ1/HOXA11/LZTS2/PAX2/PECAM1/RET/SDC1/SIX1/SMAD7/SMO/SOX8/WNT1/WNT11/WNT7B	16
PFC	bisque4	BP	GO:0071772	response to BMP	18/724	170/18670	0.000111094	0.0144393	0.0127189	ACVRL1/ADAMTS12/BMP4/BMP8A/CER1/ENG/FST/FSTL3/GDF3/GDF5/MYH6/SFRP2/SKI/SLC33A1/SLC39A5/SMAD7/TMPRSS6/WNT1	18
PFC	bisque4	BP	GO:0071773	cellular response to BMP stimulus	18/724	170/18670	0.000111094	0.0144393	0.0127189	ACVRL1/ADAMTS12/BMP4/BMP8A/CER1/ENG/FST/FSTL3/GDF3/GDF5/MYH6/SFRP2/SKI/SLC33A1/SLC39A5/SMAD7/TMPRSS6/WNT1	18
PFC	bisque4	BP	GO:0006937	regulation of muscle contraction	18/724	171/18670	0.000119772	0.015168	0.0133608	ACTN3/ADRA2A/ADRA2B/ADRA2C/BIN1/CALCRL/CHRM2/HSPB6/MYL3/NPPA/PDE5A/PLN/SCN4A/SCN5A/SMAD7/SPHK1/TNNI3/UCN	18
PFC	bisque4	BP	GO:0009584	detection of visible light	10/724	62/18670	0.000125202	0.0154594	0.0136174	ABCA4/AIPL1/GNAT1/GUCY2D/OPN1SW/OPN3/PDE6A/PDE6G/RS1/SAG	10
PFC	bisque4	BP	GO:0030509	BMP signaling pathway	17/724	157/18670	0.000129876	0.0156453	0.0137812	ACVRL1/BMP4/BMP8A/CER1/ENG/FST/FSTL3/GDF3/GDF5/MYH6/SFRP2/SKI/SLC33A1/SLC39A5/SMAD7/TMPRSS6/WNT1	17
PFC	bisque4	BP	GO:0009314	response to radiation	34/724	448/18670	0.000158702	0.0186626	0.016439	ABCA4/AGRP/AIPL1/BRCC3/CCL11/CCR4/CDC25A/CHEK1/CHRNB2/DBH/ERCC3/ERCC8/FKBPL/GNAT1/GUCY2D/HRH2/HYAL1/ICAM1/JUND/NR2E3/NTRK1/OPN1SW/OPN3/PDE6A/PDE6G/PPID/PRKDC/RS1/SAG/SFRP2/STAR/UNC119/USP1/XRCC4	34
PFC	bisque4	BP	GO:0090596	sensory organ morphogenesis	23/724	256/18670	0.000168421	0.019345	0.01704	ATOH1/BMP4/COL5A1/DIO3/EPHA2/EPHB2/GLI2/GNAT1/HDAC2/HPN/IRX5/MFAP2/NR2E3/NRL/PAX2/PITX3/RS1/SIX1/SKI/SOX8/STRA6/TSKU/WNT1	23
PFC	bisque4	BP	GO:0051384	response to glucocorticoid	16/724	146/18670	0.000176518	0.0198142	0.0174534	AGXT/ALDH3A1/EPO/FIBIN/HSD11B2/ICAM1/IGFBP2/IL6/PAPPA/PFKFB1/SDC1/STAR/TFAP4/UCN/USP8/WNT7B	16
PFC	bisque4	BP	GO:0031960	response to corticosteroid	17/724	162/18670	0.000190323	0.0205137	0.0180695	AGXT/ALDH3A1/ENG/EPO/FIBIN/HSD11B2/ICAM1/IGFBP2/IL6/PAPPA/PFKFB1/SDC1/STAR/TFAP4/UCN/USP8/WNT7B	17
PFC	bisque4	BP	GO:0051216	cartilage development	20/724	209/18670	0.000191057	0.0205137	0.0180695	ACVRL1/ADAMTS12/BMP4/BMP8A/CER1/COL11A2/COL6A2/EVC/FGF6/GDF5/GLI2/HOXA11/HOXB3/HYAL1/SERPINH1/SFRP2/SNAI1/TRPV4/WNT11/WNT7B	20
PFC	bisque4	BP	GO:0018108	peptidyl-tyrosine phosphorylation	29/724	363/18670	0.000201424	0.0207188	0.0182502	ABL2/ACE/ADRA2A/ANGPT4/CBLC/CLCF1/EPHA2/EPHB2/EPO/EREG/FER/FGFR4/HDAC2/HPX/ICAM1/IGF1/IL6/MET/MST1R/NCAPG2/NCK2/NTRK1/PDGFB/PECAM1/RET/SFRP2/SNX6/TREM2/UNC119	29
PFC	bisque4	BP	GO:0009612	response to mechanical stimulus	20/724	210/18670	0.000203676	0.0207188	0.0182502	BDKRB1/BTG2/CHEK1/CRADD/ENG/ERCC8/GDF5/HPN/IGFBP2/JUND/MMP14/NFKBIA/NPPA/NTRK1/PKD2L1/PKDREJ/STRA6/TRPV4/UCN/WNT11	20
PFC	bisque4	BP	GO:0043434	response to peptide hormone	33/724	436/18670	0.000207305	0.0207188	0.0182502	AGRP/ARID1B/BTG2/CRK/CYP11B2/EIF2B2/EREG/F7/FER/FGF21/GAL/GCNT1/HSD11B2/ICAM1/JUND/KHK/NKX6-1/NPPA/NR4A1/PFKFB1/PLN/PRKACG/PRKDC/PRLH/RAB10/REG1A/REG3A/RNF40/STAR/STAT6/TRPV4/WNT1/YWHAG	33
PFC	bisque4	BP	GO:0030199	collagen fibril organization	9/724	54/18670	0.000209747	0.0207188	0.0182502	COL11A2/COL5A1/CYP1B1/FMOD/LOX/MMP11/SERPINF2/SERPINH1/SFRP2	9
PFC	bisque4	BP	GO:0048565	digestive tract development	15/724	134/18670	0.000220494	0.0213194	0.0187792	BMP4/CCDC40/CDX2/CYP1A1/FOXL1/GLI2/HRH2/PYY/REG1A/RET/SFRP2/SLC4A2/SMO/STRA6/WNT11	15
PFC	bisque4	BP	GO:0001822	kidney development	24/724	278/18670	0.00022446	0.0213194	0.0187792	ACE/BMP4/CER1/FOXJ1/FSTL3/GCNT1/GLI2/GPR4/HOXA11/HOXC11/LZTS2/PAX2/PDGFB/PECAM1/RET/SDC1/SIX1/SMAD7/SMO/SOX8/STRA6/WNT1/WNT11/WNT7B	24
PFC	bisque4	BP	GO:0018212	peptidyl-tyrosine modification	29/724	366/18670	0.000231428	0.0215664	0.0189968	ABL2/ACE/ADRA2A/ANGPT4/CBLC/CLCF1/EPHA2/EPHB2/EPO/EREG/FER/FGFR4/HDAC2/HPX/ICAM1/IGF1/IL6/MET/MST1R/NCAPG2/NCK2/NTRK1/PDGFB/PECAM1/RET/SFRP2/SNX6/TREM2/UNC119	29
PFC	bisque4	BP	GO:0048754	branching morphogenesis of an epithelial tube	16/724	150/18670	0.00024136	0.0218061	0.0192079	BMP4/CCL11/ENG/EPHA2/FKBPL/GLI2/HOXA11/LRP5L/MET/MMP14/PAX2/SFRP2/SIX1/SMO/SOX8/WNT1	16
PFC	bisque4	BP	GO:0043010	camera-type eye development	26/724	314/18670	0.000242829	0.0218061	0.0192079	ACVRL1/BMP4/CLCN2/CRYBB1/CYP1A1/CYP1B1/DIO3/EPHA2/EPHB2/GNAT1/HDAC2/IRX5/LIM2/LRP5L/MTNR1B/NR2E3/PAX2/PDE6A/PITX3/RET/RS1/SKI/SOX8/STRA6/TSKU/WNT7B	26
PFC	bisque4	BP	GO:0060993	kidney morphogenesis	12/724	94/18670	0.000273687	0.0241382	0.0212622	BMP4/FOXJ1/GCNT1/HOXA11/LZTS2/PAX2/SIX1/SMO/SOX8/WNT1/WNT11/WNT7B	12
PFC	bisque4	BP	GO:0014013	regulation of gliogenesis	14/724	124/18670	0.000323641	0.0280432	0.0247019	BIN1/CLCF1/CX3CR1/E2F1/EMX1/HDAC2/IL6/MBD1/NKX6-1/PITX3/SKI/SOX8/TERT/TREM2	14
PFC	bisque4	BP	GO:0048871	multicellular organismal homeostasis	35/724	485/18670	0.000332381	0.028304	0.0249316	ABCA4/ACTN3/ADRB3/AIPL1/ALMS1/ALOXE3/ARNTL/AZGP1/B2M/BMP8A/BTBD9/CALCA/CIDEA/CLDN4/CYP11B2/CYP4F12/DBH/EBF2/FGF21/HOXC10/IL6/MC3R/MET/MFAP2/PIGR/PIP/PM20D1/PRKACG/PRLH/RHAG/SLC35D3/SMO/STAT6/TRPV4/UGCG	35
PFC	bisque4	BP	GO:0007568	aging	26/724	321/18670	0.000341973	0.0284798	0.0250865	ALDH3A1/ARNTL/B2M/CCL11/CHEK1/CYP1A1/DNMBP/ENG/EPO/ICAM1/IGFBP2/JUND/KCNE2/KRT83/MBD1/NTRK1/PAX2/PITX3/PRKDC/RSL1D1/SERP1/SMC6/TERT/TIMP2/WNT1/ZKSCAN3	26
PFC	bisque4	BP	GO:0030326	embryonic limb morphogenesis	14/724	125/18670	0.000351745	0.0284798	0.0250865	ALX3/BMP4/GDF5/GLI2/HDAC2/HOXA11/HOXC10/HOXC11/HOXD10/HOXD9/SFRP2/SKI/TBX4/TBX5	14
PFC	bisque4	BP	GO:0035113	embryonic appendage morphogenesis	14/724	125/18670	0.000351745	0.0284798	0.0250865	ALX3/BMP4/GDF5/GLI2/HDAC2/HOXA11/HOXC10/HOXC11/HOXD10/HOXD9/SFRP2/SKI/TBX4/TBX5	14
PFC	bisque4	BP	GO:0060562	epithelial tube morphogenesis	26/724	322/18670	0.000358721	0.0285762	0.0251714	ACVRL1/ADAMTS12/BMP4/CCDC40/CCL11/DVL3/ENG/EPHA2/FKBPL/GLI2/HOXA11/LRP5L/LZTS2/MET/MMP14/PAX2/PLXNB2/RET/SFRP2/SIX1/SKI/SMO/SOX8/TBX6/WNT1/WNT11	26
PFC	bisque4	BP	GO:0019229	regulation of vasoconstriction	9/724	58/18670	0.00036588	0.0286838	0.0252662	ACE/ADRA2A/ADRA2B/ADRA2C/AVPR1B/DBH/FGB/HRH2/ICAM1	9
PFC	bisque4	BP	GO:0032926	negative regulation of activin receptor signaling pathway	4/724	10/18670	0.000390592	0.0290301	0.0255712	CER1/FST/FSTL3/SKI	4
PFC	bisque4	BP	GO:0022400	regulation of rhodopsin mediated signaling pathway	6/724	26/18670	0.000394244	0.0290301	0.0255712	AIPL1/GNAT1/GUCY2D/PDE6A/PDE6G/SAG	6
PFC	bisque4	BP	GO:0006936	muscle contraction	28/724	360/18670	0.000397529	0.0290301	0.0255712	ACTN3/ADRA2A/ADRA2B/ADRA2C/BIN1/CALCRL/CHRM2/CHRNB2/CHRNG/CLCN1/HSPB6/KCNE2/KCNJ5/MYH13/MYH6/MYL3/MYL7/NPPA/PDE5A/PLN/SCN4A/SCN5A/SMAD7/SMPX/SPHK1/TNNI3/TPM3/UCN	28
PFC	bisque4	BP	GO:0042303	molting cycle	13/724	112/18670	0.000399686	0.0290301	0.0255712	ARNTL/DNASE1L2/EDA/EDAR/FST/GAL/HDAC2/KRT83/KRT84/SMO/SNAI1/SOX21/TERT	13
PFC	bisque4	BP	GO:0042633	hair cycle	13/724	112/18670	0.000399686	0.0290301	0.0255712	ARNTL/DNASE1L2/EDA/EDAR/FST/GAL/HDAC2/KRT83/KRT84/SMO/SNAI1/SOX21/TERT	13
PFC	bisque4	BP	GO:0072006	nephron development	15/724	142/18670	0.000414879	0.0294305	0.0259239	BMP4/FOXJ1/GPR4/HOXA11/LZTS2/PAX2/PDGFB/PECAM1/RET/SIX1/SMO/SOX8/WNT1/WNT11/WNT7B	15
PFC	bisque4	BP	GO:0042130	negative regulation of T cell proliferation	9/724	59/18670	0.000417116	0.0294305	0.0259239	BMP4/FOXJ1/FOXP3/IL2RA/PDE5A/PLA2G2D/PLA2G2F/RC3H1/VTCN1	9
PFC	bisque4	BP	GO:0009798	axis specification	11/724	85/18670	0.000432511	0.0298529	0.0262959	BMP4/CDX2/CDX4/CER1/GDF3/MDFI/RNF2/SKI/SMO/TBX6/WNT1	11
PFC	bisque4	BP	GO:0035296	regulation of tube diameter	15/724	143/18670	0.000447279	0.0298529	0.0262959	ACE/ADRA2A/ADRA2B/ADRA2C/ADRB3/AVPR1B/DBH/FGB/HRH2/HTR1A/ICAM1/MTNR1B/NPPA/SERPINF2/UCN	15
PFC	bisque4	BP	GO:0050880	regulation of blood vessel size	15/724	143/18670	0.000447279	0.0298529	0.0262959	ACE/ADRA2A/ADRA2B/ADRA2C/ADRB3/AVPR1B/DBH/FGB/HRH2/HTR1A/ICAM1/MTNR1B/NPPA/SERPINF2/UCN	15
PFC	bisque4	BP	GO:0097746	regulation of blood vessel diameter	15/724	143/18670	0.000447279	0.0298529	0.0262959	ACE/ADRA2A/ADRA2B/ADRA2C/ADRB3/AVPR1B/DBH/FGB/HRH2/HTR1A/ICAM1/MTNR1B/NPPA/SERPINF2/UCN	15
PFC	bisque4	BP	GO:0043588	skin development	31/724	419/18670	0.00047077	0.0308513	0.0271755	ALOXE3/CLDN4/COL5A1/DNASE1L2/EDA/EDAR/EPHA2/EREG/FST/FURIN/GAL/HDAC2/KRT37/KRT4/KRT6A/KRT6B/KRT75/KRT83/KRT84/KRT9/MET/PKP3/POU3F1/REG3A/SMO/SNAI1/SOX21/SPRR3/TCF15/TGM1/UGCG	31
PFC	bisque4	BP	GO:0035150	regulation of tube size	15/724	144/18670	0.000481822	0.0308513	0.0271755	ACE/ADRA2A/ADRA2B/ADRA2C/ADRB3/AVPR1B/DBH/FGB/HRH2/HTR1A/ICAM1/MTNR1B/NPPA/SERPINF2/UCN	15
PFC	bisque4	BP	GO:0072001	renal system development	24/724	293/18670	0.000485031	0.0308513	0.0271755	ACE/BMP4/CER1/FOXJ1/FSTL3/GCNT1/GLI2/GPR4/HOXA11/HOXC11/LZTS2/PAX2/PDGFB/PECAM1/RET/SDC1/SIX1/SMAD7/SMO/SOX8/STRA6/WNT1/WNT11/WNT7B	24
PFC	bisque4	BP	GO:0032945	negative regulation of mononuclear cell proliferation	10/724	73/18670	0.000493472	0.0308513	0.0271755	BMP4/FOXJ1/FOXP3/GAL/IL2RA/PDE5A/PLA2G2D/PLA2G2F/RC3H1/VTCN1	10
PFC	bisque4	BP	GO:0050672	negative regulation of lymphocyte proliferation	10/724	73/18670	0.000493472	0.0308513	0.0271755	BMP4/FOXJ1/FOXP3/GAL/IL2RA/PDE5A/PLA2G2D/PLA2G2F/RC3H1/VTCN1	10
PFC	bisque4	BP	GO:0055123	digestive system development	15/724	146/18670	0.000557792	0.0344367	0.0303336	BMP4/CCDC40/CDX2/CYP1A1/FOXL1/GLI2/HRH2/PYY/REG1A/RET/SFRP2/SLC4A2/SMO/STRA6/WNT11	15
PFC	bisque4	BP	GO:0060272	embryonic skeletal joint morphogenesis	4/724	11/18670	0.000594995	0.03628	0.0319573	BMP4/HOXA11/HOXC11/HYAL1	4
PFC	bisque4	BP	GO:0048520	positive regulation of behavior	6/724	28/18670	0.000603883	0.0363729	0.0320391	AGRP/GHRH/HDAC2/MTNR1B/STRA6/UCN	6
PFC	bisque4	BP	GO:0009948	anterior/posterior axis specification	8/724	50/18670	0.000623997	0.0371316	0.0327074	BMP4/CDX2/CDX4/CER1/GDF3/RNF2/SKI/TBX6	8
PFC	bisque4	BP	GO:0001710	mesodermal cell fate commitment	5/724	19/18670	0.000639049	0.0375746	0.0330976	BMP4/HOXA11/PAX2/SFRP2/TRIM15	5
PFC	bisque4	BP	GO:0042310	vasoconstriction	10/724	76/18670	0.000683169	0.0396961	0.0349664	ACE/ADRA2A/ADRA2B/ADRA2C/AVPR1B/DBH/FGB/HRH2/HTR1A/ICAM1	10
PFC	bisque4	BP	GO:0001656	metanephros development	11/724	90/18670	0.000708225	0.0397491	0.0350131	BMP4/FOXJ1/HOXA11/HOXC11/PAX2/PDGFB/RET/SIX1/SMO/SOX8/WNT7B	11
PFC	bisque4	BP	GO:0071674	mononuclear cell migration	11/724	90/18670	0.000708225	0.0397491	0.0350131	CALCA/CCL1/CCL11/CCL20/CCL22/CXCL17/IL6/PDGFB/PECAM1/S100A14/TRPV4	11
PFC	bisque4	BP	GO:1903035	negative regulation of response to wounding	11/724	90/18670	0.000708225	0.0397491	0.0350131	APCS/C1QTNF1/CRK/FGB/KLK8/KREMEN1/LRIG2/PDGFB/PROC/SERPINF2/TMPRSS6	11
PFC	bisque4	BP	GO:0021602	cranial nerve morphogenesis	6/724	29/18670	0.000736705	0.040883	0.0360119	CHRNB2/EPHB2/HOXB1/HOXB3/PAX2/SIX1	6
PFC	bisque4	BP	GO:0046579	positive regulation of Ras protein signal transduction	9/724	64/18670	0.000769715	0.0419426	0.0369452	EPO/GPR35/GPR4/IGF1/MAP4K4/NGF/NTRK1/RASGRF1/SYNPO2L	9
PFC	bisque4	BP	GO:0001709	cell fate determination	7/724	40/18670	0.000781275	0.0419426	0.0369452	ATOH1/BMP4/EBF2/PAX2/POU6F2/TRIM15/WNT1	7
PFC	bisque4	BP	GO:0090184	positive regulation of kidney development	7/724	40/18670	0.000781275	0.0419426	0.0369452	BMP4/PAX2/PDGFB/RET/SIX1/SMO/SOX8	7
PFC	bisque4	BP	GO:0030514	negative regulation of BMP signaling pathway	8/724	52/18670	0.000817117	0.0433516	0.0381863	CER1/FSTL3/GDF3/SFRP2/SKI/SMAD7/TMPRSS6/WNT1	8
PFC	bisque4	BP	GO:0050802	circadian sleep/wake cycle, sleep	5/724	20/18670	0.000825075	0.0433516	0.0381863	BTBD9/CHRNB2/GHRH/MTNR1B/STAR	5
PFC	bisque4	BP	GO:0070664	negative regulation of leukocyte proliferation	10/724	78/18670	0.000840278	0.0436856	0.0384806	BMP4/FOXJ1/FOXP3/GAL/IL2RA/PDE5A/PLA2G2D/PLA2G2F/RC3H1/VTCN1	10
PFC	bisque4	BP	GO:0002548	monocyte chemotaxis	9/724	65/18670	0.000863242	0.0439541	0.0387171	CALCA/CCL1/CCL11/CCL20/CCL22/CXCL17/IL6/PDGFB/S100A14	9
PFC	bisque4	BP	GO:0060675	ureteric bud morphogenesis	9/724	65/18670	0.000863242	0.0439541	0.0387171	BMP4/HOXA11/LZTS2/PAX2/SIX1/SMO/SOX8/WNT1/WNT11	9
PFC	bisque4	BP	GO:0021675	nerve development	10/724	79/18670	0.000929302	0.0464075	0.0408781	CHRNB2/EPHB2/HOXB1/HOXB3/LRIG2/NGF/NTRK1/PAX2/RET/SIX1	10
PFC	bisque4	BP	GO:0032964	collagen biosynthetic process	8/724	53/18670	0.000930218	0.0464075	0.0408781	BMP4/COL5A1/ENG/HDAC2/IL6/SERPINF2/SERPINH1/UCN	8
PFC	bisque4	BP	GO:0072171	mesonephric tubule morphogenesis	9/724	66/18670	0.000965797	0.0477007	0.0420172	BMP4/HOXA11/LZTS2/PAX2/SIX1/SMO/SOX8/WNT1/WNT11	9
PFC	bisque4	CC	GO:0005796	Golgi lumen	16/738	102/19717	1.18884e-06	0.000619385	0.000611939	AGRP/DEFA5/F7/FMOD/FURIN/HSPG2/MMP11/MMP14/MUC1/NGF/PDGFB/PROC/PROZ/SDC1/WNT1/WNT7B	16
PFC	bisque4	CC	GO:0097381	photoreceptor disc membrane	6/738	23/19717	0.000157515	0.0410326	0.0405394	ABCA4/GNAT1/GUCY2D/OPN1SW/PDE6A/PDE6G	6
PFC	bisque4	MF	GO:0005184	neuropeptide hormone activity	8/724	28/17697	1.13266e-05	0.00493252	0.00477131	AGRP/GAL/GHRH/NPPA/PPY/PRLH/PYY/UCN	8
PFC	bisque4	MF	GO:0001228	DNA-binding transcription activator activity, RNA polymerase II-specific	38/724	439/17697	1.17581e-05	0.00493252	0.00477131	ARNTL/ATOH1/BACH1/CDX4/EBF1/EBF2/FOXJ1/GLI2/HOXB1/HOXB3/HOXB5/HOXC10/HOXC11/HOXD10/IER2/JUND/MYBL2/NFAT5/NR1I2/NR2E3/NR4A1/NRL/ONECUT1/PITX3/RBPJL/SIX1/SIX6/SOX21/SOX8/STAT6/TBX10/TBX4/TBX5/TBX6/TCF15/TFAP2E/TFAP4/TLX1	38
PFC	bisque4	MF	GO:0048018	receptor ligand activity	39/724	482/17697	4.15382e-05	0.0116169	0.0112372	AGRP/BMP4/BMP8A/CALCA/CCL1/CCL11/CCL20/CCL22/CER1/CLCF1/COLEC10/EPO/EREG/FGF21/FGF6/GAL/GDF3/GDF5/GHRH/IGF1/IL19/IL25/IL6/INHBE/NGF/NPPA/OSGIN1/PDGFB/PPY/PRLH/PYY/REG1A/RLN2/SEMA6C/SFRP2/UCN/WNT1/WNT7B/WNT8B	39
PFC	bisque4	MF	GO:0001664	G protein-coupled receptor binding	26/724	280/17697	8.92169e-05	0.0187132	0.0181016	ACE/ADRA2A/ADRA2C/ARR3/CALCA/CCL1/CCL11/CCL20/CCL22/DVL3/GAL/GHRH/GNAT1/NPPA/PICK1/PPY/PRLH/PYY/S100A14/SAG/SH3GL1/UCN/WNT1/WNT11/WNT7B/WNT8B	26
PFC	bisque4	MF	GO:0048185	activin binding	5/724	14/17697	0.000166249	0.0278966	0.0269848	ACVRL1/ENG/FST/FSTL3/SMAD7	5
PFC	lightcoral	BP	GO:0070126	mitochondrial translational termination	15/846	89/18670	1.02233e-05	0.0246237	0.0246237	CHCHD1/GFM2/MRPL21/MRPL30/MRPL43/MRPL45/MRPL54/MRPL55/MRPS14/MRPS36/MRPS5/MRPS6/MRPS9/MRRF/MTRF1L	15
PFC	lightcoral	BP	GO:0032543	mitochondrial translation	19/846	135/18670	1.09634e-05	0.0246237	0.0246237	AARS2/CHCHD1/GFM2/MRPL21/MRPL30/MRPL43/MRPL45/MRPL54/MRPL55/MRPS14/MRPS36/MRPS5/MRPS6/MRPS9/MRRF/MTRF1L/NSUN4/RARS2/RPUSD4	19
PFC	lightcoral	CC	GO:0044391	ribosomal subunit	25/871	190/19717	1.07175e-06	0.000607681	0.000584385	GEMIN5/MRPL21/MRPL30/MRPL43/MRPL45/MRPL54/MRPL55/MRPS14/MRPS36/MRPS5/MRPS6/MRPS9/NSUN4/RPL11/RPL12/RPL18/RPL22L1/RPL27A/RPLP0/RPLP1/RPLP2/RPS15A/RPS2/RPS4X/RPS9	25
PFC	lightcoral	CC	GO:0000151	ubiquitin ligase complex	30/871	282/19717	8.30856e-06	0.00235548	0.00226518	ABTB1/ANAPC4/ANAPC5/CBLL1/CDC27/COMMD1/CUL4B/FBXO32/FBXO39/FBXO6/FBXO8/FBXW5/KCTD10/KCTD2/LRRC29/MAD2L2/MED10/MIB2/PLRG1/RCHY1/RNF8/SEL1L/SUGT1/TRAF7/UBE2D2/UBR1/USP33/USP47/ZSWIM4/ZSWIM6	30
PFC	lightcoral	CC	GO:0005840	ribosome	28/871	272/19717	3.00484e-05	0.00567914	0.00546142	CHCHD1/FMR1/GEMIN5/MRPL21/MRPL30/MRPL43/MRPL45/MRPL54/MRPL55/MRPS14/MRPS36/MRPS5/MRPS6/MRPS9/NSUN4/NUFIP2/RPL11/RPL12/RPL18/RPL22L1/RPL27A/RPLP0/RPLP1/RPLP2/RPS15A/RPS2/RPS4X/RPS9	28
PFC	lightcoral	CC	GO:0015934	large ribosomal subunit	16/871	121/19717	8.50938e-05	0.00983094	0.00945406	GEMIN5/MRPL21/MRPL30/MRPL43/MRPL45/MRPL54/MRPL55/NSUN4/RPL11/RPL12/RPL18/RPL22L1/RPL27A/RPLP0/RPLP1/RPLP2	16
PFC	lightcoral	CC	GO:0000313	organellar ribosome	13/871	87/19717	0.00011048	0.00983094	0.00945406	CHCHD1/MRPL21/MRPL30/MRPL43/MRPL45/MRPL54/MRPL55/MRPS14/MRPS36/MRPS5/MRPS6/MRPS9/NSUN4	13
PFC	lightcoral	CC	GO:0005761	mitochondrial ribosome	13/871	87/19717	0.00011048	0.00983094	0.00945406	CHCHD1/MRPL21/MRPL30/MRPL43/MRPL45/MRPL54/MRPL55/MRPS14/MRPS36/MRPS5/MRPS6/MRPS9/NSUN4	13
PFC	lightcoral	CC	GO:0005759	mitochondrial matrix	39/871	469/19717	0.00012137	0.00983094	0.00945406	ACSM2A/ACSS1/ACSS2/ADHFE1/ARG2/ATG4D/BDH1/CHCHD1/D2HGDH/GFM2/HIBADH/ISCA2/MMAB/MRPL21/MRPL30/MRPL43/MRPL45/MRPL54/MRPL55/MRPS14/MRPS36/MRPS5/MRPS6/MRPS9/MRRF/MTRF1L/NDUFS2/NFS1/NSUN4/PARS2/PCCA/PDHA1/PDPR/POLRMT/PPM1K/PPTC7/RARS2/RPUSD4/SIRT3	39
PFC	lightcoral	CC	GO:0031461	cullin-RING ubiquitin ligase complex	17/871	158/19717	0.000634888	0.0449977	0.0432726	ANAPC4/ANAPC5/CDC27/COMMD1/CUL4B/FBXO32/FBXO39/FBXO6/FBXW5/KCTD10/KCTD2/LRRC29/MAD2L2/PLRG1/USP47/ZSWIM4/ZSWIM6	17

## Sheet: MDD_PFC_KEGG
Table S5. MDD PFC module genes KEGG enrichment
Tissue	Module	ID	Description	GeneRatio	BgRatio	pvalue	p.adjust	qvalue	geneID	Count
PFC	bisque4	hsa04080	Neuroactive ligand-receptor interaction	30/359	353/8113	0.000422358	0.124055	0.123525	150/151/152/155/553/623/796/10203/886/1129/1132/1135/1141/1146/2570/51083/2691/2859/3274/3350/3355/4159/4544/5031/5539/51052/5697/6019/7201/7349	30
PFC	bisque4	hsa00601	Glycosphingolipid biosynthesis - lacto and neolacto series	6/359	27/8113	0.0009662	0.124055	0.123525	53947/10331/2523/2524/2527/6484	6
PFC	bisque4	hsa04060	Cytokine-cytokine receptor interaction	25/359	295/8113	0.00131916	0.124055	0.123525	94/652/353500/6346/6356/6364/6367/1233/23529/1524/284340/1896/10913/2056/9573/8200/29949/9173/58985/64806/3559/3569/83729/4803/51330	25
PFC	bisque4	hsa05217	Basal cell carcinoma	9/359	63/8113	0.00167642	0.124055	0.123525	8312/652/1857/2736/6608/7471/7481/7477/7479	9
PFC	bisque4	hsa04020	Calcium signaling pathway	21/359	240/8113	0.0021434	0.126889	0.126348	155/553/623/886/1129/26291/2251/2264/3274/55283/4233/4486/4803/4914/5155/5260/5350/5568/5979/8877/7201	21
PFC	bisque4	hsa04744	Phototransduction	5/359	29/8113	0.00814714	0.392	0.390327	2779/3000/5145/5148/6295	5
PFC	bisque4	hsa04390	Hippo signaling pathway	14/359	157/8113	0.00960191	0.392	0.390327	8312/652/353500/1857/79981/8200/2736/4092/7004/7471/7481/7477/7479/7532	14
PFC	bisque4	hsa04550	Signaling pathways regulating pluripotency of stem cells	13/359	143/8113	0.0105946	0.392	0.390327	8312/652/1857/2264/3211/3479/83729/3175/84333/7471/7481/7477/7479	13
PFC	bisque4	hsa04061	Viral protein interaction with cytokine and cytokine receptor	10/359	100/8113	0.012733	0.418775	0.416988	6346/6356/6364/6367/1233/1524/29949/58985/3559/3569	10
PFC	bisque4	hsa00592	alpha-Linolenic acid metabolism	4/359	25/8113	0.0228334	0.67587	0.672986	8310/5320/26279/64600	4
PFC	bisque4	hsa00603	Glycosphingolipid biosynthesis - globo and isoglobo series	3/359	15/8113	0.0263019	0.693503	0.690543	53947/2523/2524	3
PFC	bisque4	hsa04014	Ras signaling pathway	17/359	232/8113	0.028115	0.693503	0.690543	27/51378/1969/26291/2251/2264/2784/3479/4233/4803/4914/5155/5320/26279/64600/5568/5923	17
PFC	bisque4	hsa05226	Gastric cancer	12/359	149/8113	0.0322604	0.734544	0.731409	8312/1045/1857/1869/26291/2251/4233/7015/7471/7481/7477/7479	12
PFC	bisque4	hsa04742	Taste transduction	8/359	86/8113	0.0359174	0.759396	0.756156	2784/3350/3355/9177/9033/5568/50834/50831	8
PFC	bisque4	hsa04975	Fat digestion and absorption	5/359	43/8113	0.0400162	0.773103	0.769803	10555/337/5320/26279/64600	5
PFC	bisque4	hsa04934	Cushing syndrome	12/359	155/8113	0.0417893	0.773103	0.769803	23746/8312/1857/1869/3164/5568/6770/9101/7471/7481/7477/7479	12
PFC	lightcoral	hsa03010	Ribosome	18/306	158/8113	2.58317e-05	0.00707788	0.00707788	219927/51263/63931/64969/64968/64965/6135/6136/6141/200916/6157/6175/6176/6181/6210/6187/6191/6203	18
PFC	lightcoral	hsa00010	Glycolysis / Gluconeogenesis	7/306	67/8113	0.0127028	0.999928	0.999928	84532/55902/128/130589/3945/5160/55276	7
PFC	lightcoral	hsa00052	Galactose metabolism	4/306	31/8113	0.027987	0.999928	0.999928	8704/130589/2595/55276	4
PFC	lightcoral	hsa04141	Protein processing in endoplasmic reticulum	12/306	171/8113	0.0280611	0.999928	0.999928	468/51726/80331/26270/23640/55666/91445/7095/6400/23471/7322/7326	12
PFC	lightcoral	hsa03018	RNA degradation	7/306	79/8113	0.0289709	0.999928	0.999928	246175/51013/51010/118460/131870/219988/54464	7
PFC	lightcoral	hsa00620	Pyruvate metabolism	5/306	47/8113	0.0310639	0.999928	0.999928	84532/55902/128/3945/5160	5
PFC	lightcoral	hsa00640	Propanoate metabolism	4/306	32/8113	0.0310656	0.999928	0.999928	84532/55902/3945/5095	4
PFC	lightcoral	hsa00565	Ether lipid metabolism	5/306	49/8113	0.0363573	0.999928	0.999928	54947/84647/255189/5322/122618	5
PFC	lightcoral	hsa04120	Ubiquitin mediated proteolysis	10/306	142/8113	0.0419068	0.999928	0.999928	29945/51433/57448/996/8450/25898/10054/7322/7326/54926	10

## Sheet: MDD_PBMC_GO
Table S5. MDD PBMC module genes GO enrichment
Tissue	Module	ONTOLOGY	ID	Description	GeneRatio	BgRatio	pvalue	p.adjust	qvalue	geneID	Count
PBMC	darkolivegreen	BP	GO:1901526	positive regulation of mitophagy	4/305	10/18670	1.3571e-05	0.0173046	0.0160987	HDAC6/MFN2/OPTN/PINK1	4
PBMC	darkolivegreen	BP	GO:0098780	response to mitochondrial depolarisation	5/305	20/18670	1.4273e-05	0.0173046	0.0160987	BECN1/HDAC6/MFN2/OPTN/PINK1	5
PBMC	darkolivegreen	BP	GO:0016239	positive regulation of macroautophagy	8/305	68/18670	1.46134e-05	0.0173046	0.0160987	BECN1/C9orf72/HDAC6/LARP1/MFN2/OPTN/PINK1/TBK1	8
PBMC	darkolivegreen	BP	GO:0010508	positive regulation of autophagy	10/305	117/18670	2.2308e-05	0.0173046	0.0160987	BECN1/C9orf72/HDAC6/LARP1/MFN2/MTDH/OPTN/PINK1/SVIP/TBK1	10
PBMC	darkolivegreen	BP	GO:0000423	mitophagy	5/305	22/18670	2.36015e-05	0.0173046	0.0160987	BECN1/HDAC6/MFN2/OPTN/PINK1	5
PBMC	darkolivegreen	BP	GO:1904925	positive regulation of autophagy of mitochondrion in response to mitochondrial depolarization	4/305	13/18670	4.4447e-05	0.0271571	0.0252646	HDAC6/MFN2/OPTN/PINK1	4
PBMC	darkolivegreen	BP	GO:1904923	regulation of autophagy of mitochondrion in response to mitochondrial depolarization	4/305	14/18670	6.14268e-05	0.0321701	0.0299282	HDAC6/MFN2/OPTN/PINK1	4
PBMC	darkolivegreen	BP	GO:0031331	positive regulation of cellular catabolic process	17/305	361/18670	9.93831e-05	0.0455423	0.0423686	ATM/BECN1/C9orf72/DVL1/FAF1/HDAC6/LARP1/LDLR/MFN2/MTDH/OPTN/PFKFB3/PINK1/SNCA/SVIP/TBK1/VPS11	17
PBMC	darkolivegreen	CC	GO:0031968	organelle outer membrane	12/317	201/19717	0.000105115	0.0268981	0.0250328	ABCB6/DHCR7/IFI27/LPIN1/MFN2/NUTF2/PINK1/PMAIP1/PPP1CC/SAMM50/SNCA/STARD7	12
PBMC	darkolivegreen	CC	GO:0019867	outer membrane	12/317	203/19717	0.000115442	0.0268981	0.0250328	ABCB6/DHCR7/IFI27/LPIN1/MFN2/NUTF2/PINK1/PMAIP1/PPP1CC/SAMM50/SNCA/STARD7	12
PBMC	darkolivegreen	MF	GO:0002020	protease binding	11/307	128/17697	1.43872e-05	0.00870428	0.00837489	CSTB/LDLR/MALT1/MIF/NOL3/PINK1/PSAP/PZP/RIOK3/SEMG2/SRI	11
PBMC	lightskyblue	BP	GO:0042110	T cell activation	25/203	464/18670	4.57636e-11	1.54223e-07	1.27367e-07	ADAM8/AP3B1/ARG1/BTLA/CCND3/CCR9/CD160/CD1C/CD1D/CLEC7A/CTLA4/F2RL1/FANCA/GATA3/IL1B/LILRB4/PTPN22/RSAD2/RUNX2/SLAMF6/TBX21/THY1/TNFRSF4/TNFSF4/TNFSF8	25
PBMC	lightskyblue	BP	GO:0031343	positive regulation of cell killing	11/203	68/18670	1.70796e-10	2.2752e-07	1.87901e-07	ARG1/CD160/CD1C/CD1D/CLEC7A/F2RL1/FCER2/IL18RAP/SH2D1A/SLAMF6/STAP1	11
PBMC	lightskyblue	BP	GO:0002705	positive regulation of leukocyte mediated immunity	14/203	133/18670	2.0254e-10	2.2752e-07	1.87901e-07	ARG1/CD160/CD1C/CD1D/F2RL1/FCER2/GATA3/IL18RAP/IL1B/RSAD2/SH2D1A/SLAMF6/TBX21/TNFSF4	14
PBMC	lightskyblue	BP	GO:0031341	regulation of cell killing	12/203	98/18670	7.0644e-10	5.95176e-07	4.91533e-07	ARG1/CD160/CD1C/CD1D/CLEC7A/DNASE1/F2RL1/FCER2/IL18RAP/SH2D1A/SLAMF6/STAP1	12
PBMC	lightskyblue	BP	GO:0002708	positive regulation of lymphocyte mediated immunity	12/203	105/18670	1.58821e-09	1.07046e-06	8.8405e-07	CD160/CD1C/CD1D/FCER2/GATA3/IL18RAP/IL1B/RSAD2/SH2D1A/SLAMF6/TBX21/TNFSF4	12
PBMC	lightskyblue	BP	GO:0050867	positive regulation of cell activation	21/203	394/18670	2.18785e-09	1.22884e-06	1.01486e-06	ADAM8/AP3B1/BTLA/CD160/CD1D/CD38/CLEC7A/CTLA4/F2RL1/GATA3/IL1B/LILRB4/MMP8/MPL/SELP/STAP1/TBX21/THBS1/THY1/TNFRSF4/TNFSF4	21
PBMC	lightskyblue	BP	GO:0001906	cell killing	14/203	168/18670	4.45011e-09	2.14241e-06	1.76934e-06	ARG1/CAMP/CD160/CD1C/CD1D/CLEC7A/DNASE1/F2RL1/FCER2/IL18RAP/PF4/SH2D1A/SLAMF6/STAP1	14
PBMC	lightskyblue	BP	GO:0002703	regulation of leukocyte mediated immunity	15/203	201/18670	5.60924e-09	2.36289e-06	1.95143e-06	ARG1/CD160/CD1C/CD1D/DNASE1/F2RL1/FCER2/GATA3/IL18RAP/IL1B/RSAD2/SH2D1A/SLAMF6/TBX21/TNFSF4	15
PBMC	lightskyblue	BP	GO:0002696	positive regulation of leukocyte activation	20/203	380/18670	6.67927e-09	2.50101e-06	2.06549e-06	ADAM8/AP3B1/BTLA/CD160/CD1D/CD38/CLEC7A/CTLA4/F2RL1/GATA3/IL1B/LILRB4/MMP8/MPL/STAP1/TBX21/THBS1/THY1/TNFRSF4/TNFSF4	20
PBMC	lightskyblue	BP	GO:0001912	positive regulation of leukocyte mediated cytotoxicity	9/203	56/18670	8.66288e-09	2.83305e-06	2.33971e-06	ARG1/CD160/CD1C/CD1D/F2RL1/IL18RAP/SH2D1A/SLAMF6/STAP1	9
PBMC	lightskyblue	BP	GO:0002706	regulation of lymphocyte mediated immunity	13/203	149/18670	9.24733e-09	2.83305e-06	2.33971e-06	ARG1/CD160/CD1C/CD1D/FCER2/GATA3/IL18RAP/IL1B/RSAD2/SH2D1A/SLAMF6/TBX21/TNFSF4	13
PBMC	lightskyblue	BP	GO:0001910	regulation of leukocyte mediated cytotoxicity	10/203	78/18670	1.22421e-08	3.438e-06	2.83931e-06	ARG1/CD160/CD1C/CD1D/DNASE1/F2RL1/IL18RAP/SH2D1A/SLAMF6/STAP1	10
PBMC	lightskyblue	BP	GO:0002699	positive regulation of immune effector process	15/203	216/18670	1.48715e-08	3.85515e-06	3.18383e-06	ARG1/CD160/CD1C/CD1D/F2RL1/FCER2/GATA3/IL18RAP/IL1B/RSAD2/SH2D1A/SLAMF6/TBX21/TNFRSF4/TNFSF4	15
PBMC	lightskyblue	BP	GO:0030217	T cell differentiation	15/203	240/18670	6.04867e-08	1.43211e-05	1.18273e-05	ADAM8/AP3B1/CCR9/CD1D/CTLA4/FANCA/GATA3/LILRB4/PTPN22/RSAD2/RUNX2/SLAMF6/TBX21/TNFSF4/TNFSF8	15
PBMC	lightskyblue	BP	GO:0030098	lymphocyte differentiation	18/203	353/18670	6.37439e-08	1.43211e-05	1.18273e-05	ADAM8/AP3B1/BLNK/CCR9/CD1D/CTLA4/DCLRE1C/FANCA/GATA3/ITGA4/LILRB4/PTPN22/RSAD2/RUNX2/SLAMF6/TBX21/TNFSF4/TNFSF8	18
PBMC	lightskyblue	BP	GO:0035743	CD4-positive, alpha-beta T cell cytokine production	6/203	21/18670	7.26844e-08	1.53092e-05	1.26433e-05	ARG1/GATA3/IL18RAP/IL1B/RSAD2/TBX21	6
PBMC	lightskyblue	BP	GO:0045089	positive regulation of innate immune response	18/203	381/18670	1.9946e-07	3.95399e-05	3.26545e-05	ADAM8/AIM2/CD160/CD1D/CD300LF/CLEC7A/F2RL1/IFIH1/IL18RAP/IRAK4/PIK3AP1/PSMC3/PTPN22/PYHIN1/RNF125/RSAD2/SH2D1A/SLAMF6	18
PBMC	lightskyblue	BP	GO:0002369	T cell cytokine production	7/203	40/18670	2.22831e-07	4.17189e-05	3.44541e-05	ARG1/GATA3/IL18RAP/IL1B/RSAD2/TBX21/TNFSF4	7
PBMC	lightskyblue	BP	GO:0001909	leukocyte mediated cytotoxicity	10/203	107/18670	2.60135e-07	4.61397e-05	3.81051e-05	ARG1/CD160/CD1C/CD1D/DNASE1/F2RL1/IL18RAP/SH2D1A/SLAMF6/STAP1	10
PBMC	lightskyblue	BP	GO:0050863	regulation of T cell activation	16/203	314/18670	3.57297e-07	5.82375e-05	4.80962e-05	ADAM8/AP3B1/ARG1/BTLA/CD160/CD1D/CTLA4/FANCA/GATA3/IL1B/LILRB4/PTPN22/TBX21/THY1/TNFSF4/TNFSF8	16
PBMC	lightskyblue	BP	GO:0051249	regulation of lymphocyte activation	20/203	485/18670	3.62904e-07	5.82375e-05	4.80962e-05	ADAM8/AP3B1/ARG1/BTLA/CD160/CD1D/CD38/CLEC7A/CTLA4/FANCA/GATA3/IL1B/LILRB4/MPL/PTPN22/TBX21/THY1/TNFRSF4/TNFSF4/TNFSF8	20
PBMC	lightskyblue	BP	GO:0045088	regulation of innate immune response	19/203	452/18670	5.41094e-07	7.97163e-05	6.58348e-05	ADAM8/AIM2/ARG1/CD160/CD1D/CD300LF/CLEC7A/F2RL1/IFIH1/IL18RAP/IRAK4/PIK3AP1/PSMC3/PTPN22/PYHIN1/RNF125/RSAD2/SH2D1A/SLAMF6	19
PBMC	lightskyblue	BP	GO:0042119	neutrophil activation	20/203	498/18670	5.5016e-07	7.97163e-05	6.58348e-05	ACPP/ADAM8/ARG1/ATP8B4/CAMP/CLEC12A/CRISPLD2/DNASE1/F2RL1/FOLR3/GYG1/IL18RAP/LCN2/MMP8/MS4A3/PSMC3/PTX3/RNASE2/SLCO4C1/TCN1	20
PBMC	lightskyblue	BP	GO:0002446	neutrophil mediated immunity	20/203	499/18670	5.67713e-07	7.97163e-05	6.58348e-05	ACPP/ADAM8/ARG1/ATP8B4/CAMP/CLEC12A/CRISPLD2/DNASE1/F2RL1/FOLR3/GYG1/IRAK4/LCN2/MMP8/MS4A3/PSMC3/PTX3/RNASE2/SLCO4C1/TCN1	20
PBMC	lightskyblue	BP	GO:0051222	positive regulation of protein transport	18/203	418/18670	7.71778e-07	0.000101393	8.37371e-05	ADAM8/AIM2/CACNB3/CASP1/CD160/CD38/CDH1/CIB1/F2RL1/GATA3/HCLS1/IFIH1/IL1B/MMP8/PTPN22/TNFRSF4/TNFSF4/TTN	18
PBMC	lightskyblue	BP	GO:0001819	positive regulation of cytokine production	19/203	464/18670	8.02257e-07	0.000101393	8.37371e-05	ADAM8/AIM2/CASP1/CD160/CLEC7A/F2RL1/GATA3/IFIH1/IL1B/MCOLN2/MMP8/PF4/PTPN22/PYHIN1/RNF125/RSAD2/SLAMF6/THBS1/TNFSF4	19
PBMC	lightskyblue	BP	GO:0051251	positive regulation of lymphocyte activation	16/203	334/18670	8.12351e-07	0.000101393	8.37371e-05	ADAM8/AP3B1/BTLA/CD160/CD1D/CD38/CLEC7A/CTLA4/GATA3/IL1B/LILRB4/MPL/TBX21/THY1/TNFRSF4/TNFSF4	16
PBMC	lightskyblue	BP	GO:0002724	regulation of T cell cytokine production	6/203	31/18670	9.00775e-07	0.000102666	8.47881e-05	ARG1/GATA3/IL1B/RSAD2/TBX21/TNFSF4	6
PBMC	lightskyblue	BP	GO:0002709	regulation of T cell mediated immunity	8/203	70/18670	9.01782e-07	0.000102666	8.47881e-05	ARG1/CD1C/CD1D/GATA3/IL1B/RSAD2/TBX21/TNFSF4	8
PBMC	lightskyblue	BP	GO:0007159	leukocyte cell-cell adhesion	16/203	337/18670	9.13942e-07	0.000102666	8.47881e-05	ADAM8/AP3B1/ARG1/BTLA/CD160/CD1D/CTLA4/GATA3/IL1B/ITGA4/LILRB4/PTPN22/SELP/TBX21/THY1/TNFSF4	16
PBMC	lightskyblue	BP	GO:1903037	regulation of leukocyte cell-cell adhesion	15/203	304/18670	1.25543e-06	0.000136478	0.000112712	ADAM8/AP3B1/ARG1/BTLA/CD160/CD1D/CTLA4/GATA3/IL1B/ITGA4/LILRB4/PTPN22/TBX21/THY1/TNFSF4	15
PBMC	lightskyblue	BP	GO:0050714	positive regulation of protein secretion	14/203	268/18670	1.46892e-06	0.000154696	0.000127758	ADAM8/AIM2/CASP1/CD160/CD38/F2RL1/GATA3/IFIH1/IL1B/MMP8/PTPN22/TNFRSF4/TNFSF4/TTN	14
PBMC	lightskyblue	BP	GO:0002367	cytokine production involved in immune response	9/203	102/18670	1.70227e-06	0.000173838	0.000143566	ARG1/CD160/F2RL1/GATA3/IL18RAP/IL1B/RSAD2/TBX21/TNFSF4	9
PBMC	lightskyblue	BP	GO:0071216	cellular response to biotic stimulus	13/203	236/18670	1.95723e-06	0.000193996	0.000160214	ARG1/CARD16/CASP1/CD180/CDK4/CLEC7A/IL1B/LCN2/PF4/PF4V1/PTPN22/STAP1/TNFSF4	13
PBMC	lightskyblue	BP	GO:0050852	T cell receptor signaling pathway	12/203	202/18670	2.2413e-06	0.000214763	0.000177365	BTN2A1/CACNB3/CD160/CD247/CTLA4/ERMAP/GATA3/HLA-DQA1/LILRB4/PSMC3/PTPN22/THY1	12
PBMC	lightskyblue	BP	GO:0002456	T cell mediated immunity	9/203	106/18670	2.35101e-06	0.000214763	0.000177365	ARG1/CD1C/CD1D/GATA3/IL18RAP/IL1B/RSAD2/TBX21/TNFSF4	9
PBMC	lightskyblue	BP	GO:0050663	cytokine secretion	13/203	240/18670	2.35793e-06	0.000214763	0.000177365	AIM2/CARD16/CASP1/CD160/F2RL1/GATA3/IFIH1/IL1B/MCOLN2/MMP8/PTPN22/TMEM106A/TNFRSF4	13
PBMC	lightskyblue	BP	GO:0071222	cellular response to lipopolysaccharide	12/203	205/18670	2.61309e-06	0.000229552	0.000189579	ARG1/CARD16/CASP1/CD180/CDK4/IL1B/LCN2/PF4/PF4V1/PTPN22/STAP1/TNFSF4	12
PBMC	lightskyblue	BP	GO:1904951	positive regulation of establishment of protein localization	18/203	456/18670	2.65654e-06	0.000229552	0.000189579	ADAM8/AIM2/CACNB3/CASP1/CD160/CD38/CDH1/CIB1/F2RL1/GATA3/HCLS1/IFIH1/IL1B/MMP8/PTPN22/TNFRSF4/TNFSF4/TTN	18
PBMC	lightskyblue	BP	GO:0002697	regulation of immune effector process	18/203	458/18670	2.82434e-06	0.000237951	0.000196515	AIM2/ARG1/CD160/CD1C/CD1D/DNASE1/F2RL1/FCER2/GATA3/IL18RAP/IL1B/RNF125/RSAD2/SH2D1A/SLAMF6/TBX21/TNFRSF4/TNFSF4	18
PBMC	lightskyblue	BP	GO:0002793	positive regulation of peptide secretion	14/203	288/18670	3.40941e-06	0.000280237	0.000231437	ADAM8/AIM2/CASP1/CD160/CD38/F2RL1/GATA3/IFIH1/IL1B/MMP8/PTPN22/TNFRSF4/TNFSF4/TTN	14
PBMC	lightskyblue	BP	GO:0002718	regulation of cytokine production involved in immune response	8/203	84/18670	3.65689e-06	0.000289947	0.000239456	ARG1/CD160/F2RL1/GATA3/IL1B/RSAD2/TBX21/TNFSF4	8
PBMC	lightskyblue	BP	GO:0071219	cellular response to molecule of bacterial origin	12/203	212/18670	3.69962e-06	0.000289947	0.000239456	ARG1/CARD16/CASP1/CD180/CDK4/IL1B/LCN2/PF4/PF4V1/PTPN22/STAP1/TNFSF4	12
PBMC	lightskyblue	BP	GO:0032609	interferon-gamma production	9/203	113/18670	4.00337e-06	0.000306622	0.000253228	CD160/CLEC7A/F2RL1/GATA3/IL18RAP/IL1B/PTPN22/SLAMF6/TNFSF4	9
PBMC	lightskyblue	BP	GO:2000551	regulation of T-helper 2 cell cytokine production	4/203	11/18670	4.21828e-06	0.000315902	0.000260892	ARG1/GATA3/RSAD2/TBX21	4
PBMC	lightskyblue	BP	GO:1903039	positive regulation of leukocyte cell-cell adhesion	12/203	218/18670	4.92951e-06	0.00036114	0.000298252	ADAM8/AP3B1/BTLA/CD160/CD1D/CTLA4/GATA3/IL1B/ITGA4/LILRB4/THY1/TNFSF4	12
PBMC	lightskyblue	BP	GO:0051873	killing by host of symbiont cells	4/203	12/18670	6.27357e-06	0.000449828	0.000371496	ARG1/CAMP/F2RL1/PF4	4
PBMC	lightskyblue	BP	GO:0002283	neutrophil activation involved in immune response	18/203	488/18670	6.7931e-06	0.000476932	0.000393881	ACPP/ADAM8/ARG1/ATP8B4/CAMP/CLEC12A/CRISPLD2/DNASE1/FOLR3/GYG1/LCN2/MMP8/MS4A3/PSMC3/PTX3/RNASE2/SLCO4C1/TCN1	18
PBMC	lightskyblue	BP	GO:0035745	T-helper 2 cell cytokine production	4/203	13/18670	8.98473e-06	0.000608408	0.000502461	ARG1/GATA3/RSAD2/TBX21	4
PBMC	lightskyblue	BP	GO:0022407	regulation of cell-cell adhesion	16/203	403/18670	9.05961e-06	0.000608408	0.000502461	ADAM8/AP3B1/ARG1/BTLA/CD160/CD1D/CDH1/CTLA4/GATA3/IL1B/ITGA4/LILRB4/PTPN22/TBX21/THY1/TNFSF4	16
PBMC	lightskyblue	BP	GO:0002702	positive regulation of production of molecular mediator of immune response	8/203	95/18670	9.20736e-06	0.000608408	0.000502461	CD160/F2RL1/GATA3/IL1B/RSAD2/TBX21/TNFRSF4/TNFSF4	8
PBMC	lightskyblue	BP	GO:0050851	antigen receptor-mediated signaling pathway	14/203	316/18670	9.85935e-06	0.000638962	0.000527695	BTN2A1/CACNB3/CD160/CD247/CD38/CTLA4/ERMAP/GATA3/HLA-DQA1/LILRB4/PSMC3/PTPN22/STAP1/THY1	14
PBMC	lightskyblue	BP	GO:0002819	regulation of adaptive immune response	10/203	160/18670	1.02282e-05	0.000650362	0.00053711	ARG1/CD160/CD1C/CD1D/FCER2/GATA3/IL1B/RSAD2/TBX21/TNFSF4	10
PBMC	lightskyblue	BP	GO:0051712	positive regulation of killing of cells of other organism	4/203	14/18670	1.24716e-05	0.00076113	0.000628589	ARG1/CLEC7A/F2RL1/FCER2	4
PBMC	lightskyblue	BP	GO:0051852	disruption by host of symbiont cells	4/203	14/18670	1.24716e-05	0.00076113	0.000628589	ARG1/CAMP/F2RL1/PF4	4
PBMC	lightskyblue	BP	GO:0035821	modification of morphology or physiology of other organism	10/203	164/18670	1.27007e-05	0.00076113	0.000628589	ARG1/CAMP/CLEC7A/F2RL1/FCER2/HIPK2/KPNA1/PF4/PSMC3/PTX3	10
PBMC	lightskyblue	BP	GO:0002711	positive regulation of T cell mediated immunity	6/203	48/18670	1.28737e-05	0.00076113	0.000628589	CD1C/CD1D/GATA3/IL1B/RSAD2/TNFSF4	6
PBMC	lightskyblue	BP	GO:0002824	positive regulation of adaptive immune response based on somatic recombination of immune receptors built from immunoglobulin superfamily domains	8/203	100/18670	1.34578e-05	0.000778357	0.000642816	CD1C/CD1D/FCER2/GATA3/IL1B/RSAD2/TBX21/TNFSF4	8
PBMC	lightskyblue	BP	GO:0050870	positive regulation of T cell activation	11/203	202/18670	1.3627e-05	0.000778357	0.000642816	ADAM8/AP3B1/BTLA/CD160/CD1D/CTLA4/GATA3/IL1B/LILRB4/THY1/TNFSF4	11
PBMC	lightskyblue	BP	GO:0032611	interleukin-1 beta production	8/203	101/18670	1.44807e-05	0.000813332	0.000671701	AIM2/CARD16/CASP1/CLEC7A/F2RL1/IL1B/PYHIN1/TMEM106A	8
PBMC	lightskyblue	BP	GO:2000379	positive regulation of reactive oxygen species metabolic process	8/203	102/18670	1.55682e-05	0.00086008	0.000710308	CLEC7A/F2RL1/GNAI2/IL1B/MMP8/PTX3/THBS1/TMEM106A	8
PBMC	lightskyblue	BP	GO:0002828	regulation of type 2 immune response	5/203	30/18670	1.65239e-05	0.0008879	0.000733284	ARG1/GATA3/RSAD2/TBX21/TNFSF4	5
PBMC	lightskyblue	BP	GO:0050708	regulation of protein secretion	17/203	472/18670	1.6778e-05	0.0008879	0.000733284	ADAM8/AIM2/CARD16/CASP1/CD160/CD38/F2RL1/GATA3/IFIH1/IL1B/MMP8/PTPN22/RAB11FIP1/RSAD2/TNFRSF4/TNFSF4/TTN	17
PBMC	lightskyblue	BP	GO:0051883	killing of cells in other organism involved in symbiotic interaction	4/203	15/18670	1.68622e-05	0.0008879	0.000733284	ARG1/CAMP/F2RL1/PF4	4
PBMC	lightskyblue	BP	GO:0071356	cellular response to tumor necrosis factor	13/203	291/18670	1.88768e-05	0.000971156	0.000802041	AIM2/CARD16/CASP1/CIB1/F2RL1/GATA3/ILK/LCN2/PSMC3/THBS1/TNFRSF4/TNFSF4/TNFSF8	13
PBMC	lightskyblue	BP	GO:0002821	positive regulation of adaptive immune response	8/203	105/18670	1.92516e-05	0.000971156	0.000802041	CD1C/CD1D/FCER2/GATA3/IL1B/RSAD2/TBX21/TNFSF4	8
PBMC	lightskyblue	BP	GO:0050707	regulation of cytokine secretion	11/203	210/18670	1.95823e-05	0.000971156	0.000802041	AIM2/CARD16/CASP1/CD160/F2RL1/GATA3/IFIH1/IL1B/MMP8/PTPN22/TNFRSF4	11
PBMC	lightskyblue	BP	GO:0007596	blood coagulation	14/203	336/18670	1.9596e-05	0.000971156	0.000802041	AP3B1/CAPZA2/CAPZB/CLEC1B/F2RL1/GATA3/ILK/ITGB3/MPL/PF4/PF4V1/SELP/SERPINB2/THBS1	14
PBMC	lightskyblue	BP	GO:0002700	regulation of production of molecular mediator of immune response	9/203	139/18670	2.1554e-05	0.00103767	0.000856973	ARG1/CD160/F2RL1/GATA3/IL1B/RSAD2/TBX21/TNFRSF4/TNFSF4	9
PBMC	lightskyblue	BP	GO:0050715	positive regulation of cytokine secretion	9/203	139/18670	2.1554e-05	0.00103767	0.000856973	AIM2/CASP1/CD160/F2RL1/GATA3/IFIH1/IL1B/MMP8/PTPN22	9
PBMC	lightskyblue	BP	GO:0001818	negative regulation of cytokine production	13/203	296/18670	2.25714e-05	0.00107135	0.000884786	ARG1/CARD16/CMKLR1/F2RL1/GATA3/IFIH1/MMP8/PTPN22/RNF125/TBX21/THBS1/TNFRSF4/TNFSF4	13
PBMC	lightskyblue	BP	GO:0007599	hemostasis	14/203	341/18670	2.30748e-05	0.00107181	0.000885167	AP3B1/CAPZA2/CAPZB/CLEC1B/F2RL1/GATA3/ILK/ITGB3/MPL/PF4/PF4V1/SELP/SERPINB2/THBS1	14
PBMC	lightskyblue	BP	GO:0043312	neutrophil degranulation	17/203	485/18670	2.37159e-05	0.00107181	0.000885167	ACPP/ADAM8/ARG1/ATP8B4/CAMP/CLEC12A/CRISPLD2/FOLR3/GYG1/LCN2/MMP8/MS4A3/PSMC3/PTX3/RNASE2/SLCO4C1/TCN1	17
PBMC	lightskyblue	BP	GO:0050817	coagulation	14/203	342/18670	2.38324e-05	0.00107181	0.000885167	AP3B1/CAPZA2/CAPZB/CLEC1B/F2RL1/GATA3/ILK/ITGB3/MPL/PF4/PF4V1/SELP/SERPINB2/THBS1	14
PBMC	lightskyblue	BP	GO:0022409	positive regulation of cell-cell adhesion	12/203	255/18670	2.38533e-05	0.00107181	0.000885167	ADAM8/AP3B1/BTLA/CD160/CD1D/CTLA4/GATA3/IL1B/ITGA4/LILRB4/THY1/TNFSF4	12
PBMC	lightskyblue	BP	GO:0070661	leukocyte proliferation	13/203	298/18670	2.4218e-05	0.00107388	0.000886874	ARG1/CCND3/CD180/CD1D/CD38/CTLA4/F2RL1/IL1B/MPL/PTPN22/TNFRSF4/TNFSF4/TNFSF8	13
PBMC	lightskyblue	BP	GO:0002720	positive regulation of cytokine production involved in immune response	6/203	54/18670	2.56661e-05	0.00112331	0.0009277	CD160/F2RL1/GATA3/IL1B/RSAD2/TNFSF4	6
PBMC	lightskyblue	BP	GO:0051709	regulation of killing of cells of other organism	4/203	17/18670	2.89032e-05	0.00123296	0.00101826	ARG1/CLEC7A/F2RL1/FCER2	4
PBMC	lightskyblue	BP	GO:0051818	disruption of cells of other organism involved in symbiotic interaction	4/203	17/18670	2.89032e-05	0.00123296	0.00101826	ARG1/CAMP/F2RL1/PF4	4
PBMC	lightskyblue	BP	GO:0002822	regulation of adaptive immune response based on somatic recombination of immune receptors built from immunoglobulin superfamily domains	9/203	145/18670	3.01473e-05	0.00126995	0.00104881	ARG1/CD1C/CD1D/FCER2/GATA3/IL1B/RSAD2/TBX21/TNFSF4	9
PBMC	lightskyblue	BP	GO:0051817	modification of morphology or physiology of other organism involved in symbiotic interaction	8/203	112/18670	3.07712e-05	0.00128024	0.0010573	ARG1/CAMP/F2RL1/HIPK2/KPNA1/PF4/PSMC3/PTX3	8
PBMC	lightskyblue	BP	GO:0002449	lymphocyte mediated immunity	14/203	352/18670	3.27e-05	0.00134389	0.00110987	ARG1/C1RL/CD160/CD1C/CD1D/FCER2/GATA3/IL18RAP/IL1B/RSAD2/SH2D1A/SLAMF6/TBX21/TNFSF4	14
PBMC	lightskyblue	BP	GO:0002791	regulation of peptide secretion	17/203	500/18670	3.48064e-05	0.00141322	0.00116713	ADAM8/AIM2/CARD16/CASP1/CD160/CD38/F2RL1/GATA3/IFIH1/IL1B/MMP8/PTPN22/RAB11FIP1/RSAD2/TNFRSF4/TNFSF4/TTN	17
PBMC	lightskyblue	BP	GO:0042092	type 2 immune response	5/203	35/18670	3.60165e-05	0.00144495	0.00119333	ARG1/GATA3/RSAD2/TBX21/TNFSF4	5
PBMC	lightskyblue	BP	GO:0032612	interleukin-1 production	8/203	115/18670	3.72299e-05	0.00147606	0.00121902	AIM2/CARD16/CASP1/CLEC7A/F2RL1/IL1B/PYHIN1/TMEM106A	8
PBMC	lightskyblue	BP	GO:0034612	response to tumor necrosis factor	13/203	312/18670	3.89921e-05	0.00152795	0.00126187	AIM2/CARD16/CASP1/CIB1/F2RL1/GATA3/ILK/LCN2/PSMC3/THBS1/TNFRSF4/TNFSF4/TNFSF8	13
PBMC	lightskyblue	BP	GO:0046651	lymphocyte proliferation	12/203	272/18670	4.4808e-05	0.00173567	0.00143342	ARG1/CCND3/CD180/CD1D/CD38/CTLA4/IL1B/MPL/PTPN22/TNFRSF4/TNFSF4/TNFSF8	12
PBMC	lightskyblue	BP	GO:0002726	positive regulation of T cell cytokine production	4/203	19/18670	4.62748e-05	0.00177212	0.00146352	GATA3/IL1B/RSAD2/TNFSF4	4
PBMC	lightskyblue	BP	GO:0032943	mononuclear cell proliferation	12/203	274/18670	4.80974e-05	0.00182121	0.00150407	ARG1/CCND3/CD180/CD1D/CD38/CTLA4/IL1B/MPL/PTPN22/TNFRSF4/TNFSF4/TNFSF8	12
PBMC	lightskyblue	BP	GO:0034113	heterotypic cell-cell adhesion	6/203	61/18670	5.18039e-05	0.00193977	0.00160198	CD1D/DSC2/IL1B/ITGA4/ITGB3/THY1	6
PBMC	lightskyblue	BP	GO:0031640	killing of cells of other organism	6/203	62/18670	5.68398e-05	0.00207826	0.00171636	ARG1/CAMP/CLEC7A/F2RL1/FCER2/PF4	6
PBMC	lightskyblue	BP	GO:0044364	disruption of cells of other organism	6/203	62/18670	5.68398e-05	0.00207826	0.00171636	ARG1/CAMP/CLEC7A/F2RL1/FCER2/PF4	6
PBMC	lightskyblue	BP	GO:0050860	negative regulation of T cell receptor signaling pathway	4/203	20/18670	5.73526e-05	0.00207826	0.00171636	CD160/LILRB4/PTPN22/THY1	4
PBMC	lightskyblue	BP	GO:0002429	immune response-activating cell surface receptor signaling pathway	16/203	473/18670	6.31604e-05	0.00226437	0.00187006	BTN2A1/CACNB3/CD160/CD247/CD38/CMKLR1/CTLA4/ERMAP/FPR3/GATA3/HLA-DQA1/LILRB4/PSMC3/PTPN22/STAP1/THY1	16
PBMC	lightskyblue	BP	GO:0032635	interleukin-6 production	9/203	161/18670	6.8349e-05	0.00242459	0.00200238	CLEC7A/F2RL1/IFIH1/IL18RAP/IL1B/MMP8/PTPN22/TMEM106A/TNFSF4	9
PBMC	lightskyblue	BP	GO:0032496	response to lipopolysaccharide	13/203	330/18670	6.91344e-05	0.0024269	0.00200429	ARG1/CARD16/CASP1/CD180/CDK4/IL1B/LCN2/PF4/PF4V1/PTPN22/SELP/STAP1/TNFSF4	13
PBMC	lightskyblue	BP	GO:0051047	positive regulation of secretion	15/203	428/18670	7.24663e-05	0.00251764	0.00207923	ADAM8/AIM2/CASP1/CD160/CD38/F2RL1/GATA3/GNAI2/IFIH1/IL1B/MMP8/PTPN22/TNFRSF4/TNFSF4/TTN	15
PBMC	lightskyblue	BP	GO:0032729	positive regulation of interferon-gamma production	6/203	65/18670	7.43352e-05	0.00255622	0.00211109	CD160/CLEC7A/IL1B/PTPN22/SLAMF6/TNFSF4	6
PBMC	lightskyblue	BP	GO:0051090	regulation of DNA-binding transcription factor activity	15/203	432/18670	8.03974e-05	0.0027309	0.00225535	ADAM8/AIM2/BRMS1/CARD16/CIB1/CMKLR1/FANCA/FZD2/HCLS1/HIPK2/IL18RAP/IL1B/IRAK4/TNFRSF4/TNFSF4	15
PBMC	lightskyblue	BP	GO:0046626	regulation of insulin receptor signaling pathway	6/203	66/18670	8.10357e-05	0.0027309	0.00225535	CCND3/CDK4/GNAI2/GRB10/IL1B/SOCS2	6
PBMC	lightskyblue	BP	GO:0072643	interferon-gamma secretion	4/203	22/18670	8.51281e-05	0.00284041	0.00234579	CD160/F2RL1/GATA3/PTPN22	4
PBMC	lightskyblue	BP	GO:0033209	tumor necrosis factor-mediated signaling pathway	9/203	167/18670	9.05928e-05	0.00299311	0.0024719	AIM2/CARD16/CASP1/F2RL1/ILK/PSMC3/TNFRSF4/TNFSF4/TNFSF8	9
PBMC	lightskyblue	BP	GO:0050670	regulation of lymphocyte proliferation	10/203	208/18670	9.61487e-05	0.00314584	0.00259803	ARG1/CD1D/CD38/CTLA4/IL1B/MPL/PTPN22/TNFRSF4/TNFSF4/TNFSF8	10
PBMC	lightskyblue	BP	GO:0032944	regulation of mononuclear cell proliferation	10/203	209/18670	0.000100039	0.00324165	0.00267716	ARG1/CD1D/CD38/CTLA4/IL1B/MPL/PTPN22/TNFRSF4/TNFSF4/TNFSF8	10
PBMC	lightskyblue	BP	GO:0002237	response to molecule of bacterial origin	13/203	343/18670	0.000101948	0.00327204	0.00270226	ARG1/CARD16/CASP1/CD180/CDK4/IL1B/LCN2/PF4/PF4V1/PTPN22/SELP/STAP1/TNFSF4	13
PBMC	lightskyblue	BP	GO:1904407	positive regulation of nitric oxide metabolic process	5/203	44/18670	0.0001113	0.00353849	0.00292231	CLEC7A/IL1B/MMP8/PTX3/TMEM106A	5
PBMC	lightskyblue	BP	GO:0050766	positive regulation of phagocytosis	6/203	70/18670	0.000112805	0.00355283	0.00293415	CD300LF/CLEC7A/F2RL1/IL1B/PTX3/STAP1	6
PBMC	lightskyblue	BP	GO:0032649	regulation of interferon-gamma production	7/203	101/18670	0.000117513	0.0036058	0.0029779	CD160/CLEC7A/GATA3/IL1B/PTPN22/SLAMF6/TNFSF4	7
PBMC	lightskyblue	BP	GO:0046632	alpha-beta T cell differentiation	7/203	101/18670	0.000117513	0.0036058	0.0029779	AP3B1/GATA3/RSAD2/SLAMF6/TBX21/TNFSF4/TNFSF8	7
PBMC	lightskyblue	BP	GO:0050900	leukocyte migration	16/203	499/18670	0.000117697	0.0036058	0.0029779	ADAM8/CMKLR1/F2RL1/GATA3/IL1B/IRAK4/ITGA4/ITGB3/MCOLN2/PF4/PF4V1/SELP/STAP1/TBX21/THBS1/THY1	16
PBMC	lightskyblue	BP	GO:0035588	G protein-coupled purinergic receptor signaling pathway	4/203	24/18670	0.000121572	0.00369096	0.00304823	ACPP/GNAI2/P2RY10/P2RY13	4
PBMC	lightskyblue	BP	GO:1903532	positive regulation of secretion by cell	14/203	399/18670	0.000124875	0.0037574	0.0031031	ADAM8/AIM2/CASP1/CD160/CD38/F2RL1/GATA3/IFIH1/IL1B/MMP8/PTPN22/TNFRSF4/TNFSF4/TTN	14
PBMC	lightskyblue	BP	GO:0046631	alpha-beta T cell activation	8/203	138/18670	0.000135019	0.00402667	0.00332548	AP3B1/CD160/GATA3/RSAD2/SLAMF6/TBX21/TNFSF4/TNFSF8	8
PBMC	lightskyblue	BP	GO:0045785	positive regulation of cell adhesion	14/203	403/18670	0.000138567	0.00409623	0.00338292	ADAM8/AP3B1/BTLA/CD160/CD1D/CIB1/CTLA4/GATA3/IL1B/ILK/ITGA4/LILRB4/THY1/TNFSF4	14
PBMC	lightskyblue	BP	GO:0002831	regulation of response to biotic stimulus	8/203	139/18670	0.000141948	0.00412384	0.00340572	AIM2/ARG1/CARD16/CD160/CD180/F2RL1/IL1B/RNF125	8
PBMC	lightskyblue	BP	GO:0045580	regulation of T cell differentiation	8/203	139/18670	0.000141948	0.00412384	0.00340572	ADAM8/AP3B1/CTLA4/FANCA/GATA3/LILRB4/TBX21/TNFSF4	8
PBMC	lightskyblue	BP	GO:0070942	neutrophil mediated cytotoxicity	3/203	10/18670	0.000143672	0.00413824	0.00341761	ARG1/DNASE1/F2RL1	3
PBMC	lightskyblue	BP	GO:0043900	regulation of multi-organism process	14/203	405/18670	0.000145888	0.00416645	0.00344092	AIM2/ARG1/CARD16/CD180/CIB1/CLEC7A/F2RL1/FCER2/IL1B/PSMC3/PTX3/RNF125/RSAD2/SMURF2	14
PBMC	lightskyblue	BP	GO:1900076	regulation of cellular response to insulin stimulus	6/203	74/18670	0.000153747	0.00435401	0.00359581	CCND3/CDK4/GNAI2/GRB10/IL1B/SOCS2	6
PBMC	lightskyblue	BP	GO:0097530	granulocyte migration	8/203	141/18670	0.000156688	0.00440031	0.00363406	ADAM8/CMKLR1/IL1B/IRAK4/MCOLN2/PF4/PF4V1/THBS1	8
PBMC	lightskyblue	BP	GO:0070663	regulation of leukocyte proliferation	10/203	222/18670	0.000164068	0.0045695	0.00377378	ARG1/CD1D/CD38/CTLA4/IL1B/MPL/PTPN22/TNFRSF4/TNFSF4/TNFSF8	10
PBMC	lightskyblue	BP	GO:0072604	interleukin-6 secretion	5/203	48/18670	0.000169416	0.00467977	0.00386485	F2RL1/IFIH1/IL1B/PTPN22/TMEM106A	5
PBMC	lightskyblue	BP	GO:0002683	negative regulation of immune system process	15/203	463/18670	0.000172209	0.00471824	0.00389662	ARG1/CD160/CD300LF/CIB1/CTLA4/F2RL1/LILRB4/PF4/PTPN22/RNF125/STAP1/TBX21/THBS1/THY1/TNFSF4	15
PBMC	lightskyblue	BP	GO:0051851	modification by host of symbiont morphology or physiology	6/203	77/18670	0.000191537	0.00520549	0.00429902	ARG1/CAMP/F2RL1/PF4/PSMC3/PTX3	6
PBMC	lightskyblue	BP	GO:0002218	activation of innate immune response	12/203	319/18670	0.00020196	0.00544484	0.00449669	AIM2/CD300LF/CLEC7A/F2RL1/IFIH1/IRAK4/PIK3AP1/PSMC3/PTPN22/PYHIN1/RNF125/RSAD2	12
PBMC	lightskyblue	BP	GO:0050858	negative regulation of antigen receptor-mediated signaling pathway	4/203	28/18670	0.000226418	0.00605578	0.00500124	CD160/LILRB4/PTPN22/THY1	4
PBMC	lightskyblue	BP	GO:0009615	response to virus	12/203	326/18670	0.00024643	0.00653913	0.00540043	AIM2/F2RL1/GATA3/IFIH1/IL1B/LCN2/RNASE2/RNASE6/RNF125/RSAD2/TBX21/TNFSF4	12
PBMC	lightskyblue	BP	GO:0071639	positive regulation of monocyte chemotactic protein-1 production	3/203	12/18670	0.000259198	0.00675094	0.00557535	CLEC7A/IL1B/MCOLN2	3
PBMC	lightskyblue	BP	GO:0030511	positive regulation of transforming growth factor beta receptor signaling pathway	4/203	29/18670	0.000260422	0.00675094	0.00557535	GOT1/HIPK2/TGFBR3/THBS1	4
PBMC	lightskyblue	BP	GO:1903846	positive regulation of cellular response to transforming growth factor beta stimulus	4/203	29/18670	0.000260422	0.00675094	0.00557535	GOT1/HIPK2/TGFBR3/THBS1	4
PBMC	lightskyblue	BP	GO:0051702	interaction with symbiont	6/203	82/18670	0.000270455	0.00693705	0.00572905	ARG1/CAMP/F2RL1/PF4/PSMC3/PTX3	6
PBMC	lightskyblue	BP	GO:0050702	interleukin-1 beta secretion	5/203	53/18670	0.000271718	0.00693705	0.00572905	AIM2/CARD16/CASP1/F2RL1/TMEM106A	5
PBMC	lightskyblue	BP	GO:0045954	positive regulation of natural killer cell mediated cytotoxicity	4/203	30/18670	0.000297945	0.00754943	0.00623479	CD160/IL18RAP/SH2D1A/SLAMF6	4
PBMC	lightskyblue	BP	GO:0002221	pattern recognition receptor signaling pathway	9/203	197/18670	0.00031361	0.00788707	0.00651364	CD300LF/CLEC7A/F2RL1/IFIH1/IRAK4/PIK3AP1/PTPN22/RNF125/RSAD2	9
PBMC	lightskyblue	BP	GO:0090287	regulation of cellular response to growth factor stimulus	11/203	292/18670	0.000366883	0.00915849	0.00756366	GATA3/GOT1/GRB10/HIPK2/IL1B/ILK/ITGB3/RUNX2/SMURF2/TGFBR3/THBS1	11
PBMC	lightskyblue	BP	GO:0035587	purinergic receptor signaling pathway	4/203	32/18670	0.00038437	0.00938643	0.00775191	ACPP/GNAI2/P2RY10/P2RY13	4
PBMC	lightskyblue	BP	GO:0045589	regulation of regulatory T cell differentiation	4/203	32/18670	0.00038437	0.00938643	0.00775191	CTLA4/FANCA/LILRB4/TNFSF4	4
PBMC	lightskyblue	BP	GO:0071353	cellular response to interleukin-4	4/203	32/18670	0.00038437	0.00938643	0.00775191	ARG1/CD300LF/CDK4/GATA3	4
PBMC	lightskyblue	BP	GO:0070098	chemokine-mediated signaling pathway	6/203	88/18670	0.000396628	0.00954739	0.00788484	CCR9/CIB1/CMKLR1/MPL/PF4/PF4V1	6
PBMC	lightskyblue	BP	GO:1903557	positive regulation of tumor necrosis factor superfamily cytokine production	6/203	88/18670	0.000396628	0.00954739	0.00788484	ADAM8/CLEC7A/IFIH1/MMP8/PF4/THBS1	6
PBMC	lightskyblue	BP	GO:0002717	positive regulation of natural killer cell mediated immunity	4/203	33/18670	0.00043369	0.0103655	0.00856049	CD160/IL18RAP/SH2D1A/SLAMF6	4
PBMC	lightskyblue	BP	GO:0045066	regulatory T cell differentiation	4/203	34/18670	0.000487363	0.0114854	0.00948537	CTLA4/FANCA/LILRB4/TNFSF4	4
PBMC	lightskyblue	BP	GO:0070670	response to interleukin-4	4/203	34/18670	0.000487363	0.0114854	0.00948537	ARG1/CD300LF/CDK4/GATA3	4
PBMC	lightskyblue	BP	GO:0097529	myeloid leukocyte migration	9/203	210/18670	0.000499812	0.0116541	0.00962468	ADAM8/CMKLR1/IL1B/IRAK4/MCOLN2/PF4/PF4V1/STAP1/THBS1	9
PBMC	lightskyblue	BP	GO:0035710	CD4-positive, alpha-beta T cell activation	6/203	92/18670	0.000503492	0.0116541	0.00962468	CD160/GATA3/RSAD2/SLAMF6/TBX21/TNFSF4	6
PBMC	lightskyblue	BP	GO:0002687	positive regulation of leukocyte migration	7/203	128/18670	0.000504895	0.0116541	0.00962468	ADAM8/CMKLR1/F2RL1/ITGA4/SELP/THBS1/THY1	7
PBMC	lightskyblue	BP	GO:0071706	tumor necrosis factor superfamily cytokine production	8/203	168/18670	0.000512898	0.0117583	0.00971072	ADAM8/CLEC7A/IFIH1/MMP8/PF4/PTPN22/THBS1/TMEM106A	8
PBMC	lightskyblue	BP	GO:0050701	interleukin-1 secretion	5/203	61/18670	0.000525102	0.0119567	0.00987462	AIM2/CARD16/CASP1/F2RL1/TMEM106A	5
PBMC	lightskyblue	BP	GO:0045619	regulation of lymphocyte differentiation	8/203	169/18670	0.000533452	0.0120653	0.00996431	ADAM8/AP3B1/CTLA4/FANCA/GATA3/LILRB4/TBX21/TNFSF4	8
PBMC	lightskyblue	BP	GO:0032623	interleukin-2 production	5/203	62/18670	0.000566178	0.0127201	0.0105051	CD247/CLEC7A/GATA3/IL1B/TBX21	5
PBMC	lightskyblue	BP	GO:0051091	positive regulation of DNA-binding transcription factor activity	10/203	261/18670	0.000593079	0.0132363	0.0109313	ADAM8/AIM2/CARD16/CIB1/FZD2/HCLS1/HIPK2/IL18RAP/IL1B/IRAK4	10
PBMC	lightskyblue	BP	GO:0002460	adaptive immune response based on somatic recombination of immune receptors built from immunoglobulin superfamily domains	12/203	361/18670	0.000614693	0.0136284	0.0112552	ARG1/C1RL/CD1C/CD1D/FCER2/GATA3/IL18RAP/IL1B/RSAD2/SLAMF6/TBX21/TNFSF4	12
PBMC	lightskyblue	BP	GO:0032755	positive regulation of interleukin-6 production	6/203	96/18670	0.000631535	0.0138916	0.0114726	CLEC7A/F2RL1/IFIH1/IL1B/MMP8/TNFSF4	6
PBMC	lightskyblue	BP	GO:0002475	antigen processing and presentation via MHC class Ib	3/203	16/18670	0.000638933	0.0138916	0.0114726	AP3B1/CD1C/CD1D	3
PBMC	lightskyblue	BP	GO:0002830	positive regulation of type 2 immune response	3/203	16/18670	0.000638933	0.0138916	0.0114726	GATA3/RSAD2/TNFSF4	3
PBMC	lightskyblue	BP	GO:1990868	response to chemokine	6/203	97/18670	0.000667173	0.0143208	0.011827	CCR9/CIB1/CMKLR1/MPL/PF4/PF4V1	6
PBMC	lightskyblue	BP	GO:1990869	cellular response to chemokine	6/203	97/18670	0.000667173	0.0143208	0.011827	CCR9/CIB1/CMKLR1/MPL/PF4/PF4V1	6
PBMC	lightskyblue	BP	GO:0050854	regulation of antigen receptor-mediated signaling pathway	5/203	65/18670	0.000703944	0.0149286	0.012329	CD160/LILRB4/PTPN22/STAP1/THY1	5
PBMC	lightskyblue	BP	GO:0050764	regulation of phagocytosis	6/203	98/18670	0.000704348	0.0149286	0.012329	CD300LF/CLEC7A/F2RL1/IL1B/PTX3/STAP1	6
PBMC	lightskyblue	BP	GO:1903706	regulation of hemopoiesis	14/203	475/18670	0.000724483	0.0152594	0.0126022	ADAM8/AP3B1/CIB1/CTLA4/FANCA/GATA3/HCLS1/LILRB4/MPL/PF4/PSMC3/TBX21/THBS1/TNFSF4	14
PBMC	lightskyblue	BP	GO:0035690	cellular response to drug	12/203	369/18670	0.000744626	0.0155337	0.0128287	AIM2/ARG1/CD69/CDH1/CDK4/GNAI2/GPR37L1/IL18RAP/IL1B/LCN2/PCNA/PTPN22	12
PBMC	lightskyblue	BP	GO:0043062	extracellular structure organization	13/203	422/18670	0.000746724	0.0155337	0.0128287	ADAM8/ADAMTSL4/APOM/CDH1/CETP/COL6A1/COLQ/CRISPLD2/ITGA4/ITGB3/MMP8/PTX3/THBS1	13
PBMC	lightskyblue	BP	GO:0002693	positive regulation of cellular extravasation	3/203	17/18670	0.000769653	0.0159125	0.0131415	ADAM8/ITGA4/THY1	3
PBMC	lightskyblue	BP	GO:1902105	regulation of leukocyte differentiation	10/203	272/18670	0.000814563	0.0167383	0.0138235	ADAM8/AP3B1/CTLA4/FANCA/GATA3/HCLS1/LILRB4/PF4/TBX21/TNFSF4	10
PBMC	lightskyblue	BP	GO:0050856	regulation of T cell receptor signaling pathway	4/203	39/18670	0.000828505	0.0169216	0.0139749	CD160/LILRB4/PTPN22/THY1	4
PBMC	lightskyblue	BP	GO:0032103	positive regulation of response to external stimulus	11/203	323/18670	0.000847777	0.0172109	0.0142138	ADAM8/ARG1/CD180/CLEC7A/CMKLR1/F2RL1/IL1B/MMP8/STAP1/THBS1/TNFSF4	11
PBMC	lightskyblue	BP	GO:0050709	negative regulation of protein secretion	7/203	141/18670	0.000896845	0.0180564	0.0149121	CARD16/F2RL1/IL1B/PTPN22/RAB11FIP1/RSAD2/TNFRSF4	7
PBMC	lightskyblue	BP	GO:0071605	monocyte chemotactic protein-1 production	3/203	18/18670	0.000916215	0.0180564	0.0149121	CLEC7A/IL1B/MCOLN2	3
PBMC	lightskyblue	BP	GO:0071637	regulation of monocyte chemotactic protein-1 production	3/203	18/18670	0.000916215	0.0180564	0.0149121	CLEC7A/IL1B/MCOLN2	3
PBMC	lightskyblue	BP	GO:0150078	positive regulation of neuroinflammatory response	3/203	18/18670	0.000916215	0.0180564	0.0149121	IL1B/MMP8/STAP1	3
PBMC	lightskyblue	BP	GO:1905276	regulation of epithelial tube formation	3/203	18/18670	0.000916215	0.0180564	0.0149121	FZD2/GATA3/SIX4	3
PBMC	lightskyblue	BP	GO:0042098	T cell proliferation	8/203	184/18670	0.00093045	0.0182303	0.0150558	ARG1/CCND3/CD1D/CTLA4/IL1B/TNFRSF4/TNFSF4/TNFSF8	8
PBMC	lightskyblue	BP	GO:1903708	positive regulation of hemopoiesis	8/203	185/18670	0.000963613	0.0187709	0.0155022	ADAM8/AP3B1/GATA3/HCLS1/LILRB4/MPL/PF4/TNFSF4	8
PBMC	lightskyblue	BP	GO:1902107	positive regulation of leukocyte differentiation	7/203	144/18670	0.00101456	0.0196498	0.016228	ADAM8/AP3B1/GATA3/HCLS1/LILRB4/PF4/TNFSF4	7
PBMC	lightskyblue	BP	GO:0002286	T cell activation involved in immune response	6/203	106/18670	0.00106264	0.0204633	0.0168999	CD1C/F2RL1/GATA3/SLAMF6/TBX21/TNFSF4	6
PBMC	lightskyblue	BP	GO:0030949	positive regulation of vascular endothelial growth factor receptor signaling pathway	3/203	19/18670	0.00107933	0.0205499	0.0169714	GRB10/IL1B/ITGB3	3
PBMC	lightskyblue	BP	GO:0032930	positive regulation of superoxide anion generation	3/203	19/18670	0.00107933	0.0205499	0.0169714	CLEC7A/F2RL1/GNAI2	3
PBMC	lightskyblue	BP	GO:0006275	regulation of DNA replication	6/203	108/18670	0.00117086	0.0221675	0.0183073	CCDC88A/PCNA/TERF1/TIPIN/TSPYL2/WDR18	6
PBMC	lightskyblue	BP	GO:0002792	negative regulation of peptide secretion	7/203	148/18670	0.00119005	0.0222933	0.0184112	CARD16/F2RL1/IL1B/PTPN22/RAB11FIP1/RSAD2/TNFRSF4	7
PBMC	lightskyblue	BP	GO:0002440	production of molecular mediator of immune response	10/203	286/18670	0.00119074	0.0222933	0.0184112	ARG1/CD160/F2RL1/GATA3/IL18RAP/IL1B/RSAD2/TBX21/TNFRSF4/TNFSF4	10
PBMC	lightskyblue	BP	GO:0045429	positive regulation of nitric oxide biosynthetic process	4/203	43/18670	0.00120172	0.0223746	0.0184783	CLEC7A/IL1B/MMP8/PTX3	4
PBMC	lightskyblue	BP	GO:0051092	positive regulation of NF-kappaB transcription factor activity	7/203	149/18670	0.00123744	0.022913	0.018923	ADAM8/AIM2/CARD16/CIB1/IL18RAP/IL1B/IRAK4	7
PBMC	lightskyblue	BP	GO:0030220	platelet formation	3/203	20/18670	0.00125968	0.0231973	0.0191578	CIB1/CLEC1B/MPL	3
PBMC	lightskyblue	BP	GO:0043367	CD4-positive, alpha-beta T cell differentiation	5/203	74/18670	0.00126889	0.0232399	0.019193	GATA3/RSAD2/SLAMF6/TBX21/TNFSF4	5
PBMC	lightskyblue	BP	GO:0042269	regulation of natural killer cell mediated cytotoxicity	4/203	44/18670	0.00131076	0.0238771	0.0197192	CD160/IL18RAP/SH2D1A/SLAMF6	4
PBMC	lightskyblue	BP	GO:2000377	regulation of reactive oxygen species metabolic process	8/203	195/18670	0.00135021	0.0244635	0.0202035	CLEC7A/F2RL1/GNAI2/IL1B/MMP8/PTX3/THBS1/TMEM106A	8
PBMC	lightskyblue	BP	GO:0032675	regulation of interleukin-6 production	7/203	152/18670	0.00138851	0.0250028	0.0206489	CLEC7A/F2RL1/IFIH1/IL1B/MMP8/PTPN22/TNFSF4	7
PBMC	lightskyblue	BP	GO:0002685	regulation of leukocyte migration	8/203	196/18670	0.00139481	0.0250028	0.0206489	ADAM8/CMKLR1/F2RL1/ITGA4/SELP/STAP1/THBS1/THY1	8
PBMC	lightskyblue	BP	GO:0002820	negative regulation of adaptive immune response	4/203	45/18670	0.00142653	0.0253022	0.0208961	ARG1/CD160/TBX21/TNFSF4	4
PBMC	lightskyblue	BP	GO:0002833	positive regulation of response to biotic stimulus	4/203	45/18670	0.00142653	0.0253022	0.0208961	ARG1/CD160/CD180/F2RL1	4
PBMC	lightskyblue	BP	GO:1904950	negative regulation of establishment of protein localization	8/203	197/18670	0.00144058	0.0253091	0.0209019	CARD16/F2RL1/IL1B/PTPN22/RAB11FIP1/RSAD2/TERF1/TNFRSF4	8
PBMC	lightskyblue	BP	GO:0030168	platelet activation	7/203	153/18670	0.00144194	0.0253091	0.0209019	CLEC1B/ILK/ITGB3/MPL/PF4/PF4V1/SELP	7
PBMC	lightskyblue	BP	GO:0010829	negative regulation of glucose transmembrane transport	3/203	21/18670	0.00145792	0.0253257	0.0209155	GRB10/IL1B/PEA15	3
PBMC	lightskyblue	BP	GO:0036344	platelet morphogenesis	3/203	21/18670	0.00145792	0.0253257	0.0209155	CIB1/CLEC1B/MPL	3
PBMC	lightskyblue	BP	GO:0002715	regulation of natural killer cell mediated immunity	4/203	46/18670	0.00154925	0.0267742	0.0221118	CD160/IL18RAP/SH2D1A/SLAMF6	4
PBMC	lightskyblue	BP	GO:0002758	innate immune response-activating signal transduction	10/203	298/18670	0.00161658	0.0277952	0.022955	CD300LF/CLEC7A/F2RL1/IFIH1/IRAK4/PIK3AP1/PSMC3/PTPN22/RNF125/RSAD2	10
PBMC	lightskyblue	BP	GO:0032928	regulation of superoxide anion generation	3/203	22/18670	0.00167467	0.028579	0.0236023	CLEC7A/F2RL1/GNAI2	3
PBMC	lightskyblue	BP	GO:0045058	T cell selection	4/203	47/18670	0.00167912	0.028579	0.0236023	CD1D/GATA3/SLAMF6/TBX21	4
PBMC	lightskyblue	BP	GO:1990266	neutrophil migration	6/203	118/18670	0.001844	0.0310748	0.0256635	ADAM8/IL1B/IRAK4/MCOLN2/PF4/PF4V1	6
PBMC	lightskyblue	BP	GO:0006959	humoral immune response	11/203	356/18670	0.0018442	0.0310748	0.0256635	BLNK/C1RL/CAMP/FCER2/GATA3/IL1B/LCN2/PF4/PF4V1/RNASE6/SH2D1A	11
PBMC	lightskyblue	BP	GO:0034123	positive regulation of toll-like receptor signaling pathway	3/203	23/18670	0.00191055	0.0320325	0.0264545	F2RL1/PTPN22/RSAD2	3
PBMC	lightskyblue	BP	GO:0046209	nitric oxide metabolic process	5/203	82/18670	0.00200425	0.0334373	0.0276146	CLEC7A/IL1B/MMP8/PTX3/TMEM106A	5
PBMC	lightskyblue	BP	GO:0032640	tumor necrosis factor production	7/203	163/18670	0.00206931	0.0341842	0.0282315	CLEC7A/IFIH1/MMP8/PF4/PTPN22/THBS1/TMEM106A	7
PBMC	lightskyblue	BP	GO:1903555	regulation of tumor necrosis factor superfamily cytokine production	7/203	163/18670	0.00206931	0.0341842	0.0282315	ADAM8/CLEC7A/IFIH1/MMP8/PF4/PTPN22/THBS1	7
PBMC	lightskyblue	BP	GO:0045582	positive regulation of T cell differentiation	5/203	83/18670	0.00211421	0.0345868	0.028564	ADAM8/AP3B1/GATA3/LILRB4/TNFSF4	5
PBMC	lightskyblue	BP	GO:1901879	regulation of protein depolymerization	5/203	83/18670	0.00211421	0.0345868	0.028564	CAPZA2/CAPZB/CIB1/F2RL1/SH3BP1	5
PBMC	lightskyblue	BP	GO:0034162	toll-like receptor 9 signaling pathway	3/203	24/18670	0.00216611	0.0350952	0.0289838	IRAK4/PIK3AP1/RSAD2	3
PBMC	lightskyblue	BP	GO:0042832	defense response to protozoan	3/203	24/18670	0.00216611	0.0350952	0.0289838	ARG1/CLEC7A/PF4	3
PBMC	lightskyblue	BP	GO:1903531	negative regulation of secretion by cell	8/203	211/18670	0.00221588	0.0357297	0.0295078	CARD16/F2RL1/GNAI2/IL1B/PTPN22/RAB11FIP1/RSAD2/TNFRSF4	8
PBMC	lightskyblue	BP	GO:0030834	regulation of actin filament depolymerization	4/203	51/18670	0.00227446	0.0364997	0.0301437	CAPZA2/CAPZB/F2RL1/SH3BP1	4
PBMC	lightskyblue	BP	GO:2001057	reactive nitrogen species metabolic process	5/203	85/18670	0.00234723	0.037489	0.0309607	CLEC7A/IL1B/MMP8/PTX3/TMEM106A	5
PBMC	lightskyblue	BP	GO:0030198	extracellular matrix organization	11/203	368/18670	0.00238608	0.0379297	0.0313247	ADAM8/ADAMTSL4/CDH1/COL6A1/COLQ/CRISPLD2/ITGA4/ITGB3/MMP8/PTX3/THBS1	11
PBMC	lightskyblue	BP	GO:0007254	JNK cascade	8/203	214/18670	0.00241822	0.0381202	0.031482	ARHGEF6/F2RL1/HIPK2/IL1B/IRAK4/MAP3K12/MMP8/PTPN22	8
PBMC	lightskyblue	BP	GO:0001562	response to protozoan	3/203	25/18670	0.00244192	0.0381202	0.031482	ARG1/CLEC7A/PF4	3
PBMC	lightskyblue	BP	GO:2000353	positive regulation of endothelial cell apoptotic process	3/203	25/18670	0.00244192	0.0381202	0.031482	CD160/ITGA4/THBS1	3
PBMC	lightskyblue	BP	GO:0032731	positive regulation of interleukin-1 beta production	4/203	52/18670	0.00244331	0.0381202	0.031482	AIM2/CASP1/CLEC7A/PYHIN1	4
PBMC	lightskyblue	BP	GO:0032760	positive regulation of tumor necrosis factor production	5/203	86/18670	0.0024705	0.0383667	0.0316856	CLEC7A/IFIH1/MMP8/PF4/THBS1	5
PBMC	lightskyblue	BP	GO:1905517	macrophage migration	4/203	53/18670	0.00262058	0.0405108	0.0334564	CMKLR1/MCOLN2/STAP1/THBS1	4
PBMC	lightskyblue	BP	GO:0050829	defense response to Gram-negative bacterium	5/203	88/18670	0.00273104	0.0419489	0.034644	CAMP/CD160/F2RL1/RNASE6/SELP	5
PBMC	lightskyblue	BP	GO:0010758	regulation of macrophage chemotaxis	3/203	26/18670	0.0027385	0.0419489	0.034644	CMKLR1/STAP1/THBS1	3
PBMC	lightskyblue	BP	GO:0034763	negative regulation of transmembrane transport	6/203	128/18670	0.00277633	0.0420349	0.034715	CACNB3/GRB10/IL1B/KCNE3/PEA15/THBS1	6
PBMC	lightskyblue	BP	GO:0030042	actin filament depolymerization	4/203	54/18670	0.00280648	0.0420349	0.034715	CAPZA2/CAPZB/F2RL1/SH3BP1	4
PBMC	lightskyblue	BP	GO:0032655	regulation of interleukin-12 production	4/203	54/18670	0.00280648	0.0420349	0.034715	CLEC7A/CMKLR1/THBS1/TNFSF4	4
PBMC	lightskyblue	BP	GO:0032663	regulation of interleukin-2 production	4/203	54/18670	0.00280648	0.0420349	0.034715	CLEC7A/GATA3/IL1B/TBX21	4
PBMC	lightskyblue	BP	GO:0070206	protein trimerization	4/203	54/18670	0.00280648	0.0420349	0.034715	ARG1/CD247/COL6A1/LCN2	4
PBMC	lightskyblue	BP	GO:0032602	chemokine production	5/203	89/18670	0.00286851	0.0427738	0.0353253	CLEC7A/F2RL1/IL1B/MCOLN2/TNFSF4	5
PBMC	lightskyblue	BP	GO:0050671	positive regulation of lymphocyte proliferation	6/203	130/18670	0.00299879	0.0443091	0.0365933	CD1D/CD38/IL1B/MPL/TNFRSF4/TNFSF4	6
PBMC	lightskyblue	BP	GO:0032613	interleukin-10 production	4/203	55/18670	0.00300121	0.0443091	0.0365933	CLEC7A/F2RL1/MMP8/TNFSF4	4
PBMC	lightskyblue	BP	GO:0032651	regulation of interleukin-1 beta production	5/203	90/18670	0.00301092	0.0443091	0.0365933	AIM2/CARD16/CASP1/CLEC7A/PYHIN1	5
PBMC	lightskyblue	BP	GO:0043032	positive regulation of macrophage activation	3/203	27/18670	0.00305635	0.0447822	0.0369839	MMP8/STAP1/THBS1	3
PBMC	lightskyblue	BP	GO:0032946	positive regulation of mononuclear cell proliferation	6/203	131/18670	0.00311489	0.0454424	0.0375292	CD1D/CD38/IL1B/MPL/TNFRSF4/TNFSF4	6
PBMC	lightskyblue	BP	GO:0030595	leukocyte chemotaxis	8/203	224/18670	0.00319917	0.0461572	0.0381195	ADAM8/CMKLR1/F2RL1/IL1B/PF4/PF4V1/STAP1/THBS1	8
PBMC	lightskyblue	BP	GO:0031295	T cell costimulation	4/203	56/18670	0.00320498	0.0461572	0.0381195	BTLA/CD160/CTLA4/TNFSF4	4
PBMC	lightskyblue	BP	GO:0032615	interleukin-12 production	4/203	56/18670	0.00320498	0.0461572	0.0381195	CLEC7A/CMKLR1/THBS1/TNFSF4	4
PBMC	lightskyblue	BP	GO:0019882	antigen processing and presentation	8/203	226/18670	0.00337654	0.0483974	0.0399696	AP3B1/CAPZA2/CAPZB/CD1C/CD1D/HLA-DQA1/PSMC3/THBS1	8
PBMC	lightskyblue	BP	GO:0002691	regulation of cellular extravasation	3/203	28/18670	0.00339594	0.0483974	0.0399696	ADAM8/ITGA4/THY1	3
PBMC	lightskyblue	BP	GO:0031294	lymphocyte costimulation	4/203	57/18670	0.00341798	0.0483974	0.0399696	BTLA/CD160/CTLA4/TNFSF4	4
PBMC	lightskyblue	BP	GO:1903428	positive regulation of reactive oxygen species biosynthetic process	4/203	57/18670	0.00341798	0.0483974	0.0399696	CLEC7A/IL1B/MMP8/PTX3	4
PBMC	lightskyblue	BP	GO:0046634	regulation of alpha-beta T cell activation	5/203	93/18670	0.00346875	0.0489109	0.0403937	AP3B1/CD160/GATA3/TBX21/TNFSF4	5
PBMC	lightskyblue	CC	GO:0042581	specific granule	12/208	160/19717	1.35785e-07	4.9833e-05	4.64526e-05	ADAM8/ARG1/ATP8B4/CAMP/CLEC12A/FOLR3/LCN2/MMP8/MS4A3/PTX3/SLCO4C1/TCN1	12
PBMC	lightskyblue	CC	GO:0035580	specific granule lumen	7/208	62/19717	3.9536e-06	0.000725485	0.000676273	ARG1/CAMP/FOLR3/LCN2/MMP8/PTX3/TCN1	7
PBMC	lightskyblue	CC	GO:0034774	secretory granule lumen	13/208	321/19717	3.86538e-05	0.00472864	0.00440788	ARG1/CAMP/CRISPLD2/FOLR3/GYG1/LCN2/MMP8/PF4/PSMC3/PTX3/RNASE2/TCN1/THBS1	13
PBMC	lightskyblue	CC	GO:0060205	cytoplasmic vesicle lumen	13/208	338/19717	6.5475e-05	0.00477986	0.00445563	ARG1/CAMP/CRISPLD2/FOLR3/GYG1/LCN2/MMP8/PF4/PSMC3/PTX3/RNASE2/TCN1/THBS1	13
PBMC	lightskyblue	CC	GO:0031983	vesicle lumen	13/208	339/19717	6.74627e-05	0.00477986	0.00445563	ARG1/CAMP/CRISPLD2/FOLR3/GYG1/LCN2/MMP8/PF4/PSMC3/PTX3/RNASE2/TCN1/THBS1	13
PBMC	lightskyblue	CC	GO:0009897	external side of plasma membrane	14/208	393/19717	7.81449e-05	0.00477986	0.00445563	BTN2A1/CCR9/CD1C/CD1D/CD69/CTLA4/ERMAP/FCER2/FOLR3/SELP/TGFBR3/THBS1/THY1/TNFRSF4	14
PBMC	lightskyblue	CC	GO:1904724	tertiary granule lumen	5/208	55/19717	0.000282191	0.0147949	0.0137913	CAMP/FOLR3/MMP8/PTX3/TCN1	5
PBMC	lightskyblue	CC	GO:0070820	tertiary granule	8/208	164/19717	0.000358933	0.016466	0.0153491	ADAM8/ATP8B4/CAMP/CLEC12A/FOLR3/MMP8/PTX3/TCN1	8
PBMC	lightskyblue	CC	GO:0030027	lamellipodium	8/208	193/19717	0.0010465	0.0426741	0.0397794	ARHGEF6/CCDC88A/CDH1/CIB1/ILK/ITGB3/SH3BP1/SNX2	8
PBMC	lightskyblue	MF	GO:0030246	carbohydrate binding	15/208	271/17697	7.80735e-07	0.000348208	0.000317225	CD69/CD72/CHI3L2/CLEC12A/CLEC1B/CLEC2B/CLEC7A/FCER2/GALNT10/GALNT3/HKDC1/KLRF1/MGAT2/PTX3/SELP	15
PBMC	lightskyblue	MF	GO:0005126	cytokine receptor binding	13/208	286/17697	3.52492e-05	0.00786058	0.00716116	CD300LF/GATA3/IL1B/IRAK4/ITGB3/PF4/PF4V1/SMURF2/SOCS2/STAP1/TGFBR3/TNFSF4/TNFSF8	13

## Sheet: MDD_PBMC_KEGG
Table S5. MDD PBMC module genes KEGG enrichment
Tissue	Module	ID	Description	GeneRatio	BgRatio	pvalue	p.adjust	qvalue	geneID	Count
PBMC	darkolivegreen	hsa04137	Mitophagy - animal	5/152	72/8113	0.0110484	0.955611	0.955611	8678/9927/10133/65018/29110	5
PBMC	darkolivegreen	hsa03013	Nucleocytoplasmic transport	6/152	108/8113	0.0156742	0.955611	0.955611	23633/81929/79228/55161/64328/11260	6
PBMC	darkolivegreen	hsa05014	Amyotrophic lateral sclerosis	13/152	364/8113	0.0188531	0.955611	0.955611	8678/203228/55567/64446/493869/10013/4724/10133/65018/5707/5713/81929/29110	13
PBMC	darkolivegreen	hsa04512	ECM-receptor interaction	5/152	88/8113	0.0244231	0.955611	0.955611	1284/1298/1834/51206/22798	5
PBMC	darkolivegreen	hsa05022	Pathways of neurodegeneration - multiple diseases	15/152	476/8113	0.0328555	0.955611	0.955611	8678/203228/55567/64446/1855/493869/9927/4724/10133/65018/5664/5707/5713/6622/29110	15
PBMC	darkolivegreen	hsa00120	Primary bile acid biosynthesis	2/152	17/8113	0.0394532	0.955611	0.955611	51302/10998	2
PBMC	lightskyblue	hsa04640	Hematopoietic cell lineage	8/122	99/8113	0.000113441	0.0265451	0.025554	911/912/952/2208/3117/3553/3676/3690	8
PBMC	lightskyblue	hsa05164	Influenza A	10/122	171/8113	0.000239726	0.0280479	0.0270007	834/896/1019/3117/64135/3553/51135/3836/55916/91543	10
PBMC	lightskyblue	hsa05321	Inflammatory bowel disease	5/122	65/8113	0.00284818	0.222158	0.213864	2625/3117/8807/3553/30009	5
PBMC	lightskyblue	hsa04115	p53 signaling pathway	5/122	73/8113	0.00470957	0.27551	0.265223	896/1019/6241/7057/9540	5
PBMC	lightskyblue	hsa05169	Epstein-Barr virus infection	8/122	202/8113	0.0109973	0.514674	0.495458	29760/896/919/1019/2208/3117/51135/5702	8
PBMC	lightskyblue	hsa04659	Th17 cell differentiation	5/122	108/8113	0.0231261	0.516015	0.496748	919/2625/3117/3553/30009	5
PBMC	lightskyblue	hsa05219	Bladder cancer	3/122	41/8113	0.0233535	0.516015	0.496748	999/1019/7057	3
PBMC	lightskyblue	hsa05133	Pertussis	4/122	76/8113	0.0272318	0.516015	0.496748	834/2771/3553/51135	4
PBMC	lightskyblue	hsa05140	Leishmaniasis	4/122	77/8113	0.0284002	0.516015	0.496748	3117/3553/51135/3676	4
PBMC	lightskyblue	hsa05412	Arrhythmogenic right ventricular cardiomyopathy	4/122	77/8113	0.0284002	0.516015	0.496748	784/1824/3676/3690	4
PBMC	lightskyblue	hsa04510	Focal adhesion	7/122	201/8113	0.0316242	0.516015	0.496748	896/1291/3611/3676/3690/5500/7057	7
PBMC	lightskyblue	hsa04060	Cytokine-cytokine receptor interaction	9/122	295/8113	0.0333628	0.516015	0.496748	10803/8807/3553/4352/5196/5197/7293/7292/944	9
PBMC	lightskyblue	hsa04662	B cell receptor signaling pathway	4/122	82/8113	0.034687	0.516015	0.496748	29760/971/11006/118788	4
PBMC	lightskyblue	hsa04672	Intestinal immune network for IgA production	3/122	49/8113	0.0370369	0.516015	0.496748	10803/3117/3676	3
PBMC	lightskyblue	hsa05144	Malaria	3/122	50/8113	0.0389812	0.516015	0.496748	3553/6403/7057	3
PBMC	lightskyblue	hsa04110	Cell cycle	5/122	126/8113	0.0410564	0.516015	0.496748	896/8556/1019/4172/5111	5
PBMC	lightskyblue	hsa00220	Arginine biosynthesis	2/122	22/8113	0.0425907	0.516015	0.496748	383/2805	2
PBMC	lightskyblue	hsa04512	ECM-receptor interaction	4/122	88/8113	0.0432184	0.516015	0.496748	1291/3676/3690/7057	4
PBMC	lightskyblue	hsa05410	Hypertrophic cardiomyopathy	4/122	90/8113	0.0463025	0.516015	0.496748	784/3676/3690/7273	4
PBMC	lightskyblue	hsa04658	Th1 and Th2 cell differentiation	4/122	92/8113	0.0495066	0.516015	0.496748	919/2625/3117/30009	4

## Sheet: MDD_WB_GO
Table S5. MDD WB module genes GO enrichment
Tissue	Module	ONTOLOGY	ID	Description	GeneRatio	BgRatio	pvalue	p.adjust	qvalue	geneID	Count
WB	lightgreen	BP	GO:0006783	heme biosynthetic process	12/2031	22/18670	6.04226e-07	0.00180943	0.00169503	ALAS2/COX10/FECH/FXN/HMBS/IBA57/NFE2L1/PPOX/SLC11A2/SLC25A38/SRRD/UROS	12
WB	lightgreen	BP	GO:0006779	porphyrin-containing compound biosynthetic process	13/2031	26/18670	7.62092e-07	0.00180943	0.00169503	ALAS2/COX10/FECH/FXN/HMBS/IBA57/NFE2L1/PPOX/RSAD1/SLC11A2/SLC25A38/SRRD/UROS	13
WB	lightgreen	BP	GO:0051169	nuclear transport	68/2031	346/18670	8.97089e-07	0.00180943	0.00169503	AKT1/ANGPT1/APPL2/ATXN1/BAG3/BANF1/CASC3/CHTOP/CPSF4/DDX19A/DDX39A/DHX9/EIF6/FIP1L1/FLNA/GEMIN6/GSK3B/HHEX/HMGA1/HSPA9/HYAL2/IPO13/IPO4/IPO8/KPNA5/MAGOHB/MAPK14/NCBP1/NEDD4/NMD3/NPAP1/PCID2/PHB2/PIK3R2/PKIA/POLDIP3/PPM1A/PPP1R10/PSEN1/RANBP3/RANGAP1/RBM26/RBM8A/RGS14/RSRC1/SMAD3/SMG5/SMG6/SMG7/SNRPD3/SNRPE/SRSF1/SRSF11/SRSF3/SRSF4/SRSF5/SRSF7/SYMPK/THOC1/THOC5/TNPO2/TNPO3/TSC1/U2AF1/UPF1/UPF3A/XP…	68
WB	lightgreen	BP	GO:0006353	DNA-templated transcription, termination	23/2031	75/18670	2.63265e-06	0.00313749	0.00293912	CDK7/CLP1/CPSF4/CSTF1/DHX9/ERCC2/FIP1L1/GTF2H3/NCBP1/NUDT21/POLR2F/POLR2L/POLR3K/SCAF4/SETX/SNRPD3/SNRPE/SYMPK/TBP/TWISTNB/UBTF/ZMPSTE24/ZNF473	23
WB	lightgreen	BP	GO:0006913	nucleocytoplasmic transport	66/2031	343/18670	2.76201e-06	0.00313749	0.00293912	AKT1/ANGPT1/APPL2/ATXN1/BAG3/CASC3/CHTOP/CPSF4/DDX19A/DDX39A/DHX9/EIF6/FIP1L1/FLNA/GEMIN6/GSK3B/HHEX/HSPA9/HYAL2/IPO13/IPO4/IPO8/KPNA5/MAGOHB/MAPK14/NCBP1/NEDD4/NMD3/NPAP1/PCID2/PHB2/PIK3R2/PKIA/POLDIP3/PPM1A/PPP1R10/PSEN1/RANBP3/RANGAP1/RBM26/RBM8A/RGS14/RSRC1/SMAD3/SMG5/SMG6/SMG7/SNRPD3/SNRPE/SRSF1/SRSF11/SRSF3/SRSF4/SRSF5/SRSF7/SYMPK/THOC1/THOC5/TNPO2/TNPO3/TSC1/U2AF1/UPF1/UPF3A/XPO1/XPO7	66
WB	lightgreen	BP	GO:1903311	regulation of mRNA metabolic process	63/2031	324/18670	3.22877e-06	0.00313749	0.00293912	AKT1/APEX1/C1QBP/CDC73/CELF1/CNOT8/CPSF4/DAZAP1/DCP1A/DHX9/EIF4G1/EXOSC2/EXOSC9/FXR1/FXR2/GDNF/GTPBP1/HSF1/JMJD6/MAPK14/MBNL2/MEX3D/MYEF2/NANOS1/NCBP1/NUDT21/PAIP1/PCID2/PRDX6/PRR5L/PSMB4/PSMC5/PSMC6/PSMD12/PSMD13/PSMD5/PSMD6/PSMD9/PTCD2/PUM1/RBM15/RBM19/RBM38/RBM8A/REST/ROCK1/ROCK2/SAFB/SAMD4B/SET/SFSWAP/SRPK1/SRSF1/SRSF10/SRSF3/SRSF4/SRSF5/SRSF7/SYNCRIP/UBC/UPF1/XPO1/ZBTB7A	63
WB	lightgreen	BP	GO:0033014	tetrapyrrole biosynthetic process	13/2031	29/18670	3.62955e-06	0.00313749	0.00293912	ALAS2/COX10/FECH/FXN/HMBS/IBA57/NFE2L1/PPOX/RSAD1/SLC11A2/SLC25A38/SRRD/UROS	13
WB	lightgreen	BP	GO:0043434	response to peptide hormone	77/2031	436/18670	1.1912e-05	0.0087021	0.0081519	ABCC2/ACVR1C/ADIPOR1/AKT1/AKT2/AP3S1/APEX1/APPL2/ATP6AP1/ATP6V0C/ATP6V0E2/ATP6V1B1/ATP6V1G1/CA2/CAPN10/CAT/CPS1/CRHR2/CRY1/CYP11B1/EGR1/EIF2B4/EIF4EBP2/EIF6/FOXC2/FOXO4/GCLC/GDF15/GHRHR/GHSR/GPER1/GPR173/GRB2/GSK3A/GSK3B/HADH/HDAC5/HHEX/HSF1/IGFBP1/IL10/INSIG2/KL/LPIN2/MAX/MYO1C/NDEL1/NFE2L2/NR4A2/OXT/PCK1/PDE3B/PDK4/PDPK1/PIK3C2A/PIK3R2/PRKAR1A/PRKAR2A/RAB13/RANGAP1/ROCK1/ROCK2/SIRT1/SLC34A1/SLC…	77
WB	lightgreen	BP	GO:0046148	pigment biosynthetic process	18/2031	56/18670	1.5373e-05	0.0087021	0.0081519	ALAS2/COX10/DCT/FECH/FXN/HMBS/HPRT1/IBA57/MC1R/NFE2L1/PMEL/PPOX/PRPS1/SLC11A2/SLC25A38/SRRD/UROS/ZEB2	18
WB	lightgreen	BP	GO:0000375	RNA splicing, via transesterification reactions	69/2031	382/18670	1.56339e-05	0.0087021	0.0081519	C1QBP/CASC3/CDK13/CELF1/CHERP/CLP1/COIL/CPSF4/CSTF1/CWC25/DAZAP1/DCPS/DDX39A/DHX15/DHX9/FIP1L1/FRG1/FUS/GEMIN6/GPKOW/HNRNPF/IK/JMJD6/LSM1/MAGOHB/MBNL2/NCBP1/NUDT21/POLR2F/POLR2L/PRDX6/PRMT7/PRPF18/PRPF4/PTBP2/RBM15/RBM19/RBM41/RBM8A/RBMX2/RBMXL2/REST/RSRC1/SETX/SF1/SF3B2/SFSWAP/SNRPA1/SNRPD3/SNRPE/SRPK1/SRSF1/SRSF10/SRSF11/SRSF3/SRSF4/SRSF5/SRSF7/SYF2/SYMPK/SYNCRIP/TFIP11/U2AF1/U2SURP/USP39/USP4/…	69
WB	lightgreen	BP	GO:0006405	RNA export from nucleus	32/2031	135/18670	1.58194e-05	0.0087021	0.0081519	CASC3/CHTOP/CPSF4/DDX19A/DDX39A/DHX9/EIF6/FIP1L1/HHEX/MAGOHB/NCBP1/NMD3/PCID2/POLDIP3/RBM26/RBM8A/SMG5/SMG6/SMG7/SRSF1/SRSF11/SRSF3/SRSF4/SRSF5/SRSF7/SYMPK/THOC1/THOC5/TSC1/U2AF1/UPF1/XPO1	32
WB	lightgreen	BP	GO:0000377	RNA splicing, via transesterification reactions with bulged adenosine as nucleophile	68/2031	379/18670	2.24677e-05	0.0103386	0.00968493	C1QBP/CASC3/CDK13/CELF1/CHERP/CLP1/COIL/CPSF4/CSTF1/CWC25/DAZAP1/DCPS/DDX39A/DHX15/DHX9/FIP1L1/FRG1/FUS/GEMIN6/GPKOW/HNRNPF/IK/JMJD6/MAGOHB/MBNL2/NCBP1/NUDT21/POLR2F/POLR2L/PRDX6/PRMT7/PRPF18/PRPF4/PTBP2/RBM15/RBM19/RBM41/RBM8A/RBMX2/RBMXL2/REST/RSRC1/SETX/SF1/SF3B2/SFSWAP/SNRPA1/SNRPD3/SNRPE/SRPK1/SRSF1/SRSF10/SRSF11/SRSF3/SRSF4/SRSF5/SRSF7/SYF2/SYMPK/SYNCRIP/TFIP11/U2AF1/U2SURP/USP39/USP4/WBP11…	68
WB	lightgreen	BP	GO:0000398	mRNA splicing, via spliceosome	68/2031	379/18670	2.24677e-05	0.0103386	0.00968493	C1QBP/CASC3/CDK13/CELF1/CHERP/CLP1/COIL/CPSF4/CSTF1/CWC25/DAZAP1/DCPS/DDX39A/DHX15/DHX9/FIP1L1/FRG1/FUS/GEMIN6/GPKOW/HNRNPF/IK/JMJD6/MAGOHB/MBNL2/NCBP1/NUDT21/POLR2F/POLR2L/PRDX6/PRMT7/PRPF18/PRPF4/PTBP2/RBM15/RBM19/RBM41/RBM8A/RBMX2/RBMXL2/REST/RSRC1/SETX/SF1/SF3B2/SFSWAP/SNRPA1/SNRPD3/SNRPE/SRPK1/SRSF1/SRSF10/SRSF11/SRSF3/SRSF4/SRSF5/SRSF7/SYF2/SYMPK/SYNCRIP/TFIP11/U2AF1/U2SURP/USP39/USP4/WBP11…	68
WB	lightgreen	BP	GO:0031123	RNA 3'-end processing	34/2031	150/18670	2.39201e-05	0.0103386	0.00968493	CASC3/CDC73/CHTOP/CLP1/CPSF4/CSTF1/DDX39A/ELAC1/ELAC2/EXOSC2/EXOSC9/FIP1L1/HSF1/INTS1/LIN28B/MAGOHB/NCBP1/NUDT21/POLDIP3/POLR3K/RBM8A/SRSF1/SRSF11/SRSF3/SRSF4/SRSF5/SRSF7/SUPV3L1/SYMPK/THOC1/THOC5/TOE1/U2AF1/ZNF473	34
WB	lightgreen	BP	GO:0000075	cell cycle checkpoint	44/2031	216/18670	2.93004e-05	0.0115546	0.010824	ATR/AURKA/BABAM1/BLM/CDC20/CDT1/CLOCK/CNOT11/CNOT3/CNOT4/CNOT6/CNOT8/CRY1/DONSON/ETAA1/FOXN3/FOXO4/IK/INTS3/KLHL22/MAPK14/MUS81/NABP1/NAE1/ORC1/PCID2/PPP1R10/PRMT1/PROX1/RAD1/RAD9A/RB1/SOX4/STK33/SYF2/TAOK2/TFDP1/THOC1/THOC5/TOP2A/WEE1/XRCC3/ZNF207/ZW10	44
WB	lightgreen	BP	GO:0071426	ribonucleoprotein complex export from nucleus	30/2031	127/18670	3.08514e-05	0.0115546	0.010824	CASC3/CHTOP/CPSF4/DDX19A/DDX39A/EIF6/FIP1L1/HHEX/MAGOHB/NCBP1/NMD3/PCID2/POLDIP3/RBM8A/SMG5/SMG6/SMG7/SRSF1/SRSF11/SRSF3/SRSF4/SRSF5/SRSF7/SYMPK/THOC1/THOC5/TSC1/U2AF1/UPF1/XPO1	30
WB	lightgreen	BP	GO:0031124	mRNA 3'-end processing	25/2031	98/18670	3.54097e-05	0.0115546	0.010824	CASC3/CDC73/CHTOP/CLP1/CPSF4/CSTF1/DDX39A/FIP1L1/HSF1/MAGOHB/NCBP1/NUDT21/POLDIP3/RBM8A/SRSF1/SRSF11/SRSF3/SRSF4/SRSF5/SRSF7/SYMPK/THOC1/THOC5/U2AF1/ZNF473	25
WB	lightgreen	BP	GO:0071166	ribonucleoprotein complex localization	30/2031	128/18670	3.6161e-05	0.0115546	0.010824	CASC3/CHTOP/CPSF4/DDX19A/DDX39A/EIF6/FIP1L1/HHEX/MAGOHB/NCBP1/NMD3/PCID2/POLDIP3/RBM8A/SMG5/SMG6/SMG7/SRSF1/SRSF11/SRSF3/SRSF4/SRSF5/SRSF7/SYMPK/THOC1/THOC5/TSC1/U2AF1/UPF1/XPO1	30
WB	lightgreen	BP	GO:0032868	response to insulin	52/2031	272/18670	3.62811e-05	0.0115546	0.010824	ACVR1C/ADIPOR1/AKT1/AKT2/AP3S1/APPL2/ATP6AP1/ATP6V0C/ATP6V0E2/ATP6V1B1/ATP6V1G1/CAPN10/CAT/CRY1/EGR1/EIF4EBP2/EIF6/FOXC2/FOXO4/GCLC/GHRHR/GHSR/GRB2/GSK3A/GSK3B/HADH/HDAC5/IGFBP1/IL10/INSIG2/KL/LPIN2/MAX/MYO1C/NDEL1/PCK1/PDE3B/PDK4/PDPK1/PIK3C2A/PIK3R2/RAB13/SIRT1/SLC9A1/SOCS1/SOCS3/SORL1/SORT1/SRSF4/SRSF5/STXBP3/TSC1	52
WB	lightgreen	BP	GO:0002283	neutrophil activation involved in immune response	82/2031	488/18670	4.04981e-05	0.0122527	0.011478	ACLY/ACTR2/AGL/AMPD3/AOC1/ATP6AP2/ATP6V0C/B4GALT1/BCR/C5AR1/CALML5/CAND1/CAT/CD177/CD300A/CDK13/CEACAM3/CEP290/COPB1/CPNE3/CREG1/CST3/CTSA/CTSG/CXCR1/DEGS1/DNAJC13/DNASE1L1/DOCK2/DSN1/ENPP4/EPX/GAA/GLA/GNS/GOLGA7/IDH1/IMPDH2/LILRA2/LPCAT1/LRG1/MAPK14/METTL7A/MMP9/MOSPD2/MPO/NEU1/PA2G4/PAFAH1B2/PGLYRP1/PLAU/PLAUR/PLD1/PNP/PRAM1/PRDX6/PSEN1/PSMD12/PSMD13/PSMD6/PTPRJ/QSOX1/RAB3D/RAB5B/RAB5C/RAP2B/RH…	82
WB	lightgreen	BP	GO:0071479	cellular response to ionizing radiation	20/2031	71/18670	4.61496e-05	0.0130173	0.0121942	ATR/BLM/CLOCK/EGR1/ELK1/GRB2/HSF1/LIG4/MAPK14/NAMPT/NET1/POLE3/RAD1/RAD9A/SIRT1/SNAI2/TLK2/TMEM109/YAP1/ZMPSTE24	20
WB	lightgreen	BP	GO:0051168	nuclear export	40/2031	194/18670	4.97778e-05	0.0130173	0.0121942	ATXN1/BAG3/CASC3/CHTOP/CPSF4/DDX19A/DDX39A/DHX9/EIF6/FIP1L1/GSK3B/HHEX/HSPA9/MAGOHB/NCBP1/NMD3/PCID2/POLDIP3/PPM1A/RANBP3/RANGAP1/RBM26/RBM8A/SMG5/SMG6/SMG7/SRSF1/SRSF11/SRSF3/SRSF4/SRSF5/SRSF7/SYMPK/THOC1/THOC5/TSC1/U2AF1/UPF1/XPO1/XPO7	40
WB	lightgreen	BP	GO:0042180	cellular ketone metabolic process	48/2031	248/18670	5.15993e-05	0.0130173	0.0121942	ACACB/ADIPOR1/ADIPOR2/AKR1C3/AKT1/AKT2/APPL2/ATCAY/AVP/AVPR1A/AZIN1/COMT/COQ7/CRYZL1/CYP11B1/CYP2B6/CYP2W1/CYP4F11/CYP4F2/EGR1/EIF6/ELOVL5/ERLIN1/FDXR/GHSR/GLO1/GPD2/IDO1/INSIG2/MLXIPL/NFE2L1/OAZ3/PDK3/PDK4/PROX1/PSMB4/PSMC5/PSMC6/PSMD12/PSMD13/PSMD5/PSMD6/PSMD9/REST/SIRT1/STARD4/UBIAD1/WNT4	48
WB	lightgreen	BP	GO:0042168	heme metabolic process	12/2031	31/18670	5.16302e-05	0.0130173	0.0121942	ALAS2/COX10/FECH/FXN/HMBS/IBA57/NFE2L1/PPOX/SLC11A2/SLC25A38/SRRD/UROS	12
WB	lightgreen	BP	GO:0043312	neutrophil degranulation	81/2031	485/18670	5.58493e-05	0.0135178	0.0126631	ACLY/ACTR2/AGL/AMPD3/AOC1/ATP6AP2/ATP6V0C/B4GALT1/BCR/C5AR1/CALML5/CAND1/CAT/CD177/CD300A/CDK13/CEACAM3/CEP290/COPB1/CPNE3/CREG1/CST3/CTSA/CTSG/CXCR1/DEGS1/DNAJC13/DNASE1L1/DOCK2/DSN1/ENPP4/EPX/GAA/GLA/GNS/GOLGA7/IDH1/IMPDH2/LPCAT1/LRG1/MAPK14/METTL7A/MMP9/MOSPD2/MPO/NEU1/PA2G4/PAFAH1B2/PGLYRP1/PLAU/PLAUR/PLD1/PNP/PRAM1/PRDX6/PSEN1/PSMD12/PSMD13/PSMD6/PTPRJ/QSOX1/RAB3D/RAB5B/RAB5C/RAP2B/RHOF/ROCK…	81
WB	lightgreen	BP	GO:0033044	regulation of chromosome organization	61/2031	342/18670	6.91793e-05	0.0159947	0.0149834	AKAP8/ATG5/ATR/BCOR/CCT7/CDC20/CDT1/CHTOP/CTBP1/CTCF/ERCC4/FLCN/GATA2/HMBOX1/HMGA1/IK/JARID2/KDM4C/KLHL22/LIG4/MAP3K4/MORC2/NAA40/NAT10/NEK7/NSD1/NUMA1/PAX5/PAXIP1/PCID2/PHF2/PHF8/POT1/PPP1R10/PTTG2/RAD21/RB1/RMI2/RPS6KA5/SET/SETD5/SIRT1/SIRT6/SLX4/SMARCB1/SMG5/SMG6/SMG7/SNAI2/TERF2/TINF2/TLK1/TLK2/TOP2A/UPF1/XRCC1/XRCC3/ZMPSTE24/ZNF207/ZNF451/ZW10	61
WB	lightgreen	BP	GO:0071375	cellular response to peptide hormone stimulus	58/2031	321/18670	7.13695e-05	0.0159947	0.0149834	ADIPOR1/AKT1/AKT2/AP3S1/APEX1/APPL2/ATP6AP1/ATP6V0C/ATP6V0E2/ATP6V1B1/ATP6V1G1/CA2/CAPN10/CPS1/CRHR2/CYP11B1/EIF4EBP2/FOXC2/FOXO4/GCLC/GDF15/GHRHR/GHSR/GPER1/GPR173/GRB2/GSK3A/GSK3B/HDAC5/HSF1/IGFBP1/KL/LPIN2/MAX/MYO1C/NDEL1/NFE2L2/NR4A2/PCK1/PDE3B/PDK4/PDPK1/PIK3C2A/PIK3R2/PRKAR1A/PRKAR2A/RAB13/RANGAP1/ROCK1/ROCK2/SIRT1/SLC9A1/SOCS1/SOCS3/SORL1/SRSF5/TSC1/TSHR	58
WB	lightgreen	BP	GO:2001251	negative regulation of chromosome organization	32/2031	146/18670	8.16009e-05	0.0173015	0.0162076	ATG5/BCOR/CDC20/CDT1/CTBP1/ERCC4/HMGA1/IK/JARID2/KDM4C/KLHL22/NAT10/PAX5/PCID2/PHF2/PHF8/POT1/PTTG2/RAD21/SET/SIRT1/SLX4/SMARCB1/SMG6/TERF2/TINF2/TOP2A/XRCC1/XRCC3/ZNF207/ZNF451/ZW10	32
WB	lightgreen	BP	GO:0042119	neutrophil activation	82/2031	498/18670	8.29189e-05	0.0173015	0.0162076	ACLY/ACTR2/AGL/AMPD3/AOC1/ATP6AP2/ATP6V0C/B4GALT1/BCR/C5AR1/CALML5/CAND1/CAT/CD177/CD300A/CDK13/CEACAM3/CEP290/COPB1/CPNE3/CREG1/CST3/CTSA/CTSG/CXCR1/DEGS1/DNAJC13/DNASE1L1/DOCK2/DSN1/ENPP4/EPX/GAA/GLA/GNS/GOLGA7/IDH1/IMPDH2/LILRA2/LPCAT1/LRG1/MAPK14/METTL7A/MMP9/MOSPD2/MPO/NEU1/PA2G4/PAFAH1B2/PGLYRP1/PLAU/PLAUR/PLD1/PNP/PRAM1/PRDX6/PSEN1/PSMD12/PSMD13/PSMD6/PTPRJ/QSOX1/RAB3D/RAB5B/RAB5C/RAP2B/RH…	82
WB	lightgreen	BP	GO:0008380	RNA splicing	78/2031	469/18670	8.76583e-05	0.0173036	0.0162095	AKAP17A/C1QBP/CASC3/CDK13/CELF1/CHERP/CLP1/COIL/CPSF4/CSTF1/CWC25/DAZAP1/DCPS/DDX39A/DHX15/DHX9/FIP1L1/FRG1/FUS/GEMIN6/GPKOW/HNRNPF/IK/JMJD6/LSM1/MAGOHB/MBNL2/NCBP1/NUDT21/POLR2F/POLR2L/PPP2CA/PPP2R1A/PRDX6/PRMT7/PRPF18/PRPF4/PTBP2/PTBP3/RBM15/RBM19/RBM28/RBM38/RBM41/RBM8A/RBMX2/RBMXL2/REST/RSRC1/SETX/SF1/SF3B2/SFSWAP/SNRPA1/SNRPD3/SNRPE/SRPK1/SRSF1/SRSF10/SRSF11/SRSF3/SRSF4/SRSF5/SRSF7/SUGP2/SYF…	78
WB	lightgreen	BP	GO:0006611	protein export from nucleus	37/2031	179/18670	8.86482e-05	0.0173036	0.0162095	BAG3/CASC3/CHTOP/CPSF4/DDX19A/DDX39A/EIF6/FIP1L1/GSK3B/HHEX/HSPA9/MAGOHB/NCBP1/NMD3/PCID2/POLDIP3/PPM1A/RANBP3/RANGAP1/RBM8A/SMG5/SMG6/SMG7/SRSF1/SRSF11/SRSF3/SRSF4/SRSF5/SRSF7/SYMPK/THOC1/THOC5/TSC1/U2AF1/UPF1/XPO1/XPO7	37
WB	lightgreen	BP	GO:0006778	porphyrin-containing compound metabolic process	13/2031	38/18670	0.000113071	0.0209485	0.019624	ALAS2/COX10/FECH/FXN/HMBS/IBA57/NFE2L1/PPOX/RSAD1/SLC11A2/SLC25A38/SRRD/UROS	13
WB	lightgreen	BP	GO:0006406	mRNA export from nucleus	26/2031	111/18670	0.000117708	0.0209485	0.019624	CASC3/CHTOP/CPSF4/DDX19A/DDX39A/FIP1L1/HHEX/MAGOHB/NCBP1/PCID2/POLDIP3/RBM8A/SMG5/SMG6/SMG7/SRSF1/SRSF11/SRSF3/SRSF4/SRSF5/SRSF7/SYMPK/THOC1/THOC5/U2AF1/UPF1	26
WB	lightgreen	BP	GO:0071427	mRNA-containing ribonucleoprotein complex export from nucleus	26/2031	111/18670	0.000117708	0.0209485	0.019624	CASC3/CHTOP/CPSF4/DDX19A/DDX39A/FIP1L1/HHEX/MAGOHB/NCBP1/PCID2/POLDIP3/RBM8A/SMG5/SMG6/SMG7/SRSF1/SRSF11/SRSF3/SRSF4/SRSF5/SRSF7/SYMPK/THOC1/THOC5/U2AF1/UPF1	26
WB	lightgreen	BP	GO:0002446	neutrophil mediated immunity	81/2031	499/18670	0.000148134	0.0256103	0.0239911	ACLY/ACTR2/AGL/AMPD3/AOC1/ATP6AP2/ATP6V0C/B4GALT1/BCR/C5AR1/CALML5/CAND1/CAT/CD177/CD300A/CDK13/CEACAM3/CEP290/COPB1/CPNE3/CREG1/CST3/CTSA/CTSG/CXCR1/DEGS1/DNAJC13/DNASE1L1/DOCK2/DSN1/ENPP4/EPX/GAA/GLA/GNS/GOLGA7/IDH1/IMPDH2/LPCAT1/LRG1/MAPK14/METTL7A/MMP9/MOSPD2/MPO/NEU1/PA2G4/PAFAH1B2/PGLYRP1/PLAU/PLAUR/PLD1/PNP/PRAM1/PRDX6/PSEN1/PSMD12/PSMD13/PSMD6/PTPRJ/QSOX1/RAB3D/RAB5B/RAB5C/RAP2B/RHOF/ROCK…	81
WB	lightgreen	BP	GO:0098781	ncRNA transcription	25/2031	107/18670	0.000164643	0.026858	0.0251599	CCNT2/CDK7/GTF2A1/GTF2B/GTF3C3/INTS1/INTS3/NABP1/NCBP1/NCL/NOL11/NPM3/POLR2F/POLR2L/POU2F1/POU2F2/PWP1/RPAP2/SIRT7/SMARCB1/SNAPC1/SNAPC2/TBP/TCOF1/ZNF143	25
WB	lightgreen	BP	GO:0071214	cellular response to abiotic stimulus	58/2031	331/18670	0.000168667	0.026858	0.0251599	AKT1/AKT2/AQP2/AQP5/ATR/AVPR1A/BAG3/BLM/CASP8AP2/CASP9/CLOCK/CNGB1/CRY1/DYSF/EGR1/ELK1/ERCC4/GCLC/GRB2/GUCA1A/GUCA1B/HDAC4/HSF1/HYAL2/KCNJ2/LETM1/LIG4/LTBR/MAPK14/MBIP/MC1R/METAP2/MICU1/MYOG/NAMPT/NEDD4/NET1/NMT2/NSMF/OPN4/PCK1/PDE6B/PIEZO1/PKD2/POLD1/POLE3/RAD1/RAD9A/REST/RRH/SIRT1/SLC9A1/SNAI2/STK11/TLK2/TMEM109/YAP1/ZMPSTE24	58
WB	lightgreen	BP	GO:0104004	cellular response to environmental stimulus	58/2031	331/18670	0.000168667	0.026858	0.0251599	AKT1/AKT2/AQP2/AQP5/ATR/AVPR1A/BAG3/BLM/CASP8AP2/CASP9/CLOCK/CNGB1/CRY1/DYSF/EGR1/ELK1/ERCC4/GCLC/GRB2/GUCA1A/GUCA1B/HDAC4/HSF1/HYAL2/KCNJ2/LETM1/LIG4/LTBR/MAPK14/MBIP/MC1R/METAP2/MICU1/MYOG/NAMPT/NEDD4/NET1/NMT2/NSMF/OPN4/PCK1/PDE6B/PIEZO1/PKD2/POLD1/POLE3/RAD1/RAD9A/REST/RRH/SIRT1/SLC9A1/SNAI2/STK11/TLK2/TMEM109/YAP1/ZMPSTE24	58
WB	lightgreen	BP	GO:0007093	mitotic cell cycle checkpoint	34/2031	165/18670	0.00017862	0.0269521	0.025248	AURKA/BLM/CDC20/CDT1/CNOT11/CNOT3/CNOT4/CNOT6/CNOT8/DONSON/FOXN3/FOXO4/IK/INTS3/KLHL22/MUS81/NABP1/NAE1/ORC1/PCID2/PPP1R10/PRMT1/RAD9A/RB1/SOX4/STK33/SYF2/TAOK2/TFDP1/TOP2A/WEE1/XRCC3/ZNF207/ZW10	34
WB	lightgreen	BP	GO:0051028	mRNA transport	32/2031	152/18670	0.000180873	0.0269521	0.025248	CASC3/CHTOP/CPSF4/DDX19A/DDX39A/DHX9/FIP1L1/HHEX/HSF1/MAGOHB/MYO1C/NCBP1/PCID2/POLDIP3/RBM8A/SMG5/SMG6/SMG7/SRSF1/SRSF11/SRSF3/SRSF4/SRSF5/SRSF7/SYMPK/THOC1/THOC5/U2AF1/UPF1/UPF3A/XPO1/XPO7	32
WB	lightgreen	BP	GO:0010948	negative regulation of cell cycle process	62/2031	361/18670	0.00018262	0.0269521	0.025248	AURKA/BABAM1/BLM/C10orf99/CDC20/CDC73/CDK2AP2/CDKN2A/CDT1/CNOT11/CNOT3/CNOT4/CNOT6/CNOT8/CTDSPL/DACT1/DONSON/EZH2/FBXO7/FOXE3/FOXN3/FOXO4/GPER1/IK/KANK2/KLHL22/MAX/MDM1/MGA/MLXIPL/NAE1/NUBP1/ORC1/PCID2/PKD2/PPP1R10/PRKAR1A/PRMT1/PSMB4/PSMC5/PSMC6/PSMD12/PSMD13/PSMD5/PSMD6/PSMD9/PTTG2/RAD1/RAD21/RB1/RING1/SOX4/SYF2/TAOK2/TERF2/TFDP1/WEE1/XRCC3/YAF2/ZNF207/ZNF268/ZW10	62
WB	lightgreen	BP	GO:0006369	termination of RNA polymerase II transcription	12/2031	35/18670	0.0002017	0.0290592	0.0272219	CLP1/CPSF4/CSTF1/FIP1L1/NCBP1/NUDT21/SCAF4/SETX/SNRPD3/SNRPE/SYMPK/ZNF473	12
WB	lightgreen	BP	GO:0009157	deoxyribonucleoside monophosphate biosynthetic process	6/2031	10/18670	0.000234288	0.0329692	0.0308847	CDADC1/DCK/DCTD/TK1/TK2/TYMS	6
WB	lightgreen	BP	GO:0010565	regulation of cellular ketone metabolic process	36/2031	181/18670	0.000244585	0.0334663	0.0313504	ACACB/ADIPOR1/ADIPOR2/AKR1C3/AKT1/AKT2/APPL2/ATCAY/AVP/AVPR1A/AZIN1/COMT/EGR1/EIF6/ELOVL5/ERLIN1/GHSR/INSIG2/MLXIPL/NFE2L1/OAZ3/PDK3/PDK4/PROX1/PSMB4/PSMC5/PSMC6/PSMD12/PSMD13/PSMD5/PSMD6/PSMD9/REST/SIRT1/STARD4/WNT4	36
WB	lightgreen	BP	GO:0048863	stem cell differentiation	47/2031	257/18670	0.000248882	0.0334663	0.0313504	ACVR1/CDK13/EFNB1/ERCC2/ESR1/FOLR1/FOXC2/FOXO4/FZD1/GATA1/GATA2/GDNF/HES1/HIF1A/HOXA7/HSPA9/HTR2B/ITCH/JARID2/KDM4C/KLHL12/LBH/NFE2L2/NRTN/NUDT21/PSMB4/PSMC5/PSMC6/PSMD12/PSMD13/PSMD5/PSMD6/PSMD9/PUM1/PUS7/PWP1/RBPJ/REST/SEMA3B/SEMA4F/SETD6/SNAI2/SOX17/TCF3/TCOF1/YAP1/ZEB2	47
WB	lightgreen	BP	GO:0006403	RNA localization	43/2031	230/18670	0.000273882	0.0360274	0.0337496	ATR/CASC3/CCT7/CHTOP/CPSF4/DDX19A/DDX39A/DHX9/EIF6/EXOSC2/FIP1L1/HHEX/HSF1/MAGOHB/MEX3D/MYO1C/NCBP1/NMD3/PCID2/POLDIP3/PRPF18/RBM26/RBM8A/SMG5/SMG6/SMG7/SRSF1/SRSF11/SRSF3/SRSF4/SRSF5/SRSF7/SYMPK/TERF2/THOC1/THOC5/TSC1/U2AF1/UPF1/UPF3A/XPO1/XPO7/ZNHIT3	43
WB	lightgreen	BP	GO:0051236	establishment of RNA localization	38/2031	196/18670	0.000286855	0.036931	0.034596	ATR/CASC3/CHTOP/CPSF4/DDX19A/DDX39A/DHX9/EIF6/FIP1L1/HHEX/HSF1/MAGOHB/MYO1C/NCBP1/NMD3/PCID2/POLDIP3/RBM26/RBM8A/SMG5/SMG6/SMG7/SRSF1/SRSF11/SRSF3/SRSF4/SRSF5/SRSF7/SYMPK/TERF2/THOC1/THOC5/TSC1/U2AF1/UPF1/UPF3A/XPO1/XPO7	38
WB	lightgreen	BP	GO:2000144	positive regulation of DNA-templated transcription, initiation	10/2031	27/18670	0.000334185	0.0413478	0.0387335	BCLAF1/CAND1/ESR1/FOSL1/GTF2B/JUN/PAXIP1/PSMC5/PSMC6/SETX	10
WB	lightgreen	BP	GO:0031570	DNA integrity checkpoint	32/2031	157/18670	0.000334827	0.0413478	0.0387335	ATR/AURKA/BABAM1/BLM/CDT1/CLOCK/CNOT11/CNOT3/CNOT4/CNOT6/CNOT8/CRY1/DONSON/ETAA1/FOXN3/FOXO4/MAPK14/MUS81/NAE1/ORC1/PPP1R10/PRMT1/RAD1/RAD9A/SOX4/STK33/SYF2/TAOK2/TFDP1/THOC1/THOC5/TOP2A	32
WB	lightgreen	BP	GO:0071478	cellular response to radiation	37/2031	191/18670	0.000348117	0.0421291	0.0394655	AKT2/ATR/BLM/CASP9/CLOCK/CNGB1/CRY1/EGR1/ELK1/ERCC4/GRB2/GUCA1A/GUCA1B/HSF1/HYAL2/LIG4/MAPK14/MC1R/METAP2/NAMPT/NEDD4/NET1/NMT2/OPN4/PDE6B/POLD1/POLE3/RAD1/RAD9A/RRH/SIRT1/SNAI2/STK11/TLK2/TMEM109/YAP1/ZMPSTE24	37
WB	lightgreen	BP	GO:0006360	transcription by RNA polymerase I	17/2031	64/18670	0.000362698	0.0422893	0.0396155	CDK7/ERBB2/ERCC2/FLNA/GTF2H3/NCL/NOL11/PHF8/POLR2F/POLR2L/PWP1/SMARCB1/TBP/TCOF1/TWISTNB/UBTF/ZMPSTE24	17
WB	lightgreen	BP	GO:0051188	cofactor biosynthetic process	56/2031	326/18670	0.000363418	0.0422893	0.0396155	ACACB/ACLY/ALAS2/ARNT/BPGM/CHAC2/COQ7/COX10/DCAKD/DHFR/EIF6/ELOVL1/ELOVL5/FASN/FDXR/FECH/FXN/GCDH/GCLC/GGT6/HDAC4/HIF1A/HMBS/HSD17B12/IBA57/IDO1/MBIP/MLXIPL/MYOG/NADK/NAMPT/NFE2L1/NFE2L2/NMRK2/NNMT/PANK1/PANK3/PDHB/PDHX/PDK3/PDK4/PNPO/PPCS/PPOX/PSEN1/PTS/QPRT/RSAD1/SIRT6/SLC11A2/SLC25A38/SRRD/UBIAD1/UROS/ZBTB7A/ZNF205	56
WB	lightgreen	BP	GO:0072329	monocarboxylic acid catabolic process	28/2031	132/18670	0.000390767	0.0441143	0.0413251	ABHD2/ABHD3/ACACB/ACAD10/ACADM/ACOX1/ADTRP/AGXT2/AKR1D1/AKT1/AKT2/ALDH3A2/CRABP1/CROT/CYP4F2/DCXR/GCDH/HADH/HADHB/IDUA/IVD/LPIN2/MCAT/PCCB/PCK1/PECR/PPARD/SLC25A17	28
WB	lightgreen	BP	GO:1901991	negative regulation of mitotic cell cycle phase transition	45/2031	248/18670	0.000397845	0.0441143	0.0413251	AURKA/BLM/CDC20/CDC73/CDK2AP2/CDKN2A/CDT1/CNOT11/CNOT3/CNOT4/CNOT6/CNOT8/CTDSPL/DACT1/DONSON/EZH2/FBXO7/FOXN3/FOXO4/IK/KANK2/KLHL22/NAE1/ORC1/PCID2/PKD2/PRMT1/PSMB4/PSMC5/PSMC6/PSMD12/PSMD13/PSMD5/PSMD6/PSMD9/RAD21/RB1/SOX4/SYF2/TAOK2/TFDP1/WEE1/XRCC3/ZNF207/ZW10	45
WB	lightgreen	BP	GO:0006402	mRNA catabolic process	61/2031	364/18670	0.000400973	0.0441143	0.0413251	AKT1/APEX1/CASC3/CNOT11/CNOT3/CNOT4/CNOT6/CNOT8/DCP1A/DCPS/DHX9/EDC3/EDC4/EIF4G1/EXOSC2/EXOSC9/FXR1/FXR2/GDNF/GTPBP1/LSM1/MAGOHB/MAPK14/MEX3D/MYEF2/NANOS1/NCBP1/PAIP1/PCID2/PPP2CA/PPP2R1A/PRPF18/PRR5L/PSMB4/PSMC5/PSMC6/PSMD12/PSMD13/PSMD5/PSMD6/PSMD9/PUM1/RBM38/RBM8A/RNH1/ROCK1/ROCK2/RPL5/RPS4Y1/SAMD4B/SET/SMG5/SMG6/SMG7/SMG9/SUPV3L1/SYNCRIP/UBC/UPF1/UPF3A/XPO1	61
WB	lightgreen	BP	GO:0050657	nucleic acid transport	37/2031	193/18670	0.000429482	0.0455929	0.0427103	CASC3/CHTOP/CPSF4/DDX19A/DDX39A/DHX9/EIF6/FIP1L1/HHEX/HSF1/MAGOHB/MYO1C/NCBP1/NMD3/PCID2/POLDIP3/RBM26/RBM8A/SMG5/SMG6/SMG7/SRSF1/SRSF11/SRSF3/SRSF4/SRSF5/SRSF7/SYMPK/TERF2/THOC1/THOC5/TSC1/U2AF1/UPF1/UPF3A/XPO1/XPO7	37
WB	lightgreen	BP	GO:0050658	RNA transport	37/2031	193/18670	0.000429482	0.0455929	0.0427103	CASC3/CHTOP/CPSF4/DDX19A/DDX39A/DHX9/EIF6/FIP1L1/HHEX/HSF1/MAGOHB/MYO1C/NCBP1/NMD3/PCID2/POLDIP3/RBM26/RBM8A/SMG5/SMG6/SMG7/SRSF1/SRSF11/SRSF3/SRSF4/SRSF5/SRSF7/SYMPK/TERF2/THOC1/THOC5/TSC1/U2AF1/UPF1/UPF3A/XPO1/XPO7	37
WB	lightgreen	BP	GO:0042440	pigment metabolic process	18/2031	71/18670	0.000458592	0.0478438	0.0448189	ALAS2/COX10/DCT/FECH/FXN/HMBS/HPRT1/IBA57/MC1R/NFE2L1/PMEL/PPOX/PRPS1/SLC11A2/SLC25A38/SRRD/UROS/ZEB2	18
WB	lightgreen	BP	GO:0090657	telomeric loop disassembly	6/2031	11/18670	0.000467912	0.0479887	0.0449546	BLM/POT1/RECQL4/SLX4/TERF2/XRCC3	6
WB	lightgreen	BP	GO:0032388	positive regulation of intracellular transport	40/2031	215/18670	0.000486064	0.0489959	0.0458981	ADORA2B/AKT2/BAG3/CAPN10/CD81/CEP290/DHX9/ERBB2/EZR/FLNA/FZD5/GATA2/GSK3A/GSK3B/HPS4/HYAL2/KIF5B/MAPK14/MYO1C/NEDD4/NUMA1/PIK3R2/PPM1A/PRR5L/PSEN1/RAB21/RBM26/RDX/SAR1A/SCP2D1/SEC16B/SMAD3/SNX4/SORL1/SPAG5/TM9SF4/TMEM30A/TMEM30B/VAMP7/ZFAND1	40
WB	lightgreen	BP	GO:0010212	response to ionizing radiation	30/2031	147/18670	0.000494124	0.0489959	0.0458981	ATR/BABAM1/BLM/CLOCK/EGR1/ELK1/GRB2/HSF1/INTS3/KRT14/LIG4/MAPK14/MTA1/NABP1/NAMPT/NET1/PAXIP1/POLE3/POLG/RAD1/RAD9A/SIRT1/SNAI2/STK11/TLK2/TMEM109/VCAM1/XRCC2/YAP1/ZMPSTE24	30
WB	lightgreen	BP	GO:0006401	RNA catabolic process	65/2031	397/18670	0.000505357	0.0489959	0.0458981	AKT1/APEX1/CASC3/CNOT11/CNOT3/CNOT4/CNOT6/CNOT8/DCP1A/DCPS/DHX9/DROSHA/EDC3/EDC4/EIF4G1/EXOSC2/EXOSC9/FXR1/FXR2/GDNF/GTPBP1/LIN28B/LSM1/MAGOHB/MAPK14/MEX3D/MYEF2/NANOS1/NCBP1/PAIP1/PCID2/POP1/PPP2CA/PPP2R1A/PRPF18/PRR5L/PSMB4/PSMC5/PSMC6/PSMD12/PSMD13/PSMD5/PSMD6/PSMD9/PUM1/RBM38/RBM8A/RNH1/ROCK1/ROCK2/RPL5/RPS4Y1/SAMD4B/SET/SMG5/SMG6/SMG7/SMG9/SUPV3L1/SYNCRIP/TNFRSF1B/UBC/UPF1/UPF3A/XPO1	65
WB	lightgreen	BP	GO:0033013	tetrapyrrole metabolic process	16/2031	60/18670	0.000510121	0.0489959	0.0458981	ALAS2/AMN/COX10/CTRB2/FECH/FXN/HMBS/IBA57/MTRR/NFE2L1/PPOX/RSAD1/SLC11A2/SLC25A38/SRRD/UROS	16
WB	lightgreen	BP	GO:0015936	coenzyme A metabolic process	7/2031	15/18670	0.000520279	0.0491908	0.0460807	ACLY/CROT/DCAKD/MCCC2/PANK1/PANK3/PPCS	7
WB	lightgreen	BP	GO:0032869	cellular response to insulin stimulus	40/2031	216/18670	0.000535152	0.0498186	0.0466688	ADIPOR1/AKT1/AKT2/AP3S1/APPL2/ATP6AP1/ATP6V0C/ATP6V0E2/ATP6V1B1/ATP6V1G1/CAPN10/EIF4EBP2/FOXC2/FOXO4/GCLC/GHRHR/GHSR/GRB2/GSK3A/GSK3B/HDAC5/IGFBP1/KL/LPIN2/MYO1C/NDEL1/PCK1/PDE3B/PDK4/PDPK1/PIK3C2A/PIK3R2/RAB13/SIRT1/SLC9A1/SOCS1/SOCS3/SORL1/SRSF5/TSC1	40
WB	lightgreen	CC	GO:0098687	chromosomal region	66/2107	349/19717	2.81847e-06	0.0020603	0.00182162	ANAPC16/APEX1/ATR/AURKA/BAZ1B/BLM/CDC73/CDCA8/CDT1/CENPP/CENPQ/CENPU/CTCF/DCTN5/DSN1/ERCC4/EZH2/HMBOX1/HSF1/KDM4C/KIF2C/LIG4/MBD6/MCM6/MIS18A/MIS18BP1/NABP1/NAT10/NDEL1/NSL1/ORC1/ORC2/PDS5B/PHF2/POLD1/POT1/PPP1R10/PPP2CA/PPP2R1A/PSEN1/RAD21/RANGAP1/REC8/RECQL4/SETX/SIRT6/SIRT7/SLX4/SMG6/SPAG5/SS18L1/STAG1/SUMO3/SUN2/TERF2/TFIP11/THOC1/THOC5/TINF2/UPF1/XPO1/XRCC1/XRCC3/ZNF207/ZNF330/ZW10	66
WB	lightgreen	CC	GO:0045177	apical part of cell	67/2107	384/19717	3.67341e-05	0.0113645	0.0100479	ABCB1/ABCB4/ABCC2/ACVR1/AMN/AMOTL1/AQP2/AQP5/ASPM/ATP6AP2/ATP6V1B1/ATP8B1/C2CD2L/C5AR1/C5AR2/CA2/CLIC4/CNKSR3/CYP4F2/DPP4/DSG2/ERBB2/EZR/FOLR1/FZD6/HYAL2/KCNE1/KCNE4/KL/LRP2/MYO1A/MYO5B/NF2/NOD1/P2RX2/PARD6A/PDPN/PLD1/RAB27B/RDX/SAPCD2/SLC10A2/SLC11A2/SLC12A3/SLC17A1/SLC19A1/SLC22A18/SLC26A2/SLC29A1/SLC2A5/SLC30A5/SLC34A1/SLC52A3/SLC5A12/SLC6A20/SLC7A9/SLC9A1/SLC9A3R2/STX3/STXBP3/TMEM30A/TRPM6/UP…	67
WB	lightgreen	CC	GO:0005667	transcription factor complex	64/2107	365/19717	4.66394e-05	0.0113645	0.0100479	APEX1/ARNT/BCL9/CDK7/CLOCK/CREG1/CTBP1/E2F3/ERCC2/ERCC4/FOXE3/FOXH1/GATA1/GCM1/GTF2A1/GTF2B/GTF2H3/GTF3C3/HIF1A/HMGA1/HNRNPAB/HOXA10/HYAL2/JUN/LHX1/MAX/MED23/MED27/MED6/MED8/MEIS1/MLXIPL/MXD3/MYOG/NAA16/NFYC/NHLH2/NR4A2/PKNOX1/POU2F1/PPARD/PROP1/RB1/RBPJ/RCOR1/RCOR2/RXRG/SIX5/SMAD3/SMAD5/SNAPC1/SNF8/SOX1/SOX17/SOX4/TAF12/TAF2/TAF6L/TBP/TCF3/TEAD3/TFDP1/YAP1/ZNF541	64
WB	lightgreen	CC	GO:0016324	apical plasma membrane	57/2107	318/19717	6.36844e-05	0.0116383	0.0102901	ABCB1/ABCB4/ABCC2/AMN/AMOTL1/AQP2/AQP5/ASPM/ATP6AP2/ATP6V1B1/ATP8B1/C2CD2L/CNKSR3/CYP4F2/DPP4/DSG2/ERBB2/EZR/FOLR1/FZD6/HYAL2/KCNE1/KCNE4/KL/LRP2/MYO1A/NOD1/P2RX2/PARD6A/PDPN/PLD1/RAB27B/RDX/SAPCD2/SLC10A2/SLC11A2/SLC12A3/SLC17A1/SLC19A1/SLC22A18/SLC26A2/SLC29A1/SLC2A5/SLC30A5/SLC34A1/SLC52A3/SLC5A12/SLC6A20/SLC7A9/SLC9A1/SLC9A3R2/STX3/STXBP3/TMEM30A/TRPM6/UPK3A/VAMP3	57
WB	lightgreen	CC	GO:0061695	transferase complex, transferring phosphorus-containing groups	48/2107	259/19717	0.000101915	0.0148999	0.0131738	ACVR1/ACVR1C/CCNG2/CCNI/CCNT2/CDC73/CDK13/CDK7/CKS2/ERCC2/ERCC4/GTF2A1/GTF2B/GTF2H3/LAS1L/PIK3C2A/PIK3C2B/PIK3C3/PIK3R2/PIK3R6/POLD1/POLD4/POLE2/POLE3/POLG/POLR2F/POLR2L/POLR3B/POLR3D/POLR3K/PRKAB1/PRKAR1A/PRKAR2A/PRPS1/PRPS1L1/PRPSAP2/RB1/RB1CC1/RPAP2/SETD5/SOCS1/SOCS3/TAF12/TAF2/TAF6L/TBP/TWISTNB/ZBTB7A	48
WB	lightgreen	CC	GO:0009295	nucleoid	13/2107	43/19717	0.000381987	0.0398903	0.0352691	CLPX/CPS1/DBT/ELAC2/HADHB/HSPA9/LONP1/POLG/SSBP1/SUPV3L1/TEFM/VDAC1/VDAC2	13
WB	lightgreen	CC	GO:0042645	mitochondrial nucleoid	13/2107	43/19717	0.000381987	0.0398903	0.0352691	CLPX/CPS1/DBT/ELAC2/HADHB/HSPA9/LONP1/POLG/SSBP1/SUPV3L1/TEFM/VDAC1/VDAC2	13
WB	lightgreen	CC	GO:0090575	RNA polymerase II transcription factor complex	32/2107	163/19717	0.000490457	0.0432138	0.0382076	ARNT/BCL9/CDK7/E2F3/ERCC2/ERCC4/FOXH1/GTF2A1/GTF2B/GTF2H3/HIF1A/HMGA1/HNRNPAB/HYAL2/JUN/MAX/MED6/MED8/MXD3/NFYC/POU2F1/PPARD/RB1/RXRG/SMAD3/TAF12/TAF2/TAF6L/TBP/TCF3/TFDP1/YAP1	32
WB	lightgreen	CC	GO:0016607	nuclear speck	64/2107	397/19717	0.000532045	0.0432138	0.0382076	ACADM/AKAP17A/AP5Z1/APEX1/ATPAF2/ATXN2L/BCLAF1/BNIP3L/CASC3/CDK13/CDYL/CHTOP/CWC25/DDX39A/DHX15/DUSP11/FBXL4/FOXO4/HDAC5/HIF1A/HIPK1/IK/KAT6A/MAML1/MAPK14/MBD4/MEOX2/MPP1/NAMPT/NR4A2/NSL1/PHF7/PLAG1/POLDIP3/POLR3D/PRPF18/PRPF4/PUM1/RBBP6/RBM15/RBM19/RBM8A/RING1/RMI2/RSRC1/SF3B2/SLC34A1/SNRPA1/SRSF1/SRSF10/SRSF11/SRSF3/SRSF4/SRSF5/SRSF7/STK19/SURF2/SYF2/TBXA2R/TCF3/TFIP11/THOC1/TOE1/U2AF1	64
WB	lightgreen	CC	GO:0000784	nuclear chromosome, telomeric region	26/2107	125/19717	0.000648301	0.0455304	0.0402559	APEX1/ATR/CDC73/ERCC4/HMBOX1/LIG4/MCM6/NABP1/NAT10/ORC1/ORC2/POLD1/POT1/PPP1R10/SIRT6/SIRT7/SLX4/SUN2/TERF2/TFIP11/THOC1/THOC5/TINF2/UPF1/XRCC1/XRCC3	26
WB	lightgreen	CC	GO:0044798	nuclear transcription factor complex	37/2107	201/19717	0.000685137	0.0455304	0.0402559	ARNT/BCL9/CDK7/E2F3/ERCC2/ERCC4/FOXH1/GTF2A1/GTF2B/GTF2H3/GTF3C3/HIF1A/HMGA1/HNRNPAB/HYAL2/JUN/MAX/MED6/MED8/MXD3/NFYC/POU2F1/PPARD/RB1/RXRG/SMAD3/SNAPC1/SOX1/SOX17/SOX4/TAF12/TAF2/TAF6L/TBP/TCF3/TFDP1/YAP1	37
WB	lightgreen	CC	GO:0034708	methyltransferase complex	24/2107	113/19717	0.000752498	0.0458396	0.0405293	ASH2L/EZH2/HCFC2/JARID2/KDM4C/KDM6A/LAS1L/MAX/MCRS1/MGA/PAXIP1/PRDM10/PRMT1/RBM15/REST/RNMT/SIRT1/SNRPD3/SNRPE/TEX10/WDR77/ZNF407/ZNF451/ZNF827	24
WB	lightgreen	CC	GO:0000781	chromosome, telomeric region	31/2107	161/19717	0.000836007	0.0470093	0.0415634	APEX1/ATR/BLM/CDC73/ERCC4/EZH2/HMBOX1/LIG4/MCM6/NABP1/NAT10/ORC1/ORC2/POLD1/POT1/PPP1R10/RECQL4/SETX/SIRT6/SIRT7/SLX4/SMG6/SUN2/TERF2/TFIP11/THOC1/THOC5/TINF2/UPF1/XRCC1/XRCC3	31
WB	lightgreen	MF	GO:0034236	protein kinase A catalytic subunit binding	8/2036	13/17697	2.28349e-05	0.0249357	0.0240368	EZR/GSK3A/GSK3B/KCNQ1/PJA2/PKIA/PRKAR1A/PRKAR2A	8
WB	saddlebrown	BP	GO:0050804	modulation of chemical synaptic transmission	178/3720	436/18670	3.96029e-24	1.72053e-20	1.10829e-20	ABAT/ABHD6/ABR/ACHE/ADCY8/ADCYAP1/ADORA1/ADRA1A/ADRB2/AGT/AKAP7/ANAPC2/APBA1/APOE/APP/ARC/ATP1A2/BAIAP2/BCHE/CACNA1A/CACNA2D2/CACNB2/CACNG5/CACNG8/CALB1/CALB2/CAMK2A/CAMK2B/CDH11/CDH2/CDK5/CEL/CHRNA3/CLSTN2/CLSTN3/CNR1/CNTN2/CPEB3/CRH/CSPG5/CUX2/CX3CL1/CYFIP1/CYP46A1/DBN1/DCC/DGKB/DGKE/DKK1/DNM1L/DRD1/EDN1/EFNB3/EIF4A3/EPHA4/EPHB1/FAM107A/FYN/GNAI1/GRIA1/GRIK2/GRIK4/GRIN2A/GRIN2B/GRIN2C/GRM1/GRM2…	178
WB	saddlebrown	BP	GO:0099177	regulation of trans-synaptic signaling	178/3720	437/18670	5.39521e-24	1.72053e-20	1.10829e-20	ABAT/ABHD6/ABR/ACHE/ADCY8/ADCYAP1/ADORA1/ADRA1A/ADRB2/AGT/AKAP7/ANAPC2/APBA1/APOE/APP/ARC/ATP1A2/BAIAP2/BCHE/CACNA1A/CACNA2D2/CACNB2/CACNG5/CACNG8/CALB1/CALB2/CAMK2A/CAMK2B/CDH11/CDH2/CDK5/CEL/CHRNA3/CLSTN2/CLSTN3/CNR1/CNTN2/CPEB3/CRH/CSPG5/CUX2/CX3CL1/CYFIP1/CYP46A1/DBN1/DCC/DGKB/DGKE/DKK1/DNM1L/DRD1/EDN1/EFNB3/EIF4A3/EPHA4/EPHB1/FAM107A/FYN/GNAI1/GRIA1/GRIK2/GRIK4/GRIN2A/GRIN2B/GRIN2C/GRM1/GRM2…	178
WB	saddlebrown	BP	GO:0022604	regulation of cell morphogenesis	184/3720	484/18670	9.10526e-21	1.93578e-17	1.24694e-17	ADAM10/ANAPC2/ANXA1/ANXA7/APOE/ARC/ARHGAP15/ARHGAP4/ARHGEF18/ARPC2/BAIAP2/BAMBI/BRSK2/C15orf62/CAMK2B/CAPRIN1/CAPRIN2/CD44/CDH2/CDK5/CDK5R1/CHN1/CHRNA3/CNTN2/CORO1B/CPNE6/CSF1R/CSPG5/CUX2/CXCR4/CYFIP1/DAB1/DAG1/DBN1/DCC/DIAPH1/DLC1/DNM1L/DNM2/DOCK1/DOCK5/DSCAM/DVL2/EFNA1/EFNA5/EFNB3/ENPP2/EPB41/EPB41L3/EPHA4/EPS8/FBLIM1/FERMT2/FES/FEZF2/FGA/FGD3/FGF13/FGG/FGR/FN1/FYN/FZD4/GDI1/GRIP1/HCK/ID1/IL1RA…	184
WB	saddlebrown	BP	GO:0010975	regulation of neuron projection development	185/3720	499/18670	1.68909e-19	2.69325e-16	1.73487e-16	ADAM10/ADCY6/ADCYAP1/AGT/ALK/ANAPC2/ANKRD1/APOE/ARC/ARHGAP4/AVIL/BAIAP2/BMP5/BMP7/BRSK2/CAMK2B/CAPRIN1/CAPRIN2/CBFA2T2/CDH2/CDK5/CDK5R1/CFLAR/CHN1/CHRNA3/CNR1/CNTN1/CNTN2/COBL/CPEB3/CPNE6/CREB3L2/CTNNA2/CTSZ/CUX2/CX3CL1/CXCR4/CYFIP1/DAB1/DBN1/DCC/DKK1/DLG5/DNM1L/DNM2/DPYSL3/DSCAM/DVL2/DYNLT1/EFNA1/EFNA5/EFNB3/EPHA4/FBXO38/FES/FEZ1/FEZF2/FGF13/FKBP1B/FN1/FYN/FZD4/GAK/GDI1/GRIP1/GRN/HSPA5/ID1/IL1RA…	185
WB	saddlebrown	BP	GO:0007409	axonogenesis	175/3720	468/18670	6.02539e-19	7.31077e-16	4.70927e-16	ADARB1/ALCAM/ANAPC2/APOE/APP/ARHGAP4/ATL1/AUTS2/B3GNT2/BAIAP2/BCL11B/BCL2/BMP7/BRSK2/BSG/CDH11/CDH2/CDK5/CDK5R1/CELSR3/CHL1/CHN1/CNTN2/COBL/CSF1R/CTNNA2/CXCR4/CYFIP1/CYFIP2/DAB1/DAG1/DBN1/DCC/DLX5/DNM2/DOK2/DOK5/DSCAM/EFNA1/EFNA2/EFNA3/EFNA5/EFNB3/EMB/ENAH/EPHA4/EPHB1/EPHB6/ETV1/FEZ1/FEZ2/FEZF2/FGF13/FGFR2/FLRT2/FLRT3/FN1/FYN/FZD3/GAB1/GAB2/GAP43/GDI1/GFRA1/GFRA2/GLI3/GPC1/HSP90AA1/HSP90AB1/KIF5A…	175
WB	saddlebrown	BP	GO:0050808	synapse organization	158/3720	408/18670	6.87748e-19	7.31077e-16	4.70927e-16	ACHE/ADAM10/ADD2/AMIGO2/AMIGO3/ANAPC2/APOE/APP/ARC/BAIAP2/BCAN/BSN/C1QA/C1QB/C1QL1/C3/CACNA2D2/CACNB1/CACNB2/CACNB4/CAMK2B/CAMKV/CAPRIN1/CAPRIN2/CBLN2/CDH2/CDH8/CDK5/CDK5R1/CEL/CHMP2B/CHRNA1/CHRNB1/CLSTN2/CLSTN3/CNKSR2/CNTN2/COL4A1/COL4A5/CRIPT/CTNNA2/CUX2/CX3CL1/CYFIP1/DAG1/DBN1/DGKB/DKK1/DLG2/DLG5/DLGAP3/DNM1L/DOCK10/DRD1/DRP2/DSCAM/EFNA1/EFNA5/EPHA4/EPHB1/ERBB4/ETV5/FARP1/FLRT1/FLRT2/FLRT3/FRM…	158
WB	saddlebrown	BP	GO:0042110	T cell activation	168/3720	464/18670	1.11548e-16	1.01636e-13	6.54692e-14	ADA/ADAM17/AIF1/ANXA1/BCL11B/BCL2/BCL3/BCL6/BTN2A2/CASP8/CAV1/CBFB/CCL19/CCL5/CCR7/CD151/CD2/CD27/CD28/CD3D/CD3G/CD4/CD44/CD5/CD55/CD6/CD74/CD83/CD86/CD8A/CD8B/CLEC4A/CLEC4D/CLEC4E/CR1/CYP26B1/DDOST/DLG5/DOCK8/DUSP10/DUSP3/EFNB3/ELF4/FANCD2/FCER1G/FGL2/FKBP1B/FLOT2/FOXP1/FUT7/FYN/GJA1/GLI3/GLMN/GNRH1/GPNMB/GPR18/GPR183/GSN/HAVCR2/HHLA2/HLA-DMB/HLA-DPA1/HLA-DPB1/HLX/HSPH1/ICOSLG/IFNA16/IFNA2/IFNA5…	168
WB	saddlebrown	BP	GO:0050890	cognition	120/3720	296/18670	2.1133e-16	1.68483e-13	1.08529e-13	ABCA7/ADAM2/ADCY8/ADORA1/AFF2/AGT/APOE/APP/ARC/ATP1A2/ATP8A1/BCHE/C1QL1/CALB1/CDK5/CHL1/CHMP2B/CLDN5/CLN3/CLN8/CNR1/CNTN2/CNTNAP2/CPEB3/CRH/CRHBP/CTNS/CUX2/CYFIP1/DEAF1/DKK1/DRD1/EIF4A3/FAM107A/FGF13/FOS/FYN/FZD9/GABRA5/GATM/GPR88/GRIA1/GRIN2A/GRIN2B/GRM5/GRPR/HLA-DRA/HMGCR/HRH1/HTR2A/INSR/ITGA3/ITGA8/JPH3/KALRN/KCNAB1/KIT/LGMN/LHCGR/LILRB2/MAP1A/MAPK1/MAPK8IP2/MEF2C/METTL23/MGAT3/MME/NCSTN/NDRG4…	120
WB	saddlebrown	BP	GO:0007611	learning or memory	106/3720	256/18670	2.18391e-15	1.54766e-12	9.96935e-13	ABCA7/ADAM2/ADCY8/AFF2/AGT/APOE/APP/ARC/ATP1A2/ATP8A1/BCHE/C1QL1/CALB1/CDK5/CLDN5/CLN3/CLN8/CNR1/CNTN2/CNTNAP2/CPEB3/CRH/CRHBP/CTNS/CUX2/DEAF1/DKK1/DRD1/EIF4A3/FGF13/FOS/FYN/FZD9/GABRA5/GATM/GPR88/GRIA1/GRIN2A/GRIN2B/GRM5/GRPR/HMGCR/HRH1/HTR2A/INSR/ITGA3/ITGA8/JPH3/KALRN/KCNAB1/KIT/LGMN/LILRB2/MAP1A/MAPK1/MAPK8IP2/MEF2C/MME/NCSTN/NDRG4/NETO1/NEUROD2/NLGN3/NLGN4X/NPTN/NPTX2/NRXN1/NRXN2/NRXN3/NTF3/…	106
WB	saddlebrown	BP	GO:0031346	positive regulation of cell projection organization	142/3720	383/18670	2.9387e-15	1.8743e-12	1.20734e-12	ADCYAP1/AGT/ALK/ANAPC2/ANKRD1/APC/APOE/ARPC2/AUTS2/AVIL/BAIAP2/BMP5/BMP7/C15orf62/CAMK2B/CAPRIN1/CAPRIN2/CBFA2T2/CCL19/CCR7/CEP120/CEP135/CFLAR/CNR1/CNTN1/COBL/CORO1B/CPEB3/CPNE6/CREB3L2/CUX2/CX3CL1/CXCR4/CYFIP1/DBN1/DLG5/DNM1L/DNM2/DOCK11/DPYSL3/DSCAM/DVL2/DYNLL1/DYNLT1/DZIP1/EFNA5/ENPP2/EPHA4/EPS8/FBXO38/FES/FEZ1/FKBP1B/FN1/FSCN1/FYN/FZD4/GDI1/GRIP1/GRN/HRAS/HSPA5/IL1RAPL1/IL2/IQGAP1/ITGA2/ITGA…	142
WB	saddlebrown	BP	GO:0048167	regulation of synaptic plasticity	84/3720	187/18670	6.98554e-15	3.92432e-12	2.52787e-12	ABHD6/ADCY8/ADORA1/AGT/ANAPC2/APOE/APP/ARC/BAIAP2/CALB1/CALB2/CAMK2A/CAMK2B/CDK5/CNTN2/CPEB3/CRH/CX3CL1/CYP46A1/DBN1/DRD1/EPHA4/FAM107A/GRIA1/GRIK2/GRIN2A/GRIN2B/GRIN2C/GRM5/HRAS/HRH1/ITPKA/JPH3/KCNB1/KCNJ10/KIT/LGMN/LILRB2/LRRTM2/MAP1A/MAP1B/MAPK1/MEF2C/MME/MPP2/NCDN/NCSTN/NETO1/NEUROD2/NLGN1/NLGN3/NPTN/NR2E1/NTRK2/PLK2/PPFIA3/PRKCZ/PRNP/PTGS2/PTN/RAB3A/RAB3GAP1/RAB5A/RAB8A/RELN/RIMS1/RIMS2/RIN1…	84
WB	saddlebrown	BP	GO:0097485	neuron projection guidance	111/3720	277/18670	7.38347e-15	3.92432e-12	2.52787e-12	ALCAM/APP/B3GNT2/BCL11B/BMP7/BSG/CDK5/CDK5R1/CELSR3/CHL1/CHN1/CNTN2/CSF1R/CXCR4/CYFIP1/CYFIP2/DAB1/DAG1/DCC/DLX5/DOK2/DOK5/DPYSL4/DSCAM/EFNA1/EFNA2/EFNA3/EFNA5/EFNB3/EMB/ENAH/EPHA4/EPHB1/EPHB6/ETV1/FEZ1/FEZ2/FEZF2/FLRT2/FLRT3/FYN/FZD3/GAB1/GAB2/GAP43/GFRA1/GFRA2/GLI3/GPC1/KIF5A/L1CAM/LAMB2/LGI1/LHX2/LRP1/LRTM1/MAPK1/MAPK7/MEGF8/MYCBP2/MYH10/MYOT/NEO1/NFASC/NPTN/NR4A3/NRXN1/NRXN3/NTNG1/NTNG2/OPHN1…	111
WB	saddlebrown	BP	GO:0010976	positive regulation of neuron projection development	112/3720	281/18670	8.69032e-15	4.2636e-12	2.74642e-12	ADCYAP1/AGT/ALK/ANAPC2/ANKRD1/APOE/AVIL/BAIAP2/BMP5/BMP7/CAMK2B/CAPRIN1/CAPRIN2/CBFA2T2/CFLAR/CNR1/CNTN1/COBL/CPEB3/CPNE6/CREB3L2/CUX2/CX3CL1/CXCR4/CYFIP1/DBN1/DLG5/DNM1L/DPYSL3/DSCAM/DVL2/DYNLT1/EFNA5/EPHA4/FBXO38/FES/FEZ1/FKBP1B/FN1/FYN/FZD4/GDI1/GRIP1/GRN/HSPA5/IL1RAPL1/IL2/IQGAP1/ITGA3/ITGA6/ITPKA/ITSN1/KALRN/L1CAM/LPAR1/LRP1/LRP8/LYN/MACF1/MAGI2/MAP1B/MEGF8/NCK1/NCKIPSD/NDRG4/NEDD4L/NEFL/NLG…	112
WB	saddlebrown	BP	GO:0002283	neutrophil activation involved in immune response	169/3720	488/18670	1.00568e-14	4.58159e-12	2.95126e-12	A1BG/ABR/ACTR10/ACTR1B/ADAM10/AGA/AHSG/ALAD/ALDOC/ALOX5/ANO6/ANPEP/ANXA2/ANXA3/AP2A2/APRT/ARHGAP9/ARPC5/ARSA/ATP6V0A1/ATP8A1/AZU1/BPI/BST2/C3/C3AR1/CANT1/CAPN1/CCT2/CD14/CD33/CD36/CD44/CD53/CD55/CD58/CD68/CD93/CDA/CEACAM8/CFD/CFP/CKAP4/CLEC4D/CLEC5A/CNN2/CR1/CRISP3/CTSC/CTSH/CTSS/CTSZ/CXCL1/CYB5R3/CYBA/CYBB/CYFIP1/DDOST/DEFA4/DGAT1/DIAPH1/DNAJC3/DNASE1L3/DSG1/DYNC1H1/DYNLL1/DYNLT1/FCAR/FCER1G/FCG…	169
WB	saddlebrown	BP	GO:0043312	neutrophil degranulation	168/3720	485/18670	1.17987e-14	5.01683e-12	3.23162e-12	A1BG/ABR/ACTR10/ACTR1B/ADAM10/AGA/AHSG/ALAD/ALDOC/ALOX5/ANO6/ANPEP/ANXA2/ANXA3/AP2A2/APRT/ARHGAP9/ARPC5/ARSA/ATP6V0A1/ATP8A1/AZU1/BPI/BST2/C3/C3AR1/CANT1/CAPN1/CCT2/CD14/CD33/CD36/CD44/CD53/CD55/CD58/CD68/CD93/CDA/CEACAM8/CFD/CFP/CKAP4/CLEC4D/CLEC5A/CNN2/CR1/CRISP3/CTSC/CTSH/CTSS/CTSZ/CXCL1/CYB5R3/CYBA/CYBB/CYFIP1/DDOST/DEFA4/DGAT1/DIAPH1/DNAJC3/DSG1/DYNC1H1/DYNLL1/DYNLT1/FCAR/FCER1G/FCGR2A/FCGR3…	168
WB	saddlebrown	BP	GO:0007411	axon guidance	110/3720	276/18670	1.51529e-14	6.04034e-12	3.89091e-12	ALCAM/APP/B3GNT2/BCL11B/BMP7/BSG/CDK5/CDK5R1/CELSR3/CHL1/CHN1/CNTN2/CSF1R/CXCR4/CYFIP1/CYFIP2/DAB1/DAG1/DCC/DLX5/DOK2/DOK5/DSCAM/EFNA1/EFNA2/EFNA3/EFNA5/EFNB3/EMB/ENAH/EPHA4/EPHB1/EPHB6/ETV1/FEZ1/FEZ2/FEZF2/FLRT2/FLRT3/FYN/FZD3/GAB1/GAB2/GAP43/GFRA1/GFRA2/GLI3/GPC1/KIF5A/L1CAM/LAMB2/LGI1/LHX2/LRP1/LRTM1/MAPK1/MAPK7/MEGF8/MYCBP2/MYH10/MYOT/NEO1/NFASC/NPTN/NR4A3/NRXN1/NRXN3/NTNG1/NTNG2/OPHN1/PALLD/…	110
WB	saddlebrown	BP	GO:0042119	neutrophil activation	171/3720	498/18670	1.67577e-14	6.2871e-12	4.04987e-12	A1BG/ABR/ACTR10/ACTR1B/ADAM10/AGA/AHSG/ALAD/ALDOC/ALOX5/ANO6/ANPEP/ANXA2/ANXA3/AP2A2/APRT/ARHGAP9/ARPC5/ARSA/ATP6V0A1/ATP8A1/AZU1/BPI/BST2/C3/C3AR1/CANT1/CAPN1/CCL5/CCT2/CD14/CD33/CD36/CD44/CD53/CD55/CD58/CD68/CD93/CDA/CEACAM8/CFD/CFP/CKAP4/CLEC4D/CLEC5A/CNN2/CR1/CRISP3/CTSC/CTSH/CTSS/CTSZ/CXCL1/CYB5R3/CYBA/CYBB/CYFIP1/DDOST/DEFA4/DGAT1/DIAPH1/DNAJC3/DNASE1L3/DSG1/DYNC1H1/DYNLL1/DYNLT1/FCAR/FCER1…	171
WB	saddlebrown	BP	GO:0002446	neutrophil mediated immunity	171/3720	499/18670	2.05689e-14	6.90465e-12	4.44767e-12	A1BG/ABR/ACTR10/ACTR1B/ADAM10/ADAM17/AGA/AHSG/ALAD/ALDOC/ALOX5/ANO6/ANPEP/ANXA2/ANXA3/AP2A2/APRT/ARHGAP9/ARPC5/ARSA/ATP6V0A1/ATP8A1/AZU1/BPI/BST2/C3/C3AR1/CANT1/CAPN1/CCT2/CD14/CD33/CD36/CD44/CD53/CD55/CD58/CD68/CD93/CDA/CEACAM8/CFD/CFP/CKAP4/CLEC4D/CLEC5A/CNN2/CR1/CRISP3/CTSC/CTSH/CTSS/CTSZ/CXCL1/CYB5R3/CYBA/CYBB/CYFIP1/DDOST/DEFA4/DGAT1/DIAPH1/DNAJC3/DNASE1L3/DSG1/DYNC1H1/DYNLL1/DYNLT1/FCAR/FCE…	171
WB	saddlebrown	BP	GO:0050900	leukocyte migration	171/3720	499/18670	2.05689e-14	6.90465e-12	4.44767e-12	ABR/ADA/ADAM10/ADAM17/ADD2/ADORA1/AIF1/ANO6/ANXA1/APOB/APOD/APP/ATP1B2/AZU1/BMP5/BSG/C3AR1/CAV1/CCL18/CCL19/CCL4/CCL5/CCR5/CCR7/CD2/CD200/CD244/CD44/CD48/CD58/CD74/CD84/CD9/CEACAM5/CEACAM8/CHGA/CX3CL1/CXCL1/CXCL11/CXCL13/CXCL14/CXCL16/CXCL3/CXCL5/CXCR4/CXCR5/CYP7B1/DOCK8/DOK2/DUSP1/EDN1/EDNRB/EPS8/FCER1G/FLT1/FN1/FPR2/FUT7/FYN/GPC1/GPR18/GPR183/GPSM3/GRB14/GYPC/HCK/HMOX1/HRH1/IGLL1/IL12A/IL16/IL1…	171
WB	saddlebrown	BP	GO:0045785	positive regulation of cell adhesion	145/3720	403/18670	2.56627e-14	8.18384e-12	5.27166e-12	ADA/ADAM19/ADAM9/AIF1/ANXA1/ARPC2/AZU1/BCL6/BMP7/BTN2A2/CAV1/CBFB/CCL19/CCL5/CCR7/CD27/CD28/CD36/CD4/CD44/CD5/CD55/CD6/CD74/CD83/CD86/CDH13/CHRD/COL16A1/CSPG5/CX3CL1/CXCL13/DAG1/DMP1/DNM2/DOCK1/DOCK5/DOCK8/DUSP10/EDIL3/EFNB3/EMID1/EMILIN3/EPB41L4B/ETS1/FBLN2/FGA/FGG/FLOT2/FN1/FOXA1/FYN/GLI3/HAVCR2/HHLA2/HLA-DMB/HLA-DPA1/HLA-DPB1/HLX/HSPH1/ICOSLG/IFT74/IL12A/IL15/IL2/IL23A/IL4R/IL6R/IL7/IL7R/IQGAP…	145
WB	saddlebrown	BP	GO:0010769	regulation of cell morphogenesis involved in differentiation	115/3720	301/18670	1.2272e-13	3.72719e-11	2.40089e-11	ADAM10/ANAPC2/APOE/ARC/ARHGAP4/ARPC2/BAIAP2/BRSK2/CAMK2B/CAPRIN1/CAPRIN2/CDH2/CDK5/CDK5R1/CHN1/CHRNA3/CNTN2/CSPG5/CUX2/CYFIP1/DAB1/DBN1/DCC/DNM1L/DNM2/DOCK1/DOCK5/DSCAM/EFNA1/EFNA5/EFNB3/EPHA4/FEZF2/FGA/FGF13/FGG/FN1/GDI1/ID1/IL1RAPL1/ITGB1BP1/ITPKA/KALRN/KANK1/L1CAM/LIMS1/LRP1/LRP4/LRP8/MACF1/MAG/MAP1B/MAP2/MCF2/MEGF8/MT3/MYCBP2/MYOC/NEDD4L/NEFL/NGEF/NLGN1/NLGN3/NR2E1/NTRK2/OBSL1/OLFM1/OLFM4/PAF…	115
WB	saddlebrown	BP	GO:0050769	positive regulation of neurogenesis	162/3720	474/18670	1.30638e-13	3.78731e-11	2.43962e-11	ADCYAP1/AGT/ALK/ANAPC2/ANKRD1/APOE/ASCL1/ASPA/AVIL/BAIAP2/BCL2/BCL6/BEND6/BMP2/BMP5/BMP7/CAMK2B/CAPRIN1/CAPRIN2/CBFA2T2/CFLAR/CNR1/CNTN1/COBL/CPEB3/CPNE6/CREB3L2/CUX2/CX3CL1/CXCR4/CYFIP1/DAB1/DAG1/DBN1/DKK1/DLG5/DNM1L/DPYSL3/DSCAM/DVL2/DYNLT1/EFNA5/EPHA4/ETV5/FBXO38/FES/FEZ1/FEZF2/FKBP1B/FN1/FOXA1/FYN/FZD3/FZD4/GDI1/GLI3/GPRC5B/GRIP1/GRN/HDAC1/HSPA5/ID2/IL1RAPL1/IL2/IMPACT/IQGAP1/ITGA3/ITGA6/ITPK…	162
WB	saddlebrown	BP	GO:0032103	positive regulation of response to external stimulus	121/3720	323/18670	1.44117e-13	3.99642e-11	2.57432e-11	ADAM10/ADAM17/AGT/AGTR1/AIF1/ANO6/APOH/AZU1/BTK/C3/C3AR1/CCL18/CCL19/CCL4/CCL5/CCR7/CD28/CD6/CD74/CDH13/CEBPA/CNR1/CPB2/CREB3L3/CTSC/CX3CL1/CXCL13/CXCL14/CXCR4/CYBA/DHX58/DSCAM/EDN1/ETS1/F3/FCER1G/FGF18/FKBP1B/FPR2/GPRC5B/GPSM3/GRN/HAVCR2/IL12A/IL15/IL16/IL17RA/IL17RB/IL17RC/IL2/IL23A/IL33/IL6R/ITGA2/JAK2/KDR/KLK7/LGALS9/LGMN/LILRA5/LPAR1/LPL/LRP1/LTA/LY86/MEGF8/MGST2/MSTN/MYD88/NFKBIZ/NPY/NPY5R/…	121
WB	saddlebrown	BP	GO:0045666	positive regulation of neuron differentiation	134/3720	371/18670	1.77859e-13	4.72659e-11	3.04466e-11	ADCYAP1/AGT/ALK/ANAPC2/ANKRD1/APOE/ASCL1/AVIL/BAIAP2/BCL2/BCL6/BEND6/BMP2/BMP5/BMP7/CAMK2B/CAPRIN1/CAPRIN2/CBFA2T2/CFLAR/CNR1/CNTN1/COBL/CPEB3/CPNE6/CREB3L2/CUX2/CX3CL1/CXCR4/CYFIP1/DAB1/DBN1/DKK1/DLG5/DNM1L/DPYSL3/DSCAM/DVL2/DYNLT1/EFNA5/EPHA4/ETV5/FBXO38/FES/FEZ1/FEZF2/FKBP1B/FN1/FOXA1/FYN/FZD4/GDI1/GPRC5B/GRIP1/GRN/HSPA5/IL1RAPL1/IL2/IMPACT/IQGAP1/ITGA3/ITGA6/ITPKA/ITSN1/KALRN/KCTD11/L1CAM/LPA…	134
WB	saddlebrown	BP	GO:0051480	regulation of cytosolic calcium ion concentration	130/3720	357/18670	2.0585e-13	5.25164e-11	3.38287e-11	ADCY8/ADCYAP1/ADM/ADORA1/ADRA1A/AGT/AGTR1/ANXA2/ATP1A2/ATP2B1/ATP2B2/ATP2B3/BCL2/BDKRB2/C3AR1/CACNA1A/CACNA2D1/CACNB2/CALB1/CALB2/CALCB/CALM1/CASQ1/CASQ2/CAV1/CCL19/CCR5/CCR7/CCR8/CD19/CD36/CD4/CD52/CD55/CDH23/CDK5/CLIC2/CLN3/CNR1/CX3CL1/CXCL11/CXCL13/CXCR4/CXCR5/CYBA/CYSLTR1/DHRS7C/DIAPH1/DRD1/EDN1/EDNRA/EDNRB/F2RL3/FAM155B/FASLG/FIS1/FKBP1B/FPR1/FPR2/FYN/FZD9/GJA1/GNG3/GPR18/GPR6/GPR65/GRIA1/GR…	130
WB	saddlebrown	BP	GO:0022407	regulation of cell-cell adhesion	142/3720	403/18670	3.09719e-13	7.59765e-11	4.89407e-11	ABAT/ADA/ADAM19/AIF1/ANXA1/ASS1/BCL6/BMP2/BMP7/BTN2A2/CAV1/CBFB/CCL19/CCL5/CCR7/CD27/CD28/CD4/CD44/CD5/CD55/CD6/CD74/CD83/CD86/CD9/CELSR2/CX3CL1/CXCL13/DLG5/DOCK8/DUSP10/DUSP3/EFNA5/EFNB3/ETS1/FERMT3/FGA/FGG/FGL2/FLOT2/FOXA1/FXYD5/FYN/GLI3/GLMN/GNRH1/GPNMB/HAVCR2/HHLA2/HLA-DMB/HLA-DPA1/HLA-DPB1/HLX/HSPH1/ICOSLG/IFNA2/IFNB1/IL12A/IL15/IL1RN/IL2/IL23A/IL4R/IL6R/IL7/IL7R/IRAK1/ITGA6/ITGB2/ITPKB/JAG1…	142
WB	saddlebrown	BP	GO:0007159	leukocyte cell-cell adhesion	123/3720	337/18670	7.61395e-13	1.79858e-10	1.15857e-10	ADA/ADD2/AIF1/ANXA1/ASS1/BCL6/BMP7/BTN2A2/CAV1/CBFB/CCL19/CCL5/CCR7/CD27/CD28/CD4/CD44/CD5/CD55/CD6/CD74/CD83/CD86/DLG5/DOCK8/DUSP10/DUSP3/EFNB3/ETS1/FERMT3/FGL2/FLOT2/FYN/GLI3/GLMN/GNRH1/GPNMB/HAVCR2/HHLA2/HLA-DMB/HLA-DPA1/HLA-DPB1/HLX/HSPH1/ICOSLG/IFNA2/IFNB1/IL12A/IL15/IL2/IL23A/IL4R/IL6R/IL7/IL7R/IRAK1/ITGAL/ITGB2/ITGB7/ITPKB/JAK3/KLF4/LAG3/LAX1/LCK/LGALS3/LGALS9/LILRB2/LRRC32/LYN/MAP3K8/MSN/…	123
WB	saddlebrown	BP	GO:0050806	positive regulation of synaptic transmission	74/3720	168/18670	9.35417e-13	2.13075e-10	1.37253e-10	ABAT/ADCY8/ADCYAP1/ADORA1/ADRA1A/ADRB2/APOE/APP/ARC/BAIAP2/CACNB2/CACNG5/CACNG8/CALB1/CALB2/CDK5/CLSTN2/CLSTN3/CNR1/CRH/CUX2/CYP46A1/DNM1L/DRD1/EPHA4/FAM107A/GRIK2/GRIN2A/GRIN2B/GRIN2C/LGI1/LGMN/LILRB2/LRRTM2/MAPK1/MME/MPP2/NCSTN/NETO1/NLGN1/NLGN3/NMU/NPTN/NR2E1/NRXN1/NTRK2/NTSR1/OXTR/PLK2/PRKCZ/PRNP/PTGS2/PTN/RAB3GAP1/RELN/RETN/RGS4/RIMS1/RIMS2/ROR2/S100B/SHANK1/SHANK2/SLC1A3/SLC8A2/STX1A/STX4/S…	74
WB	saddlebrown	BP	GO:0030098	lymphocyte differentiation	127/3720	353/18670	1.05024e-12	2.30979e-10	1.48787e-10	ADA/ADAM17/ANXA1/AXL/BCL11B/BCL2/BCL3/BCL6/BTK/BTN2A2/CBFB/CCL19/CCR7/CD19/CD2/CD27/CD28/CD3D/CD3G/CD4/CD74/CD79B/CD83/CD86/CD8A/CDH17/CLEC4D/CLEC4E/CMTM7/CR1/CR2/CYP26B1/DOCK10/DOCK11/DUSP10/FANCD2/FCER1G/FCRL3/FGL2/FLT3LG/FOXP1/FUT7/FZD9/GLI3/GON4L/GPR18/GPR183/HDAC9/HLX/ID2/IFNA16/IFNA2/IFNA5/IFNB1/IFNE/IKZF1/IKZF3/IL12A/IL15/IL18R1/IL2/IL23A/IL4R/IL7/IL7R/INHA/IRF4/ITFG2/ITK/ITPKB/JAK3/KIT/LA…	127
WB	saddlebrown	BP	GO:0097305	response to alcohol	93/3720	233/18670	1.46646e-12	3.11769e-10	2.00828e-10	AACS/ABAT/ABCA2/ADCY2/ADCY6/ADCY7/ADCY8/ADCYAP1/ADH7/AKR1C2/ALAD/ATP2B1/BCL2L1/CA3/CAD/CASP8/CCL19/CCND1/CCR5/CCR7/CD14/CD27/CDKN1A/CDO1/CFTR/CLDN1/CLDN18/CNR1/CRH/CRHBP/CSN1S1/CYBA/CYBB/CYP7A1/DAG1/EFNA5/EIF4EBP1/EPS8/FGFR2/FOS/FYN/GGH/GLB1/GNAI1/GNRH1/GPLD1/GRAMD1C/GRIN2A/GRIN2B/GSN/GSTP1/HAMP/HMGCR/HPGD/HSD3B2/HTR3A/IGFBP7/IL2/KCNC2/KLF2/KLF4/LANCL2/LRP6/LRP8/MAOB/MAP4K1/MSTN/NEFL/OGG1/OPRK1/O…	93
WB	saddlebrown	BP	GO:1901653	cellular response to peptide	135/3720	385/18670	1.79014e-12	3.68308e-10	2.37247e-10	ACTN2/ADCY2/ADCY6/ADCY7/ADCY8/ADRB2/AGT/AGTR1/AGTR2/AGTRAP/AHCYL1/AHSG/AKR1B1/ANXA5/APC/APP/APRT/ASS1/ATP2B1/ATP6V0A1/ATP6V0D1/ATP6V0E1/ATP6V1A/ATP6V1B2/ATP6V1C1/ATP6V1E1/ATP6V1H/BAIAP2/BCL2L11/CACNA1A/CACNA2D1/CACNB1/CAMK2A/CASP4/CAV1/CCNA2/CD36/CDC6/CDK5/CFLAR/CHMP5/CISH/CPEB1/CRHBP/CSHL1/CYBA/CYFIP1/EDN1/EIF4EBP1/ENPP1/EPHA4/FBN1/FIS1/FOXO1/FPR2/FYN/GAB1/GCGR/GCK/GH1/GHR/GLP2R/GPLD1/GPR21/GRB1…	135
WB	saddlebrown	BP	GO:0007612	learning	66/3720	145/18670	2.53109e-12	5.04478e-10	3.24962e-10	ADAM2/AGT/APP/ARC/ATP1A2/ATP8A1/BCHE/C1QL1/CDK5/CLDN5/CLN3/CLN8/CNTN2/CNTNAP2/CRH/CTNS/DEAF1/DKK1/DRD1/EIF4A3/FGF13/FOS/FYN/GABRA5/GPR88/GRIN2A/GRM5/HMGCR/HRH1/INSR/JPH3/KALRN/KIT/LGMN/MAP1A/MAPK8IP2/NDRG4/NETO1/NEUROD2/NLGN3/NLGN4X/NPTN/NPTX2/NRXN1/NRXN2/NRXN3/NTRK2/NTSR1/OPRK1/PDE1B/PIAS1/PPT1/PRKAR2B/PTGS2/PTN/RELN/RIN1/SHANK1/SHANK2/SLC12A5/SLC6A1/SLC7A11/SLC8A2/SRF/SYNPO/TLR2	66
WB	saddlebrown	BP	GO:0007215	glutamate receptor signaling pathway	51/3720	100/18670	3.80804e-12	7.26442e-10	4.67941e-10	ACTN2/ADRB2/ANXA3/APP/ARC/CACNG5/CACNG8/CAPN1/CDK5R1/CLN3/CNIH3/CRH/CRHBP/CX3CL1/DAGLA/DLG2/FYN/GRIA1/GRIA2/GRIA3/GRIA4/GRIK2/GRIK4/GRIN2A/GRIN2B/GRIN2C/GRM1/GRM2/GRM5/GRM6/GRM7/GRM8/HOMER1/HOMER2/KCNB1/MAPK8IP2/MEF2C/NCSTN/NECAB2/NEFL/NETO1/NETO2/NLGN1/NLGN3/OPRM1/PPARGC1A/PRNP/RELN/SHANK1/SHANK2/TRPM1	51
WB	saddlebrown	BP	GO:0010721	negative regulation of cell development	123/3720	344/18670	3.87254e-12	7.26442e-10	4.67941e-10	ADCY6/ADCYAP1/APOE/APP/ARHGAP4/ASCL1/ASCL2/BCL2/BMP7/BMPR1A/CBFA2T2/CDK5/CDK5R1/CDK5RAP2/CLDN18/CNTN2/COL3A1/CTDSP1/CTSZ/CX3CL1/DAAM2/DAB1/DCC/DDX6/DIXDC1/DKK1/DPYSL3/DUSP10/DYNLT1/EDNRB/EFNA1/EFNA5/EFNB3/EIF4ENIF1/EPHA4/ERBB4/FBN1/FBXW7/FEZF2/FGF13/FRZB/GAK/GDI1/GLI3/GNRH1/HEY1/ID1/ID2/ID4/INPP5F/ITGB1BP1/ITM2C/JAG1/KANK1/KCTD11/KIAA0319/LHX2/LPAR1/LRP1/LRP4/LTF/MAG/MAP2/MCF2/MDM2/MT3/NGEF/NKX2-…	123
WB	saddlebrown	BP	GO:0043405	regulation of MAP kinase activity	121/3720	337/18670	4.20413e-12	7.66112e-10	4.93495e-10	ADAM9/ADORA1/AJUBA/ALK/APOE/ARRB1/AVPI1/BMP2/BMP7/CAV1/CCL19/CD74/CDK5RAP3/CSPG4/CXCR4/DKK1/DUSP1/DUSP10/DUSP14/DUSP21/DUSP3/DUSP8/DVL2/EDN1/EIF2AK2/EPHA4/FGF18/FLT1/FPR1/FZD4/GBA/GH1/GHR/GNG3/GPS1/GRM1/GSTP1/HGS/HMGCR/HRAS/HTR2A/IKBKG/INSR/IQGAP1/IRAK1/IRAK3/JAK2/KIT/KITLG/LAX1/LPAR1/LYN/MAGED1/MAP2K7/MAP3K1/MAP3K15/MAP3K2/MAP3K5/MAP3K8/MAP4K1/MAPK1/MAPK10/MAPK11/MAPKAPK2/MAPKAPK3/MLKL/MUC20/NOX…	121
WB	saddlebrown	BP	GO:0099173	postsynapse organization	71/3720	163/18670	5.15429e-12	9.13168e-10	5.88222e-10	ADAM10/APOE/ARC/BAIAP2/CAMK2B/CAPRIN1/CAPRIN2/CDH2/CDK5/CDK5R1/CEL/CHMP2B/CHRNB1/CNKSR2/CRIPT/CUX2/DBN1/DGKB/DLG2/DNM1L/DOCK10/EFNA1/EPHA4/EPHB1/ETV5/FRMPD4/FYN/FZD9/GAP43/GLRB/GRIN2B/HOMER1/IL1RAPL1/INA/INSR/ITGA3/ITPKA/KALRN/LGMN/LILRB2/LRP4/LRP8/LRRTM2/MAGI2/MYH10/NEFH/NEFL/NGEF/NLGN1/NLGN3/NLGN4X/NOS1AP/NRXN1/NRXN2/NTNG2/OPHN1/PAFAH1B1/PAK3/PRNP/PTN/PTPRD/PTPRS/RELN/RER1/SHANK1/SHANK2/SLC7A11…	71
WB	saddlebrown	BP	GO:0002237	response to molecule of bacterial origin	122/3720	343/18670	7.09723e-12	1.22341e-09	7.88065e-10	ABR/ADAM17/ADAM9/ADM/ALAD/ANKRD1/APOB/ASS1/AXL/BPI/CAPN2/CASP8/CCL5/CCR5/CCR7/CD14/CD36/CD55/CD6/CD68/CD86/CD96/CHMP5/CITED1/CLDN1/CNR1/CSF2/CTR9/CX3CL1/CXCL1/CXCL11/CXCL13/CXCL3/CXCL5/DEFA4/DUSP10/EDN1/EDNRB/FASLG/FGFR2/FOS/FOXP1/GCH1/GJA1/GNG12/GNRH1/GSTP1/HAMP/HAVCR2/HCK/HMGB2/HNRNPA0/HPGD/IL10RA/IL12A/IL12RB2/IL1RN/IL24/IL36B/IRAK1/IRAK3/IRF5/IRF8/JAK2/LDOC1/LGALS9/LIAS/LILRB2/LITAF/LTA/LTF/L…	122
WB	saddlebrown	BP	GO:0045665	negative regulation of neuron differentiation	89/3720	225/18670	7.9361e-12	1.33201e-09	8.58023e-10	ADCY6/APOE/APP/ARHGAP4/ASCL1/BMP7/CBFA2T2/CDK5/CDK5R1/CDK5RAP2/CNTN2/CTDSP1/CTSZ/DAB1/DCC/DDX6/DIXDC1/DKK1/DPYSL3/EDNRB/EFNA1/EFNB3/EIF4ENIF1/EPHA4/FEZF2/FGF13/GAK/GDI1/GLI3/HEY1/ID1/ID2/ID4/INPP5F/ITM2C/JAG1/KANK1/KIAA0319/LPAR1/LRP1/LRP4/MAG/MAP2/MCF2/MDM2/MT3/NGEF/NKX2-2/NLGN1/NLGN3/NR2E1/NR2F1/OLIG2/PAFAH1B1/PAQR3/PAX6/PBX1/PLK2/PLXNA3/PMP22/PTK2/PTPRS/RIT2/RNF6/RTN4/RTN4RL2/SEMA3A/SEMA3C/SEM…	89
WB	saddlebrown	BP	GO:0018212	peptidyl-tyrosine modification	128/3720	366/18670	8.29022e-12	1.35577e-09	8.73326e-10	ADAM17/ADORA1/ADRA1A/AGT/ALK/APP/ARL2BP/AXL/BANK1/BTK/CAV1/CBLB/CCL5/CD36/CD4/CD44/CD74/CNTN1/CRLF1/CSF1R/CSF2/CSHL1/CSPG4/DDR1/DDR2/DVL2/DYRK2/EFEMP1/EFNA1/EFNA5/EIF2AK2/ENPP2/EPHA4/EPHB1/EPHB6/ERBB3/ERBB4/FBXW7/FES/FGFR2/FGFR3/FGR/FLT1/FRK/FYN/GH1/GHR/GPRC5B/GRM5/HCK/HTR2A/IFNA2/IL12A/IL12RB2/IL15/IL2/IL23A/IL24/IL5/IL6R/IL7/INPP5F/INSR/IQGAP1/ITGB2/ITK/JAK2/JAK3/KDR/KIT/KITLG/LCK/LIF/LILRA5/LR…	128
WB	saddlebrown	BP	GO:0051961	negative regulation of nervous system development	114/3720	315/18670	9.81181e-12	1.56449e-09	1.00778e-09	ADCY6/ADCYAP1/APOE/APP/ARHGAP4/ASCL1/ASCL2/BMP7/BMPR1A/CBFA2T2/CDK5/CDK5R1/CDK5RAP2/CHRD/CNTN2/COL3A1/CTDSP1/CTSC/CTSZ/CX3CL1/DAAM2/DAB1/DCC/DDX6/DIXDC1/DKK1/DPYSL3/DUSP10/DYNLT1/EDNRB/EFNA1/EFNB3/EIF2AK3/EIF4ENIF1/EPHA4/ERBB4/FEZF2/FGF13/GAK/GDI1/GLI3/GNRH1/HEY1/ID1/ID2/ID4/INPP5F/ITM2C/JAG1/KANK1/KCTD11/KIAA0319/LHX2/LPAR1/LRP1/LRP4/MAG/MAP2/MCF2/MDM2/MT3/NEUROD2/NGEF/NKX2-2/NLGN1/NLGN3/NR2E1/N…	114
WB	saddlebrown	BP	GO:1902105	regulation of leukocyte differentiation	102/3720	272/18670	1.09157e-11	1.69805e-09	1.09381e-09	ADA/ANXA1/AXL/BCL6/BTK/BTN2A2/CASP8/CBFB/CCL19/CD2/CD27/CD28/CD4/CD74/CD83/CD86/CLDN18/CR1/CTNNBIP1/CYP26B1/DUSP10/EVI2B/FANCD2/FBN1/FBXW7/FCRL3/FES/FGL2/FLT3LG/FOS/FOXP1/GLI3/HLX/ID2/IFNA2/IFNB1/IKZF3/IL12A/IL15/IL2/IL23A/IL4R/IL5/IL7/IL7R/INHA/IRF4/IRF7/ITPKB/JAK3/KITLG/LAG3/LEF1/LGALS9/LIF/LILRB2/LILRB3/LRRC17/LTF/LYN/MAFB/METTL3/MITF/MYB/MYC/NFATC2/NFKBIZ/NLRP3/NOTCH2/PIK3R1/PRKCA/PRKCZ/PTPN6…	102
WB	saddlebrown	BP	GO:0022409	positive regulation of cell-cell adhesion	97/3720	255/18670	1.34995e-11	2.04999e-09	1.32051e-09	ADA/ADAM19/AIF1/ANXA1/BCL6/BMP7/BTN2A2/CAV1/CBFB/CCL19/CCL5/CCR7/CD27/CD28/CD4/CD44/CD5/CD55/CD6/CD74/CD83/CD86/CX3CL1/CXCL13/DOCK8/DUSP10/EFNB3/ETS1/FGA/FGG/FLOT2/FOXA1/FYN/GLI3/HAVCR2/HHLA2/HLA-DMB/HLA-DPA1/HLA-DPB1/HLX/HSPH1/ICOSLG/IL12A/IL15/IL2/IL23A/IL4R/IL6R/IL7/IL7R/IRAK1/ITGA6/ITGB2/ITPKB/JAK3/KIFAP3/LCK/LGALS9/LILRB2/LYN/MAP3K8/MYB/MYO10/NCK1/NFKBIZ/NLRP3/NR4A3/PAK3/PIK3R1/PODXL/PRKCQ/P…	97
WB	saddlebrown	BP	GO:0016049	cell growth	158/3720	484/18670	1.66215e-11	2.46539e-09	1.58809e-09	ADAM10/ADAM17/ADRA1A/AGT/AGTR1/AGTR2/ALCAM/ANAPC2/APOE/APP/ARHGAP4/AUTS2/BAP1/BCL2/BCL6/BST2/BTG1/CAPRIN2/CCDC85B/CDA/CDK5/CDK5R1/CDKN1A/CDKN1B/CISH/CLSTN3/COBL/CPNE6/CRLF3/CRYAB/CXCL16/CXCR4/CYBA/CYFIP1/CYFIP2/DBN1/DCBLD2/DCC/DCUN1D3/DDR1/DERL2/DNAJB2/DNM2/DSCAM/EDN1/EFNA5/EI24/ENPP1/EPB41L3/EXOSC4/FAM107A/FBP1/FGF13/FHL1/FLRT1/FLRT3/FN1/FRZB/GDF9/GDI1/GJA1/HAMP/HSP90AA1/HSP90AB1/IGFBP3/IGFBP7/I…	158
WB	saddlebrown	BP	GO:0006874	cellular calcium ion homeostasis	151/3720	458/18670	2.04559e-11	2.96518e-09	1.91004e-09	ADCY8/ADCYAP1/ADM/ADORA1/ADRA1A/AGT/AGTR1/ANXA2/ANXA5/ANXA7/APOE/APP/ATP1A2/ATP2A1/ATP2A3/ATP2B1/ATP2B2/ATP2B3/ATP2C1/BCL2/BDKRB2/BNIP3/C3AR1/CACNA1A/CACNA2D1/CACNB2/CALB1/CALB2/CALCB/CALM1/CASQ1/CASQ2/CAV1/CCL19/CCL5/CCR5/CCR7/CCR8/CD19/CD36/CD4/CD52/CD55/CDH23/CDH5/CDK5/CLIC2/CLN3/CNR1/CX3CL1/CXCL11/CXCL13/CXCR4/CXCR5/CYBA/CYSLTR1/DHRS7C/DIAPH1/DRD1/EDN1/EDNRA/EDNRB/EPHX2/F2RL3/FAM155B/FASLG/FI…	151
WB	saddlebrown	BP	GO:0018108	peptidyl-tyrosine phosphorylation	126/3720	363/18670	2.14993e-11	3.04717e-09	1.96285e-09	ADAM17/ADORA1/ADRA1A/AGT/ALK/APP/ARL2BP/AXL/BANK1/BTK/CAV1/CBLB/CCL5/CD36/CD4/CD44/CD74/CNTN1/CRLF1/CSF1R/CSF2/CSHL1/CSPG4/DDR1/DDR2/DVL2/DYRK2/EFEMP1/EFNA1/EFNA5/EIF2AK2/ENPP2/EPHA4/EPHB1/EPHB6/ERBB3/ERBB4/FBXW7/FES/FGFR2/FGFR3/FGR/FLT1/FRK/FYN/GH1/GHR/GPRC5B/GRM5/HCK/HTR2A/IFNA2/IL12A/IL12RB2/IL15/IL2/IL23A/IL24/IL5/IL6R/IL7/INPP5F/INSR/IQGAP1/ITGB2/ITK/JAK2/JAK3/KDR/KIT/KITLG/LCK/LIF/LILRA5/LR…	126
WB	saddlebrown	BP	GO:0051047	positive regulation of secretion	143/3720	428/18670	2.37935e-11	3.27744e-09	2.11118e-09	AACS/ABAT/ABCG1/ACHE/ACSL3/ADAM9/ADCY8/ADCYAP1/ADORA1/AGT/AGTR2/AIF1/ANKRD1/AQP1/ARRB1/CACNA1H/CACNB2/CADM1/CADPS/CCL19/CD14/CD2/CD244/CD33/CD58/CDK5/CFTR/CHMP2A/CLASP1/CLASP2/CLEC4E/CLEC5A/CNR1/CPB2/CRH/CSF1R/CYBA/DDX58/DNM1L/DYNLL1/EDN1/EDNRB/FCER1G/FCN1/FGA/FGG/FGR/GAB2/GAPDH/GCK/GJA1/GLMN/GPLD1/HAVCR2/HGS/HK1/HLA-F/IFNGR1/IL17RA/IL17RB/IL17RC/IL1A/IL2/IL33/IL4R/IL5/INHA/INHBB/ITGAM/ITGB2/ITSN…	143
WB	saddlebrown	BP	GO:0032496	response to lipopolysaccharide	117/3720	330/18670	2.41517e-11	3.27744e-09	2.11118e-09	ABR/ADAM17/ADAM9/ADM/ALAD/ANKRD1/APOB/ASS1/AXL/BPI/CAPN2/CASP8/CCL5/CCR5/CCR7/CD14/CD36/CD55/CD6/CD68/CD86/CD96/CHMP5/CITED1/CLDN1/CNR1/CSF2/CTR9/CX3CL1/CXCL1/CXCL11/CXCL13/CXCL3/CXCL5/DEFA4/DUSP10/EDN1/EDNRB/FASLG/FGFR2/FOS/FOXP1/GCH1/GJA1/GNG12/GNRH1/GSTP1/HAMP/HAVCR2/HCK/HMGB2/HNRNPA0/HPGD/IL10RA/IL12A/IL12RB2/IL1RN/IL24/IL36B/IRAK1/IRAK3/IRF8/JAK2/LDOC1/LGALS9/LIAS/LILRB2/LITAF/LTA/LTF/LY86/L…	117
WB	saddlebrown	BP	GO:0031345	negative regulation of cell projection organization	77/3720	188/18670	2.73478e-11	3.63383e-09	2.34075e-09	ADCY6/APOE/ARHGAP4/CBFA2T2/CDK5/CDK5R1/CEP97/CTSZ/DAB1/DCC/DKK1/DNM2/DPYSL3/EFNA1/EFNB3/EPHA4/FGF13/FYN/GAK/GDI1/GRIN2B/ID1/INPP5F/ITGA3/ITM2C/KANK1/KIAA0319/LPAR1/LRP1/LRP4/MAG/MAK/MAP2/MAP4/MCF2/MDM2/MT3/NGEF/NLGN1/NLGN3/NR2F1/PAFAH1B1/PAQR3/PFN2/PLK2/PLXNA3/PLXNB3/PMP22/PRKCD/PRNP/PTK2/PTPRS/RAP1GAP/RIT2/RNF6/RTN4/RTN4RL2/SEMA3A/SEMA3C/SEMA3E/SEMA4D/SEMA4G/SEMA5A/SEMA6A/SEMA6B/SLIT2/SPOCK1/SPP…	77
WB	saddlebrown	BP	GO:0016358	dendrite development	90/3720	233/18670	2.79713e-11	3.64083e-09	2.34526e-09	ADAM10/ALK/ANAPC2/APOE/APP/ARC/BAIAP2/BMP5/BMP7/BTBD3/CAMK2A/CAMK2B/CAPRIN1/CAPRIN2/CDK5/CDK5R1/CELSR2/CHRNA3/COBL/CPEB3/CTNNA2/CUX2/CYFIP1/DAB1/DBN1/DCC/DLG5/DNM1L/DOCK10/DSCAM/DYNLT1/EFNA1/EPHA4/EPHB1/FARP1/FEZF2/FLRT1/FYN/GRIP1/ID1/IL1RAPL1/IL2/IQGAP1/ITPKA/ITSN1/KALRN/KIAA0319/LPAR1/LRP4/LRP8/LST1/MAP1A/MAP1B/MAP1S/MAP2/MAPK8IP2/MARK1/MCF2/MEF2C/NEDD4L/NGEF/NLGN1/NLGN3/NR2E1/OBSL1/PAFAH1B1/PA…	90
WB	saddlebrown	BP	GO:0042391	regulation of membrane potential	144/3720	434/18670	3.57911e-11	4.49667e-09	2.89655e-09	ABAT/ACTN2/ADCYAP1/ADORA1/ADRA1A/ADRB1/ADRB2/APP/ATP1A1/ATP1A2/ATP1B2/BAIAP2/BCL2/BCL2L1/BNIP3/CACNA1A/CACNA1H/CACNA2D1/CACNB2/CACNB4/CASQ2/CAV1/CD36/CDK5/CFTR/CHRNA1/CHRNA3/CHRNB1/CLN3/CNIH3/CNR1/CTNS/CUX2/DRD1/EDN1/EIF4A3/FGF12/FGF13/FHL1/FKBP1B/FZD9/GABRA1/GABRA5/GABRB1/GABRB2/GABRB3/GABRD/GABRG3/GABRR1/GBA/GCLM/GJA1/GLRA3/GLRB/GNA11/GPD1L/GPR88/GRIA1/GRIA3/GRIK2/GRIK4/GRIN2A/GRIN2B/GRIN2C/GRM…	144
WB	saddlebrown	BP	GO:0050768	negative regulation of neurogenesis	107/3720	295/18670	3.62269e-11	4.49667e-09	2.89655e-09	ADCY6/ADCYAP1/APOE/APP/ARHGAP4/ASCL1/ASCL2/BMP7/BMPR1A/CBFA2T2/CDK5/CDK5R1/CDK5RAP2/CNTN2/COL3A1/CTDSP1/CTSZ/CX3CL1/DAAM2/DAB1/DCC/DDX6/DIXDC1/DKK1/DPYSL3/DUSP10/DYNLT1/EDNRB/EFNA1/EFNB3/EIF4ENIF1/EPHA4/ERBB4/FEZF2/FGF13/GAK/GDI1/GLI3/GNRH1/HEY1/ID1/ID2/ID4/INPP5F/ITM2C/JAG1/KANK1/KCTD11/KIAA0319/LHX2/LPAR1/LRP1/LRP4/MAG/MAP2/MCF2/MDM2/MT3/NGEF/NKX2-2/NLGN1/NLGN3/NR2E1/NR2F1/NRG1/OLIG2/PAFAH1B1/P…	107
WB	saddlebrown	BP	GO:0048588	developmental cell growth	90/3720	234/18670	3.66615e-11	4.49667e-09	2.89655e-09	ADRA1A/AGT/AGTR2/ALCAM/ANAPC2/APOE/APP/ARHGAP4/AUTS2/CDK5/CDK5R1/COBL/CPNE6/CXCR4/CYFIP1/CYFIP2/DBN1/DCC/DDR1/DNM2/DSCAM/EDN1/EFNA5/FGF13/FLRT1/FLRT3/FN1/GDF9/GDI1/HAMP/HSP90AA1/HSP90AB1/IMPACT/IQGAP1/L1CAM/LAMB2/LHX2/LRP1/MACF1/MAG/MAP1B/MAP2/MEGF8/MT3/NDN/NEDD4L/NLGN3/OLFM1/PAFAH1B1/PLXNA1/PLXNA3/POSTN/PPARA/PRKCZ/PTPRS/RASAL1/RGS2/RGS4/RIMS1/RIMS2/RND2/RNF6/RTN4/SEMA3A/SEMA3C/SEMA3E/SEMA4D/SEM…	90
WB	saddlebrown	BP	GO:0035249	synaptic transmission, glutamatergic	47/3720	93/18670	3.98824e-11	4.79944e-09	3.09158e-09	ADCYAP1/ADORA1/ATP1A2/CACNG5/CACNG8/CDH2/CDH8/CDK5/CLSTN3/CNIH3/CNR1/DKK1/DRD1/GRIA2/GRIK2/GRIK4/GRM1/GRM2/GRM5/GRM6/GRM7/GRM8/HOMER1/HTR2A/MAPK8IP2/MEF2C/NAPA/NLGN1/NLGN3/NPY2R/NRXN1/OPHN1/OXTR/PTGS2/RAB3GAP1/RELN/ROR2/SHANK1/SHANK2/SLC17A6/SLC17A7/SLC1A4/STXBP1/SYT1/TNF/TSHZ3/UNC13B	47
WB	saddlebrown	BP	GO:0072503	cellular divalent inorganic cation homeostasis	159/3720	493/18670	4.09384e-11	4.83528e-09	3.11467e-09	ADCY8/ADCYAP1/ADM/ADORA1/ADRA1A/AGT/AGTR1/ANXA2/ANXA5/ANXA7/APOE/APP/ATP1A2/ATP2A1/ATP2A3/ATP2B1/ATP2B2/ATP2B3/ATP2C1/BCL2/BDKRB2/BNIP3/C3AR1/CACNA1A/CACNA2D1/CACNB2/CALB1/CALB2/CALCB/CALM1/CASQ1/CASQ2/CAV1/CCL19/CCL5/CCR5/CCR7/CCR8/CD19/CD36/CD4/CD52/CD55/CDH23/CDH5/CDK5/CLIC2/CLN3/CNR1/CX3CL1/CXCL11/CXCL13/CXCR4/CXCR5/CYBA/CYSLTR1/DHRS7C/DIAPH1/DRD1/EDN1/EDNRA/EDNRB/EPHX2/F2RL3/FAM155B/FASLG/FI…	159
WB	saddlebrown	BP	GO:0050863	regulation of T cell activation	112/3720	314/18670	4.20296e-11	4.87391e-09	3.13955e-09	ADA/AIF1/ANXA1/BCL6/BTN2A2/CAV1/CBFB/CCL19/CCL5/CCR7/CD2/CD27/CD28/CD4/CD5/CD55/CD6/CD74/CD83/CD86/CR1/CYP26B1/DLG5/DOCK8/DUSP10/DUSP3/EFNB3/FANCD2/FGL2/FLOT2/FYN/GLI3/GLMN/GNRH1/GPNMB/GSN/HAVCR2/HHLA2/HLA-DMB/HLA-DPA1/HLA-DPB1/HLX/HSPH1/ICOSLG/IFNA2/IFNB1/IL12A/IL15/IL2/IL23A/IL4R/IL6R/IL7/IL7R/IRF4/ITPKB/JAK3/LAG3/LAT/LAX1/LCK/LGALS3/LGALS9/LILRB2/LRRC32/LYN/MAP3K8/METTL3/MYB/NCK1/NFATC2/NFKBIZ…	112
WB	saddlebrown	BP	GO:0055074	calcium ion homeostasis	153/3720	471/18670	5.27309e-11	6.00568e-09	3.86859e-09	ADCY8/ADCYAP1/ADM/ADORA1/ADRA1A/AGT/AGTR1/ANXA2/ANXA5/ANXA7/APOE/APP/ATP1A2/ATP2A1/ATP2A3/ATP2B1/ATP2B2/ATP2B3/ATP2C1/BCL2/BDKRB2/BNIP3/C3AR1/CACNA1A/CACNA2D1/CACNB2/CALB1/CALB2/CALCB/CALM1/CASQ1/CASQ2/CAV1/CCL19/CCL5/CCR5/CCR7/CCR8/CD19/CD36/CD4/CD52/CD55/CDH23/CDH5/CDK5/CLIC2/CLN3/CNR1/CX3CL1/CXCL11/CXCL13/CXCR4/CXCR5/CYBA/CYSLTR1/DHRS7C/DIAPH1/DRD1/EDN1/EDNRA/EDNRB/EPHX2/F2RL3/FAM155B/FASLG/FI…	153
WB	saddlebrown	BP	GO:0046677	response to antibiotic	115/3720	327/18670	6.38069e-11	7.13966e-09	4.59905e-09	AACS/ABAT/ADA/ADAM9/ADCY2/ADCY6/ADCY7/ADCY8/ADCYAP1/ADH7/ALAD/ANXA1/APTX/AQP1/AXL/BCL2/BCL2L1/BNIP3/CA3/CAPN2/CASP8/CCND1/CD14/CD27/CDKN1B/CDO1/CFTR/CLDN1/CLDN18/CNR1/CRH/CRHBP/CRIP1/CRYAB/CYBB/DUSP1/EDN1/EFNA5/EHMT1/EIF4EBP1/EPS8/ETS1/FGFR2/FKBP1B/FOXO1/FYN/GGH/GNAI1/GNAO1/GNRH1/GPX1/GRIN2A/GRIN2B/GSN/GSTP1/HAMP/HMGCR/HMOX1/HP/HPGD/HSP90AA1/HSPA5/HTR3A/ID1/IL2/IMPACT/JAK2/KCNA5/KCNC2/KLF2/KLF4/M…	115
WB	saddlebrown	BP	GO:1903532	positive regulation of secretion by cell	134/3720	399/18670	6.79971e-11	7.47553e-09	4.8154e-09	AACS/ABAT/ABCG1/ACHE/ADAM9/ADCY8/ADCYAP1/AGT/AGTR2/AIF1/ANKRD1/ARRB1/CACNA1H/CACNB2/CADM1/CADPS/CCL19/CD14/CD2/CD244/CD33/CD58/CDK5/CFTR/CHMP2A/CLASP1/CLASP2/CLEC4E/CLEC5A/CNR1/CPB2/CRH/CSF1R/DDX58/DNM1L/DYNLL1/EDN1/FCER1G/FCN1/FGA/FGG/FGR/GAB2/GAPDH/GCK/GJA1/GLMN/GPLD1/HAVCR2/HGS/HK1/HLA-F/IFNGR1/IL17RA/IL17RB/IL17RC/IL1A/IL2/IL33/IL4R/IL5/INHA/INHBB/ITGAM/ITGB2/ITSN1/JAK2/KCNB1/LGALS9/LILRA5/LP…	134
WB	saddlebrown	BP	GO:0002791	regulation of peptide secretion	160/3720	500/18670	6.94992e-11	7.47553e-09	4.8154e-09	AACS/ABAT/ABCC8/ABCG1/ACHE/ADAM9/ADCY8/ADCYAP1/ADORA1/AGTR2/AIF1/ANKRD1/ANXA1/ANXA5/APOE/ARFIP1/ARL2BP/ARRB1/BANK1/BRSK2/BTN2A2/CACNA1A/CACNA2D2/CADM1/CCL19/CCL5/CCR7/CD14/CD2/CD200/CD244/CD33/CD58/CD74/CFTR/CHGA/CLEC4E/CLEC5A/CNR1/CRH/CRHBP/CSF1R/CX3CL1/DDX58/DISP1/DNM1L/DYNLL1/EFNA5/ENY2/FCN1/FGA/FGG/FGR/FKBP1B/FN1/FOXP1/G6PC2/GAPDH/GCK/GJA1/GLMN/GPLD1/HAVCR2/HDAC9/HK1/HMGCR/ICA1/IFNA2/IFNGR1/I…	160
WB	saddlebrown	BP	GO:0030217	T cell differentiation	91/3720	240/18670	7.03249e-11	7.47553e-09	4.8154e-09	ADA/ADAM17/ANXA1/BCL11B/BCL2/BCL3/BCL6/BTN2A2/CBFB/CCL19/CCR7/CD2/CD27/CD28/CD3D/CD3G/CD4/CD74/CD83/CD86/CD8A/CLEC4D/CLEC4E/CR1/CYP26B1/DUSP10/FANCD2/FCER1G/FGL2/FOXP1/FUT7/GLI3/GPR18/GPR183/HLX/IFNA2/IFNB1/IL12A/IL15/IL18R1/IL2/IL23A/IL4R/IL7/IL7R/IRF4/ITK/ITPKB/JAK3/KIT/LAG3/LCK/LEF1/LGALS9/LILRB2/LY9/MAFB/METTL3/MYB/NFATC2/NFKBIZ/NKX2-3/NLRP3/PIK3CD/PRKCZ/PTGER4/PTPRC/RAG2/RC3H2/RELB/RHOH/RIPK…	91
WB	saddlebrown	BP	GO:0070661	leukocyte proliferation	107/3720	298/18670	7.25866e-11	7.58946e-09	4.88879e-09	ADA/AIF1/ANXA1/BCL2/BCL6/BST2/BTK/BTN2A2/CCL19/CCL5/CD151/CD19/CD28/CD4/CD55/CD6/CD74/CD86/CDKN1A/CR2/CSF1R/CX3CL1/DLG5/DOCK8/ELF4/FCRL3/FKBP1B/FLT3LG/FYN/GJA1/GLMN/GNRH1/GPNMB/GPR183/GSTP1/HAVCR2/HELLS/HHLA2/HLA-DMB/HLA-DPA1/HLA-DPB1/ICOSLG/IFNA16/IFNA2/IFNA5/IFNB1/IFNE/IKZF3/IL12A/IL15/IL2/IL23A/IL33/IL5/IL6R/IL7/IL7R/JAK3/KIT/KITLG/LEF1/LGALS3/LGALS9/LILRB2/LRRC32/LST1/LYN/MEF2C/MSN/NCK1/NCSTN…	107
WB	saddlebrown	BP	GO:0001505	regulation of neurotransmitter levels	122/3720	354/18670	7.56311e-11	7.78025e-09	5.01169e-09	ABAT/ACHE/ADRA1A/AGT/AGTR2/AIF1/ALDH5A1/ALDH7A1/APBA1/ARL6IP1/ASS1/ATP1A2/BCHE/BHMT/CACNB2/CADPS/CAMK2A/CAV1/CD36/CDK5/CHKA/CHRNA3/CLN3/CLN8/CNR1/CSPG5/DAGLA/DDAH1/DNM1L/DNM2/DOC2A/DRD1/EDN1/GAD2/GCAT/GCH1/GCHFR/GLDC/GLYAT/GPM6B/GRIN2A/HSP90AA1/HSP90AB1/HSPA8/HTR2A/INSR/ITGB2/JAK2/KCNJ10/KHSRP/KLF2/KLF4/MAOA/MAOB/MEF2C/MOXD1/NAALAD2/NAPA/NLGN1/NOS1/NOS1AP/NRXN1/NRXN2/NTSR1/P2RY1/PDE1B/PFN2/PIP5K1…	122
WB	saddlebrown	BP	GO:1990138	neuron projection extension	70/3720	168/18670	8.56567e-11	8.67172e-09	5.58593e-09	ALCAM/ANAPC2/APOE/ARHGAP4/AUTS2/CDK5/CDK5R1/CPNE6/CXCR4/CYFIP1/CYFIP2/DBN1/DDR1/DNM2/DSCAM/FLRT1/FLRT3/FN1/GDI1/HSP90AA1/HSP90AB1/IMPACT/IQGAP1/L1CAM/LAMB2/LHX2/LRP1/MACF1/MAG/MAP1B/MAP2/MEGF8/MT3/NDN/NEDD4L/NLGN3/OLFM1/PAFAH1B1/PLXNA1/PLXNA3/POSTN/PRKCZ/PTPRS/RASAL1/RIMS1/RIMS2/RNF6/RTN4/SEMA3A/SEMA3C/SEMA3E/SEMA4D/SEMA4G/SEMA5A/SEMA6A/SEMA6B/SH3GL2/SLIT2/SLIT3/SPG11/SRF/SYT1/SYT17/SYT2/TRPV2/UL…	70
WB	saddlebrown	BP	GO:0034329	cell junction assembly	91/3720	241/18670	9.11343e-11	9.08211e-09	5.85028e-09	ACE2/ACTN2/AGT/AJUBA/APC/APOD/BCL2/CAPZA1/CAV1/CBFB/CD151/CD9/CDH11/CDH12/CDH13/CDH17/CDH18/CDH19/CDH2/CDH3/CDH5/CDH6/CDH7/CDH8/CLASP1/CLASP2/CLDN1/CLDN5/COL16A1/CORO2B/DLC1/DLG5/DSG1/DST/DUSP3/EFNA5/EPB41L3/FAM107A/FBLIM1/FERMT2/FN1/FSCN1/GJA1/GJA4/GJB1/GJD3/GPBAR1/GPM6B/IQGAP1/ITGA2/ITGA6/ITGB1BP1/KDR/LAMC1/LIMCH1/LIMS1/LRP1/LSR/MACF1/MPP5/MYO9A/MYOC/NFASC/OPHN1/PDCD6IP/PIP5K1C/PKP2/PKP4/PRKCA/…	91
WB	saddlebrown	BP	GO:0050803	regulation of synapse structure or activity	87/3720	227/18670	9.58724e-11	9.4073e-09	6.05976e-09	ADAM10/AMIGO2/AMIGO3/ANAPC2/APOE/APP/ARC/BAIAP2/CAMK2B/CAMKV/CAPRIN1/CAPRIN2/CBLN2/CDH2/CDH8/CDK5/CDK5R1/CHMP2B/CLSTN2/CLSTN3/CRIPT/CTNNA2/CUX2/CYFIP1/DAG1/DBN1/DGKB/DKK1/DLG5/DNM1L/DNM2/EFNA1/EFNA5/EPHA4/EPHB1/ETV5/FLRT1/FLRT2/FLRT3/FRMPD4/FYN/FZD9/GAP43/GRIN2B/HOMER1/IL10RA/IL1RAPL1/IL1RAPL2/ITPKA/ITSN1/KALRN/LILRB2/LRP4/LRP8/LRRTM2/LRTM1/MEF2C/NEUROD2/NGEF/NLGN1/NLGN3/NRXN1/NTNG2/NTRK2/OXTR/PA…	87
WB	saddlebrown	BP	GO:1903037	regulation of leukocyte cell-cell adhesion	108/3720	304/18670	1.22433e-10	1.18315e-08	7.62129e-09	ADA/AIF1/ANXA1/ASS1/BCL6/BTN2A2/CAV1/CBFB/CCL19/CCL5/CCR7/CD27/CD28/CD4/CD44/CD5/CD55/CD6/CD74/CD83/CD86/DLG5/DOCK8/DUSP10/DUSP3/EFNB3/ETS1/FGL2/FLOT2/FYN/GLI3/GLMN/GNRH1/GPNMB/HAVCR2/HHLA2/HLA-DMB/HLA-DPA1/HLA-DPB1/HLX/HSPH1/ICOSLG/IFNA2/IFNB1/IL12A/IL15/IL2/IL23A/IL4R/IL6R/IL7/IL7R/IRAK1/ITGB2/ITPKB/JAK3/KLF4/LAG3/LAX1/LCK/LGALS3/LGALS9/LILRB2/LRRC32/LYN/MAP3K8/MYB/NCK1/NFKBIZ/NLRP3/NR4A3/PAK3/…	108
WB	saddlebrown	BP	GO:0010038	response to metal ion	124/3720	364/18670	1.24453e-10	1.18471e-08	7.63139e-09	ABAT/ADAM9/ADCY7/ADCY8/ADD1/AHCYL1/ALAD/ALOX5AP/ANXA11/ANXA5/ANXA7/APP/AQP1/AQP3/AQP9/ASCL1/ASS1/BCL2/BNIP3/BSG/C1QA/CACNA1H/CACYBP/CALM1/CASP8/CASQ2/CAV1/CCND1/CD14/CDKN1B/CEBPA/CLDN1/CNGA3/CPNE6/CRHBP/CRIP1/CYB5A/CYBB/DLG2/DTYMK/DUSP1/EDN1/EIF2AK3/ENTPD6/FBP1/FGA/FGG/FOS/GDI1/GGH/GNRH1/GPLD1/GSN/HAMP/HMOX1/HOMER1/HPCA/HSPA5/ID2/IL1A/IQGAP1/ITPKB/KCNA1/KCNC1/KCNC2/KCNIP2/KCNK3/KCNMA1/KIT/LGMN/MA…	124
WB	saddlebrown	BP	GO:0007204	positive regulation of cytosolic calcium ion concentration	112/3720	319/18670	1.26795e-10	1.18927e-08	7.66072e-09	ADCY8/ADCYAP1/ADM/ADRA1A/AGT/AGTR1/ATP1A2/BCL2/BDKRB2/C3AR1/CACNA1A/CACNA2D1/CACNB2/CALM1/CASQ1/CASQ2/CAV1/CCL19/CCR5/CCR7/CCR8/CD19/CD36/CD4/CD52/CD55/CDK5/CLIC2/CNR1/CX3CL1/CXCL11/CXCL13/CXCR4/CXCR5/CYBA/CYSLTR1/DHRS7C/DIAPH1/DRD1/EDN1/EDNRA/EDNRB/F2RL3/FAM155B/FASLG/FIS1/FKBP1B/FPR1/FPR2/FYN/GJA1/GNG3/GPR18/GPR6/GPR65/GRIN2A/GRIN2B/GRIN2C/GRM1/HTR2A/IAPP/IL2/ITGAV/JAK2/JPH3/LCK/LPAR1/LPAR4/LRP…	112
WB	saddlebrown	BP	GO:0042063	gliogenesis	104/3720	290/18670	1.44894e-10	1.33509e-08	8.60004e-09	ADCYAP1/ANXA1/APP/ARHGEF10/ASCL1/ASCL2/ASPA/AZU1/BMP2/BNIP3/C1QA/CD9/CDH2/CDK5/CDK5R1/CNTN2/CSF1R/CSPG4/CSPG5/CX3CL1/CXCR4/DAAM2/DAB1/DAG1/DRD1/DUSP10/EPHA4/ERBB3/ETV5/FA2H/FPR2/GAP43/GLI3/GPC1/GPR183/GRN/GSN/GSTP1/HDAC1/ID2/ID4/IFNGR1/IL33/KCNJ10/KLF15/LAMB1/LAMB2/LEF1/LIF/LPAR1/LRP1/LTA/LYN/MAG/MAPK1/METTL14/METTL3/MMP24/MPP5/MT3/MYB/MYOC/NCSTN/NDN/NKX2-2/NLGN3/NR2E1/NRG1/NRROS/NTRK2/OLIG2/P2RY…	104
WB	saddlebrown	BP	GO:1903039	positive regulation of leukocyte cell-cell adhesion	84/3720	218/18670	1.46529e-10	1.33509e-08	8.60004e-09	ADA/AIF1/ANXA1/BCL6/BTN2A2/CAV1/CBFB/CCL19/CCL5/CCR7/CD27/CD28/CD4/CD44/CD5/CD55/CD6/CD74/CD83/CD86/DOCK8/DUSP10/EFNB3/ETS1/FLOT2/FYN/GLI3/HAVCR2/HHLA2/HLA-DMB/HLA-DPA1/HLA-DPB1/HLX/HSPH1/ICOSLG/IL12A/IL15/IL2/IL23A/IL4R/IL6R/IL7/IL7R/IRAK1/ITGB2/ITPKB/JAK3/LCK/LGALS9/LILRB2/LYN/MAP3K8/MYB/NCK1/NFKBIZ/NLRP3/NR4A3/PAK3/PIK3R1/PRKCQ/PRKCZ/PTPN6/PTPRC/PYCARD/RAC1/RIPK2/RPS3/SASH3/SIRPA/SIRPG/SKAP1/S…	84
WB	saddlebrown	BP	GO:0034765	regulation of ion transmembrane transport	154/3720	483/18670	2.13108e-10	1.91437e-08	1.23315e-08	ACTN2/ADRB2/AGT/AHCYL1/AHNAK/ANO6/ANO9/ANXA3/APP/ARC/ARL6IP1/ATP1A2/ATP1B2/ATP2A1/CACNA1A/CACNA1H/CACNA2D1/CACNA2D2/CACNA2D3/CACNA2D4/CACNB1/CACNB2/CACNB4/CACNG5/CACNG6/CACNG8/CALM1/CAPN1/CASQ1/CASQ2/CATSPER1/CAV1/CD19/CFTR/CLCNKA/CLIC2/CNIH3/CRH/CRHBP/CTSS/CX3CL1/CXCL11/CYBA/CYBB/DHRS7C/DIAPH1/DLG2/DNM2/DPP6/DRD1/F2RL3/FGF12/FHL1/FKBP1B/FXYD5/FXYD7/FYN/GJA1/GPD1L/GRIA1/GRIA2/GRIA3/GRIA4/GRIN2A/G…	154
WB	saddlebrown	BP	GO:0001819	positive regulation of cytokine production	149/3720	464/18670	2.38342e-10	2.11132e-08	1.36002e-08	ADAM17/ADCYAP1/AGT/AGTR2/AIF1/ANXA1/APP/AZU1/BCL3/BIRC3/C3/C3AR1/CADM1/CASP8/CCL19/CCR7/CD14/CD2/CD200/CD244/CD28/CD36/CD4/CD58/CD6/CD74/CD83/CD86/CLEC4E/CLEC5A/CREBBP/CSF1R/CSF2/CX3CL1/CYBA/CYBB/DDX21/DDX58/DHX58/EIF2AK2/EIF2AK3/FCER1G/FCN1/FGR/GAPDH/GLMN/GPRC5B/GPSM3/HAVCR2/HHLA2/HK1/HLA-DPA1/HLA-DPB1/HLA-F/HMGB2/HMOX1/HPSE/HRAS/IFI16/IFNGR1/IL12A/IL12RB2/IL15/IL17RA/IL17RB/IL17RC/IL18R1/IL1A/I…	149
WB	saddlebrown	BP	GO:0030595	leukocyte chemotaxis	85/3720	224/18670	2.81876e-10	2.46275e-08	1.58639e-08	ADAM10/ADAM17/AIF1/ANO6/ANXA1/AZU1/C3AR1/CCL18/CCL19/CCL4/CCL5/CCR5/CCR7/CD74/CHGA/CX3CL1/CXCL1/CXCL11/CXCL13/CXCL14/CXCL16/CXCL3/CXCL5/CXCR4/CXCR5/CYP7B1/DUSP1/EDN1/EDNRB/FCER1G/FLT1/FPR2/GPR18/GPR183/GPSM3/HRH1/IL12A/IL16/IL17RA/IL17RC/IL1RN/IL23A/IL36B/IL6R/ITGA9/ITGB2/JAM3/KIT/LGALS3/LGALS9/LGMN/LYN/MMP28/MSTN/MTUS1/PGF/PIK3CD/PIK3CG/PIP5K1C/PLA2G1B/PLA2G7/PTN/RAC1/RAC2/S100A12/S100A8/S100A9/…	85
WB	saddlebrown	BP	GO:0046651	lymphocyte proliferation	98/3720	272/18670	3.64883e-10	3.1449e-08	2.0258e-08	ADA/AIF1/ANXA1/BCL2/BCL6/BTK/BTN2A2/CCL19/CCL5/CD151/CD19/CD28/CD4/CD55/CD6/CD74/CD86/CDKN1A/CR2/DLG5/DOCK8/ELF4/FCRL3/FKBP1B/FLT3LG/FYN/GJA1/GLMN/GNRH1/GPNMB/GPR183/HAVCR2/HELLS/HHLA2/HLA-DMB/HLA-DPA1/HLA-DPB1/ICOSLG/IFNA16/IFNA2/IFNA5/IFNB1/IFNE/IKZF3/IL12A/IL15/IL2/IL23A/IL5/IL6R/IL7/IL7R/JAK3/LEF1/LGALS3/LGALS9/LILRB2/LRRC32/LST1/LYN/MEF2C/MSN/NCK1/NCSTN/NFATC2/PIK3CG/PLCL2/PRKCD/PRKCQ/PRNP/P…	98
WB	saddlebrown	BP	GO:0050708	regulation of protein secretion	150/3720	472/18670	4.74352e-10	4.03389e-08	2.59845e-08	AACS/ABAT/ABCC8/ABCG1/ACHE/ADAM9/ADCY8/AGTR2/AIF1/ANKRD1/ANXA1/ANXA5/APOE/ARFIP1/ARL2BP/ARRB1/BANK1/BRSK2/BTN2A2/CACNA1A/CACNA2D2/CADM1/CCL19/CCL5/CCR7/CD14/CD2/CD200/CD244/CD33/CD58/CFTR/CHGA/CLEC4E/CLEC5A/CNR1/CRH/CSF1R/CX3CL1/DDX58/DISP1/DNM1L/DYNLL1/EFNA5/ENY2/FCN1/FGA/FGG/FGR/FKBP1B/FN1/FOXP1/G6PC2/GAPDH/GCK/GJA1/GLMN/GPLD1/HAVCR2/HDAC9/HK1/HMGCR/ICA1/IFNA2/IFNGR1/IL17RA/IL17RB/IL17RC/IL1A/I…	150
WB	saddlebrown	BP	GO:0032943	mononuclear cell proliferation	98/3720	274/18670	5.76484e-10	4.83792e-08	3.11637e-08	ADA/AIF1/ANXA1/BCL2/BCL6/BTK/BTN2A2/CCL19/CCL5/CD151/CD19/CD28/CD4/CD55/CD6/CD74/CD86/CDKN1A/CR2/DLG5/DOCK8/ELF4/FCRL3/FKBP1B/FLT3LG/FYN/GJA1/GLMN/GNRH1/GPNMB/GPR183/HAVCR2/HELLS/HHLA2/HLA-DMB/HLA-DPA1/HLA-DPB1/ICOSLG/IFNA16/IFNA2/IFNA5/IFNB1/IFNE/IKZF3/IL12A/IL15/IL2/IL23A/IL5/IL6R/IL7/IL7R/JAK3/LEF1/LGALS3/LGALS9/LILRB2/LRRC32/LST1/LYN/MEF2C/MSN/NCK1/NCSTN/NFATC2/PIK3CG/PLCL2/PRKCD/PRKCQ/PRNP/P…	98
WB	saddlebrown	BP	GO:0048732	gland development	140/3720	434/18670	5.91381e-10	4.89848e-08	3.15538e-08	AACS/ACO2/ADA/ADCYAP1/ANXA1/APRT/ARHGAP5/ASCL1/ASS1/ASXL1/BCL11B/BCL2/BCL2L11/BMP2/BMP7/BMPR1A/CAD/CAPN1/CAV1/CCDC39/CCNB2/CCND1/CDKN1B/CDO1/CEBPA/CFLAR/CLDN1/COBL/CPB2/CRH/CRIP1/CSF1R/CSN2/CYP7B1/DAG1/DDR1/DEAF1/DKK3/E2F8/ERBB4/ETS1/ETV5/FA2H/FBXW7/FEM1B/FGFR2/FOXA1/FRZB/GJA1/GLI1/GLI3/GPX1/HAMP/HK2/HLX/HMOX1/ID2/ID4/IGF2R/IGSF3/INSR/ITGA2/JAK2/KALRN/LEF1/LMO4/LRP6/LSR/MAFB/MAN2A1/MAPK1/MSN/MSX1…	140
WB	saddlebrown	BP	GO:0060326	cell chemotaxis	106/3720	304/18670	6.18553e-10	5.05786e-08	3.25805e-08	ADAM10/ADAM17/AGTR1/AIF1/ANO6/ANXA1/AZU1/C3AR1/CCL18/CCL19/CCL4/CCL5/CCR5/CCR7/CCR8/CD74/CHGA/CORO1B/CX3CL1/CXCL1/CXCL11/CXCL13/CXCL14/CXCL16/CXCL3/CXCL5/CXCR4/CXCR5/CYP7B1/DEFB103A/DOCK4/DUSP1/EDN1/EDNRB/EPHB1/FCER1G/FGF18/FLT1/FPR2/GAB1/GPR18/GPR183/GPSM3/GSTP1/HMGB2/HRH1/IL12A/IL16/IL17RA/IL17RC/IL1RN/IL23A/IL36B/IL6R/ITGA9/ITGB2/JAM3/KDR/KIT/LEF1/LGALS3/LGALS9/LGMN/LPAR1/LYN/MMP28/MSTN/MTUS1/…	106
WB	saddlebrown	BP	GO:0046777	protein autophosphorylation	87/3720	235/18670	7.46186e-10	6.02427e-08	3.88057e-08	ALK/AURKB/BTK/CAD/CALM1/CAMK2A/CAMK2B/CAV1/CDK5/CHEK2/CSF1R/DDR1/DDR2/EIF2AK2/EIF2AK3/ENPP1/EPHA4/EPHB1/ERBB4/FES/FGFR2/FGFR3/FGR/FLT1/FRK/FYN/GFRA2/GPNMB/GRK1/GRK5/HCK/IMPACT/INSR/IQGAP1/IRAK1/IRAK3/ITK/JAK2/KDR/KIT/LCK/LYN/MAK/MAP4K1/MAPKAPK2/MAPKAPK3/MELK/MKNK1/MKNK2/MYO3A/NEK2/NTRK2/PASK/PDGFA/PDGFC/PDGFRB/PPP2R5A/PRKCG/PRKD1/PRKG2/PTK2/PTK6/PTPRC/RAD50/RAP2A/RAP2C/RASSF2/RIPK1/SLA/SRC/STK10/…	87
WB	saddlebrown	BP	GO:0043434	response to peptide hormone	140/3720	436/18670	8.35438e-10	6.66053e-08	4.29041e-08	ACTN2/ADCY2/ADCY6/ADCY7/ADCY8/ADM/AGT/AGTR1/AGTR2/AGTRAP/AHCYL1/AHSG/ANXA1/ANXA5/APC/APRT/ASS1/ATP2B1/ATP6V0A1/ATP6V0D1/ATP6V0E1/ATP6V1A/ATP6V1B2/ATP6V1C1/ATP6V1E1/ATP6V1H/BAIAP2/BMP7/BSG/BTG1/CACYBP/CAD/CAMK2A/CAV1/CCNA2/CDC6/CDKN1B/CDO1/CFLAR/CISH/CITED1/CPEB1/CRHBP/CSHL1/CYBA/CYBB/CYFIP1/DAG1/EDN1/EDNRB/EIF4EBP1/ENPP1/EPM2AIP1/FABP3/FBN1/FOXO1/FYN/GAB1/GCGR/GCK/GGH/GH1/GHR/GJA1/GLP2R/GNAI1/GNR…	140
WB	saddlebrown	BP	GO:0007160	cell-matrix adhesion	84/3720	225/18670	9.08502e-10	7.09543e-08	4.57056e-08	ACTN2/ADAM9/AJUBA/ANGPTL3/APOD/BCL2/BCL2L11/BCL6/CCR7/CD36/CD44/CD96/CDH13/CDK5/CLASP1/CLASP2/COL16A1/COL3A1/COL5A3/CORO2B/CX3CL1/DAG1/DDR1/DDR2/DLC1/DUSP3/EFNA5/FAM107A/FERMT2/FGA/FGG/FN1/GPM6B/HPSE/IQGAP1/ITGA2/ITGA2B/ITGA3/ITGA6/ITGA8/ITGAL/ITGAV/ITGB1BP1/ITGB2/ITGB6/ITGB7/JAG1/JAM3/KDR/L1CAM/LIMCH1/LIMS1/LRP1/LYVE1/MACF1/MMP12/MYF5/MYOC/NINJ1/ONECUT2/PARVG/PIK3R1/POSTN/PPFIA2/PRKCZ/PTK2/PTPRK…	84
WB	saddlebrown	BP	GO:0051966	regulation of synaptic transmission, glutamatergic	37/3720	70/18670	9.12238e-10	7.09543e-08	4.57056e-08	ADCYAP1/ADORA1/ATP1A2/CACNG5/CACNG8/CDH2/CDK5/CNR1/DKK1/DRD1/GRIK2/GRM1/GRM2/GRM5/GRM6/GRM7/GRM8/HOMER1/HTR2A/MAPK8IP2/MEF2C/NLGN1/NLGN3/NPY2R/NRXN1/OPHN1/OXTR/PTGS2/RAB3GAP1/RELN/ROR2/SHANK1/SHANK2/STXBP1/SYT1/TNF/TSHZ3	37
WB	saddlebrown	BP	GO:0050807	regulation of synapse organization	82/3720	218/18670	9.46043e-10	7.26957e-08	4.68273e-08	ADAM10/AMIGO2/AMIGO3/ANAPC2/APOE/APP/ARC/BAIAP2/CAMK2B/CAMKV/CAPRIN1/CAPRIN2/CBLN2/CDH2/CDH8/CDK5/CDK5R1/CHMP2B/CLSTN2/CLSTN3/CRIPT/CTNNA2/CUX2/CYFIP1/DAG1/DBN1/DGKB/DKK1/DLG5/DNM1L/EFNA1/EFNA5/EPHA4/EPHB1/ETV5/FLRT1/FLRT2/FLRT3/FRMPD4/FYN/FZD9/GAP43/GRIN2B/HOMER1/IL10RA/IL1RAPL1/IL1RAPL2/ITPKA/ITSN1/KALRN/LILRB2/LRP4/LRP8/LRRTM2/LRTM1/MEF2C/NEUROD2/NGEF/NLGN1/NLGN3/NRXN1/NTNG2/NTRK2/OXTR/PAFAH1B…	82
WB	saddlebrown	BP	GO:0045619	regulation of lymphocyte differentiation	68/3720	169/18670	9.57422e-10	7.26957e-08	4.68273e-08	ADA/ANXA1/AXL/BCL6/BTK/BTN2A2/CBFB/CCL19/CD2/CD27/CD28/CD74/CD83/CD86/CR1/CYP26B1/DUSP10/FANCD2/FCRL3/FGL2/FLT3LG/GLI3/HLX/ID2/IFNA2/IFNB1/IKZF3/IL12A/IL15/IL2/IL23A/IL4R/IL7/IL7R/INHA/IRF4/ITPKB/JAK3/LAG3/LGALS9/LILRB2/METTL3/MYB/NFATC2/NFKBIZ/NLRP3/PRKCZ/PTPN6/PTPRC/RC3H2/RIPK2/RNF41/SASH3/SFRP1/SOCS5/SOD1/SOS1/SOX13/SPINK5/SYK/TGFBR2/TLR9/TOX/VNN1/XBP1/ZAP70/ZFP36L1/ZFP36L2	68
WB	saddlebrown	BP	GO:0050770	regulation of axonogenesis	72/3720	183/18670	1.01221e-09	7.59517e-08	4.89247e-08	ANAPC2/APOE/ARHGAP4/BRSK2/CDH2/CDK5/CDK5R1/CHN1/CNTN2/CYFIP1/DAB1/DBN1/DCC/DNM2/DSCAM/EFNA1/EFNA5/EFNB3/EPHA4/FEZF2/FGF13/FN1/GDI1/L1CAM/LRP1/LRP4/MACF1/MAG/MAP1B/MAP2/MCF2/MEGF8/MT3/MYCBP2/NEFL/NTRK2/OLFM1/PAFAH1B1/PAK3/PLXNA1/PLXNA2/PLXNA3/PLXNB1/PLXNB3/POU3F2/PTK2/PTPRS/RND2/RNF6/ROBO1/RTN4/SEMA3A/SEMA3C/SEMA3E/SEMA4D/SEMA4G/SEMA5A/SEMA6A/SEMA6B/SHOX2/SLIT2/SPP1/SRF/TRAK1/TRAK2/TRPV2/TUBB2B/UL…	72
WB	saddlebrown	BP	GO:0006816	calcium ion transport	139/3720	434/18670	1.16121e-09	8.61187e-08	5.54738e-08	ADRA1A/AGT/AHNAK/ANO6/ANXA2/ANXA5/ATP1A2/ATP2A1/ATP2A3/ATP2B1/ATP2B2/ATP2B3/ATP2C1/BCL2/BEST1/CACNA1A/CACNA1H/CACNA2D1/CACNA2D2/CACNA2D3/CACNA2D4/CACNB1/CACNB2/CACNB4/CACNG5/CACNG6/CACNG8/CALM1/CAMK2A/CAMK2B/CAMK2G/CASQ1/CASQ2/CATSPER1/CAV1/CCL19/CCL4/CCL5/CCR5/CCR7/CD19/CD33/CD4/CD84/CDH23/CDK5/CLIC2/CRH/CSN2/CX3CL1/CXCL11/CXCR4/CYBA/CYSLTR1/DHRS7C/DIAPH1/DNM1L/DRD1/EPB41/F2RL3/FAM155B/FASLG/FCR…	139
WB	saddlebrown	BP	GO:0002683	negative regulation of immune system process	146/3720	463/18670	1.46194e-09	1.06774e-07	6.87789e-08	ABR/ADA/ADCYAP1/ADORA1/ANXA1/APOD/AXL/BANK1/BCL6/BMP5/BPI/BST2/BTK/BTN2A2/CBFB/CD14/CD200/CD55/CD68/CD74/CD84/CD86/CD96/CLDN18/CNR1/COL3A1/CR1/CST7/CTR9/CX3CL1/DHX58/DLG5/DUSP1/DUSP10/DUSP3/ELF1/FAM3A/FBN1/FBXW7/FCER1G/FCRL3/FCRLB/FGL2/GLI3/GLMN/GNRH1/GPNMB/GPR171/GPR18/GPX1/GRN/HAVCR2/HLA-F/HLX/HMOX1/HTRA1/ID2/IFI16/IFNA2/IFNB1/IL13RA2/IL2/IL27RA/IL33/IL4R/IL7R/INHA/IRAK3/IRF4/ITPKB/JAK3/KITLG/L…	146
WB	saddlebrown	BP	GO:0008360	regulation of cell shape	62/3720	150/18670	1.47321e-09	1.06774e-07	6.87789e-08	ANXA1/ANXA7/ARHGAP15/ARHGEF18/BAIAP2/BAMBI/C15orf62/CSF1R/CYFIP1/DAG1/DIAPH1/DLC1/EPB41/EPB41L3/EPS8/FBLIM1/FERMT2/FES/FGD3/FGR/FN1/FYN/HCK/ITGB2/KDR/KIT/LPAR1/LST1/MSN/MYH10/MYH9/MYO10/P2RY1/PARVA/PARVB/PHIP/PLEKHO1/PLXNA1/PLXNA2/PLXNA3/PLXNB1/PLXNB3/PRPF40A/PTK2/PTN/RHOBTB3/RHOC/RHOD/RHOG/RHOH/RND1/RND2/RND3/S100A13/S100B/SEMA3E/SEMA4D/SYNE3/TBCCD1/TPM1/VEGFA/WASF3	62
WB	saddlebrown	BP	GO:0050870	positive regulation of T cell activation	77/3720	202/18670	1.50496e-09	1.0785e-07	6.94721e-08	ADA/AIF1/ANXA1/BCL6/BTN2A2/CAV1/CBFB/CCL19/CCL5/CCR7/CD27/CD28/CD4/CD5/CD55/CD6/CD74/CD83/CD86/DOCK8/DUSP10/EFNB3/FLOT2/FYN/GLI3/HAVCR2/HHLA2/HLA-DMB/HLA-DPA1/HLA-DPB1/HLX/HSPH1/ICOSLG/IL12A/IL15/IL2/IL23A/IL4R/IL6R/IL7/IL7R/ITPKB/JAK3/LCK/LGALS9/LILRB2/LYN/MAP3K8/MYB/NCK1/NFKBIZ/NLRP3/PAK3/PIK3R1/PRKCQ/PRKCZ/PTPN6/PTPRC/PYCARD/RAC1/RIPK2/RPS3/SASH3/SIRPA/SIRPG/SOCS5/SRC/SYK/TGFBR2/TNFRSF14/TNFSF…	77
WB	saddlebrown	BP	GO:0031589	cell-substrate adhesion	118/3720	354/18670	1.53831e-09	1.09015e-07	7.02223e-08	ACTN2/ADAM9/AJUBA/ANGPTL3/APOD/ARPC2/ATXN3L/AXL/BCL2/BCL2L11/BCL6/CCR7/CD36/CD44/CD96/CDH13/CDK5/CLASP1/CLASP2/COL16A1/COL3A1/COL5A3/CORO2B/CSPG5/CX3CL1/DAG1/DDR1/DDR2/DLC1/DMP1/DNM2/DOCK1/DOCK5/DUSP3/EDIL3/EFNA1/EFNA5/EMID1/EMILIN3/EPHB1/FAM107A/FBLN2/FERMT2/FERMT3/FGA/FGG/FN1/FZD4/GPM6B/HPSE/ID1/IQGAP1/ITGA2/ITGA2B/ITGA3/ITGA6/ITGA8/ITGAL/ITGAV/ITGB1BP1/ITGB2/ITGB6/ITGB7/JAG1/JAK2/JAM3/KANK1/KD…	118
WB	saddlebrown	BP	GO:0048545	response to steroid hormone	126/3720	385/18670	1.57749e-09	1.10563e-07	7.12198e-08	ABCA2/ACSBG1/ADAM9/ADCYAP1/ADM/AGTR2/AIF1/ALAD/ANXA1/ANXA3/AQP1/ASS1/ATP1A1/ATP1A2/ATP2B1/BCHE/BCL2/BCL2L11/BMP7/CAD/CATSPER1/CATSPERB/CATSPERD/CAV1/CBFB/CCND1/CDKN1A/CDO1/CFLAR/CLDN1/CNGA3/CNOT2/CPN1/CRH/CRY2/CSN1S1/CYBA/CYBB/CYP7B1/DAB2/DDX17/DSG1/DUSP1/EDN1/EIF4EBP1/FAM107A/FOS/FOXA1/FOXO1/FOXP1/GABRB1/GBA/GLB1/GNRH1/GRIP1/GSTP1/HDAC1/HMGB2/HNRNPU/HSD3B2/IGFBP7/IL1RN/JAK2/LEF1/LMO3/MAOB/MDM2/M…	126
WB	saddlebrown	BP	GO:0099601	regulation of neurotransmitter receptor activity	38/3720	74/18670	1.60771e-09	1.11457e-07	7.17953e-08	ACTN2/ADRB2/ANXA3/APP/ARC/CACNG5/CACNG8/CAPN1/CDK5/CNIH3/CRH/CRHBP/DLG2/GRIA1/GRIA2/GRIA3/GRIA4/GRIN2A/GRIN2B/HOMER1/LYNX1/MAPK8IP2/MEF2C/NEFL/NETO1/NETO2/NLGN1/NLGN3/NPTX1/NPTX2/NPTXR/OPRM1/PATE1/PPARGC1A/RELN/SHANK1/SHANK2/SRC	38
WB	saddlebrown	BP	GO:0060560	developmental growth involved in morphogenesis	86/3720	235/18670	1.79724e-09	1.23256e-07	7.9396e-08	ALCAM/ANAPC2/APOE/APP/ARHGAP4/AUTS2/CDK5/CDK5R1/COBL/CPNE6/CXCR4/CYFIP1/CYFIP2/DBN1/DCC/DDR1/DNM2/DSCAM/EFNA5/FGF13/FGFR2/FLRT1/FLRT3/FN1/GDI1/HSP90AA1/HSP90AB1/IMPACT/IQGAP1/L1CAM/LAMB2/LHX2/LRP1/LRP6/MACF1/MAG/MAGI2/MAP1B/MAP2/MEGF8/MT3/NDN/NEDD4L/NKD1/NLGN3/OLFM1/PAFAH1B1/PLXNA1/PLXNA3/POSTN/PRKCZ/PTPRS/RASAL1/RIMS1/RIMS2/RND2/RNF6/RTN4/SALL1/SEMA3A/SEMA3C/SEMA3E/SEMA4D/SEMA4G/SEMA5A/SEMA6A/SE…	86
WB	saddlebrown	BP	GO:0010959	regulation of metal ion transport	128/3720	394/18670	1.96468e-09	1.33306e-07	8.58696e-08	ACTN2/ADCYAP1/ADORA1/ADRB2/AGT/AHCYL1/AHNAK/ANO6/ANXA2/ATP1A1/ATP1A2/ATP1B2/ATP2A1/ATP2B1/BCL2/BEST1/CACNA2D1/CACNB1/CACNB2/CACNB4/CALM1/CAMK2A/CAMK2B/CAMK2G/CASQ1/CASQ2/CAV1/CCL4/CCL5/CD19/CD33/CD4/CD84/CLIC2/CNTN1/CRH/CX3CL1/CXCL11/CXCR4/CYBA/DHRS7C/DIAPH1/DNM2/DPP6/DRD1/EPB41/F2RL3/FCRL3/FGF12/FHL1/FKBP1B/FXYD5/FXYD7/FYN/GCK/GJA1/GNAO1/GPD1L/GRM6/HAMP/HOMER1/HOMER2/HPCA/HSPA2/HTR2A/IL16/JPH3/K…	128
WB	saddlebrown	BP	GO:0015849	organic acid transport	112/3720	333/18670	2.24154e-09	1.48922e-07	9.59291e-08	ABAT/ABCB11/ACE2/ACSL3/ADORA1/AGT/AGTR2/AKR1C1/ANXA1/APBA1/APOE/AQP9/ARL6IP1/ATP1A2/BDKRB2/CD36/CLN3/CLN8/CPT2/CTNS/EDN1/EMB/FABP3/GLS2/GRM2/GRM7/KCNJ10/LRRC8E/MID1IP1/NFKBIE/NMB/NMUR2/NPY5R/NTRK2/NTSR1/PLA2G1B/PLA2G4A/PPARA/PPFIA2/PPFIA3/PRKAA2/RAB3A/RAB3GAP1/RGS2/RGS4/RIMS1/RXRA/SLC10A1/SLC11A1/SLC13A1/SLC13A3/SLC13A4/SLC16A4/SLC16A7/SLC16A8/SLC17A2/SLC17A3/SLC17A5/SLC17A6/SLC17A7/SLC19A2/SLC1A…	112
WB	saddlebrown	BP	GO:0046942	carboxylic acid transport	112/3720	333/18670	2.24154e-09	1.48922e-07	9.59291e-08	ABAT/ABCB11/ACE2/ACSL3/ADORA1/AGT/AGTR2/AKR1C1/ANXA1/APBA1/APOE/AQP9/ARL6IP1/ATP1A2/BDKRB2/CD36/CLN3/CLN8/CPT2/CTNS/EDN1/EMB/FABP3/GLS2/GRM2/GRM7/KCNJ10/LRRC8E/MID1IP1/NFKBIE/NMB/NMUR2/NPY5R/NTRK2/NTSR1/PLA2G1B/PLA2G4A/PPARA/PPFIA2/PPFIA3/PRKAA2/RAB3A/RAB3GAP1/RGS2/RGS4/RIMS1/RXRA/SLC10A1/SLC11A1/SLC13A1/SLC13A3/SLC13A4/SLC16A4/SLC16A7/SLC16A8/SLC17A2/SLC17A3/SLC17A5/SLC17A6/SLC17A7/SLC19A2/SLC1A…	112
WB	saddlebrown	BP	GO:0015800	acidic amino acid transport	35/3720	66/18670	2.30577e-09	1.50215e-07	9.67616e-08	ABAT/ADORA1/APBA1/ARL6IP1/ATP1A2/CLN8/GLS2/GRM2/GRM7/KCNJ10/LRRC8E/NPY5R/NTRK2/NTSR1/PPFIA2/PPFIA3/RAB3A/RAB3GAP1/RIMS1/SLC17A6/SLC17A7/SLC1A1/SLC1A2/SLC1A3/SLC1A6/SLC25A13/SLC25A22/SLC38A7/SLC6A1/SLC7A11/STX1A/STXBP1/SYT1/TRH/UNC13B	35
WB	saddlebrown	BP	GO:1901654	response to ketone	74/3720	193/18670	2.3081e-09	1.50215e-07	9.67616e-08	AACS/ADCY2/ADCY6/ADCY8/AGTR2/AKR1B1/AKR1C2/AQP1/ASS1/ATP2B1/BCL2L1/CAD/CATSPER1/CATSPERB/CATSPERD/CAV1/CCL19/CCND1/CCR7/CDKN1A/CFLAR/CFTR/CLDN1/CRH/CSN1S1/CYBA/CYBB/DSG1/DUSP1/EDN1/EFNA5/EIF4EBP1/FOS/FOXO1/GABRB1/GBA/GLB1/GNAI1/GNRH1/HPCA/HSD3B2/IGFBP7/KIF1B/KLF2/KLF4/MAOB/MAP4K1/MSN/MSTN/NEFL/NKX2-2/OXTR/PRKAA1/PRKAA2/PTGDR/PTGER4/PTGFR/PTN/SERPINF1/SFRP1/SLIT2/SLIT3/SMYD3/SOX10/SPP1/SRC/SRD5A1/…	74
WB	saddlebrown	BP	GO:0010001	glial cell differentiation	81/3720	218/18670	2.33519e-09	1.50443e-07	9.69085e-08	APP/ARHGEF10/ASCL1/ASPA/BMP2/BNIP3/C1QA/CD9/CDH2/CDK5/CNTN2/CSPG5/CXCR4/DAAM2/DAB1/DAG1/DRD1/DUSP10/EPHA4/ERBB3/FA2H/FPR2/GAP43/GLI3/GPC1/GRN/GSN/GSTP1/HDAC1/ID2/ID4/IFNGR1/KCNJ10/KLF15/LAMB2/LEF1/LIF/LPAR1/LRP1/LYN/MAG/MAPK1/METTL14/METTL3/MMP24/MPP5/MT3/MYOC/NCSTN/NKX2-2/NLGN3/NR2E1/NRG1/NRROS/NTRK2/OLIG2/PAX6/PLP1/POU3F2/PRDM8/PTN/PTPRZ1/RELN/RHEB/ROR2/S100A8/S100B/SH3TC2/SOD1/SOX10/SOX2/SOX9/…	81
WB	saddlebrown	BP	GO:0010977	negative regulation of neuron projection development	63/3720	155/18670	2.43064e-09	1.55026e-07	9.9861e-08	ADCY6/APOE/ARHGAP4/CBFA2T2/CDK5/CDK5R1/CTSZ/DAB1/DCC/DKK1/DPYSL3/EFNA1/EFNB3/EPHA4/FGF13/GAK/GDI1/ID1/INPP5F/ITM2C/KANK1/KIAA0319/LPAR1/LRP1/LRP4/MAG/MAP2/MCF2/MDM2/MT3/NGEF/NLGN1/NLGN3/NR2F1/PAFAH1B1/PAQR3/PLK2/PLXNA3/PMP22/PTK2/PTPRS/RIT2/RNF6/RTN4/RTN4RL2/SEMA3A/SEMA3C/SEMA3E/SEMA4D/SEMA4G/SEMA5A/SEMA6A/SEMA6B/SLIT2/SPOCK1/SPP1/STMN2/TRAK2/ULK2/VIM/WNT5A/YWHAH/ZNF365	63
WB	saddlebrown	BP	GO:0006865	amino acid transport	60/3720	145/18670	2.55878e-09	1.61583e-07	1.04085e-07	ABAT/ACE2/ADORA1/AGT/APBA1/ARL6IP1/ATP1A2/CLN3/CLN8/CTNS/GLS2/GRM2/GRM7/KCNJ10/LRRC8E/NFKBIE/NPY5R/NTRK2/NTSR1/PPFIA2/PPFIA3/RAB3A/RAB3GAP1/RGS2/RGS4/RIMS1/SLC11A1/SLC17A5/SLC17A6/SLC17A7/SLC1A1/SLC1A2/SLC1A3/SLC1A4/SLC1A6/SLC25A13/SLC25A15/SLC25A22/SLC38A3/SLC38A4/SLC38A7/SLC43A1/SLC6A1/SLC6A12/SLC6A13/SLC6A14/SLC6A15/SLC7A10/SLC7A11/SLC7A4/SLC7A6/SLC7A7/SLC7A8/STK39/STX1A/STXBP1/SYT1/TRH/TRPC4/…	60
WB	saddlebrown	BP	GO:0007162	negative regulation of cell adhesion	100/3720	289/18670	2.98922e-09	1.85537e-07	1.19514e-07	ABAT/ADAM10/ANXA1/APOD/ARHGDIB/ARHGDIG/ASS1/BCL6/BMP2/BTN2A2/CBFB/CD74/CD86/CD9/CDH13/CLASP2/CORO2B/CX3CL1/DAB1/DLC1/DLG5/DSCAM/DUSP1/DUSP3/EFNA5/ERBB3/FAM107A/FGG/FGL2/FXYD5/FZD4/GLI3/GLMN/GNRH1/GPNMB/HAVCR2/HLX/IFNA2/IFNB1/IL1RN/IL2/IL4R/ITGB1BP1/JAG1/JAK2/JAK3/JAM2/KANK1/KLF4/LAG3/LAX1/LGALS3/LGALS9/LILRB2/LPXN/LRP1/LRRC32/MAPK7/MBP/METTL3/MMP12/MYOC/PIK3R1/PLXNA1/PLXNA2/PLXNA3/PLXNB1/PLXNB3/P…	100
WB	saddlebrown	BP	GO:0001558	regulation of cell growth	133/3720	416/18670	2.99628e-09	1.85537e-07	1.19514e-07	ADAM10/ADAM17/AGT/AGTR1/AGTR2/ANAPC2/APOE/ARHGAP4/BAP1/BCL2/BCL6/BST2/BTG1/CAPRIN2/CCDC85B/CDA/CDK5/CDK5R1/CDKN1A/CDKN1B/CISH/CLSTN3/CPNE6/CRLF3/CRYAB/CXCL16/CXCR4/CYBA/CYFIP1/DBN1/DCBLD2/DCC/DCUN1D3/DDR1/DERL2/DNAJB2/DNM2/DSCAM/EDN1/EFNA5/EI24/ENPP1/EPB41L3/EXOSC4/FAM107A/FBP1/FGF13/FHL1/FN1/FRZB/GDF9/GDI1/GJA1/HAMP/IGFBP3/IGFBP7/IL17RB/IL2/KIF26A/L1CAM/LAMTOR1/LEF1/LGI1/LRP1/MACF1/MAG/MAP1B/MAP…	133
WB	saddlebrown	BP	GO:0007265	Ras protein signal transduction	141/3720	448/18670	3.20631e-09	1.96633e-07	1.26662e-07	ABR/ADRA1A/AGTR1/AIF1/APOE/ARHGAP29/ARHGAP4/ARHGAP5/ARHGDIB/ARHGDIG/ARHGEF1/ARHGEF10/ARHGEF18/ARHGEF19/ARHGEF3/ARHGEF39/ARHGEF4/ARHGEF9/ARRB1/AUTS2/BCL6/C15orf62/CCDC125/CCNA2/CDH13/CDKN1A/COL3A1/CTNNAL1/CYFIP1/CYTH4/DENND1A/DLC1/DNAJC27/DNM2/DOK2/DYNLT1/ELMO1/EPS8/F2RL3/FARP1/FBP1/FGD3/G3BP1/G3BP2/GDI1/GPR18/GPR65/GPSM2/HRAS/IQSEC3/ITGA3/ITPKB/ITSN1/JAK2/KALRN/KANK1/KITLG/KPNB1/LAT/LPAR1/LPAR4/L…	141
WB	saddlebrown	BP	GO:0050730	regulation of peptidyl-tyrosine phosphorylation	91/3720	256/18670	3.34403e-09	2.03126e-07	1.30845e-07	ADAM17/ADORA1/ADRA1A/AGT/APP/ARL2BP/BANK1/CAV1/CBLB/CCL5/CD36/CD4/CD44/CD74/CNTN1/CRLF1/CSF1R/CSF2/CSHL1/CSPG4/DVL2/EFNA1/EFNA5/ENPP2/EPHA4/ERBB3/ERBB4/FBXW7/FGFR3/FYN/GH1/GHR/GPRC5B/GRM5/HTR2A/IFNA2/IL12A/IL15/IL2/IL23A/IL24/IL5/IL6R/IL7/INPP5F/IQGAP1/ITGB2/JAK2/KIT/KITLG/LIF/LILRA5/LRP4/LRP8/LYN/NOX4/NRG1/NTF3/NTRK2/PARP14/PARP9/PDGFA/PDGFC/PIBF1/PRKCD/PRKCZ/PRNP/PTK6/PTPN6/PTPRC/RAP2C/RELN/RIP…	91
WB	saddlebrown	BP	GO:0048638	regulation of developmental growth	115/3720	347/18670	3.60899e-09	2.17152e-07	1.3988e-07	ADRB1/ADRB2/ANAPC2/APOE/APP/ARHGAP4/ATRN/BCL2/BCL2L11/BMPR1A/CACNA2D2/CDK5/CDK5R1/CDKN1A/CDKN1B/CPNE6/CXCR4/CYFIP1/DBN1/DCC/DNM2/DSCAM/DUSP10/EDN1/EFNA5/EPPK1/ERBB4/FGF13/FGF9/FGFR2/FGFR3/FLVCR1/FN1/GDI1/GH1/GHR/GJA1/GLI1/GPR21/HAMP/HEY2/HLX/HTRA2/IL7/INSR/L1CAM/LGMN/LRP1/MACF1/MAG/MAP1B/MAP2/MAPK1/MAPK11/MEF2C/MEGF8/MKKS/MSTN/MT3/MTM1/NEDD4L/NKD1/NPY1R/OLFM1/PAFAH1B1/PLAC8/PLXNA3/POU1F1/POU3F2/P…	115
WB	saddlebrown	BP	GO:1900449	regulation of glutamate receptor signaling pathway	34/3720	64/18670	3.66605e-09	2.18524e-07	1.40763e-07	ACTN2/ADRB2/ANXA3/APP/ARC/CACNG5/CACNG8/CAPN1/CNIH3/CRH/CRHBP/CX3CL1/DLG2/FYN/GRIA1/GRIA2/GRIA3/GRIA4/GRIN2A/GRIN2B/MAPK8IP2/MEF2C/NECAB2/NEFL/NETO1/NETO2/NLGN1/NLGN3/OPRM1/PPARGC1A/PRNP/RELN/SHANK1/SHANK2	34
WB	saddlebrown	BP	GO:0034341	response to interferon-gamma	75/3720	199/18670	4.38789e-09	2.59129e-07	1.6692e-07	AIF1/AQP4/ASS1/BST2/CALCOCO2/CAMK2A/CAMK2B/CAMK2G/CCL18/CCL19/CCL4/CCL5/CD44/CD58/CITED1/CLDN1/CX3CL1/CXCL16/EDN1/FLNB/GAPDH/GBP2/GBP6/GCH1/GSN/HCK/HLA-DPA1/HLA-DPB1/HLA-DQB1/HLA-DRA/HLA-DRB1/HLA-F/HSP90AB1/IFITM1/IFITM3/IFNGR1/IRF2/IRF4/IRF5/IRF7/IRF8/JAK2/LGALS9/MID1/MT2A/NMI/OAS1/OASL/PARP14/PARP9/PIAS1/PML/PRKCD/RAB43/SIRPA/SLC11A1/SLC26A6/SP100/STAT1/STX4/STXBP1/SUMO1/TLR2/TLR4/TP53/TRIM22/T…	75
WB	saddlebrown	BP	GO:0006836	neurotransmitter transport	94/3720	269/18670	5.02309e-09	2.9392e-07	1.8933e-07	ABAT/ADA/ADCYAP1/ADRA1A/APBA1/AQP1/ARL6IP1/ATP1A2/BTK/CACNB2/CADPS/CAMK2A/CDK5/CHRNA3/CLN8/CNR1/CRH/CSF2/CSPG5/DNM1L/DOC2A/DRD1/EDN1/FCER1G/GAD2/GPM6B/HSPA8/HTR2A/ICA1/KCNJ10/LYN/MAOB/MEF2C/NAPA/NLGN1/NOS1/NRXN1/NRXN2/NTSR1/P2RY1/PFN2/PIP5K1C/PPFIA2/PPFIA3/PPT1/PRKCG/PTPRN2/RAB3A/RAB3GAP1/RAB5A/RGS2/RGS4/RIMS1/RIMS2/RPH3A/SCRIB/SLC17A6/SLC17A7/SLC1A1/SLC1A2/SLC1A3/SLC1A6/SLC22A2/SLC25A13/SLC25A22…	94
WB	saddlebrown	BP	GO:0035637	multicellular organismal signaling	76/3720	204/18670	6.28932e-09	3.64666e-07	2.34902e-07	ABCC9/ACE2/AGT/AHCYL1/ASPH/ATP1A1/ATP1A2/ATP1B2/ATP2A1/ATP2A3/ATP2B1/ATP2B2/ATP2B3/CACNA1H/CACNA2D1/CACNA2D2/CACNA2D3/CACNA2D4/CACNB1/CACNB2/CACNB4/CACNG5/CACNG6/CACNG8/CALM1/CASQ1/CASQ2/CAV1/CHRM5/CHRNA1/CNTNAP2/DRD1/FGF12/FKBP1B/FXYD7/GBA/GJA1/GJD3/GPR88/GRIK2/ITGA2/JAM3/KCNA1/KCNA2/KCNA5/KCND2/KCNIP2/KCNJ4/KCNK1/KCNK3/KCNK6/KCNN2/MAG/NFASC/NOS1/NTRK2/PAFAH1B1/PKP2/RYR1/RYR2/RYR3/SCN11A/SCN1A/S…	76
WB	saddlebrown	BP	GO:1900006	positive regulation of dendrite development	37/3720	74/18670	6.79274e-09	3.90307e-07	2.51418e-07	ALK/ANAPC2/APOE/BAIAP2/BMP5/BMP7/CAMK2B/CAPRIN1/CAPRIN2/COBL/CPEB3/CUX2/CYFIP1/DBN1/DLG5/DNM1L/EPHA4/IL1RAPL1/IL2/IQGAP1/ITPKA/ITSN1/KALRN/LPAR1/LRP8/NLGN1/OBSL1/PAFAH1B1/PAK3/PARP6/PTN/PTPRD/RELN/SHANK1/SHANK2/VLDLR/ZMYND8	37
WB	saddlebrown	BP	GO:0050921	positive regulation of chemotaxis	56/3720	135/18670	7.71942e-09	4.39594e-07	2.83166e-07	ADAM10/ADAM17/AIF1/ANO6/AZU1/C3AR1/CCL19/CCL4/CCL5/CCR7/CD74/CDH13/CXCL13/CXCL14/CXCR4/DSCAM/EDN1/F3/FGF18/FPR2/GPSM3/IL12A/IL16/IL23A/IL6R/ITGA2/KDR/LGALS9/LGMN/LPAR1/MEGF8/MSTN/NTF3/PDGFRB/PGF/PLA2G7/PRKD1/PTN/RAC1/RAC2/SCG2/SEMA5A/SERPINE1/SLIT2/STK39/STX4/THBS4/TMEM102/TNFSF14/TUBB2B/VEGFA/VEGFC/WNK1/WNT5A/XCL1/ZNF580	56
WB	saddlebrown	BP	GO:0034330	cell junction organization	99/3720	290/18670	7.95532e-09	4.49018e-07	2.89237e-07	ACE2/ACTN2/ADD1/AGT/AJUBA/APC/APOD/BCL2/CADM1/CAPZA1/CAV1/CBFB/CD151/CD9/CDH11/CDH12/CDH13/CDH17/CDH18/CDH19/CDH2/CDH3/CDH5/CDH6/CDH7/CDH8/CLASP1/CLASP2/CLDN1/CLDN5/COL16A1/CORO2B/CSF1R/DLC1/DLG5/DSG1/DST/DUSP3/EFNA5/EPB41L3/FAM107A/FBLIM1/FERMT2/FN1/FSCN1/GJA1/GJA4/GJB1/GJD3/GPBAR1/GPM6B/IQGAP1/ITGA2/ITGA6/ITGB1BP1/KDR/LAMC1/LIMCH1/LIMS1/LRP1/LSR/MACF1/MAPRE2/MPP5/MYO9A/MYOC/NFASC/NLGN4X/OPHN1/P…	99
WB	saddlebrown	BP	GO:0045926	negative regulation of growth	88/3720	249/18670	8.30158e-09	4.64452e-07	2.99179e-07	ADRB1/ADRB2/AGT/AGTR2/ARHGAP4/BCL2/BCL6/BST2/BTG1/CAPRIN2/CCDC85B/CDA/CDK5/CDK5R1/CDKN1A/CDKN1B/CRLF3/CRYAB/DCBLD2/DCC/DCUN1D3/DNAJB2/DUSP10/EI24/ENPP1/FBP1/FGF13/FGFR3/FHL1/FRZB/GDF9/GJA1/LGMN/MAG/MAP2/MAPK11/MSTN/MSX1/MT1M/MT1X/MT2A/MT3/NAIF1/NDUFA13/NDUFS3/NKD1/NME6/NOTCH2/OSGIN2/PLAC8/PLXNA3/PML/PPARA/PPT1/PSRC1/PTCH1/PTK2/PTK6/PTPRS/RGS2/RGS4/RIPK1/RNF6/RTN4/SEMA3A/SEMA3C/SEMA3E/SEMA4D/SEMA4…	88
WB	saddlebrown	BP	GO:0051235	maintenance of location	109/3720	330/18670	1.12581e-08	6.23655e-07	4.0173e-07	ABCG1/ABHD5/ANGPTL3/ANXA5/APOB/APOE/ARL2BP/ATP1A2/ATP2A1/B4GALNT1/BARD1/BCL3/C3/CALM1/CASQ1/CASQ2/CAV1/CCL19/CCR5/CCR7/CD19/CD36/CD4/CDK5/CLIC2/CLMN/CX3CL1/CXCL11/CYBA/DAG1/DBN1/DGAT1/DHRS7C/DIAPH1/DRD1/DZIP1/ENPP1/EPB41L3/F2RL3/FASLG/FBN1/FBN2/FBXW7/FKBP1B/FLNB/FTHL17/G3BP2/GPAA1/GPSM2/GSN/HK1/HK2/HNRNPU/HSPA5/HTR2A/IKBKE/ITGAV/JPH3/LCK/LPL/LTBP1/LYN/MYO5A/NFKB1/NFKBIE/NOS1/NRIP1/NRROS/NTSR1/OSB…	109
WB	saddlebrown	BP	GO:0050731	positive regulation of peptidyl-tyrosine phosphorylation	72/3720	192/18670	1.13427e-08	6.23655e-07	4.0173e-07	ADAM17/ADORA1/ADRA1A/AGT/ARL2BP/BANK1/CCL5/CD36/CD4/CD44/CD74/CNTN1/CRLF1/CSF1R/CSF2/CSHL1/CSPG4/DVL2/EFNA1/EFNA5/ENPP2/EPHA4/ERBB3/ERBB4/FBXW7/FGFR3/FYN/GH1/GHR/GPRC5B/GRM5/HTR2A/IFNA2/IL12A/IL15/IL2/IL23A/IL24/IL5/IL6R/IQGAP1/JAK2/KIT/KITLG/LIF/LILRA5/LRP4/LRP8/LYN/NOX4/NRG1/NTF3/NTRK2/PARP14/PARP9/PIBF1/PRNP/PTK6/PTPRC/RELN/RIPK2/SEMA4D/SRC/SYK/TGFA/THBS4/TNF/TNFRSF14/TNFRSF1A/TP53/VEGFA/YES1	72
WB	saddlebrown	BP	GO:0043406	positive regulation of MAP kinase activity	90/3720	258/18670	1.16355e-08	6.34282e-07	4.08576e-07	ADAM9/ADORA1/AJUBA/ALK/ARRB1/AVPI1/BMP2/CCL19/CD74/CSPG4/CXCR4/DKK1/DVL2/EDN1/EIF2AK2/EPHA4/FGF18/FLT1/FPR1/FZD4/GH1/GHR/GNG3/GRM1/HRAS/HTR2A/IKBKG/INSR/IQGAP1/IRAK1/JAK2/KIT/KITLG/LPAR1/MAGED1/MAP2K7/MAP3K1/MAP3K15/MAP3K2/MAP3K5/MAP3K8/MAP4K1/MAPK1/MAPK10/MAPK11/MAPKAPK2/MAPKAPK3/MLKL/MUC20/NOX4/NRG1/NTF3/PAK3/PDCD10/PDGFA/PDGFC/PDGFRB/PIK3CG/PLA2G1B/PLCE1/PRKAA1/PROK2/PTPRC/RIPK1/RIPK2/ROBO1/RO…	90
WB	saddlebrown	BP	GO:0030900	forebrain development	122/3720	381/18670	1.20963e-08	6.53816e-07	4.21159e-07	ADCYAP1/ALK/ANXA3/APP/AQP1/ARPC5/ASCL1/AXL/BCAN/BCL11B/BMP2/BMPR1A/BNIP3/BTBD3/CDH2/CDK5/CDK5R1/CEP120/CHD5/CHRD/CNTN2/CNTNAP2/COL3A1/CRH/CRTAC1/CSF1R/CXCR4/DAB1/DIXDC1/DKK1/DLC1/DLX5/DRD1/DYNC2H1/EFNA2/EMX2/ERBB4/ETS1/EZH1/FEZ1/FEZF2/FGF13/FGFR2/FYN/GLI1/GLI3/GNAO1/GNG12/HDAC1/HSD3B2/HTRA2/ID2/ID4/ITGAM/KCNA1/KCNC1/KCNC2/KIF1A/LAMB1/LEF1/LHX2/LPAR1/LRP1/LRP6/LRP8/METTL14/METTL3/MKKS/MSX1/MYH10/M…	122
WB	saddlebrown	BP	GO:0060078	regulation of postsynaptic membrane potential	57/3720	140/18670	1.27967e-08	6.85859e-07	4.418e-07	ABAT/ADCYAP1/ADORA1/ADRB1/ADRB2/APP/BAIAP2/CDK5/CHRNA1/CHRNA3/CHRNB1/CUX2/EIF4A3/GABRA1/GABRA5/GABRB1/GABRB2/GABRB3/GABRD/GABRG3/GABRR1/GLRA3/GLRB/GRIA1/GRIA3/GRIK2/GRIK4/GRIN2A/GRIN2B/GRIN2C/GRM1/GRM5/KCNA1/KCND2/MAPK8IP2/MEF2C/MPP2/NETO1/NLGN1/NLGN3/NLGN4X/NPY2R/NRXN1/NTSR1/OPRM1/PRKCZ/RAB3GAP1/RELN/RGS4/RIMS1/RIMS2/SHANK1/SHANK2/SLC17A7/STX1A/UNC13B/ZMYND8	57
WB	saddlebrown	BP	GO:0050663	cytokine secretion	85/3720	240/18670	1.32329e-08	7.03327e-07	4.53052e-07	AGT/AGTR2/AIF1/ANXA1/BANK1/BTN2A2/BTN3A2/CADM1/CCL19/CCR7/CD14/CD2/CD200/CD244/CD36/CD58/CLEC4E/CLEC5A/CSF1R/CX3CL1/DDX58/FCN1/FGR/FN1/FOXP1/GAPDH/GLMN/HAVCR2/HDAC9/HK1/IFNA2/IFNGR1/IL17RA/IL17RB/IL17RC/IL1A/IL1R2/IL27RA/IL33/IL4R/ISG15/ITGAV/ITGB6/LCP2/LGALS9/LGR4/LILRA5/LPL/LRP1/LRRC32/LYN/MAPK11/MAPKBP1/MBP/MMP12/NLRC4/NLRP3/PML/POSTN/PRKCZ/PTGER4/PYCARD/PYDC1/RIPK2/S100A12/S100A13/SCAMP5/SERP…	85
WB	saddlebrown	BP	GO:0010770	positive regulation of cell morphogenesis involved in differentiation	61/3720	154/18670	1.38568e-08	7.304e-07	4.70491e-07	ANAPC2/ARPC2/BAIAP2/CAMK2B/CAPRIN1/CAPRIN2/CSPG5/CUX2/CYFIP1/DBN1/DNM1L/DNM2/DOCK1/DOCK5/DSCAM/EFNA5/EPHA4/FGA/FGG/FN1/GDI1/IL1RAPL1/ITPKA/KALRN/L1CAM/LIMS1/LRP1/LRP8/MACF1/MAP1B/MEGF8/MYOC/NEFL/NTRK2/OBSL1/OLFM4/PAFAH1B1/PAK3/PARP6/PLXNA1/PLXNA2/PLXNA3/PLXNB1/PLXNB3/PTPRD/RAC1/RELN/RND2/ROBO1/RREB1/SEMA4D/SEMA5A/SHOX2/SLIT2/SRF/TRAK1/TRPV2/TUBB2B/UNC13D/VEGFA/ZFYVE27	61
WB	saddlebrown	BP	GO:0071496	cellular response to external stimulus	111/3720	339/18670	1.42002e-08	7.42369e-07	4.78201e-07	AGT/AIF1/ANKRD1/AQP1/AQP3/ASGR1/ATF3/ATP1A1/ATP1A2/ATP2B1/AXL/BAIAP2/BCL2/BNIP3/CASP8/CD68/CDKN1A/CDKN2B/CNN2/CYBA/CYBB/DAG1/DAP/DNM1L/EIF2AK2/EIF2AK3/FADS1/FAM107A/FAS/FES/FOS/FOXO1/FYN/GABARAPL1/GABARAPL2/GBA/GJA1/GSTP1/HABP4/HIGD1A/HMOX1/HSPA5/HSPA8/IFI16/IL15/IMPACT/INHBB/ITFG2/ITGA2/ITGA6/KCNB1/KIF26A/KPTN/KRT20/LPL/LYN/MAG/MAP3K1/MAP3K2/MAP3K5/MAPK1/MDM2/MTMR3/MYD88/NFKB1/NIM1K/NUDT1/P2RY1/…	111
WB	saddlebrown	BP	GO:0001101	response to acid chemical	112/3720	343/18670	1.45145e-08	7.5263e-07	4.84811e-07	AACS/ADCY6/AKR1B1/AKR1C1/AKR1C2/ALAD/APOB/AQP1/AQP3/ASCL1/ASS1/ASXL1/BAIAP2/BCHE/BCL2L1/CAPN2/CCL19/CCR7/CD36/CD9/CDKN1B/CDO1/CLDN1/COL16A1/COL3A1/COL4A1/CPEB1/CPEB3/CTSH/CYBA/CYBB/CYP26B1/DKK1/DUSP1/EDN1/FABP3/FGFR2/FIS1/FOXO1/FYN/FZD4/GCLM/GJA1/GLDC/GLRA3/GLRB/GNRH1/GSN/GSTP1/HAMP/HPCA/HSD17B2/HTRA2/IGF2R/IGFBP7/ITGA2/KDR/KLF2/KLF4/LAMTOR1/LANCL2/LPL/LYN/MAPK10/MICB/MTHFR/MYB/NDUFA13/NTRK2/OGG1…	112
WB	saddlebrown	BP	GO:0051260	protein homooligomerization	114/3720	351/18670	1.51076e-08	7.77066e-07	5.00551e-07	ACADL/ACTN2/ADCY8/AKR1C1/ALAD/ALDH5A1/ALOX5AP/APC/APOE/AQP4/ARC/ATG16L1/ATL1/ATL2/ATXN10/BCL2L11/BMF/CAV1/CBY1/CCDC88C/CD3D/CD3G/CD79B/CDA/CHMP2A/CLDN1/CRYAB/CTH/DECR1/DISP1/DNM1L/DPYSL3/EIF2AK3/FBP1/FCER1G/FIS1/FSD1/G3BP2/GBA/GCH1/GLRA3/HMOX1/HTRA2/IAPP/IKBKE/IKZF4/ITLN1/KCNA1/KCNA2/KCNA3/KCNA4/KCNA5/KCNB1/KCNB2/KCNC1/KCNC2/KCND2/KCNF1/KCNS1/KCNV1/KCTD11/KCTD15/KIF25/LGI1/MLKL/MPP2/MUC20/NACC1/N…	114
WB	saddlebrown	BP	GO:1902107	positive regulation of leukocyte differentiation	58/3720	144/18670	1.52765e-08	7.79466e-07	5.02097e-07	ADA/ANXA1/AXL/BCL6/BTK/BTN2A2/CASP8/CBFB/CCL19/CD27/CD4/CD74/CD83/CD86/CTNNBIP1/DUSP10/EVI2B/FES/FLT3LG/FOS/GLI3/HLX/ID2/IL12A/IL15/IL2/IL23A/IL4R/IL5/IL7/IL7R/ITPKB/KITLG/LEF1/LGALS9/LIF/LILRB2/MYB/NFKBIZ/NLRP3/PRKCA/PRKCZ/PTPRC/RIPK1/RIPK2/ROR2/SASH3/SOCS5/SYK/TGFBR2/TNF/TOX/TRIB1/TYROBP/VNN1/XBP1/ZAP70/ZFP36L1	58
WB	saddlebrown	BP	GO:0043062	extracellular structure organization	132/3720	422/18670	1.541e-08	7.80037e-07	5.02465e-07	ABCA7/ABCG1/ACSL3/ADAM10/ADAM19/ADAMTS3/AGT/AGTR1/ANXA2/APOB/APOC1/APOE/APP/BCAN/BCL3/BMP7/BSG/CAPN1/CAPN2/CAPNS1/CD36/CD44/CFLAR/CHADL/CLASP1/CLASP2/CMA1/COL14A1/COL16A1/COL28A1/COL3A1/COL4A1/COL4A4/COL4A5/COL4A6/COL5A3/COL9A1/CPB2/CTSS/DAG1/DDR1/DDR2/DGAT1/DMP1/ETS1/FAP/FBLN2/FBN1/FBN2/FGA/FGG/FLRT2/FN1/FOXF2/FSCN1/GPM6B/HAPLN1/HTRA1/ICAM2/ICAM3/ICAM4/ICAM5/ITGA2/ITGA2B/ITGA3/ITGA6/ITGA8/ITGA9/…	132
WB	saddlebrown	BP	GO:0099175	regulation of postsynapse organization	44/3720	98/18670	1.80585e-08	9.06906e-07	5.84188e-07	ADAM10/APOE/ARC/BAIAP2/CAMK2B/CAPRIN1/CAPRIN2/CDH2/CDK5/CDK5R1/CHMP2B/CRIPT/CUX2/DBN1/DGKB/DNM1L/EFNA1/EPHA4/FYN/FZD9/GAP43/GRIN2B/HOMER1/IL1RAPL1/ITPKA/KALRN/LILRB2/LRP4/LRP8/LRRTM2/NGEF/NLGN1/NLGN3/NRXN1/PAFAH1B1/PAK3/PRNP/PTN/PTPRD/PTPRS/RELN/SLC7A11/WNT5A/ZMYND8	44
WB	saddlebrown	BP	GO:0048675	axon extension	51/3720	121/18670	1.88156e-08	9.37544e-07	6.03924e-07	ALCAM/ANAPC2/APOE/ARHGAP4/AUTS2/CDK5/CDK5R1/CYFIP1/DBN1/DNM2/DSCAM/FN1/GDI1/HSP90AA1/HSP90AB1/L1CAM/LAMB2/LHX2/LRP1/MACF1/MAG/MAP1B/MAP2/MEGF8/MT3/NDN/NLGN3/OLFM1/PAFAH1B1/PLXNA3/PTPRS/RNF6/RTN4/SEMA3A/SEMA3C/SEMA3E/SEMA4D/SEMA4G/SEMA5A/SEMA6A/SEMA6B/SLIT2/SLIT3/SPG11/SRF/TRPV2/ULK2/VCL/VEGFA/WNT5A/ZFYVE27	51
WB	saddlebrown	BP	GO:0046631	alpha-beta T cell activation	56/3720	138/18670	1.96659e-08	9.72319e-07	6.26324e-07	ADA/ANXA1/BCL11B/BCL2/BCL3/BCL6/CBFB/CCL19/CD28/CD55/CD83/CD86/CLEC4A/ELF4/FOXP1/FUT7/GLI3/GPR18/GPR183/HLX/HSPH1/IL12A/IL15/IL18R1/IL2/IL23A/IL4R/IL6R/IRF4/ITK/ITPKB/JAK3/LEF1/LGALS9/LY9/MYB/NFKBIZ/NKX2-3/NLRP3/PRKCQ/PRKCZ/PTGER4/PTPRC/RC3H2/RELB/RIPK2/SASH3/SOCS5/SPN/SYK/TCF7/TCIRG1/TGFBR2/TNFRSF14/XCL1/ZAP70	56
WB	saddlebrown	BP	GO:0045471	response to ethanol	52/3720	125/18670	2.32919e-08	1.13454e-06	7.30817e-07	AACS/ABAT/ADCY7/ADCYAP1/ADH7/ALAD/CA3/CASP8/CCND1/CD14/CD27/CDO1/CLDN1/CLDN18/CNR1/CRH/CRHBP/CYBB/EIF4EBP1/EPS8/FGFR2/FYN/GGH/GNRH1/GRIN2A/GRIN2B/GSN/GSTP1/HAMP/HMGCR/HPGD/HTR3A/IL2/KCNC2/MAOB/MSTN/OGG1/OPRK1/OPRM1/PENK/PRKAA1/PTH/RGS19/RGS2/RGS4/S100A8/SETDB1/SOD1/SPARC/TP53INP1/TRH/USP46	52
WB	saddlebrown	BP	GO:0071902	positive regulation of protein serine/threonine kinase activity	109/3720	334/18670	2.33379e-08	1.13454e-06	7.30817e-07	ADAM17/ADAM9/ADORA1/ADRB2/AJUBA/ALK/ARRB1/AVPI1/BMP2/CALM1/CCL19/CCND1/CD74/CDC6/CDK5R1/CDKN1B/CSF1R/CSPG4/CXCR4/DAZAP2/DKK1/DVL2/EDN1/EIF2AK2/EPHA4/FGF18/FLT1/FPR1/FZD4/GH1/GHR/GNG3/GRM1/HIGD1A/HRAS/HSP90AB1/HTR2A/IKBKG/INSR/IQGAP1/IRAK1/JAK2/KIT/KITLG/LPAR1/LTF/MAGED1/MAP2K7/MAP3K1/MAP3K15/MAP3K2/MAP3K5/MAP3K8/MAP4K1/MAPK1/MAPK10/MAPK11/MAPKAPK2/MAPKAPK3/MAPRE3/MLKL/MUC20/NOX4/NRG1/NTF3/PAK3/PA…	109
WB	saddlebrown	BP	GO:0060291	long-term synaptic potentiation	40/3720	86/18670	2.34805e-08	1.13454e-06	7.30817e-07	ADCY8/ADORA1/APOE/APP/ARC/CALB1/CALB2/CRH/CYP46A1/DRD1/EPHA4/FAM107A/GRIN2A/GRIN2B/GRIN2C/LGMN/LILRB2/LRRTM2/MAPK1/MME/MPP2/NCSTN/NLGN1/NLGN3/NPTN/NR2E1/NTRK2/PLK2/PRKCZ/PRNP/PTN/RELN/S100B/SHANK1/SHANK2/SLC8A2/STX4/SYT12/TSHZ3/TYROBP	40
WB	saddlebrown	BP	GO:0050773	regulation of dendrite development	59/3720	149/18670	2.41179e-08	1.15657e-06	7.45011e-07	ADAM10/ALK/ANAPC2/APOE/ARC/BAIAP2/BMP5/BMP7/CAMK2B/CAPRIN1/CAPRIN2/CDK5/CDK5R1/CHRNA3/COBL/CPEB3/CUX2/CYFIP1/DBN1/DCC/DLG5/DNM1L/EFNA1/EPHA4/ID1/IL1RAPL1/IL2/IQGAP1/ITPKA/ITSN1/KALRN/KIAA0319/LPAR1/LRP8/MARK1/MEF2C/NEDD4L/NGEF/NLGN1/NLGN3/NR2E1/OBSL1/PAFAH1B1/PAK3/PARP6/PLK2/PTN/PTPRD/PTPRS/RAP2A/RELN/SDC2/SEMA4D/SHANK1/SHANK2/TNIK/VLDLR/YWHAH/ZMYND8	59
WB	saddlebrown	BP	GO:0002285	lymphocyte activation involved in immune response	68/3720	181/18670	2.63013e-08	1.25186e-06	8.06394e-07	ADA/ANXA1/BCL3/BCL6/CCL19/CD19/CD244/CD28/CD86/CDH17/CLEC4D/CLEC4E/DOCK10/DOCK11/EXO1/FCER1G/FGL2/FOXP1/GPR183/HAVCR2/HLA-DMB/HLA-F/HLX/IFNA16/IFNA2/IFNA5/IFNB1/IFNE/IL18R1/IL2/IL23A/IL27RA/IL4R/IRF4/ITFG2/ITGAL/JAK3/LCP1/LEF1/LGALS3/LGALS9/LY9/MFNG/MSH2/MYB/NFKBIZ/NKX2-3/NLRP3/NOTCH2/PARP3/PLCG2/PLCL2/PRKCZ/PTGER4/PTPRC/RC3H2/RELB/RIPK2/RNF168/RPS6/SLC11A1/SOCS5/SPN/TLR4/TP53/TP53BP1/UNC13D/XBP1	68
WB	saddlebrown	BP	GO:0007163	establishment or maintenance of cell polarity	76/3720	210/18670	2.6807e-08	1.26648e-06	8.1581e-07	ACTR1B/AMOT/AMOTL2/AQP1/ARPC5/BRSK2/CAP2/CCL19/CCL4/CCR7/CD3G/CDC42BPB/CDH5/CDK5RAP2/CLASP1/CLASP2/CRB1/CYP26B1/DLG2/DLG5/DOCK8/DST/DYNLT1/EPHB1/FEZ1/FGF13/FLOT2/FRMD4B/FSCN1/GPSM2/GSN/HSP90AA1/HSP90AB1/JAM3/KANK1/KIF25/LHX2/LLGL1/MAD2L1/MAP1B/MAP2/MAP4/MAP7/MAPKAP1/MPP5/MSN/MYH9/MYO9A/NDE1/NEK3/NSFL1C/OPHN1/PAFAH1B1/PARVA/PARVB/PARVG/PAX6/PDCD6IP/PRKCZ/PTK2/RHOBTB3/RHOC/RHOD/RHOG/RHOH/RND1/RND2/…	76
WB	saddlebrown	BP	GO:0030879	mammary gland development	57/3720	143/18670	3.14131e-08	1.45997e-06	9.40449e-07	APRT/ARHGAP5/BCL2L11/CAD/CAPN1/CAV1/CCND1/CDO1/CSF1R/CSN2/DDR1/DEAF1/ERBB4/ETV5/FGFR2/GJA1/GLI3/GPX1/HK2/ID2/ITGA2/JAK2/KALRN/LEF1/LRP6/MAPK1/MSX1/MSX2/MTX1/NCOR2/NOTCH4/NRG1/ORAI1/OXTR/PAM/PGR/PML/PRL/PTCH1/PYGO2/ROBO1/RREB1/RTN4/SCRIB/SERPINC1/SOSTDC1/SOX9/SRC/STAT5A/TBX3/TGFB3/TGFBR2/TPH1/VDR/VEGFA/WNT5A/XBP1	57
WB	saddlebrown	BP	GO:0048813	dendrite morphogenesis	57/3720	143/18670	3.14131e-08	1.45997e-06	9.40449e-07	ADAM10/ANAPC2/ARC/BAIAP2/BTBD3/CAMK2A/CAMK2B/CAPRIN1/CAPRIN2/CDK5/CDK5R1/CELSR2/CHRNA3/CTNNA2/CUX2/DBN1/DNM1L/DOCK10/DSCAM/EFNA1/EPHA4/EPHB1/FARP1/FYN/ID1/IL1RAPL1/ITPKA/KALRN/LRP4/LRP8/MAP2/MAPK8IP2/NEDD4L/NGEF/NLGN1/NLGN3/NR2E1/OBSL1/PAFAH1B1/PAK3/PARP6/PTN/PTPRD/RAP2A/RELN/SDC2/SEMA3A/SEMA4D/SHANK1/SHANK2/SLITRK5/TNIK/TRAK1/TRAK2/VLDLR/YWHAH/ZNF365	57
WB	saddlebrown	BP	GO:0070838	divalent metal ion transport	146/3720	483/18670	3.15893e-08	1.45997e-06	9.40449e-07	ADRA1A/AGT/AHNAK/ANO6/ANXA2/ANXA5/ATP1A2/ATP2A1/ATP2A3/ATP2B1/ATP2B2/ATP2B3/ATP2C1/BCL2/BEST1/CACNA1A/CACNA1H/CACNA2D1/CACNA2D2/CACNA2D3/CACNA2D4/CACNB1/CACNB2/CACNB4/CACNG5/CACNG6/CACNG8/CALM1/CAMK2A/CAMK2B/CAMK2G/CASQ1/CASQ2/CATSPER1/CAV1/CCL19/CCL4/CCL5/CCR5/CCR7/CD19/CD33/CD4/CD84/CDH23/CDK5/CLIC2/CRH/CSN2/CX3CL1/CXCL11/CXCR4/CYBA/CYSLTR1/DHRS7C/DIAPH1/DNM1L/DRD1/EPB41/F2RL3/FAM155B/FASLG/FCR…	146
WB	saddlebrown	BP	GO:0007229	integrin-mediated signaling pathway	45/3720	103/18670	3.46342e-08	1.58919e-06	1.02368e-06	ADAM10/ADAM11/ADAM9/ADAMTS1/ANGPTL3/CDH17/COL16A1/COL3A1/DOCK1/DST/FCER1G/FERMT2/FERMT3/FGR/FUT8/HCK/ISG15/ITGA2/ITGA2B/ITGA3/ITGA6/ITGA8/ITGA9/ITGAL/ITGAM/ITGAV/ITGB1BP1/ITGB2/ITGB6/ITGB7/ITGB8/LAT/LIMS1/MYH9/PLP1/PRKD1/PTK2/PTN/SRC/SYK/TLN1/TYROBP/VAV3/ZNF304/ZYX	45
WB	saddlebrown	BP	GO:0070371	ERK1 and ERK2 cascade	104/3720	317/18670	3.58888e-08	1.63499e-06	1.05319e-06	ABCA7/ADCYAP1/ADRA1A/AGT/APOE/APP/ARRB1/ATF3/BMP2/BTN2A2/CAMK2N1/CCL18/CCL19/CCL4/CCL5/CCR7/CD36/CD4/CD44/CD74/CFLAR/CSF1R/CTSH/CX3CL1/DNAJC27/DUSP1/DUSP10/DUSP3/EPHB1/ERBB4/FBXW7/FGA/FGF18/FGFR2/FGFR3/FGG/FLT1/FN1/FPR2/FSHR/GLIPR2/GPNMB/GPR183/GSTP1/HAVCR2/HMGCR/HRAS/HTR2A/ITGAV/ITGB1BP1/KDR/KIT/KLF4/LGALS9/LIF/LMO3/LRP1/LYN/MAP2K7/MAPK1/MARCO/MT3/MYC/NDRG2/NDRG4/NECAB2/NOTCH2/NOX4/NPTN/NPY5R/OP…	104
WB	saddlebrown	BP	GO:0032970	regulation of actin filament-based process	122/3720	388/18670	3.8678e-08	1.74956e-06	1.12699e-06	ACTN2/ACTR3B/ADD1/ADD2/ADORA1/ARHGAP17/ARHGAP28/ARHGDIB/ARHGEF10/ARHGEF19/ARPC1A/ARPC1B/ARPC2/ARPC3/ARPC5/ATP1A1/ATP1A2/ATP2A1/AVIL/BAIAP2/BAIAP2L2/BST2/C15orf62/CAPG/CAPZA1/CAV1/CCR7/CDK5/CDK5R1/CLASP1/CLASP2/CNN2/CORO1B/CORO2B/CSF1R/CTNNA2/CX3CL1/CYFIP1/DBN1/DIXDC1/DLC1/EDN1/EFNA5/EPS8/FAM107A/FES/FGF13/FHOD1/FHOD3/FSCN1/GPM6B/GPR65/GSN/HCK/HIP1R/HRAS/ID1/IQGAP2/ITGB1BP1/JAM3/KANK1/LIMA1/LIMCH1…	122
WB	saddlebrown	BP	GO:0051249	regulation of lymphocyte activation	146/3720	485/18670	4.20897e-08	1.89048e-06	1.21776e-06	ADA/AIF1/ANXA1/AXL/BANK1/BCL2/BCL6/BTK/BTN2A2/CAV1/CBFB/CCL19/CCL5/CCR7/CD19/CD2/CD27/CD28/CD4/CD5/CD55/CD6/CD74/CD83/CD86/CDKN1A/CR1/CYP26B1/DLG5/DOCK8/DUSP10/DUSP3/EFNB3/FANCD2/FCRL3/FGL2/FLOT2/FLT3LG/FYN/GLI3/GLMN/GNRH1/GPNMB/GPR183/GSN/HAVCR2/HHLA2/HLA-DMB/HLA-DPA1/HLA-DPB1/HLA-F/HLX/HSPH1/ICOSLG/ID2/IFNA2/IFNB1/IGLL1/IKZF3/IL12A/IL15/IL2/IL23A/IL27RA/IL4R/IL5/IL6R/IL7/IL7R/INHA/IRF4/ITPKB/JA…	146
WB	saddlebrown	BP	GO:0051592	response to calcium ion	58/3720	148/18670	4.87685e-08	2.17514e-06	1.40113e-06	ADAM9/ADCY8/ADD1/AHCYL1/ALOX5AP/ANXA11/ANXA5/ANXA7/AQP3/CACYBP/CALM1/CASQ2/CAV1/CCND1/CPNE6/CRHBP/DUSP1/EDN1/ENTPD6/FGA/FGG/FOS/GDI1/GPLD1/HOMER1/HPCA/HSPA5/IQGAP1/ITPKB/KCNIP2/KCNMA1/LGMN/MEF2C/NCSTN/NEUROD2/NLGN1/PENK/PRKAA1/PRKAA2/RASAL1/RASGRP2/RYR1/RYR2/RYR3/SLC25A13/SLC6A1/SPARC/STIM1/SYT1/SYT11/SYT12/SYT17/SYT2/TRPC1/TRPC3/TXNIP/WNK1/WNT5A	58
WB	saddlebrown	BP	GO:0071346	cellular response to interferon-gamma	67/3720	180/18670	5.04968e-08	2.23659e-06	1.44071e-06	AIF1/AQP4/ASS1/CAMK2A/CAMK2B/CAMK2G/CCL18/CCL19/CCL4/CCL5/CD44/CD58/CLDN1/CX3CL1/EDN1/FLNB/GAPDH/GBP2/GBP6/GSN/HCK/HLA-DPA1/HLA-DPB1/HLA-DQB1/HLA-DRA/HLA-DRB1/HLA-F/HSP90AB1/IFNGR1/IRF2/IRF4/IRF5/IRF7/IRF8/JAK2/LGALS9/MID1/MT2A/NMI/OAS1/OASL/PARP14/PARP9/PIAS1/PML/PRKCD/RAB43/SIRPA/SLC26A6/SP100/STAT1/STX4/STXBP1/SUMO1/TLR2/TLR4/TP53/TRIM22/TRIM25/TRIM38/TRIM5/TRIM8/VIM/WAS/WNT5A/XCL1/ZYX	67
WB	saddlebrown	BP	GO:0003018	vascular process in circulatory system	65/3720	173/18670	5.26812e-08	2.31725e-06	1.49267e-06	ABR/ACE2/ADCY6/ADCYAP1/ADM/ADORA1/ADRA1A/ADRB1/ADRB2/AGT/AGTR1/AGTR2/APOE/ATP1A2/ATP2B1/AZU1/BDKRB2/CAV1/CDH5/CHGA/CTNNBIP1/DDAH1/DOCK4/DOCK5/DRD1/EDN1/EDNRA/EDNRB/EPHX2/FGA/FGFBP3/FGG/GCH1/GCLM/GJA1/GPX1/HMGCR/HMOX1/HRH1/HTR2A/ITGB1BP1/KCNA5/KCNMA1/MKKS/MYLK3/NOS1/OXTR/P2RY1/P2RY2/PDE2A/PTGS2/RAP1GDS1/RGS2/SLC6A4/SLC8A1/SLIT2/SOD1/SOD2/SRC/TEK/TRPM4/UTS2B/VEGFA/VIP/YES1	65
WB	saddlebrown	BP	GO:0061458	reproductive system development	133/3720	434/18670	5.31818e-08	2.32324e-06	1.49653e-06	ADA/ADAM19/ADAMTS1/ADCYAP1/ADM/AFP/ALKBH1/ANXA1/ARRB1/ASCL2/AXL/BCL2/BCL2L1/BCL2L11/BMP15/BMP5/BMP7/BSG/CASP8/CCND1/CCNF/CDKN1B/CEBPA/CITED1/CRIP1/CSF2/CYP7B1/DMRT1/E2F8/FANCG/FEM1B/FGF9/FGFR2/FOXA1/FOXF2/FSHR/FZD4/GDF9/GJA1/GJB1/GLI1/GLI3/GNRH1/HAND1/HEY1/HEY2/HMGB2/HSD17B2/HSD17B3/HSD17B4/HSP90AB1/HSPA5/HTRA1/ID4/INHA/INHBB/INSR/ITGB8/KIF18A/KIT/KITLG/LDOC1/LEF1/LGR4/LHCGR/LIF/LRP6/MAMLD1/MAPK1…	133
WB	saddlebrown	BP	GO:0050920	regulation of chemotaxis	77/3720	217/18670	5.71828e-08	2.48104e-06	1.59817e-06	ADAM10/ADAM17/AIF1/ANO6/AZU1/C3AR1/CCL19/CCL4/CCL5/CCR7/CD74/CDH13/CORO1B/CXCL13/CXCL14/CXCR4/DSCAM/DUSP1/DUSP3/EDN1/F3/FEZF2/FGF18/FPR2/GPR18/GPR183/GPSM3/GSTP1/IL12A/IL16/IL23A/IL6R/ITGA2/JAM3/KDR/LGALS9/LGMN/LPAR1/LYN/MEGF8/MMP28/MSTN/MTUS1/MYCBP2/NTF3/PDGFRB/PGF/PLA2G7/PLXNA3/PRKD1/PTN/RAC1/RAC2/ROBO1/SCG2/SEMA3A/SEMA3C/SEMA3E/SEMA4D/SEMA4G/SEMA5A/SEMA6A/SEMA6B/SERPINE1/SLIT2/STK39/STX4/THBS4…	77
WB	saddlebrown	BP	GO:0048168	regulation of neuronal synaptic plasticity	28/3720	52/18670	5.92877e-08	2.55498e-06	1.6458e-06	AGT/APOE/APP/ARC/CAMK2A/CAMK2B/CNTN2/DBN1/GRIK2/GRM5/HRAS/JPH3/KCNJ10/KIT/NCDN/NETO1/NPTN/PPFIA3/RAB3A/RAB3GAP1/RAB5A/RAB8A/S100B/SLC8A2/SYNGR1/SYNPO/SYP/UNC13B	28
WB	saddlebrown	BP	GO:0019932	second-messenger-mediated signaling	134/3720	439/18670	6.1486e-08	2.63193e-06	1.69537e-06	ADA/ADCY2/ADCY6/ADCY7/ADCY8/ADCYAP1/ADM/ADRA1A/ADRB1/ADRB2/AGT/AGTR1/AGTR2/APOE/AQP1/ATP1A2/AZU1/BTK/CALCB/CALM1/CALML4/CAMTA1/CASQ1/CASQ2/CCL4/CCR5/CCR7/CCR8/CD36/CD4/CDH13/CHGA/CLIC2/CRH/CXCL11/CXCR4/CXCR5/DDAH1/DRD1/DYRK2/EDN1/EDNRB/EIF2AK3/ERBB3/FIS1/FKBP1B/FPR1/FPR2/FSHR/GCGR/GNAI1/GNAL/GPR65/GRIN2A/GRIN2B/GRIN2C/GRM5/HINT1/HOMER2/HPCA/HRH1/IAPP/INPP5A/JPH3/KCNC2/KDR/LAT/LAT2/LGR4/LGR5/LHCGR…	134
WB	saddlebrown	BP	GO:0048608	reproductive structure development	132/3720	431/18670	6.20381e-08	2.63471e-06	1.69716e-06	ADA/ADAM19/ADAMTS1/ADCYAP1/ADM/AFP/ALKBH1/ANXA1/ARRB1/ASCL2/AXL/BCL2/BCL2L1/BCL2L11/BMP15/BMP5/BMP7/BSG/CASP8/CCND1/CCNF/CDKN1B/CEBPA/CITED1/CRIP1/CSF2/CYP7B1/DMRT1/E2F8/FANCG/FEM1B/FGF9/FGFR2/FOXA1/FOXF2/FSHR/FZD4/GDF9/GJA1/GJB1/GLI1/GLI3/GNRH1/HAND1/HEY1/HEY2/HMGB2/HSD17B2/HSD17B3/HSD17B4/HSP90AB1/HSPA5/HTRA1/ID4/INHA/INHBB/INSR/ITGB8/KIF18A/KIT/KITLG/LDOC1/LEF1/LGR4/LHCGR/LIF/LRP6/MAMLD1/MAPK1…	132
WB	saddlebrown	BP	GO:0050866	negative regulation of cell activation	72/3720	199/18670	6.2377e-08	2.63471e-06	1.69716e-06	ABAT/ABR/ANXA1/APOE/AXL/BANK1/BCL6/BPI/BTK/BTN2A2/CBFB/CD200/CD74/CD84/CD86/CD9/CNR1/CST7/CX3CL1/DLG5/DUSP3/FGG/FGL2/GLI3/GLMN/GNRH1/GPNMB/GRN/HAVCR2/HLA-F/HLX/HMOX1/ID2/IFNA2/IFNB1/IL13RA2/IL2/IL4R/INHA/JAK3/LAG3/LAX1/LGALS3/LGALS9/LILRB2/LRRC32/LST1/LYN/PARP3/PDGFA/PIBF1/PRKCD/PRNP/PTPN6/PTPRC/RC3H2/SAMSN1/SDC4/SFRP1/SLA2/SOCS5/SOCS6/SPN/THBD/TIGIT/TNFAIP8L2/TNFRSF14/TNFRSF21/TYRO3/TYROBP/UBASH…	72
WB	saddlebrown	BP	GO:0045088	regulation of innate immune response	137/3720	452/18670	6.99234e-08	2.93402e-06	1.88997e-06	APOB/APOE/BIRC3/BTK/CADM1/CASP8/CAV1/CCL5/CD14/CD36/CD96/CLEC4A/CLEC4D/CLEC4E/CNPY3/CR1/CREBBP/CTSS/CYBA/DDX58/DHX58/DUSP10/ERAP1/FAM3A/FBXW11/FCER1G/FCN1/FCRL3/FGA/FGG/FGR/FPR2/FYN/GRN/HAVCR2/HCK/HLA-F/HMGB2/HRAS/HSP90AB1/ICAM2/ICAM3/IFI16/IFNB1/IFNGR1/IKBKE/IKBKG/IL12A/IRAK1/IRAK3/IRF4/IRF7/ITGAM/ITGB2/JAK2/LAG3/LGALS9/LGMN/LGR4/LRP8/LRRC14/LRRC19/LTF/LYN/MAP3K1/MAPKAPK2/MAPKAPK3/MARCO/METTL3/M…	137
WB	saddlebrown	BP	GO:0003015	heart process	96/3720	290/18670	7.33461e-08	3.04228e-06	1.9597e-06	ABCC9/ACE2/ADA/ADM/ADORA1/ADRA1A/ADRB1/AGT/AGTR2/AHCYL1/ASPH/ATP1A1/ATP1A2/ATP1B2/ATP2A1/ATP2A3/ATP2B1/ATP2B2/ATP2B3/CACNA1H/CACNA2D1/CACNA2D2/CACNA2D3/CACNA2D4/CACNB1/CACNB2/CACNB4/CACNG5/CACNG6/CACNG8/CALM1/CASQ1/CASQ2/CAV1/CHGA/CLIC2/CXCR4/CYP2J2/DNM1L/EDN1/FGF12/FKBP1B/FXYD7/FYN/GCH1/GJA1/GNAO1/GPD1L/GPX1/HEY2/IL2/JAK2/KCNA5/KCND2/KCNIP2/KCNJ4/KCNJ8/KCNK1/KCNK3/KCNK6/KCNN2/MDM2/MYH7/MYL1/NEDD…	96
WB	saddlebrown	BP	GO:0042133	neurotransmitter metabolic process	59/3720	153/18670	7.37798e-08	3.04228e-06	1.9597e-06	ABAT/ACHE/AGT/AGTR2/AIF1/ALDH5A1/ALDH7A1/ASS1/BCHE/BHMT/CAV1/CD36/CHKA/CLN3/DAGLA/DDAH1/DNM2/EDN1/GAD2/GCAT/GCH1/GCHFR/GLDC/GLYAT/GRIN2A/HSP90AA1/HSP90AB1/INSR/ITGB2/JAK2/KHSRP/KLF2/KLF4/MAOA/MAOB/MOXD1/NAALAD2/NOS1/NOS1AP/PDE1B/PRIMA1/PTGS2/RAC1/SDS/SHMT1/SIRPA/SLC1A3/SLC22A2/SLC5A7/SLC6A4/SRD5A1/TLR2/TLR4/TLR6/TNF/TPH1/TRH/TSPO/UPB1	59
WB	saddlebrown	BP	GO:0072511	divalent inorganic cation transport	146/3720	489/18670	7.39343e-08	3.04228e-06	1.9597e-06	ADRA1A/AGT/AHNAK/ANO6/ANXA2/ANXA5/ATP1A2/ATP2A1/ATP2A3/ATP2B1/ATP2B2/ATP2B3/ATP2C1/BCL2/BEST1/CACNA1A/CACNA1H/CACNA2D1/CACNA2D2/CACNA2D3/CACNA2D4/CACNB1/CACNB2/CACNB4/CACNG5/CACNG6/CACNG8/CALM1/CAMK2A/CAMK2B/CAMK2G/CASQ1/CASQ2/CATSPER1/CAV1/CCL19/CCL4/CCL5/CCR5/CCR7/CD19/CD33/CD4/CD84/CDH23/CDK5/CLIC2/CRH/CSN2/CX3CL1/CXCL11/CXCR4/CYBA/CYSLTR1/DHRS7C/DIAPH1/DNM1L/DRD1/EPB41/F2RL3/FAM155B/FASLG/FCR…	146
WB	saddlebrown	BP	GO:0019882	antigen processing and presentation	79/3720	226/18670	8.06251e-08	3.29633e-06	2.12335e-06	ACTR10/ACTR1B/AP1B1/AP1M2/AP1S1/AP2A2/CANX/CAPZA1/CCL19/CCR7/CD1B/CD1E/CD36/CD68/CD74/CD8A/CLEC4A/CLTA/CTSH/CTSS/CYBA/CYBB/DCTN2/DCTN3/DCTN4/DCTN6/DNM2/DYNC1H1/DYNC1I1/DYNLL1/ERAP1/ERAP2/FCER1G/FGL2/HLA-DMA/HLA-DMB/HLA-DPA1/HLA-DPB1/HLA-DQB1/HLA-DRA/HLA-DRB1/HLA-F/IKBKG/ITGAV/KIF18A/KIF26A/KIF2A/KIF3B/KIF3C/KIF5A/KIFAP3/KLC2/LAG3/LGMN/LILRB2/LNPEP/OSBPL1A/PSMA5/PSMB10/PSMB5/PSMB9/PSMD10/PSMD8/PSM…	79
WB	saddlebrown	BP	GO:0030308	negative regulation of cell growth	68/3720	186/18670	9.05062e-08	3.65347e-06	2.3534e-06	AGT/AGTR2/ARHGAP4/BCL2/BCL6/BST2/BTG1/CAPRIN2/CCDC85B/CDA/CDK5/CDK5R1/CDKN1A/CDKN1B/CRLF3/CRYAB/DCBLD2/DCC/DCUN1D3/DNAJB2/EI24/ENPP1/FBP1/FGF13/FHL1/FRZB/GDF9/GJA1/MAG/MAP2/MSX1/MT3/NAIF1/NDUFA13/NDUFS3/NME6/OSGIN2/PLXNA3/PML/PPARA/PPT1/PSRC1/PTPRS/RGS2/RGS4/RNF6/RTN4/SEMA3A/SEMA3C/SEMA3E/SEMA4D/SEMA4G/SEMA5A/SEMA6A/SEMA6B/SERTAD3/SFRP1/SH3BP4/SLIT2/SLIT3/SPP1/TGFB2/TP53/ULK2/WFDC1/WNT5A/WT1/YY1	68
WB	saddlebrown	BP	GO:0070507	regulation of microtubule cytoskeleton organization	68/3720	186/18670	9.05062e-08	3.65347e-06	2.3534e-06	ANKRD53/APC/BICD1/CCNF/CDH5/CDK5R1/CDK5RAP2/CDKN1B/CEP120/CEP70/CEP97/CHMP1B/CHMP2A/CHMP2B/CHMP5/CLASP1/CLASP2/DIXDC1/DYNC1H1/EFNA5/FAM107A/FES/FGF13/FSD1/GNAI1/GPSM2/HNRNPU/KIF18A/KIF25/MAP1A/MAP1B/MAP1S/MAP2/MAP6D1/MAP9/MAPRE1/MAPRE2/MAPRE3/MID1/MID1IP1/NAV3/NEK2/NSFL1C/PAFAH1B1/PARP3/PDCD6IP/PLK2/PRKAA1/PRKAA2/PSRC1/RAC1/RASSF1/RASSF7/RBM14/RPS3/SLAIN2/SMC1A/SMC3/STIL/STMN1/STMN2/STMN4/TACC3/T…	68
WB	saddlebrown	BP	GO:0023061	signal release	139/3720	462/18670	9.1698e-08	3.6783e-06	2.3694e-06	AACS/ABAT/ABCC8/ADCY8/ADCYAP1/ADM/ADORA1/ADRA1A/AGT/AGTR1/AGTR2/ANXA1/ANXA5/APBA1/ARL2BP/ARRB1/BRSK2/BTK/CACNA1A/CACNA2D2/CACNB2/CADPS/CAMK2A/CAMK2G/CCL5/CDK5/CFTR/CHGA/CHRNA3/CNR1/CPE/CRH/CRHBP/CSPG5/DNM1L/DOC2A/DRD1/DYNLL1/EDN1/EFNA5/ENY2/FGA/FGG/FKBP1B/FZD4/G6PC2/GAD2/GCK/GDF9/GJA1/GPLD1/HMGCR/HSPA8/HTR2A/ICA1/IL1RN/INHA/INHBB/ITSN1/JAK2/KALRN/KCNA5/KCNB1/KCNC2/LIF/LRP1/LYN/MC4R/MEF2C/MYB/MYO5…	139
WB	saddlebrown	BP	GO:0006835	dicarboxylic acid transport	42/3720	96/18670	9.3435e-08	3.71006e-06	2.38985e-06	ABAT/ADORA1/APBA1/ARL6IP1/ATP1A2/CLN8/GLS2/GRM2/GRM7/KCNJ10/LRRC8E/NPY5R/NTRK2/NTSR1/PPFIA2/PPFIA3/RAB3A/RAB3GAP1/RIMS1/SLC13A1/SLC13A3/SLC13A4/SLC17A6/SLC17A7/SLC19A2/SLC1A1/SLC1A2/SLC1A3/SLC1A6/SLC25A13/SLC25A21/SLC25A22/SLC26A3/SLC26A4/SLC26A6/SLC38A7/SLC7A11/STX1A/STXBP1/SYT1/TRH/UNC13B	42
WB	saddlebrown	BP	GO:1904062	regulation of cation transmembrane transport	109/3720	342/18670	9.3653e-08	3.71006e-06	2.38985e-06	ACTN2/ADRB2/AGT/AHNAK/ANO6/ANXA3/APP/ARC/ATP1A2/ATP1B2/ATP2A1/CACNA2D1/CACNB1/CACNB2/CACNB4/CACNG5/CACNG8/CALM1/CAPN1/CASQ1/CASQ2/CAV1/CD19/CLIC2/CNIH3/CRH/CRHBP/CTSS/CX3CL1/CXCL11/CYBA/DHRS7C/DIAPH1/DLG2/DNM2/DPP6/DRD1/F2RL3/FGF12/FHL1/FKBP1B/FXYD5/FXYD7/FYN/GPD1L/GRIA1/GRIA2/GRIA3/GRIA4/GRIN2A/GRIN2B/HAMP/HOMER1/HPCA/HSPA2/JPH3/KCNA1/KCNAB1/KCNC1/KCNC2/KCNIP2/KCNN2/KCNS1/LYN/MAPK8IP2/MEF2C/MYO5…	109
WB	saddlebrown	BP	GO:0060047	heart contraction	93/3720	280/18670	9.78245e-08	3.85139e-06	2.48089e-06	ABCC9/ACE2/ADA/ADM/ADORA1/ADRA1A/ADRB1/AGT/AGTR2/AHCYL1/ASPH/ATP1A1/ATP1A2/ATP1B2/ATP2A1/ATP2A3/ATP2B1/ATP2B2/ATP2B3/CACNA1H/CACNA2D1/CACNA2D2/CACNA2D3/CACNA2D4/CACNB1/CACNB2/CACNB4/CACNG5/CACNG6/CACNG8/CALM1/CASQ1/CASQ2/CAV1/CHGA/CLIC2/CXCR4/CYP2J2/DNM1L/EDN1/FGF12/FKBP1B/FXYD7/GCH1/GJA1/GNAO1/GPD1L/GPX1/HEY2/IL2/JAK2/KCNA5/KCND2/KCNIP2/KCNJ4/KCNJ8/KCNK1/KCNK3/KCNK6/KCNN2/MDM2/MYH7/MYL1/NEDD4L/N…	93
WB	saddlebrown	BP	GO:0051222	positive regulation of protein transport	128/3720	418/18670	9.88376e-08	3.8674e-06	2.49121e-06	AACS/ABAT/ABCG1/ABLIM3/ACHE/ACSL3/ADAM9/ADCY8/AGTR2/AIF1/ANKRD1/ARRB1/BAP1/CADM1/CCL19/CD14/CD2/CD244/CD33/CD58/CDK5/CDK5R1/CFTR/CLEC4E/CLEC5A/CRH/CSF1R/DDX58/DNM1L/DYNLL1/EDEM1/FBXW7/FCN1/FGA/FGG/FGR/FIS1/FYN/GAPDH/GCK/GJA1/GLI3/GLMN/GPLD1/HAVCR2/HK1/HPCA/HRAS/HTRA2/HUWE1/IFNGR1/IL17RA/IL17RB/IL17RC/IL1A/IL2/IL33/IL4R/IL5/ITGAM/ITGB1BP1/ITGB2/JAK2/KCNB1/LEPROT/LGALS9/LILRA5/LPL/LRP1/MAPK1/MAPK11…	128
WB	saddlebrown	BP	GO:0001818	negative regulation of cytokine production	97/3720	296/18670	1.08689e-07	4.22693e-06	2.7228e-06	ADCY7/ANXA1/APOD/ARRB1/ATP2B1/AXL/BANK1/BCL3/BCL6/BPI/BST2/BTK/BTN2A2/CD200/CD33/CD83/CD84/CD96/CDH3/CLEC4A/CX3CL1/DDX58/DHX58/FN1/GBA/GPNMB/GPR18/GSTP1/HAVCR2/HDAC9/HERC5/HLA-F/HMOX1/HOMER2/HSP90AB1/IFNA2/IFNB1/IKBKE/IL12A/IL1R2/IL23A/IL27RA/IL33/INHA/INHBB/IRAK3/ISG15/JAK3/KLF2/KLF4/LAG3/LEF1/LGALS9/LGR4/LILRA5/LRRC32/LTF/MAPKBP1/NAV3/NDRG2/NFKB1/NLRP3/NLRX1/NMI/NPTN/PIBF1/PML/PRNP/PTGER4/PTPN6…	97
WB	saddlebrown	BP	GO:0032956	regulation of actin cytoskeleton organization	109/3720	343/18670	1.10727e-07	4.28012e-06	2.75706e-06	ACTN2/ACTR3B/ADD1/ADD2/ARHGAP17/ARHGAP28/ARHGDIB/ARHGEF10/ARHGEF19/ARPC1A/ARPC1B/ARPC2/ARPC3/ARPC5/AVIL/BAIAP2/BAIAP2L2/BST2/C15orf62/CAPG/CAPZA1/CCR7/CDK5/CDK5R1/CLASP1/CLASP2/CORO1B/CORO2B/CSF1R/CTNNA2/CX3CL1/CYFIP1/DBN1/DIXDC1/DLC1/EDN1/EFNA5/EPS8/FAM107A/FES/FHOD1/FHOD3/FSCN1/GPM6B/GPR65/GSN/HCK/HIP1R/HRAS/ID1/IQGAP2/ITGB1BP1/JAM3/KANK1/LIMA1/LIMCH1/LPAR1/LRP1/MEF2C/MKKS/MYLK3/MYOC/NCK1/NCKAP…	109
WB	saddlebrown	BP	GO:0030534	adult behavior	56/3720	144/18670	1.12163e-07	4.3095e-06	2.77599e-06	ABAT/ADAM2/ALK/APP/ATP1A2/BRS3/CDK5/CHL1/CHRNA3/CHRNB1/CLN8/CNTN2/CNTNAP2/CRHBP/CTNS/DAB1/DRD1/EFNB3/EPHA4/EPS8/FGF12/GLRB/HOMER1/HOMER2/HTR2A/HTRA2/ID2/INPP5F/KALRN/KCNJ10/NCSTN/NLGN3/NLGN4X/NPY/NR4A3/NRXN1/NRXN2/NRXN3/NTSR1/OPRK1/OPRM1/PAFAH1B1/PCDH17/PPARA/PPT1/SCN1A/SEZ6L/SHANK1/SHANK2/SLC1A2/SLC7A11/SLITRK5/SPTBN2/TRH/USP46/ZIC1	56
WB	saddlebrown	BP	GO:0070050	neuron cellular homeostasis	21/3720	34/18670	1.13212e-07	4.32375e-06	2.78517e-06	ADORA1/ATP2B1/ATP2B2/ATP2B3/CACNB2/CALB1/CALB2/CDK5/CHMP2B/CHRNA1/CLCN3/CNR1/CX3CL1/DNAJB2/MAP1A/NELL2/P2RY1/PRKAA1/SLC17A7/TAOK1/TYRO3	21
WB	saddlebrown	BP	GO:0022612	gland morphogenesis	49/3720	120/18670	1.17497e-07	4.46071e-06	2.87339e-06	BCL2/BMP7/CAPN1/CAV1/CFLAR/CPB2/CRIP1/CSF1R/CYP7B1/DAG1/DDR1/ETV5/FBXW7/FEM1B/FGFR2/FOXA1/GLI1/GLI3/ID4/LRP6/MSN/MSX2/NKX2-3/PAX6/PDGFA/PGR/PLXNA1/PML/PTCH1/PTN/RXRA/SCRIB/SEMA3A/SEMA3C/SERPINB5/SFRP1/SOSTDC1/SOX9/SRC/SULF1/TBX3/TGFB2/TGFB3/TGFBR2/TGM2/TNF/VDR/WNT5A/XBP1	49
WB	saddlebrown	BP	GO:0009266	response to temperature stimulus	83/3720	243/18670	1.21725e-07	4.58411e-06	2.95288e-06	ACOT11/ADM/ADORA1/ADRB1/ADRB2/ANO3/ARPP21/ATP2B1/ATXN3L/CAMK2A/CAMK2B/CAMK2G/CASP8/CASQ1/CD14/CDH8/CDKN1A/CETN1/CPB2/CREBBP/CRNN/CRYAB/CXCR4/DNAJC3/EIF2AK3/EPHB1/FOS/FOXO1/GMPR/HMOX1/HSP90AA1/HSP90AB1/HSPA2/HSPA5/HSPA8/HSPB8/HSPH1/HTR2A/HTRA2/IGFBP7/IL1A/IRAK1/LPL/LYN/MAP2K7/MAPK1/MAPKAPK2/METRNL/MICB/MMP24/MSTN/MYOF/NOS1/NTSR1/NUP107/NUP160/NUP205/NUP210/NUP214/NUP37/NUP54/NUP98/PLAC8/POLR2D/PPA…	83
WB	saddlebrown	BP	GO:0031960	response to corticosteroid	61/3720	162/18670	1.22185e-07	4.58411e-06	2.95288e-06	ACSBG1/ADAM9/ADCYAP1/ADM/AGTR2/AIF1/ALAD/ANXA1/ANXA3/AQP1/ASS1/ATP2B1/BCHE/BCL2/BCL2L11/CAD/CCND1/CDKN1A/CDO1/CFLAR/CLDN1/CNGA3/CPN1/CRH/CSN1S1/CYBA/CYBB/DUSP1/EDN1/EIF4EBP1/FAM107A/FOS/FOXO1/GBA/GLB1/GNRH1/GSTP1/HNRNPU/HSD3B2/IGFBP7/IL1RN/MAOB/MSTN/NEFL/PAM/PTGS2/S100B/SERPINF1/SLIT2/SLIT3/SMYD3/SOX30/SPARC/SRC/SRD5A1/TNF/TRH/UBE2L3/ZFP36/ZFP36L1/ZFP36L2	61
WB	saddlebrown	BP	GO:1904951	positive regulation of establishment of protein localization	137/3720	456/18670	1.24208e-07	4.63274e-06	2.9842e-06	AACS/ABAT/ABCG1/ABLIM3/ACHE/ACSL3/ADAM9/ADCY8/AGTR2/AIF1/ANKRD1/ARRB1/BAP1/BCL2/CADM1/CASP8/CCL19/CCT2/CD14/CD2/CD244/CD33/CD58/CDK5/CDK5R1/CEP120/CEP135/CFTR/CLEC4E/CLEC5A/CORO2B/CRH/CSF1R/DDX58/DNM1L/DYNLL1/EDEM1/FBXW7/FCN1/FGA/FGG/FGR/FIS1/FYN/GAPDH/GCK/GJA1/GLI3/GLMN/GPLD1/HAVCR2/HK1/HPCA/HRAS/HTRA2/HUWE1/IFNGR1/IL17RA/IL17RB/IL17RC/IL1A/IL2/IL33/IL4R/IL5/ITGAM/ITGB1BP1/ITGB2/JAK2/KCNB1/LEPRO…	137
WB	saddlebrown	BP	GO:0008016	regulation of heart contraction	85/3720	251/18670	1.32402e-07	4.90965e-06	3.16257e-06	ABCC9/ACE2/ADA/ADM/ADORA1/ADRA1A/ADRB1/AGT/AGTR2/AHCYL1/ASPH/ATP1A1/ATP1A2/ATP1B2/ATP2A1/ATP2A3/ATP2B1/ATP2B2/ATP2B3/CACNA1H/CACNA2D1/CACNA2D2/CACNA2D3/CACNA2D4/CACNB1/CACNB2/CACNB4/CACNG5/CACNG6/CACNG8/CALM1/CASQ1/CASQ2/CAV1/CHGA/CLIC2/CYP2J2/EDN1/FGF13/FKBP1B/FXYD7/GCH1/GJA1/GJD3/GNAO1/GPD1L/HEY2/IL2/JAK2/KCNA5/KCND2/KCNIP2/KCNJ4/KCNK1/KCNK3/KCNK6/KCNN2/MDM2/MYH7/NMU/NOS1/NOS1AP/PIK3CG/PKP2/RGS…	85
WB	saddlebrown	BP	GO:0010771	negative regulation of cell morphogenesis involved in differentiation	42/3720	97/18670	1.33222e-07	4.9115e-06	3.16376e-06	ARHGAP4/CDK5/CDK5R1/DAB1/DCC/EFNA1/EFNA5/EFNB3/FGF13/GDI1/ID1/ITGB1BP1/KANK1/LRP4/MAG/MAP2/MCF2/MT3/NGEF/NLGN1/NLGN3/PLXNA3/POSTN/PTK2/PTPRS/RNF6/RTN4/SEMA3A/SEMA3C/SEMA3E/SEMA4D/SEMA4G/SEMA5A/SEMA6A/SEMA6B/SLIT2/SPP1/TACSTD2/TRAK2/ULK2/WNT5A/YWHAH	42
WB	saddlebrown	BP	GO:0050707	regulation of cytokine secretion	74/3720	210/18670	1.41746e-07	5.19572e-06	3.34685e-06	AGTR2/AIF1/ANXA1/BANK1/BTN2A2/CADM1/CCL19/CCR7/CD14/CD2/CD200/CD244/CD58/CLEC4E/CLEC5A/CSF1R/CX3CL1/DDX58/FCN1/FGR/FN1/FOXP1/GAPDH/GLMN/HAVCR2/HDAC9/HK1/IFNA2/IFNGR1/IL17RA/IL17RB/IL17RC/IL1A/IL1R2/IL27RA/IL33/IL4R/LGALS9/LGR4/LILRA5/LPL/LRP1/LRRC32/LYN/MAPK11/MAPKBP1/MBP/MMP12/NLRP3/PML/POSTN/PRKCZ/PTGER4/PYCARD/PYDC1/RIPK2/SCAMP5/SERPINB1/SRC/SSC5D/SYK/SYT11/TLR1/TLR2/TLR4/TLR5/TLR6/TLR9/TNF/TN…	74
WB	saddlebrown	BP	GO:0071375	cellular response to peptide hormone stimulus	103/3720	321/18670	1.44693e-07	5.27345e-06	3.39692e-06	ACTN2/ADCY2/ADCY6/ADCY7/ADCY8/AGT/AGTR1/AGTR2/AGTRAP/AHCYL1/AHSG/ANXA5/APC/APRT/ASS1/ATP2B1/ATP6V0A1/ATP6V0D1/ATP6V0E1/ATP6V1A/ATP6V1B2/ATP6V1C1/ATP6V1E1/ATP6V1H/BAIAP2/CAMK2A/CAV1/CCNA2/CDC6/CFLAR/CISH/CPEB1/CRHBP/CSHL1/CYBA/CYFIP1/EDN1/EIF4EBP1/ENPP1/FBN1/FOXO1/FYN/GAB1/GCGR/GCK/GH1/GHR/GLP2R/GPLD1/GPR21/GRB14/GSTP1/HDAC9/INHBB/INSR/JAK2/JAK3/KANK1/LEPROT/LHCGR/LPL/LYN/MAP1B/MDM2/MSTN/MYO5A/NCK…	103
WB	saddlebrown	BP	GO:0008306	associative learning	36/3720	78/18670	1.4861e-07	5.38541e-06	3.46904e-06	ADAM2/AGT/APP/ATP1A2/CDK5/CLN3/CLN8/CRH/CTNS/DEAF1/DRD1/EIF4A3/FOS/GABRA5/GRIN2A/HMGCR/HRH1/KIT/LGMN/MAP1A/NDRG4/NETO1/NEUROD2/NLGN3/NPTN/NPTX2/OPRK1/PDE1B/PIAS1/PPT1/RELN/RIN1/SHANK1/SLC7A11/SRF/SYNPO	36
WB	saddlebrown	BP	GO:0008038	neuron recognition	26/3720	48/18670	1.49986e-07	5.40457e-06	3.48138e-06	APP/BSG/CDK5R1/CELSR3/CNR1/CNTN2/CNTNAP2/CRTAC1/CXCR4/DSCAM/EFNB3/EMB/EPHA4/FEZF2/GAP43/MEGF8/NCAM2/NDN/NPTN/PALLD/ROBO1/ROBO4/RTN4/SEMA3A/SEMA5A/TNFRSF21	26
WB	saddlebrown	BP	GO:0007599	hemostasis	108/3720	341/18670	1.52932e-07	5.47979e-06	3.52984e-06	ABAT/ANO6/ANXA2/ANXA5/ANXA7/APOE/APOH/ARRB1/AXL/CAPZA1/CAV1/CD36/CD9/COL3A1/CPB2/CSRP1/DGKA/DGKB/DGKE/DGKG/DOCK1/DOCK11/DOCK6/DOCK8/DOCK9/EDN1/F13A1/F13B/F2RL3/F3/F5/F8/F9/FAP/FCER1G/FERMT3/FGA/FGG/FIBP/FLI1/FYN/GNA11/GP1BA/GP5/GP9/HBD/HDAC1/HPS5/HPSE/IFNA16/IFNA2/IFNA5/IFNB1/IRF2/ITGA2/ITGA2B/JAK2/LCK/LCP2/LYN/MAPK1/MYH9/MYL12A/NFE2/P2RY1/PAPSS2/PDGFA/PEAR1/PHF21A/PIK3CG/PIK3R1/PLAT/PLCG2/PRCP/P…	108
WB	saddlebrown	BP	GO:0002685	regulation of leukocyte migration	70/3720	196/18670	1.69009e-07	5.98461e-06	3.85501e-06	ABR/ADA/ADAM10/ADAM17/ADORA1/AIF1/ANO6/ANXA1/APOD/APP/BMP5/C3AR1/CCL19/CCL4/CCL5/CCR7/CD200/CD74/CD9/CXCL13/CXCL14/DOCK8/DUSP1/EDN1/FPR2/GPR18/GPSM3/HMOX1/IL12A/IL1R1/IL23A/IL27RA/IL33/IL6R/ITGA2/ITGA2B/JAM3/KITLG/LGALS3/LGALS9/LGMN/LRCH1/LYN/MMP28/MSN/MSTN/MTUS1/PGF/PLA2G7/PTGER4/PTN/PYCARD/RAC1/RAC2/SERPINE1/SLIT2/SPN/STK10/STK39/THBS4/TMEM102/TNF/TNFRSF14/TNFSF14/VEGFA/VEGFC/WNK1/WNT5A/XCL1/ZN…	70
WB	saddlebrown	BP	GO:0002495	antigen processing and presentation of peptide antigen via MHC class II	43/3720	101/18670	1.69836e-07	5.98461e-06	3.85501e-06	ACTR10/ACTR1B/AP1B1/AP1M2/AP1S1/AP2A2/CANX/CAPZA1/CD74/CLTA/CTSS/DCTN2/DCTN3/DCTN4/DCTN6/DNM2/DYNC1H1/DYNC1I1/DYNLL1/FCER1G/HLA-DMA/HLA-DMB/HLA-DPA1/HLA-DPB1/HLA-DQB1/HLA-DRA/HLA-DRB1/KIF18A/KIF26A/KIF2A/KIF3B/KIF3C/KIF5A/KIFAP3/KLC2/LAG3/LGMN/OSBPL1A/PYCARD/RACGAP1/SAR1B/SH3GL2/SPTBN2	43
WB	saddlebrown	BP	GO:0046632	alpha-beta T cell differentiation	43/3720	101/18670	1.69836e-07	5.98461e-06	3.85501e-06	ADA/ANXA1/BCL11B/BCL2/BCL3/BCL6/CBFB/CCL19/CD83/CD86/FOXP1/FUT7/GLI3/GPR18/GPR183/HLX/IL18R1/IL2/IL23A/IL4R/IRF4/ITK/ITPKB/JAK3/LEF1/LGALS9/LY9/MYB/NFKBIZ/NKX2-3/NLRP3/PRKCZ/PTGER4/RC3H2/RELB/RIPK2/SASH3/SOCS5/SPN/SYK/TCF7/TGFBR2/ZAP70	43
WB	saddlebrown	BP	GO:0032412	regulation of ion transmembrane transporter activity	87/3720	260/18670	1.73069e-07	6.06501e-06	3.90681e-06	ACTN2/ADRB2/AHCYL1/AHNAK/ANO9/ANXA3/APP/ARC/ATP1A2/ATP1B2/ATP2A1/CACNA2D1/CACNB1/CACNB2/CACNB4/CACNG5/CACNG8/CALM1/CAPN1/CASQ1/CASQ2/CAV1/CFTR/CLIC2/CNIH3/CRH/CRHBP/CTSS/DLG2/DNM2/FGF12/FHL1/FKBP1B/FXYD5/FXYD7/GPD1L/GRIA1/GRIA2/GRIA3/GRIA4/GRIN2A/GRIN2B/GRM5/HOMER1/HPCA/HSPA2/HTR3A/JPH3/KCNA1/KCNAB1/KCNC1/KCNC2/KCNIP2/KCNS1/MAPK8IP2/MEF2C/MYO5A/NEDD4L/NEFL/NETO1/NETO2/NLGN1/NLGN3/NOS1/NOS1AP/NTSR…	87
WB	saddlebrown	BP	GO:0022898	regulation of transmembrane transporter activity	89/3720	268/18670	1.84329e-07	6.42432e-06	4.13826e-06	ACTN2/ADRB2/AHCYL1/AHNAK/ANO9/ANXA3/APP/ARC/ATP1A2/ATP1B2/ATP2A1/BCL2/CACNA2D1/CACNB1/CACNB2/CACNB4/CACNG5/CACNG8/CALM1/CAPN1/CASQ1/CASQ2/CAV1/CFTR/CLIC2/CNIH3/CRH/CRHBP/CTSS/DLG2/DNM2/FGF12/FHL1/FKBP1B/FXYD5/FXYD7/GJA1/GPD1L/GRIA1/GRIA2/GRIA3/GRIA4/GRIN2A/GRIN2B/GRM5/HOMER1/HPCA/HSPA2/HTR3A/JPH3/KCNA1/KCNAB1/KCNC1/KCNC2/KCNIP2/KCNS1/MAPK8IP2/MEF2C/MYO5A/NEDD4L/NEFL/NETO1/NETO2/NLGN1/NLGN3/NOS1/N…	89
WB	saddlebrown	BP	GO:0019886	antigen processing and presentation of exogenous peptide antigen via MHC class II	42/3720	98/18670	1.88491e-07	6.53366e-06	4.20869e-06	ACTR10/ACTR1B/AP1B1/AP1M2/AP1S1/AP2A2/CANX/CAPZA1/CD74/CLTA/CTSS/DCTN2/DCTN3/DCTN4/DCTN6/DNM2/DYNC1H1/DYNC1I1/DYNLL1/FCER1G/HLA-DMA/HLA-DMB/HLA-DPA1/HLA-DPB1/HLA-DQB1/HLA-DRA/HLA-DRB1/KIF18A/KIF26A/KIF2A/KIF3B/KIF3C/KIF5A/KIFAP3/KLC2/LAG3/LGMN/OSBPL1A/RACGAP1/SAR1B/SH3GL2/SPTBN2	42
WB	saddlebrown	BP	GO:0002573	myeloid leukocyte differentiation	72/3720	204/18670	1.93556e-07	6.65585e-06	4.2874e-06	ANXA2/APP/CASP8/CCL19/CCR7/CD4/CD74/CEBPA/CLDN18/CSF1R/CSF2/CTNNBIP1/EFNA2/EVI2B/FBN1/FBXW7/FCER1G/FES/FOS/FOXP1/GAB2/GAB3/GPR183/ID2/IFI16/IL15/IL23A/IL5/INHA/IRF4/IRF7/KIT/KITLG/LEF1/LIF/LILRB3/LRRC17/LTF/LYN/MAFB/MEF2C/MITF/MYC/MYH9/NKX2-3/NOTCH2/NRROS/OSCAR/PAFAH1B1/PDE1B/PIK3CD/PIK3R1/PRKCA/RASSF2/RELB/RIPK1/ROR2/SBNO2/SFRP1/SIGLEC15/SRC/TCIRG1/TGFBR2/TLR2/TLR4/TNF/TRIB1/TSPAN2/TYROBP/UBASH3…	72
WB	saddlebrown	BP	GO:0045580	regulation of T cell differentiation	54/3720	139/18670	1.95146e-07	6.65585e-06	4.2874e-06	ADA/ANXA1/BCL6/BTN2A2/CBFB/CCL19/CD2/CD27/CD28/CD74/CD83/CD86/CR1/CYP26B1/DUSP10/FANCD2/FGL2/GLI3/HLX/IFNA2/IFNB1/IL12A/IL15/IL2/IL23A/IL4R/IL7/IL7R/IRF4/ITPKB/JAK3/LAG3/LGALS9/LILRB2/METTL3/MYB/NFATC2/NFKBIZ/NLRP3/PRKCZ/PTPRC/RC3H2/RIPK2/SASH3/SOCS5/SOD1/SOS1/SOX13/SPINK5/SYK/TGFBR2/VNN1/XBP1/ZAP70	54
WB	saddlebrown	BP	GO:0070665	positive regulation of leukocyte proliferation	54/3720	139/18670	1.95146e-07	6.65585e-06	4.2874e-06	ADA/AIF1/ANXA1/BCL2/BCL6/BST2/CCL19/CCL5/CD28/CD4/CD55/CD6/CD74/CD86/CDKN1A/FCRL3/FLT3LG/GPR183/HAVCR2/HHLA2/HLA-DMB/HLA-DPA1/HLA-DPB1/ICOSLG/IL12A/IL15/IL2/IL23A/IL5/IL6R/IL7/JAK3/KITLG/LGALS9/LILRB2/LYN/MEF2C/NCK1/NFATC2/PRKCQ/PTH/PTPRC/PYCARD/RIPK2/RPS3/SASH3/SYK/TGFBR2/TLR4/TLR9/TNFSF13B/VAV3/XCL1/ZAP70	54
WB	saddlebrown	BP	GO:0021700	developmental maturation	93/3720	284/18670	2.04679e-07	6.94385e-06	4.47291e-06	ANAPC2/ANKS1A/ANO6/APP/ASCL1/AXL/BCAN/BCL2/BFSP1/BMP2/BTK/C1QA/C1QL1/C3/CAMK2B/CATSPERD/CBFB/CCL19/CDC25B/CDH3/CDH5/CDK5R1/CDKN1A/CEBPA/CFTR/CLCN3/CLN5/CNTN2/CNTNAP2/CX3CL1/DAG1/DCHS1/EDNRB/FEM1B/FGFR3/FGG/FLVCR1/FOXA1/GH1/GJA1/ID2/IL15/KCNIP2/KLF2/LTF/LYL1/MAP1B/MSX2/MYO5A/MYOC/NEFL/NEUROD2/NFASC/NRXN1/PABPC1L/PFN1/PGR/PLXNB1/PTH/PTPRN/RAB32/RAB3A/RELN/RFX3/RND1/ROPN1B/RYR1/SEMA4D/SEZ6L/SHANK1/S…	93
WB	saddlebrown	BP	GO:0002695	negative regulation of leukocyte activation	64/3720	175/18670	2.10703e-07	7.11037e-06	4.58018e-06	ABR/ANXA1/AXL/BANK1/BCL6/BPI/BTK/BTN2A2/CBFB/CD200/CD74/CD84/CD86/CNR1/CST7/CX3CL1/DLG5/DUSP3/FGL2/GLI3/GLMN/GNRH1/GPNMB/GRN/HAVCR2/HLA-F/HLX/HMOX1/ID2/IFNA2/IFNB1/IL13RA2/IL2/IL4R/INHA/JAK3/LAG3/LAX1/LGALS3/LGALS9/LILRB2/LRRC32/LST1/LYN/PARP3/PIBF1/PRNP/PTPN6/PTPRC/RC3H2/SAMSN1/SDC4/SFRP1/SLA2/SOCS5/SOCS6/SPN/TIGIT/TNFAIP8L2/TNFRSF14/TNFRSF21/TYRO3/TYROBP/XCL1	64
WB	saddlebrown	BP	GO:0050777	negative regulation of immune response	57/3720	150/18670	2.18452e-07	7.33309e-06	4.72364e-06	ABR/ADCYAP1/ANXA1/BCL6/BST2/CD55/CD84/CD96/COL3A1/CR1/DHX58/DUSP10/FAM3A/FCRLB/FGL2/GPX1/GRN/HAVCR2/HLA-F/HLX/HMOX1/IFI16/IFNA2/IFNB1/IL13RA2/IL2/IL27RA/IL33/IL4R/IL7R/IRAK3/JAK3/LGALS3/LGALS9/LYN/METTL3/MMP12/NLRX1/NMI/NPY5R/PARP14/PARP3/PTPN6/PTPRC/RC3H2/SAMSN1/SCRIB/SERPING1/SOCS5/SPINK5/TGFB2/TGFB3/TNF/TNFRSF14/TYRO3/XCL1/YTHDF2	57
WB	saddlebrown	BP	GO:0098742	cell-cell adhesion via plasma-membrane adhesion molecules	90/3720	273/18670	2.28328e-07	7.62449e-06	4.91135e-06	AJUBA/ALCAM/AMIGO2/AMIGO3/ANXA3/ATP2C1/BMP2/BSG/CADM1/CD6/CD84/CDH11/CDH12/CDH13/CDH17/CDH18/CDH19/CDH2/CDH23/CDH3/CDH5/CDH6/CDH7/CDH8/CEACAM5/CEACAM8/CELSR2/CELSR3/CLDN1/CLDN10/CLDN18/CLDN22/CLDN5/CLSTN2/CLSTN3/CNTN2/CRB1/CX3CL1/DAB1/DCHS1/DCHS2/DSC3/DSCAM/DSG1/EFNA5/EMB/FAT3/FLRT3/FXYD5/IL1RAPL1/IL1RN/ITGAL/ITGAM/ITGB2/KIFAP3/KLF4/L1CAM/MAG/MAPK7/MBP/MMP24/MYOT/NLGN1/NPTN/NRXN1/NTNG1/NTNG2/PALL…	90
WB	saddlebrown	BP	GO:0002504	antigen processing and presentation of peptide or polysaccharide antigen via MHC class II	43/3720	102/18670	2.3737e-07	7.85041e-06	5.05688e-06	ACTR10/ACTR1B/AP1B1/AP1M2/AP1S1/AP2A2/CANX/CAPZA1/CD74/CLTA/CTSS/DCTN2/DCTN3/DCTN4/DCTN6/DNM2/DYNC1H1/DYNC1I1/DYNLL1/FCER1G/HLA-DMA/HLA-DMB/HLA-DPA1/HLA-DPB1/HLA-DQB1/HLA-DRA/HLA-DRB1/KIF18A/KIF26A/KIF2A/KIF3B/KIF3C/KIF5A/KIFAP3/KLC2/LAG3/LGMN/OSBPL1A/PYCARD/RACGAP1/SAR1B/SH3GL2/SPTBN2	43
WB	saddlebrown	BP	GO:0051924	regulation of calcium ion transport	85/3720	254/18670	2.37556e-07	7.85041e-06	5.05688e-06	AGT/AHNAK/ANXA2/ATP1A2/ATP2A1/ATP2B1/BCL2/BEST1/CACNA2D1/CACNB1/CACNB2/CACNB4/CALM1/CAMK2A/CAMK2B/CAMK2G/CASQ1/CASQ2/CAV1/CCL4/CCL5/CD19/CD33/CD4/CD84/CLIC2/CRH/CX3CL1/CXCL11/CXCR4/CYBA/DHRS7C/DIAPH1/DRD1/EPB41/F2RL3/FCRL3/FKBP1B/FYN/GJA1/GNAO1/GRM6/HOMER1/HOMER2/HPCA/HSPA2/IL16/JPH3/LGALS3/LILRA5/LILRB2/LYN/MCHR1/MYO5A/NOS1/NOS1AP/NTSR1/ORAI1/PDGFRB/PIK3CG/PLA2G1B/PLCG2/PML/PRNP/PTGS2/PTH/PTPN6/…	85
WB	saddlebrown	BP	GO:0007596	blood coagulation	106/3720	336/18670	2.46564e-07	8.08213e-06	5.20615e-06	ABAT/ANO6/ANXA2/ANXA5/APOE/APOH/ARRB1/AXL/CAPZA1/CAV1/CD36/CD9/COL3A1/CPB2/CSRP1/DGKA/DGKB/DGKE/DGKG/DOCK1/DOCK11/DOCK6/DOCK8/DOCK9/EDN1/F13A1/F13B/F2RL3/F3/F5/F8/F9/FAP/FCER1G/FERMT3/FGA/FGG/FIBP/FYN/GNA11/GP1BA/GP5/GP9/HBD/HDAC1/HPS5/HPSE/IFNA16/IFNA2/IFNA5/IFNB1/IRF2/ITGA2/ITGA2B/JAK2/LCK/LCP2/LYN/MAPK1/MYH9/MYL12A/NFE2/P2RY1/PAPSS2/PDGFA/PEAR1/PHF21A/PIK3CG/PIK3R1/PLAT/PLCG2/PRCP/PRKAR2B/PRKC…	106
WB	saddlebrown	BP	GO:0099504	synaptic vesicle cycle	69/3720	194/18670	2.47102e-07	8.08213e-06	5.20615e-06	ADRA1A/AMPH/APBA1/BRSK2/BSN/CACNB2/CADPS/CAMK2A/CANX/CDH2/CDK5/CDK5R1/CEL/CLCN3/CNR1/CSPG5/CYFIP1/DENND1A/DNAJC6/DNM1L/DNM2/DOC2A/DRD1/GAK/HTR2A/ITSN1/KIAA1107/MAGI2/NAPA/NLGN1/NLGN3/NLGN4X/NRXN1/OPHN1/P2RY1/PCDH17/PFN2/PIP5K1C/PLD2/PPFIA2/PPFIA3/PPP3CC/PRKCG/RAB3A/RAB3GAP1/RAB5A/RAPGEF4/RIMS1/RIMS2/SCRIB/SH3GL2/SLC17A6/SLC17A7/SNAP91/STX11/STX1A/STX4/STX6/STXBP1/SYN3/SYP/SYT1/SYT11/SYT12/SYT17/S…	69
WB	saddlebrown	BP	GO:1903522	regulation of blood circulation	96/3720	297/18670	2.59599e-07	8.44758e-06	5.44155e-06	ABCC9/ACE2/ADA/ADM/ADORA1/ADRA1A/ADRB1/AGT/AGTR1/AGTR2/AHCYL1/ASPH/ATP1A1/ATP1A2/ATP1B2/ATP2A1/ATP2A3/ATP2B1/ATP2B2/ATP2B3/BDKRB2/CACNA1H/CACNA2D1/CACNA2D2/CACNA2D3/CACNA2D4/CACNB1/CACNB2/CACNB4/CACNG5/CACNG6/CACNG8/CALM1/CASQ1/CASQ2/CAV1/CHGA/CLIC2/CYP2J2/DOCK4/DOCK5/EDN1/FGA/FGF13/FGG/FKBP1B/FXYD7/GCH1/GJA1/GJD3/GNAO1/GPD1L/HEY2/HRH1/HTR2A/IL2/JAK2/KCNA5/KCND2/KCNIP2/KCNJ4/KCNK1/KCNK3/KCNK6/KCN…	96
WB	saddlebrown	BP	GO:0021782	glial cell development	47/3720	116/18670	2.7809e-07	9.00335e-06	5.79956e-06	APP/ARHGEF10/ASCL1/ASPA/C1QA/CD9/CDK5/CNTN2/CSPG5/DAG1/DRD1/FA2H/FPR2/GRN/GSN/GSTP1/ID2/ID4/IFNGR1/KCNJ10/LAMB2/LPAR1/LRP1/LYN/MAG/MPP5/MT3/MYOC/NCSTN/NKX2-2/NRG1/NRROS/NTRK2/PLP1/POU3F2/PRDM8/ROR2/S100A8/SH3TC2/SOD1/SOX10/TLR2/TLR4/TNF/TSPAN2/VIM/WASF3	47
WB	saddlebrown	BP	GO:0002286	T cell activation involved in immune response	44/3720	106/18670	2.9341e-07	9.45135e-06	6.08814e-06	ANXA1/BCL3/BCL6/CCL19/CD86/CLEC4D/CLEC4E/FCER1G/FGL2/FOXP1/GPR183/HAVCR2/HLA-DMB/HLX/IFNA16/IFNA2/IFNA5/IFNB1/IFNE/IL18R1/IL2/IL23A/IL4R/IRF4/ITGAL/JAK3/LCP1/LEF1/LGALS3/LGALS9/LY9/MYB/NFKBIZ/NLRP3/PRKCZ/PTGER4/RC3H2/RELB/RIPK2/RPS6/SLC11A1/SOCS5/SPN/TP53	44
WB	saddlebrown	BP	GO:0031644	regulation of neurological system process	53/3720	137/18670	2.95317e-07	9.46499e-06	6.09692e-06	ABAT/ADORA1/ADRB2/AGT/APP/BAIAP2/CACNG5/CST7/CTSC/CUX2/DAG1/EDN1/EDNRB/EIF2AK3/EIF4A3/FGF12/GBA/GRM1/HOMER1/ITGA2/MAG/NETO1/NLGN1/NLGN3/NLGN4X/NMU/NMUR2/NPTX1/NPTX2/NPTXR/NPY2R/NRXN1/NTSR1/OPRK1/OPRM1/PRKCZ/RELN/RGS4/RIMS1/RIMS2/S100B/SCN11A/SHANK1/SHANK2/SOX10/SRC/STX1A/TMEM100/TNFRSF21/UNC13B/VIP/WASF3/ZMYND8	53
WB	saddlebrown	BP	GO:2000106	regulation of leukocyte apoptotic process	37/3720	83/18670	3.0024e-07	9.57467e-06	6.16757e-06	ADA/ADAM17/ANXA1/AURKB/AXL/BCL6/BTK/CCL19/CCL5/CCR5/CCR7/CD27/CD3G/CD74/DOCK8/EFNA1/FCER1G/FOXP1/IL2/IL7R/IRF7/ITPKB/JAK3/KITLG/LGALS13/LGALS14/LGALS3/LGALS9/LYN/MEF2C/NR4A3/PIK3CD/PRKCQ/SLC7A11/TP53/TSC22D3/WNT5A	37
WB	saddlebrown	BP	GO:0048640	negative regulation of developmental growth	46/3720	113/18670	3.15211e-07	1.00021e-05	6.44288e-06	ADRB1/ADRB2/ARHGAP4/CDK5/CDK5R1/CDKN1A/CDKN1B/DCC/DUSP10/FGF13/FGFR3/GJA1/LGMN/MAG/MAP2/MAPK11/MSTN/MT3/NKD1/PLAC8/PLXNA3/PPARA/PTCH1/PTK2/PTPRS/RGS2/RGS4/RIPK1/RNF6/RTN4/SEMA3A/SEMA3C/SEMA3E/SEMA4D/SEMA4G/SEMA5A/SEMA6A/SEMA6B/SFRP1/SLC6A4/SPP1/TGFBR2/TLL2/ULK2/WNT5A/YY1	46
WB	saddlebrown	BP	GO:0097061	dendritic spine organization	36/3720	80/18670	3.24972e-07	1.02607e-05	6.60951e-06	ADAM10/APOE/ARC/BAIAP2/CAMK2B/CAPRIN1/CAPRIN2/CDK5/CDK5R1/CUX2/DBN1/DNM1L/DOCK10/EFNA1/EPHA4/EPHB1/FYN/GRIN2B/HOMER1/INSR/ITGA3/ITPKA/KALRN/LGMN/LRP8/NGEF/NLGN1/NLGN3/PAFAH1B1/PAK3/PRNP/RELN/SHANK1/SHANK2/ZMYND8/ZNF365	36
WB	saddlebrown	BP	GO:0032409	regulation of transporter activity	92/3720	283/18670	3.4322e-07	1.07835e-05	6.94626e-06	ACTN2/ADRB2/AHCYL1/AHNAK/ANO9/ANXA3/APP/ARC/ATP1A2/ATP1B2/ATP2A1/BCL2/CACNA2D1/CACNB1/CACNB2/CACNB4/CACNG5/CACNG8/CALM1/CAPN1/CASQ1/CASQ2/CAV1/CFTR/CLIC2/CNIH3/CRH/CRHBP/CTSS/DLG2/DNM2/FGF12/FHL1/FKBP1B/FXYD5/FXYD7/GJA1/GPD1L/GRIA1/GRIA2/GRIA3/GRIA4/GRIN2A/GRIN2B/GRM5/HOMER1/HPCA/HSPA2/HTR3A/JPH3/KCNA1/KCNAB1/KCNC1/KCNC2/KCNIP2/KCNS1/MAPK8IP2/MEF2C/MYO5A/NEDD4L/NEFL/NETO1/NETO2/NLGN1/NLGN3/NOS1/N…	92
WB	saddlebrown	BP	GO:0032886	regulation of microtubule-based process	75/3720	218/18670	3.50467e-07	1.09572e-05	7.05816e-06	ANKRD53/APC/BICD1/CATSPER1/CCDC39/CCNF/CDH5/CDK5R1/CDK5RAP2/CDKN1B/CEP120/CEP70/CEP97/CHMP1B/CHMP2A/CHMP2B/CHMP5/CLASP1/CLASP2/DIAPH1/DIXDC1/DYNC1H1/EFNA5/FAM107A/FES/FEZ1/FGF13/FSD1/GNAI1/GPSM2/HNRNPU/KIF18A/KIF25/MACF1/MAP1A/MAP1B/MAP1S/MAP2/MAP6D1/MAP9/MAPRE1/MAPRE2/MAPRE3/MID1/MID1IP1/MKKS/NAV3/NEFH/NEK2/NSFL1C/PAFAH1B1/PARP3/PDCD6IP/PLK2/PRKAA1/PRKAA2/PSRC1/RAC1/RASSF1/RASSF7/RBM14/RPS3/SLAI…	75
WB	saddlebrown	BP	GO:0060998	regulation of dendritic spine development	34/3720	74/18670	3.73785e-07	1.16293e-05	7.49106e-06	ADAM10/APOE/ARC/BAIAP2/CAMK2B/CAPRIN1/CAPRIN2/CDK5/CDK5R1/CPEB3/CUX2/DBN1/DLG5/DNM1L/EFNA1/EPHA4/IL2/ITPKA/ITSN1/KALRN/LPAR1/LRP8/MEF2C/NGEF/NLGN1/NLGN3/PAFAH1B1/PAK3/PLK2/PTPRS/RELN/SHANK1/SHANK2/ZMYND8	34
WB	saddlebrown	BP	GO:0050714	positive regulation of protein secretion	88/3720	268/18670	3.76492e-07	1.16566e-05	7.50868e-06	AACS/ABAT/ABCG1/ACHE/ADAM9/ADCY8/AGTR2/AIF1/ANKRD1/ARRB1/CADM1/CCL19/CD14/CD2/CD244/CD33/CD58/CFTR/CLEC4E/CLEC5A/CRH/CSF1R/DDX58/DNM1L/DYNLL1/FCN1/FGA/FGG/FGR/GAPDH/GCK/GJA1/GLMN/GPLD1/HAVCR2/HK1/IFNGR1/IL17RA/IL17RB/IL17RC/IL1A/IL2/IL33/IL4R/IL5/JAK2/LGALS9/LILRA5/LPL/LRP1/MAPK11/MBP/MMP12/MYH10/NLRP3/NMU/NNAT/OR51E2/PFKFB2/PLA2G1B/POSTN/PRKCZ/PTGER4/PYCARD/PYDC1/RAC1/RIPK2/SCAMP5/SRC/STX4/SYBU/…	88
WB	saddlebrown	BP	GO:0030183	B cell differentiation	51/3720	131/18670	3.90221e-07	1.20233e-05	7.74489e-06	ADA/ADAM17/BCL2/BCL3/BCL6/BTK/CD19/CD27/CD79B/CDH17/CMTM7/CR2/DOCK10/DOCK11/FCRL3/FZD9/GON4L/GPR183/HDAC9/ID2/IFNA16/IFNA2/IFNA5/IFNB1/IFNE/IKZF3/IL7/INHA/ITFG2/JAK3/KIT/LYL1/MFNG/MSH2/NKX2-3/NOTCH2/PIK3R1/PLCG2/PLCL2/POU1F1/PTPN6/PTPRC/RAG2/SFRP1/SYK/TCIRG1/TLR9/TP53/XBP1/ZFP36L1/ZFP36L2	51
WB	saddlebrown	BP	GO:1903708	positive regulation of hemopoiesis	66/3720	185/18670	3.9321e-07	1.20572e-05	7.7667e-06	ADA/ANXA1/AXL/BCL6/BTK/BTN2A2/CASP8/CBFB/CCL19/CD27/CD4/CD74/CD83/CD86/CTNNBIP1/DUSP10/ETS1/EVI2B/FES/FLT3LG/FOS/GLI3/HLX/HMGB2/ID2/IL12A/IL15/IL2/IL23A/IL4R/IL5/IL7/IL7R/ISG15/ITPKB/JAG1/KITLG/LEF1/LGALS9/LIF/LILRB2/MYB/NFKBIZ/NLRP3/PRKCA/PRKCZ/PTPRC/RIPK1/RIPK2/ROR2/SASH3/SOCS5/STAT1/STAT5B/SYK/TGFBR2/THPO/TNF/TOX/TRIB1/TYROBP/VNN1/XBP1/ZAP70/ZFP36L1/ZNF16	66
WB	saddlebrown	BP	GO:0048871	multicellular organismal homeostasis	142/3720	485/18670	3.95637e-07	1.20736e-05	7.77724e-06	ABAT/ABHD6/ACADL/ACHE/ACOT11/ADAM17/ADCY2/ADCY6/ADCY7/ADCY8/ADCYAP1/ADD1/ADORA1/ADRB1/ADRB2/AKR1B1/APC/AQP1/AQP3/AQP4/BARD1/BCL2/CAV1/CD36/CDH23/CDH3/CFTR/CLDN1/CLDN18/CLN8/CNR1/CPT2/CSF1R/CST4/CTSH/CUBN/CXCR4/CYP26B1/CYTL1/DECR1/DIO2/DRD1/DYNC1H1/EDNRB/EHMT1/ELOVL6/FA2H/FLG/FLT3LG/FOXO1/GATM/GBA/GJA1/GPX1/HAMP/HOMER1/HOMER2/HTR2A/IAPP/ID1/IL15/IL18R1/IL1A/IL4R/IL7/IRF4/JAK2/KDF1/KRT16/LAMA4/LGR4…	142
WB	saddlebrown	BP	GO:0048709	oligodendrocyte differentiation	41/3720	97/18670	4.12241e-07	1.25203e-05	8.06504e-06	ASCL1/ASPA/BNIP3/CD9/CDK5/CNTN2/CXCR4/DAAM2/DAG1/DUSP10/FA2H/GLI3/GSN/GSTP1/HDAC1/ID2/ID4/KCNJ10/LPAR1/LYN/MAG/NCSTN/NKX2-2/NLGN3/NRG1/NTRK2/OLIG2/PAX6/PLP1/PRDM8/PTN/PTPRZ1/RHEB/SOX10/SOX9/TLR2/TNFRSF21/TRPC4/TSPAN2/WASF3/ZNF365	41
WB	saddlebrown	BP	GO:0002793	positive regulation of peptide secretion	93/3720	288/18670	4.1678e-07	1.25982e-05	8.11521e-06	AACS/ABAT/ABCG1/ACHE/ADAM9/ADCY8/ADCYAP1/ADORA1/AGTR2/AIF1/ANKRD1/ARRB1/CADM1/CCL19/CD14/CD2/CD244/CD33/CD58/CFTR/CLEC4E/CLEC5A/CRH/CSF1R/DDX58/DNM1L/DYNLL1/FCN1/FGA/FGG/FGR/GAPDH/GCK/GJA1/GLMN/GPLD1/HAVCR2/HK1/IFNGR1/IL17RA/IL17RB/IL17RC/IL1A/IL2/IL33/IL4R/IL5/ITSN1/JAK2/LGALS9/LILRA5/LPL/LRP1/MAPK11/MBP/MMP12/MYH10/NLRP3/NMU/NNAT/NPY2R/OR51E2/PFKFB2/PLA2G1B/POSTN/PRKCZ/PTGER4/PYCARD/PYDC1/RAC1/…	93
WB	saddlebrown	BP	GO:0034332	adherens junction organization	54/3720	142/18670	4.37946e-07	1.31756e-05	8.48712e-06	ACTN2/ADD1/AJUBA/APOD/BCL2/CADM1/CDH11/CDH12/CDH13/CDH17/CDH18/CDH19/CDH2/CDH3/CDH5/CDH6/CDH7/CDH8/CLASP1/CLASP2/COL16A1/CORO2B/DLC1/DLG5/DUSP3/EFNA5/FAM107A/FERMT2/GPM6B/IQGAP1/ITGA2/ITGB1BP1/KDR/LIMCH1/LIMS1/LRP1/MACF1/MAPRE2/MYOC/PIP5K1C/PKP2/PTK2/PTPRK/RAC1/RASSF8/RHOD/SDC4/SFRP1/SORBS1/SRC/TEK/TESK2/VCL/VEGFA	54
WB	saddlebrown	BP	GO:2000310	regulation of NMDA receptor activity	21/3720	36/18670	4.478e-07	1.33655e-05	8.60944e-06	ACTN2/ANXA3/APP/CAPN1/CRH/CRHBP/DLG2/GRIA1/GRIA2/GRIA3/GRIA4/GRIN2A/GRIN2B/MAPK8IP2/MEF2C/NEFL/NLGN1/NLGN3/OPRM1/PPARGC1A/RELN	21
WB	saddlebrown	BP	GO:0046635	positive regulation of alpha-beta T cell activation	30/3720	62/18670	4.4845e-07	1.33655e-05	8.60944e-06	ADA/ANXA1/CBFB/CCL19/CD28/CD55/CD83/CD86/GLI3/HLX/HSPH1/IL12A/IL23A/IL4R/IL6R/ITPKB/LGALS9/MYB/NFKBIZ/NLRP3/PRKCQ/PRKCZ/PTPRC/RIPK2/SASH3/SOCS5/SYK/TGFBR2/XCL1/ZAP70	30
WB	saddlebrown	BP	GO:0071887	leukocyte apoptotic process	43/3720	104/18670	4.54121e-07	1.34716e-05	8.67778e-06	ADA/ADAM17/ANXA1/AURKB/AXL/BCL2L11/BCL6/BTK/CCL19/CCL5/CCR5/CCR7/CD27/CD3G/CD74/DOCK8/EFNA1/FASLG/FCER1G/FOXP1/GLI3/IL2/IL7R/IRF7/ITPKB/JAK3/KITLG/LGALS13/LGALS14/LGALS3/LGALS9/LYN/MEF2C/NR4A3/PIK3CD/PRKCQ/RIPK1/RPS6/SLC7A11/TNFRSF21/TP53/TSC22D3/WNT5A	43
WB	saddlebrown	BP	GO:0045621	positive regulation of lymphocyte differentiation	40/3720	94/18670	4.59213e-07	1.35595e-05	8.73444e-06	ADA/ANXA1/AXL/BCL6/BTK/BTN2A2/CBFB/CCL19/CD27/CD74/CD83/CD86/DUSP10/FLT3LG/GLI3/HLX/IL12A/IL15/IL2/IL23A/IL4R/IL7/IL7R/ITPKB/LGALS9/LILRB2/MYB/NFKBIZ/NLRP3/PRKCZ/PTPRC/RIPK2/SASH3/SOCS5/SYK/TGFBR2/TOX/VNN1/XBP1/ZAP70	40
WB	saddlebrown	BP	GO:0030198	extracellular matrix organization	113/3720	368/18670	4.68546e-07	1.37714e-05	8.87089e-06	ADAM10/ADAM19/ADAMTS3/AGT/ANXA2/APP/BCAN/BCL3/BSG/CAPN1/CAPN2/CAPNS1/CD44/CFLAR/CHADL/CLASP1/CLASP2/CMA1/COL14A1/COL16A1/COL28A1/COL3A1/COL4A1/COL4A4/COL4A5/COL4A6/COL5A3/COL9A1/CPB2/CTSS/DAG1/DDR1/DDR2/DMP1/ETS1/FAP/FBLN2/FBN1/FBN2/FGA/FGG/FLRT2/FN1/FOXF2/FSCN1/GPM6B/HAPLN1/HTRA1/ICAM2/ICAM3/ICAM4/ICAM5/ITGA2/ITGA2B/ITGA3/ITGA6/ITGA8/ITGA9/ITGAL/ITGAM/ITGAV/ITGB2/ITGB6/ITGB7/ITGB8/JAM2/JAM3/KDR/…	113
WB	saddlebrown	BP	GO:0045807	positive regulation of endocytosis	57/3720	153/18670	4.71481e-07	1.37941e-05	8.88551e-06	ABCA7/ABR/AHI1/AHSG/ANO6/ANXA2/APOE/ARRB1/AXL/AZU1/BICD1/C3/CCL19/CD14/CD151/CD36/CYBA/DAB2/DNM1L/DNM2/FCER1G/FPR2/HIP1R/IL15/IL15RA/IL2RB/IL2RG/ITGA2/ITGAV/ITSN1/LDLRAP1/LRP1/LYAR/MAGI2/NEDD4L/NLGN1/NTF3/PCSK9/PLCG2/PPP3CC/PPT1/PTPRC/PYCARD/RAB31/SELE/SERPINE1/SIRPA/SIRPG/SLC11A1/SOD1/SPACA3/SYK/TF/TNF/TUB/VEGFA/WNT5A	57
WB	saddlebrown	BP	GO:0002224	toll-like receptor signaling pathway	55/3720	146/18670	4.91198e-07	1.43053e-05	9.21483e-06	APOB/BIRC3/BTK/CASP8/CAV1/CD14/CD36/CNPY3/CTSS/CYBA/FCRL3/FGA/FGG/HAVCR2/IKBKE/IKBKG/IRAK1/IRAK3/IRF4/IRF7/ITGAM/ITGB2/LGMN/LGR4/LRRC14/LRRC19/LTF/LYN/MAP3K1/MAPKAPK2/MAPKAPK3/MYD88/OTUD4/PTPRS/RIPK1/RIPK2/RPS6KA3/RTN4/S100A1/S100A8/S100A9/TLR1/TLR2/TLR4/TLR5/TLR6/TLR7/TLR9/TNIP3/TREML4/TRIL/TYRO3/UBA52/UBE2D3/UNC93B1	55
WB	saddlebrown	BP	GO:0060333	interferon-gamma-mediated signaling pathway	39/3720	91/18670	5.09924e-07	1.47832e-05	9.52265e-06	CAMK2A/CAMK2B/CAMK2G/CD44/GBP2/HCK/HLA-DPA1/HLA-DPB1/HLA-DQB1/HLA-DRA/HLA-DRB1/HLA-F/HSP90AB1/IFNGR1/IRF2/IRF4/IRF5/IRF7/IRF8/JAK2/MID1/MT2A/NMI/OAS1/OASL/PARP14/PARP9/PIAS1/PML/PRKCD/SP100/STAT1/SUMO1/TP53/TRIM22/TRIM25/TRIM38/TRIM5/TRIM8	39
WB	saddlebrown	BP	GO:0042552	myelination	51/3720	132/18670	5.13824e-07	1.48288e-05	9.55205e-06	ACSBG1/ARHGEF10/ASPA/ATRN/BCAS1/CD9/CNTN2/CST7/CTSC/CXCR4/DAG1/EIF2AK3/EPB41L3/FA2H/GAL3ST1/GPC1/ID4/JAM3/KCNJ10/KLK6/LPAR1/MAG/MARVELD1/MBP/MPP5/MYO5A/MYOC/NCSTN/NFASC/NRG1/NTRK2/OLIG2/PLLP/PLP1/PMP22/POU3F2/PTN/PTPRZ1/QKI/S100B/SCN2A/SCN8A/SH3TC2/SOD1/SOX10/TG/TLR2/TNFRSF21/TSPAN2/UGT8/WASF3	51
WB	saddlebrown	BP	GO:0051402	neuron apoptotic process	80/3720	239/18670	5.24417e-07	1.50664e-05	9.70508e-06	ADARB1/ALKBH1/APOE/APP/ARRB1/ASCL1/AXL/BCL2/BCL2L1/BCL2L11/BNIP3/CDK5/CDK5R1/CHL1/CITED1/CLN3/CRLF1/CTSZ/CX3CL1/ERBB3/FAIM2/FASLG/FBXW7/FIS1/FYN/FZD9/GABRA5/GABRB2/GABRB3/GAPDH/GCLM/GRIK2/GRN/HMOX1/HRAS/HSP90AB1/HSPA5/HYOU1/ITGAM/ITSN1/JAK2/KCNB1/LGMN/LRP1/MAG/MCL1/MEF2C/MSH2/MT3/MYB/NCSTN/NEFL/NES/NR4A3/NTF3/NTRK2/NUPR1/PAK3/PCSK9/PIGT/PPARGC1A/PPT1/PRKCG/PRNP/PTPRZ1/SCN2A/SLC30A10/SOD1/SOD2/SRP…	80
WB	saddlebrown	BP	GO:0008361	regulation of cell size	64/3720	179/18670	5.35705e-07	1.53216e-05	9.86952e-06	ADD1/ANAPC2/ANO6/ANXA7/APOE/AQP1/AQP4/ARHGAP4/CDK5/CDK5R1/CLCN3/CLCN6/CLN8/CYFIP1/DBN1/DCC/DNM2/DSCAM/EDN1/EFNA5/FGF13/FN1/GDI1/HSP90AB1/IL7R/KCNMA1/L1CAM/LRP1/MACF1/MAG/MAP1B/MAP2/MEGF8/MSN/MT3/OLFM1/PAFAH1B1/PLXNA3/PTPRS/RAC1/RND2/RNF6/RTN4/SCTR/SEMA3A/SEMA3C/SEMA3E/SEMA4D/SEMA4G/SEMA5A/SEMA6A/SEMA6B/SLC12A2/SLC12A5/SLC12A8/SLC12A9/SPP1/SRF/TRPV2/ULK2/VAV3/VEGFA/WNT5A/ZFYVE27	64
WB	saddlebrown	BP	GO:1903706	regulation of hemopoiesis	139/3720	475/18670	5.40515e-07	1.53902e-05	9.91367e-06	ADA/ANXA1/AXL/BCL6/BTK/BTN2A2/CASP8/CBFB/CCL19/CD2/CD27/CD28/CD4/CD74/CD83/CD86/CLDN18/CR1/CREBBP/CSF2/CTNNBIP1/CTR9/CYP26B1/DUSP10/EIF2AK2/ETS1/EVI2B/FANCD2/FBN1/FBXW7/FCRL3/FES/FGL2/FLT3LG/FOS/FOXP1/GLI3/GP1BA/GPR171/HDAC1/HLX/HMGB2/ID2/IFNA2/IFNB1/IKZF3/IL12A/IL15/IL2/IL23A/IL4R/IL5/IL7/IL7R/INHA/IRF4/IRF7/ISG15/ITGA2B/ITPKB/JAG1/JAK3/KITLG/LAG3/LEF1/LGALS3/LGALS9/LIF/LILRB2/LILRB3/LRRC17/LTF/…	139
WB	saddlebrown	BP	GO:0106027	neuron projection organization	38/3720	88/18670	5.64273e-07	1.59952e-05	1.03034e-05	ADAM10/APOE/APP/ARC/BAIAP2/CAMK2B/CAPRIN1/CAPRIN2/CDK5/CDK5R1/CUX2/DBN1/DNM1L/DOCK10/EFNA1/EPHA4/EPHB1/FYN/GRIN2B/HOMER1/INSR/ITGA3/ITPKA/KALRN/LGMN/LRP8/MAP1A/NGEF/NLGN1/NLGN3/PAFAH1B1/PAK3/PRNP/RELN/SHANK1/SHANK2/ZMYND8/ZNF365	38
WB	saddlebrown	BP	GO:0042698	ovulation cycle	32/3720	69/18670	6.30156e-07	1.77838e-05	1.14555e-05	ADAMTS1/AFP/ARRB1/AXL/ETS1/FSHR/FZD4/GABRB1/GDF9/GNRH1/HSPA5/LHCGR/MSTN/NCOR2/NPY5R/NRIP1/OPRK1/OPRM1/OXTR/PAM/PGR/PTN/PTPRN/RETN/SERPINF1/SGPL1/SLIT2/SLIT3/SRC/TGFB2/TGFB3/TYRO3	32
WB	saddlebrown	BP	GO:0050817	coagulation	106/3720	342/18670	6.41858e-07	1.80342e-05	1.16168e-05	ABAT/ANO6/ANXA2/ANXA5/APOE/APOH/ARRB1/AXL/CAPZA1/CAV1/CD36/CD9/COL3A1/CPB2/CSRP1/DGKA/DGKB/DGKE/DGKG/DOCK1/DOCK11/DOCK6/DOCK8/DOCK9/EDN1/F13A1/F13B/F2RL3/F3/F5/F8/F9/FAP/FCER1G/FERMT3/FGA/FGG/FIBP/FYN/GNA11/GP1BA/GP5/GP9/HBD/HDAC1/HPS5/HPSE/IFNA16/IFNA2/IFNA5/IFNB1/IRF2/ITGA2/ITGA2B/JAK2/LCK/LCP2/LYN/MAPK1/MYH9/MYL12A/NFE2/P2RY1/PAPSS2/PDGFA/PEAR1/PHF21A/PIK3CG/PIK3R1/PLAT/PLCG2/PRCP/PRKAR2B/PRKC…	106
WB	saddlebrown	BP	GO:0051258	protein polymerization	91/3720	283/18670	6.79567e-07	1.901e-05	1.22454e-05	ACTR3B/ADD1/ADD2/AIF1/ANKRD53/ARHGAP28/ARPC1A/ARPC1B/ARPC2/ARPC3/ARPC5/AVIL/BAIAP2/BAIAP2L2/C15orf62/CAPG/CAPZA1/CASQ1/CASQ2/CCR7/CDH5/CDK5R1/CDK5RAP2/CDKN1B/CHMP2A/CLASP1/CLASP2/COBL/CORO1B/CTNNA2/CYFIP1/DBN1/DIAPH1/DNM1L/EPS8/FAM107A/FES/FGA/FGF13/FGG/FHOD3/GAS7/GSN/HCK/HIP1R/HSP90AA1/IQGAP2/JAK2/KANK1/MAP1B/MAP2/MAP7D3/MAPRE1/MAPRE3/MID1IP1/MKKS/MX1/MX2/NAV3/NCK1/NCKAP1/NDE1/NEFL/NPHS1/PAK3/PF…	91
WB	saddlebrown	BP	GO:0048511	rhythmic process	94/3720	295/18670	7.06526e-07	1.96778e-05	1.26756e-05	ADA/ADAMTS1/ADORA1/AFP/ARNTL2/ARRB1/ASS1/AXL/CDK5/CDK5R1/CREBBP/CRH/CRY2/CSF2/DNM1L/ENOX1/ETS1/FBXW11/FBXW7/FSHR/FZD4/GABRB1/GDF9/GFPT1/GNA11/GNRH1/GPR176/HDAC1/HLF/HNRNPU/HS3ST2/HSPA5/HUWE1/ID1/ID2/ID4/KCNA2/KCND2/LGR4/LHCGR/MAGED1/MAPK10/METTL3/MSTN/MYCBP2/NCOR2/NFIL3/NLGN1/NMU/NPAS2/NPY2R/NPY5R/NR1D2/NRIP1/NTRK2/OPRK1/OPRM1/OXTR/PAM/PGR/PML/PPARA/PPARGC1A/PPP1CA/PRKAA1/PRKAA2/PRKCG/PROK2/PTGDS…	94
WB	saddlebrown	BP	GO:0042098	T cell proliferation	65/3720	184/18670	7.17542e-07	1.98977e-05	1.28172e-05	AIF1/ANXA1/BTN2A2/CCL19/CCL5/CD151/CD28/CD4/CD55/CD6/CD86/DLG5/DOCK8/ELF4/FKBP1B/FYN/GJA1/GLMN/GNRH1/GPNMB/HAVCR2/HHLA2/HLA-DMB/HLA-DPA1/HLA-DPB1/ICOSLG/IL12A/IL15/IL2/IL23A/IL6R/JAK3/LGALS3/LGALS9/LILRB2/LRRC32/MSN/NCK1/NCSTN/PIK3CG/PRKCQ/PRNP/PSMB10/PTPN6/PTPRC/PYCARD/RAC2/RC3H2/RIPK2/RPS3/RPS6/SASH3/SDC4/SLC11A1/SOS1/SPN/SYK/TGFBR2/TNFRSF14/TNFRSF21/TNFSF13B/TNFSF14/TP53/XCL1/ZAP70	65
WB	saddlebrown	BP	GO:0001659	temperature homeostasis	62/3720	173/18670	7.29547e-07	2.00562e-05	1.29193e-05	ABAT/ABHD6/ACADL/ACHE/ACOT11/ADAM17/ADCYAP1/ADORA1/ADRB1/ADRB2/APC/CAV1/CD36/CNR1/CPT2/CXCR4/DECR1/DIO2/DRD1/DYNC1H1/EDNRB/EHMT1/ELOVL6/FOXO1/GATM/GJA1/GPX1/HTR2A/ID1/IL15/IL18R1/IL1A/IL4R/IRF4/JAK2/LAMA4/LGR4/LNPEP/NMU/NTSR1/OXTR/PDGFC/PLAC8/PLCL1/PLCL2/PPARGC1A/PTGER3/PTGS2/PTH2R/RHEB/SCD/SLN/SYK/THRA/TLR4/TNF/TRPM8/TRPV2/UCP2/VEGFA/WNT10B/YBX2	62
WB	saddlebrown	BP	GO:0010469	regulation of signaling receptor activity	62/3720	173/18670	7.29547e-07	2.00562e-05	1.29193e-05	ACTN2/ADAM17/ADH7/ADORA1/ADRB2/AGTR2/ANXA3/APP/ARC/BICD1/CACNG5/CACNG8/CAPN1/CBLB/CDK5/CGA/CNIH3/CNRIP1/CRH/CRHBP/DKK1/DKK3/DLG2/FBXW7/GREM2/GRIA1/GRIA2/GRIA3/GRIA4/GRIN2A/GRIN2B/HOMER1/LDOC1/LY6H/LYNX1/LYPD1/MAPK8IP2/MEF2C/NCOA3/NEFL/NETO1/NETO2/NLGN1/NLGN3/NPTX1/NPTX2/NPTXR/OPRM1/P2RY1/PATE1/PCSK9/PPARGC1A/PRKCD/RELN/SERPINE1/SHANK1/SHANK2/SHC1/SOCS5/SRC/TAF1/TGFA	62
WB	saddlebrown	BP	GO:0050671	positive regulation of lymphocyte proliferation	50/3720	130/18670	7.76287e-07	2.12496e-05	1.3688e-05	ADA/AIF1/ANXA1/BCL2/BCL6/CCL19/CCL5/CD28/CD4/CD55/CD6/CD74/CD86/CDKN1A/FCRL3/FLT3LG/GPR183/HAVCR2/HHLA2/HLA-DMB/HLA-DPA1/HLA-DPB1/ICOSLG/IL12A/IL15/IL2/IL23A/IL5/IL6R/IL7/JAK3/LGALS9/LILRB2/MEF2C/NCK1/NFATC2/PRKCQ/PTPRC/PYCARD/RIPK2/RPS3/SASH3/SYK/TGFBR2/TLR4/TLR9/TNFSF13B/VAV3/XCL1/ZAP70	50
WB	saddlebrown	BP	GO:0097696	STAT cascade	60/3720	166/18670	7.87833e-07	2.14735e-05	1.38323e-05	AGT/AKR1B1/ARL2BP/BCL3/CAV1/CCL5/CRLF1/CRLF3/CSF1R/CSF2/CSHL1/CTR9/DAB1/ERBB4/FGFR3/FYN/GH1/GHR/HGS/IFNA16/IFNA2/IFNA5/IFNB1/IFNE/IFNL2/IL10RA/IL10RB/IL12A/IL15/IL2/IL23A/IL24/IL5/IL6R/IL7R/INPP5F/JAK2/JAK3/KIT/LEPROT/LIF/LYN/NMI/PARP14/PARP9/PIAS1/PIBF1/PRL/PTK6/PTPRC/PTPRT/SOCS5/SOCS6/STAT1/STAT5A/STAT5B/THPO/TNF/TNFRSF1A/VHL	60
WB	saddlebrown	BP	GO:0009410	response to xenobiotic stimulus	93/3720	292/18670	8.26721e-07	2.24376e-05	1.44533e-05	AADAC/ABAT/ADA/ADCY8/AGTR2/AIF1/AKR1C1/AQP1/ARNT2/ASS1/BCHE/CAD/CASQ2/CCNA2/CDK5/CDO1/CES1/CFLAR/CHEK2/CLDN1/CNR1/CRH/CRHBP/CXCR4/CYB5R3/CYP26B1/CYP2C18/CYP2C19/CYP2J2/CYP3A4/CYP46A1/DNM2/DRD1/EDN1/EIF4EBP1/EPHX1/EPHX2/FMO3/FOXO1/GBA/GHR/GLYAT/GNAO1/GPX1/GRIN2A/GSTA3/GSTP1/HDAC9/HOMER1/HOMER2/HPCA/HSP90AB1/HSPA5/HTR2A/HTR3A/MCM7/MDM2/MGST2/MGST3/MSTN/NAT2/OPRK1/OPRM1/OXTR/PDE1B/PDE2A/PENK/PON3/PP…	93
WB	saddlebrown	BP	GO:1902903	regulation of supramolecular fiber organization	108/3720	352/18670	8.69899e-07	2.325e-05	1.49766e-05	ACTN2/ACTR3B/ADD1/ADD2/ANKRD53/APC/APOE/APP/ARHGAP28/ARHGEF10/ARPC1A/ARPC1B/ARPC2/ARPC3/ARPC5/AVIL/BAIAP2/BAIAP2L2/C15orf62/CAPG/CAPZA1/CCR7/CDH5/CDK5R1/CDK5RAP2/CDKN1B/CHADL/CLASP1/CLASP2/CORO1B/CORO2B/CRYAB/CTNNA2/CX3CL1/CYFIP1/DBN1/DLC1/EDN1/EPS8/FES/FGF13/FHOD1/FHOD3/GPR65/GPX1/GSN/HCK/HIP1R/HSPA8/IAPP/ID1/IQGAP2/ITGB1BP1/KANK1/LIMA1/LIMCH1/LPAR1/MAP1A/MAP1B/MAP1S/MAP2/MAP6D1/MAPRE1/MAPRE3/ME…	108
WB	saddlebrown	BP	GO:0070997	neuron death	107/3720	348/18670	8.72132e-07	2.325e-05	1.49766e-05	ADARB1/ADORA1/ALKBH1/APOE/APP/ARRB1/ASCL1/AXL/BCL2/BCL2L1/BCL2L11/BNIP3/C1QA/CAPN2/CASP8/CCL5/CD200/CDK5/CDK5R1/CHGA/CHL1/CITED1/CLN3/CRLF1/CTSZ/CX3CL1/DCC/DKK1/DPYSL4/EPHB1/ERBB3/FAIM2/FASLG/FBXW7/FIS1/FOS/FYN/FZD9/GABRA5/GABRB2/GABRB3/GAPDH/GBA/GCLM/GPNMB/GRIK2/GRIN2B/GRN/HLA-F/HMOX1/HRAS/HSP90AB1/HSPA5/HTRA2/HYOU1/IKBKG/ITGAM/ITGB2/ITSN1/JAK2/KCNB1/LGMN/LRP1/MAG/MAP3K5/MCL1/MEF2C/MSH2/MT3/MYB/…	107
WB	saddlebrown	BP	GO:0033555	multicellular organismal response to stress	33/3720	73/18670	8.75853e-07	2.325e-05	1.49766e-05	ADCYAP1/ADRB1/APOE/BCL2/CAPN2/CRH/DEAF1/DRD1/EDNRB/GABRA5/GCH1/GJA1/GJA4/GRIK2/LYPD1/MAPK8IP2/MEF2C/MORC1/NEUROD2/NMUR2/NOS1/NPAS2/NPY2R/NR2E1/PENK/PRKCG/RELN/SCN9A/TACR1/THBS4/TRPA1/TSPO/USP46	33
WB	saddlebrown	BP	GO:0007272	ensheathment of neurons	51/3720	134/18670	8.78527e-07	2.325e-05	1.49766e-05	ACSBG1/ARHGEF10/ASPA/ATRN/BCAS1/CD9/CNTN2/CST7/CTSC/CXCR4/DAG1/EIF2AK3/EPB41L3/FA2H/GAL3ST1/GPC1/ID4/JAM3/KCNJ10/KLK6/LPAR1/MAG/MARVELD1/MBP/MPP5/MYO5A/MYOC/NCSTN/NFASC/NRG1/NTRK2/OLIG2/PLLP/PLP1/PMP22/POU3F2/PTN/PTPRZ1/QKI/S100B/SCN2A/SCN8A/SH3TC2/SOD1/SOX10/TG/TLR2/TNFRSF21/TSPAN2/UGT8/WASF3	51
WB	saddlebrown	BP	GO:0008366	axon ensheathment	51/3720	134/18670	8.78527e-07	2.325e-05	1.49766e-05	ACSBG1/ARHGEF10/ASPA/ATRN/BCAS1/CD9/CNTN2/CST7/CTSC/CXCR4/DAG1/EIF2AK3/EPB41L3/FA2H/GAL3ST1/GPC1/ID4/JAM3/KCNJ10/KLK6/LPAR1/MAG/MARVELD1/MBP/MPP5/MYO5A/MYOC/NCSTN/NFASC/NRG1/NTRK2/OLIG2/PLLP/PLP1/PMP22/POU3F2/PTN/PTPRZ1/QKI/S100B/SCN2A/SCN8A/SH3TC2/SOD1/SOX10/TG/TLR2/TNFRSF21/TSPAN2/UGT8/WASF3	51
WB	saddlebrown	BP	GO:0032355	response to estradiol	51/3720	134/18670	8.78527e-07	2.325e-05	1.49766e-05	AGT/ANXA1/APOB/ARNT2/ARPC1B/ASS1/BCL2L11/BMP7/CASP8/CCNA2/CCND1/CD4/CDKN1B/CFLAR/CRHBP/CRYAB/CSN1S1/DUSP1/ETS1/FOXA1/GH1/GJA1/GSTP1/HPGD/ITGA2/KIF18A/MAP1B/MSX2/NCOA3/NCOR2/NR2F2/NRIP1/OGG1/OXTR/PAM/PDGFRB/PENK/POSTN/PPARGC1A/PTCH1/PTGFR/PTGS2/PTN/SFRP1/SLC6A1/SLC6A4/SRD5A1/STAT5B/STXBP1/TXNIP/WFDC1	51
WB	saddlebrown	BP	GO:0010810	regulation of cell-substrate adhesion	73/3720	215/18670	8.83194e-07	2.32769e-05	1.49939e-05	APOD/ARPC2/ATXN3L/BCL2/BCL6/CCR7/CD36/CDH13/CLASP1/CLASP2/COL16A1/CORO2B/CSPG5/CX3CL1/DAG1/DDR1/DDR2/DLC1/DMP1/DNM2/DOCK1/DOCK5/DUSP3/EDIL3/EFNA5/EMID1/EMILIN3/FAM107A/FBLN2/FGA/FGG/FN1/FZD4/GPM6B/IQGAP1/ITGA3/ITGA6/ITGB1BP1/JAG1/JAK2/KANK1/KDR/LIMCH1/LIMS1/LRP1/MACF1/MMP12/MYF5/MYOC/NINJ1/NPY2R/OLFM4/ONECUT2/PIK3R1/POSTN/PRKCZ/PTK2/PTN/RAC1/RAC2/RHOD/RREB1/SDC4/SEMA3E/SERPINE1/SFRP1/SKAP1/SPOCK1…	73
WB	saddlebrown	BP	GO:0030100	regulation of endocytosis	90/3720	281/18670	9.44425e-07	2.47758e-05	1.59594e-05	ABCA7/ABR/AHI1/AHSG/ANO6/ANXA2/APOC1/APOE/ARC/ARRB1/AXL/AZU1/BICD1/C3/CAV1/CCL19/CD14/CD151/CD36/CDH13/CYBA/DAB2/DKK1/DNAJC6/DNM1L/DNM2/FCER1G/FGR/FPR2/HCK/HIP1R/HPCA/IL15/IL15RA/IL2RB/IL2RG/ITGA2/ITGAV/ITSN1/LDLRAP1/LGALS3/LRP1/LRRTM2/LYAR/MAGI2/NECAB2/NEDD4L/NLGN1/NTF3/OPHN1/PCSK9/PLCG2/PPP3CC/PPT1/PRKCG/PRKD1/PTPRC/PYCARD/RAB31/RAB5A/RAC1/RIT2/RSPO1/RUFY1/RUFY2/SCAMP5/SCRIB/SDCBP/SELE/SERPINE1…	90
WB	saddlebrown	BP	GO:0048002	antigen processing and presentation of peptide antigen	66/3720	189/18670	9.47834e-07	2.47758e-05	1.59594e-05	ACTR10/ACTR1B/AP1B1/AP1M2/AP1S1/AP2A2/CANX/CAPZA1/CD36/CD74/CLEC4A/CLTA/CTSS/CYBA/CYBB/DCTN2/DCTN3/DCTN4/DCTN6/DNM2/DYNC1H1/DYNC1I1/DYNLL1/ERAP1/ERAP2/FCER1G/HLA-DMA/HLA-DMB/HLA-DPA1/HLA-DPB1/HLA-DQB1/HLA-DRA/HLA-DRB1/HLA-F/IKBKG/ITGAV/KIF18A/KIF26A/KIF2A/KIF3B/KIF3C/KIF5A/KIFAP3/KLC2/LAG3/LGMN/LNPEP/OSBPL1A/PSMA5/PSMB10/PSMB5/PSMB9/PSMD10/PSMD8/PSME4/PSMF1/PYCARD/RACGAP1/SAR1B/SEC22B/SH3GL2/SLC1…	66
WB	saddlebrown	BP	GO:0007259	JAK-STAT cascade	57/3720	156/18670	9.83205e-07	2.55954e-05	1.64874e-05	AGT/AKR1B1/ARL2BP/BCL3/CAV1/CCL5/CRLF1/CRLF3/CSF1R/CSF2/CSHL1/CTR9/DAB1/ERBB4/FGFR3/FYN/GH1/GHR/HGS/IFNA16/IFNA2/IFNA5/IFNB1/IFNE/IFNL2/IL10RA/IL10RB/IL12A/IL15/IL2/IL23A/IL24/IL5/IL6R/INPP5F/JAK2/JAK3/KIT/LEPROT/LIF/LYN/NMI/PARP14/PARP9/PIAS1/PIBF1/PRL/PTK6/PTPRC/SOCS5/SOCS6/STAT1/STAT5A/STAT5B/TNF/TNFRSF1A/VHL	57
WB	saddlebrown	BP	GO:0061387	regulation of extent of cell growth	44/3720	110/18670	1.00416e-06	2.60347e-05	1.67704e-05	ANAPC2/APOE/ARHGAP4/CDK5/CDK5R1/CYFIP1/DBN1/DCC/DNM2/DSCAM/EFNA5/FGF13/FN1/GDI1/L1CAM/LRP1/MACF1/MAG/MAP1B/MAP2/MEGF8/MT3/OLFM1/PAFAH1B1/PLXNA3/PTPRS/RND2/RNF6/RTN4/SEMA3A/SEMA3C/SEMA3E/SEMA4D/SEMA4G/SEMA5A/SEMA6A/SEMA6B/SPP1/SRF/TRPV2/ULK2/VEGFA/WNT5A/ZFYVE27	44
WB	saddlebrown	BP	GO:0032946	positive regulation of mononuclear cell proliferation	50/3720	131/18670	1.0146e-06	2.60932e-05	1.68081e-05	ADA/AIF1/ANXA1/BCL2/BCL6/CCL19/CCL5/CD28/CD4/CD55/CD6/CD74/CD86/CDKN1A/FCRL3/FLT3LG/GPR183/HAVCR2/HHLA2/HLA-DMB/HLA-DPA1/HLA-DPB1/ICOSLG/IL12A/IL15/IL2/IL23A/IL5/IL6R/IL7/JAK3/LGALS9/LILRB2/MEF2C/NCK1/NFATC2/PRKCQ/PTPRC/PYCARD/RIPK2/RPS3/SASH3/SYK/TGFBR2/TLR4/TLR9/TNFSF13B/VAV3/XCL1/ZAP70	50
WB	saddlebrown	BP	GO:1902850	microtubule cytoskeleton organization involved in mitosis	50/3720	131/18670	1.0146e-06	2.60932e-05	1.68081e-05	ACTR1B/ANKRD53/ARHGEF10/AURKB/CDK5RAP2/CEP97/CHEK2/CHMP1B/CHMP2A/CHMP2B/CHMP5/CLASP1/CLASP2/DCTN2/DYNC1H1/DYNLT1/FSD1/GNAI1/GPSM2/HNRNPU/KIF2A/KIF3B/KPNB1/MAD2L1/MAP4/MAP9/NDE1/NEK2/NSFL1C/NUSAP1/PAFAH1B1/PARP3/PAX6/PIBF1/PLK2/PSRC1/RACGAP1/SMC1A/SMC3/SPC25/SPRY2/STIL/STMN1/TACC2/TACC3/TBCE/TPX2/TTK/TUBG1/TUBG2	50
WB	saddlebrown	BP	GO:0051092	positive regulation of NF-kappaB transcription factor activity	55/3720	149/18670	1.0438e-06	2.67363e-05	1.72223e-05	AGT/ALK/APP/BTK/CAMK2A/CAV1/CD36/CFLAR/CTH/CX3CL1/EDA2R/EIF2AK2/FLOT2/IKBKG/IL18R1/IRAK1/IRAK3/ITGB2/LGALS9/LTF/MYD88/NFKB1/NLRC4/NLRP3/PLA2G1B/PRDX3/PRKCH/PRKCQ/PRKCZ/PRKD1/PYCARD/RBCK1/RIPK1/RIPK2/RNF31/RPS3/S100A12/S100A8/S100A9/TLR2/TLR4/TLR6/TLR9/TNF/TRAF1/TRIM22/TRIM25/TRIM37/TRIM38/TRIM5/TRIM52/TRIM8/UBA52/UBE2N/WNT5A	55
WB	saddlebrown	BP	GO:0042088	T-helper 1 type immune response	23/3720	43/18670	1.05315e-06	2.68679e-05	1.73071e-05	ANXA1/BCL3/CCL19/HAVCR2/HLX/HRAS/IL12A/IL18R1/IL1R1/IL23A/IL27RA/IL33/IL4R/IL6R/JAK3/LEF1/RELB/RIPK2/SLC11A1/SOCS5/SPN/TLR4/XCL1	23
WB	saddlebrown	BP	GO:0002819	regulation of adaptive immune response	58/3720	160/18670	1.07016e-06	2.71931e-05	1.75166e-05	ADA/ADCY7/ANXA1/BCL6/BTK/C3/CCL19/CD1B/CD1E/CD28/CD4/CD48/CR1/DUSP10/FBXO38/FCER1G/HAVCR2/HLA-F/HLX/IFNA2/IFNB1/IL12A/IL18R1/IL1R1/IL2/IL23A/IL27RA/IL33/IL4R/IL6R/IL7R/IRF7/JAK3/LTA/MEF2C/MSH2/NFKBIZ/NLRP3/PARP3/PRKCQ/PRKCZ/PTPN6/PTPRC/PYCARD/RC3H2/RIPK2/SAMSN1/SASH3/SKAP1/SLC11A1/SOCS5/TNF/TNFRSF14/TNFSF13B/TP53BP1/TRPM4/WAS/XCL1	58
WB	saddlebrown	BP	GO:0032722	positive regulation of chemokine production	28/3720	58/18670	1.14372e-06	2.86211e-05	1.84364e-05	ADAM17/ADCYAP1/AIF1/APP/AZU1/CD74/CSF1R/EIF2AK2/HAVCR2/HMOX1/IL33/IL4R/IL6R/IL7/LGALS9/LPL/LRP1/MBP/POSTN/PYCARD/RIPK2/SYK/TLR2/TLR4/TLR7/TLR9/TNF/WNT5A	28
WB	saddlebrown	BP	GO:0030168	platelet activation	56/3720	153/18670	1.14431e-06	2.86211e-05	1.84364e-05	ABAT/APOE/ARRB1/AXL/CD9/COL3A1/CSRP1/DGKA/DGKB/DGKE/DGKG/F2RL3/F8/FCER1G/FERMT3/FGA/FGG/FIBP/FYN/GNA11/GP1BA/GP5/GP9/ITGA2B/LCK/LCP2/LYN/MAPK1/MYH9/MYL12A/P2RY1/PDGFA/PEAR1/PIK3CG/PIK3R1/PLCG2/PRKCA/PRKCD/PRKCG/PRKCH/PRKCQ/PTPN6/SLC7A11/SRC/SRF/STXBP1/SYK/THBD/TLN1/TLR4/TRPC3/TYRO3/UBASH3B/VAV3/VCL/VWF	56
WB	saddlebrown	BP	GO:0050729	positive regulation of inflammatory response	56/3720	153/18670	1.14431e-06	2.86211e-05	1.84364e-05	AGT/AGTR1/BTK/C3/CCL18/CCR7/CD28/CD6/CEBPA/CNR1/CREB3L3/CTSC/CX3CL1/ETS1/FCER1G/GPRC5B/GPSM3/GRN/IL15/IL17RA/IL17RB/IL17RC/IL2/IL23A/IL33/ITGA2/JAK2/LILRA5/LPL/LTA/MGST2/MYD88/NFKBIZ/NPY5R/NUPR1/OSMR/PDE2A/PIK3CG/PLA2G7/PTGER3/PTGER4/PTGS2/S100A12/S100A8/S100A9/SERPINE1/TGM2/TLR2/TLR4/TLR6/TLR7/TLR9/TNF/TNFRSF1A/VAMP8/WNT5A	56
WB	saddlebrown	BP	GO:0051017	actin filament bundle assembly	56/3720	153/18670	1.14431e-06	2.86211e-05	1.84364e-05	ADD1/ADD2/AIF1/ARHGAP28/ARHGEF10/ARRB1/BAIAP2/BAIAP2L2/CLASP1/CLASP2/CORO1B/CORO2B/CX3CL1/DLC1/DPYSL3/EPS8/FAM107A/FHDC1/FHOD1/FSCN1/GPR65/ID1/ITGB1BP1/LCP1/LIMA1/LIMCH1/LPAR1/MKKS/MYO1B/MYOC/NOX4/PFN1/PFN2/PIK3R1/PLS3/PPM1E/PTGER4/RAC1/RHOC/RHOD/RND1/RND2/RND3/SDC4/SFRP1/SHANK1/SORBS1/SRC/SRF/STMN1/SYNPO/TACSTD2/TGFB3/TPM1/WAS/ZYX	56
WB	saddlebrown	BP	GO:0051384	response to glucocorticoid	54/3720	146/18670	1.21287e-06	3.02174e-05	1.94647e-05	ACSBG1/ADAM9/ADCYAP1/ADM/AGTR2/AIF1/ALAD/ANXA1/ANXA3/AQP1/ASS1/ATP2B1/BCHE/BCL2/BCL2L11/CAD/CCND1/CDKN1A/CDO1/CFLAR/CLDN1/CPN1/CRH/DUSP1/EDN1/EIF4EBP1/FAM107A/FOS/FOXO1/GBA/GLB1/GSTP1/HNRNPU/HSD3B2/IGFBP7/IL1RN/MAOB/MSTN/NEFL/PAM/PTGS2/S100B/SERPINF1/SLIT2/SLIT3/SMYD3/SPARC/SRD5A1/TNF/TRH/UBE2L3/ZFP36/ZFP36L1/ZFP36L2	54
WB	saddlebrown	BP	GO:0007044	cell-substrate junction assembly	40/3720	97/18670	1.22452e-06	3.02713e-05	1.94994e-05	ACTN2/AJUBA/APOD/BCL2/CD151/CLASP1/CLASP2/COL16A1/CORO2B/DLC1/DST/DUSP3/EFNA5/FAM107A/FERMT2/FN1/GPM6B/IQGAP1/ITGA2/ITGA6/ITGB1BP1/KDR/LAMC1/LIMCH1/LIMS1/LRP1/MACF1/MYOC/PTK2/PTPRK/RAC1/RHOD/SDC4/SFRP1/SORBS1/SRC/TEK/TESK2/TLN1/VEGFA	40
WB	saddlebrown	BP	GO:0060996	dendritic spine development	40/3720	97/18670	1.22452e-06	3.02713e-05	1.94994e-05	ADAM10/APOE/ARC/BAIAP2/CAMK2A/CAMK2B/CAPRIN1/CAPRIN2/CDK5/CDK5R1/CPEB3/CUX2/DBN1/DLG5/DNM1L/DOCK10/EFNA1/EPHA4/EPHB1/IL2/ITPKA/ITSN1/KALRN/LPAR1/LRP8/MEF2C/NGEF/NLGN1/NLGN3/PAFAH1B1/PAK3/PAK4/PLK2/PTPRS/RELN/SHANK1/SHANK2/SLC12A5/ZMYND8/ZNF365	40
WB	saddlebrown	BP	GO:0002690	positive regulation of leukocyte chemotaxis	37/3720	87/18670	1.24378e-06	3.06287e-05	1.97296e-05	ADAM10/ADAM17/AIF1/ANO6/C3AR1/CCL19/CCL4/CCL5/CCR7/CD74/CXCL13/CXCL14/EDN1/FPR2/GPSM3/IL12A/IL23A/IL6R/LGALS9/LGMN/MSTN/PGF/PLA2G7/PTN/RAC1/RAC2/SERPINE1/STK39/THBS4/TMEM102/TNFSF14/VEGFA/VEGFC/WNK1/WNT5A/XCL1/ZNF580	37
WB	saddlebrown	BP	GO:0003012	muscle system process	135/3720	465/18670	1.25901e-06	3.08845e-05	1.98944e-05	ABAT/ACE2/ACTN2/ADA/ADORA1/ADRA1A/ADRB2/AGT/AGTR2/AIF1/ASPH/ATP1A1/ATP1A2/ATP2A1/ATP2B1/BDKRB2/CACNA1H/CACNA2D1/CACNB2/CALD1/CALM1/CAMK2B/CAMK2G/CASQ1/CASQ2/CAV1/CFLAR/CHGA/CHRNA1/CHRNA3/CHRNB1/CLIC2/CRYAB/CXCR4/CYBA/DOCK4/DOCK5/DRD1/EDN1/EDNRA/EDNRB/FGF12/FKBP1B/FOXO1/GATM/GJA1/GNAO1/GPD1L/GSN/HAMP/HEY2/HMOX1/HOMER1/HTR2A/IL15/INPP5F/ITGA2/KCNA1/KCNA5/KCNB2/KCNIP2/KCNJ8/KCNMA1/KCNN2/KIT/KLF15/KL…	135
WB	saddlebrown	BP	GO:0071216	cellular response to biotic stimulus	78/3720	236/18670	1.26942e-06	3.10205e-05	1.9982e-05	ADAM9/ANKRD1/ASS1/AXL/BCL2L11/BPI/BTK/CAPN2/CCL5/CCR5/CD14/CD36/CD55/CD6/CD68/CD86/CHMP5/CSF2/CTR9/CX3CL1/CXCL1/CXCL11/CXCL13/CXCL3/CXCL5/DEFA4/EDNRB/EIF2AK3/GSTP1/HAMP/HAVCR2/HCK/HMGB2/HSPA5/IL12A/IL1RN/IL24/IL36B/IRAK1/IRF8/LDOC1/LILRB2/LITAF/LTF/LY86/LYN/MAPK1/MEF2C/NFKB1/NLRP3/OPRK1/PLSCR4/PPARGC1A/PRKCA/PYCARD/RIPK2/SASH1/SBNO2/SERPINE1/SIRPA/SMC1A/SRC/SYK/TLR1/TLR2/TLR4/TLR6/TNF/TNIP3/TP53/…	78
WB	saddlebrown	BP	GO:0031099	regeneration	68/3720	198/18670	1.2984e-06	3.16076e-05	2.03602e-05	ADM/ANXA1/ANXA3/APOD/AXL/BCL2/CAD/CCNA2/CCND1/CD9/CDKN1A/CDKN1B/CFLAR/CLDN1/CPB2/DAG1/DUSP10/ENO3/EPHA4/EPPK1/ERBB4/FKBP1B/FZD9/GAP43/GJA1/GLI1/GLI3/GPX1/GRN/GSN/GSTP1/HAMP/HMOX1/IGF2R/INPP5F/JAK2/JAM3/KLF4/KLF5/KLK6/LAMB2/LCP1/LRP1/MAG/MAP1B/MSTN/MTR/MYF6/NEFL/NINJ1/NINJ2/NR4A3/PAX7/PGF/POSTN/PRRX1/PTCH1/PTN/PTPN12/PTPRF/PTPRS/RTN4RL2/SOX2/SPP1/TARBP2/TGFBR2/TSPO/WNT10B	68
WB	saddlebrown	BP	GO:0017157	regulation of exocytosis	73/3720	217/18670	1.31005e-06	3.16496e-05	2.03872e-05	ABR/ADRA1A/ANXA1/APBA1/CACNA1H/CACNB2/CADPS/CAMK2A/CD84/CDK5/CFTR/CHMP2A/CLASP1/CLASP2/CNR1/CSPG5/DNM1L/DOC2A/DRD1/FCER1G/FES/FGA/FGG/FGR/GAB2/HGS/HLA-F/HMOX1/HTR2A/IL13RA2/IL1RAPL1/IL4R/ITGAM/ITGB2/KCNB1/LGALS9/LYN/NAPA/NLGN1/P2RY1/PDCD6IP/PFN2/PPFIA2/PRKCG/RAB15/RAB26/RAB3A/RAB3GAP1/RAB5A/RAB8A/RAC2/RAPGEF4/RIMS1/RIMS2/SCAMP5/SDC4/SDCBP/STX1A/STX4/STXBP1/STXBP6/SYK/SYP/SYT1/SYT11/SYT12/SYT17/SY…	73
WB	saddlebrown	BP	GO:0071241	cellular response to inorganic substance	73/3720	217/18670	1.31005e-06	3.16496e-05	2.03872e-05	ADCY7/ADCY8/ADD1/ALAD/ALOX5AP/ANXA5/APP/AQP1/BNIP3/CACNA1H/CACYBP/CCNA2/CDKN1B/CEBPA/CFLAR/CLDN1/CPNE6/CRHBP/CYBB/DLG2/DNM2/EDN1/EIF2AK3/EIF4A3/FBP1/FOS/FOXO1/GPLD1/GSN/HMOX1/HPCA/HSPA5/ID2/IQGAP1/ITPKB/KCNA1/KCNC2/KCNK3/LGMN/MAPK1/MEF2C/MMP3/MT1M/MT1X/MT2A/MT3/MTR/NCSTN/NEUROD2/NLGN1/OGG1/PPARGC1A/PRKAA1/PRKAA2/PRNP/PTGS2/RASAL1/RASGRP2/RYR1/RYR3/SERPINF1/SLC30A10/SOD1/SUMO1/SYT1/SYT11/SYT12/SYT…	73
WB	saddlebrown	BP	GO:0030099	myeloid cell differentiation	123/3720	416/18670	1.34535e-06	3.23797e-05	2.08576e-05	ADD1/AHSP/ANXA2/APP/BCL6/CASP8/CBFB/CCL19/CCR7/CD4/CD74/CDKN2B/CEBPA/CLDN18/CLEC5A/CREBBP/CSF1R/CSF2/CTNNBIP1/CTR9/DNASE2/EFNA2/ETS1/EVI2B/FBN1/FBXW7/FCER1G/FES/FLI1/FLVCR1/FOS/FOXP1/GAB2/GAB3/GP1BA/GPR171/GPR183/HDAC1/HMGB2/HOXB7/ID2/IFI16/IKZF1/IL15/IL23A/IL5/INHA/IRF4/IRF7/IRF8/ISG15/ITGA2B/ITPKB/JAG1/JAK2/JAK3/KIT/KITLG/KLF1/KLF2/LEF1/LGALS3/LIF/LILRB3/LRRC17/LTF/LYAR/LYN/MAFB/MEF2C/MITF/MYC/…	123
WB	saddlebrown	BP	GO:0031667	response to nutrient levels	143/3720	499/18670	1.37522e-06	3.29743e-05	2.12405e-05	AACS/ACSL3/ADA/ADCYAP1/ADM/ADRB1/ADRB2/ALAD/APOE/AQP3/ASCL1/ASS1/ATF3/ATG9A/ATP2B1/BAIAP2/BCHE/BCL2/BMP7/CAD/CCND1/CD4/CD68/CDKN1A/CDKN2B/CHSY1/CNR1/CSHL1/CYBA/CYBB/CYP26B1/DAP/DNM1L/EIF2AK2/EIF2AK3/EIF4EBP1/FADS1/FAM107A/FAS/FES/FIS1/FKBP1B/FOXO1/FSTL1/FYN/GABARAPL1/GABARAPL2/GBA/GCGR/GCLM/GH1/GSN/GSTP1/HAMP/HIGD1A/HMGCR/HMOX1/HPCA/HSPA5/HSPA8/HTR4/IFI16/IL15/IMPACT/INHBB/ITFG2/ITGA2/KCNB1/KPTN/…	143
WB	saddlebrown	BP	GO:0043523	regulation of neuron apoptotic process	71/3720	210/18670	1.47817e-06	3.53099e-05	2.27451e-05	ALKBH1/APOE/ARRB1/ASCL1/AXL/BCL2/BCL2L1/BCL2L11/CDK5/CDK5R1/CHL1/CITED1/CLN3/CRLF1/CTSZ/CX3CL1/ERBB3/FAIM2/FASLG/FBXW7/FIS1/FYN/FZD9/GABRA5/GABRB2/GABRB3/GCLM/GRIK2/GRN/HMOX1/HRAS/HSP90AB1/HYOU1/ITGAM/ITSN1/JAK2/KCNB1/LGMN/LRP1/MAG/MCL1/MEF2C/MSH2/MT3/MYB/NEFL/NES/NR4A3/NTF3/NTRK2/NUPR1/PAK3/PCSK9/PPARGC1A/PPT1/PRKCG/PRNP/PTPRZ1/SLC30A10/SOD1/SOD2/SRPK2/STXBP1/TFAP2B/TGFB2/TGFB3/TNF/TP53/TRIM2/TY…	71
WB	saddlebrown	BP	GO:0002292	T cell differentiation involved in immune response	31/3720	68/18670	1.49056e-06	3.54731e-05	2.28502e-05	ANXA1/BCL3/BCL6/CCL19/CD86/CLEC4D/CLEC4E/FCER1G/FGL2/FOXP1/GPR183/HLX/IL18R1/IL2/IL23A/IL4R/IRF4/JAK3/LEF1/LGALS9/LY9/MYB/NFKBIZ/NLRP3/PRKCZ/PTGER4/RC3H2/RELB/RIPK2/SOCS5/SPN	31
WB	saddlebrown	BP	GO:0070372	regulation of ERK1 and ERK2 cascade	94/3720	300/18670	1.60709e-06	3.81042e-05	2.4545e-05	ABCA7/ADCYAP1/ADRA1A/APOE/APP/ARRB1/ATF3/BMP2/BTN2A2/CAMK2N1/CCL18/CCL19/CCL4/CCL5/CCR7/CD36/CD4/CD44/CD74/CFLAR/CSF1R/CX3CL1/DNAJC27/DUSP1/DUSP10/DUSP3/EPHB1/ERBB4/FBXW7/FGA/FGF18/FGFR2/FGFR3/FGG/FLT1/FN1/FPR2/FSHR/GLIPR2/GPNMB/GPR183/GSTP1/HAVCR2/HMGCR/HRAS/HTR2A/ITGB1BP1/KDR/KIT/KLF4/LGALS9/LIF/LMO3/LRP1/LYN/MAP2K7/MARCO/MT3/NDRG2/NDRG4/NECAB2/NOTCH2/NOX4/NPTN/NPY5R/OPRM1/P2RY1/PDE8A/PDGFA/PDG…	94
WB	saddlebrown	BP	GO:0070663	regulation of leukocyte proliferation	74/3720	222/18670	1.64307e-06	3.88129e-05	2.50015e-05	ADA/AIF1/ANXA1/BCL2/BCL6/BST2/BTK/BTN2A2/CCL19/CCL5/CD28/CD4/CD55/CD6/CD74/CD86/CDKN1A/DLG5/FCRL3/FLT3LG/GLMN/GNRH1/GPNMB/GPR183/GSTP1/HAVCR2/HHLA2/HLA-DMB/HLA-DPA1/HLA-DPB1/ICOSLG/IKZF3/IL12A/IL15/IL2/IL23A/IL5/IL6R/IL7/JAK3/KITLG/LGALS3/LGALS9/LILRB2/LRRC32/LST1/LYN/MEF2C/NCK1/NFATC2/PRKCQ/PRNP/PTH/PTPN6/PTPRC/PYCARD/RAC2/RIPK2/RPS3/SASH3/SDC4/SOS1/SPN/SYK/TGFBR2/TLR4/TLR9/TNFRSF14/TNFRSF21/TNF…	74
WB	saddlebrown	BP	GO:0045921	positive regulation of exocytosis	37/3720	88/18670	1.73676e-06	4.08747e-05	2.63296e-05	CACNA1H/CACNB2/CADPS/CDK5/CFTR/CHMP2A/CLASP1/CLASP2/CNR1/DNM1L/FCER1G/FGA/FGG/FGR/GAB2/HGS/HLA-F/IL4R/ITGAM/ITGB2/KCNB1/NLGN1/PDCD6IP/RAB15/RAB3A/RAB5A/SCAMP5/SDC4/SDCBP/STX1A/STX4/STXBP1/SYK/SYT1/UNC13B/UNC13D/VAMP8	37
WB	saddlebrown	BP	GO:0035690	cellular response to drug	111/3720	369/18670	1.77805e-06	4.16895e-05	2.68545e-05	ADCY2/ADCY6/ADCY7/ADCY8/AGTR2/AIF1/ANXA1/AQP1/ASS1/AXL/BAIAP2/BNIP3/CAD/CASQ2/CCNA2/CDK5R1/CFLAR/CFTR/CHEK2/CHMP5/CHRM5/CHRNA3/CRH/CRHBP/CXCR4/CYBA/CYBB/DNM2/DRD1/EDN1/EFNA5/EIF4EBP1/ETS1/FBP1/FOXO1/FYN/GCLM/GNA11/GNAI1/GPLD1/HMOX1/HSP90AB1/HSPA5/ID1/IMPACT/KCNC1/KCNC2/KDR/KLF2/KLF4/LDOC1/LY6H/LYPD1/MAP3K5/MAP4K1/MAPK1/MAPK7/MDM2/MEF2C/MMP3/MSTN/MSX1/MT2A/MT3/MTR/MYB/MYC/NFKB1/NR4A3/OPRM1/P2RY1/P…	111
WB	saddlebrown	BP	GO:0014047	glutamate secretion	23/3720	44/18670	1.79099e-06	4.16895e-05	2.68545e-05	ADORA1/APBA1/GLS2/GRM2/GRM7/NPY5R/NTRK2/NTSR1/PPFIA2/PPFIA3/RAB3A/RAB3GAP1/RIMS1/SLC17A7/SLC1A1/SLC1A2/SLC1A3/SLC1A6/STX1A/STXBP1/SYT1/TRH/UNC13B	23
WB	saddlebrown	BP	GO:0060999	positive regulation of dendritic spine development	23/3720	44/18670	1.79099e-06	4.16895e-05	2.68545e-05	APOE/BAIAP2/CAMK2B/CAPRIN1/CAPRIN2/CPEB3/CUX2/DBN1/DLG5/DNM1L/IL2/ITPKA/ITSN1/KALRN/LPAR1/LRP8/NLGN1/PAFAH1B1/PAK3/RELN/SHANK1/SHANK2/ZMYND8	23
WB	saddlebrown	BP	GO:0048488	synaptic vesicle endocytosis	27/3720	56/18670	1.82758e-06	4.22329e-05	2.72045e-05	AMPH/CANX/CDK5/CEL/DENND1A/DNAJC6/DNM1L/DNM2/GAK/ITSN1/KIAA1107/NLGN1/NLGN3/NLGN4X/OPHN1/PIP5K1C/PPP3CC/SCRIB/SH3GL2/SLC17A7/SNAP91/STX1A/SYP/SYT1/SYT11/SYT17/SYT2	27
WB	saddlebrown	BP	GO:0140238	presynaptic endocytosis	27/3720	56/18670	1.82758e-06	4.22329e-05	2.72045e-05	AMPH/CANX/CDK5/CEL/DENND1A/DNAJC6/DNM1L/DNM2/GAK/ITSN1/KIAA1107/NLGN1/NLGN3/NLGN4X/OPHN1/PIP5K1C/PPP3CC/SCRIB/SH3GL2/SLC17A7/SNAP91/STX1A/SYP/SYT1/SYT11/SYT17/SYT2	27
WB	saddlebrown	BP	GO:0043303	mast cell degranulation	24/3720	47/18670	1.85536e-06	4.27201e-05	2.75184e-05	BTK/CD84/CHGA/FCER1G/FES/FGR/GAB2/HMOX1/IL13RA2/IL4R/KIT/LAT/LAT2/LGALS9/LYN/NR4A3/PIK3CD/PIK3CG/RAC2/S100A13/STXBP1/SYK/UNC13D/VAMP8	24
WB	saddlebrown	BP	GO:0009409	response to cold	25/3720	50/18670	1.87915e-06	4.31124e-05	2.77711e-05	ACOT11/ADM/ADRB1/ADRB2/ATP2B1/CASP8/CDH8/DNAJC3/EIF2AK3/FOS/FOXO1/GMPR/HSP90AA1/HSPA2/LPL/METRNL/PLAC8/PPARGC1A/PRKAA1/THRA/TRH/TRPA1/TRPM8/UCP2/VGF	25
WB	saddlebrown	BP	GO:1901214	regulation of neuron death	97/3720	313/18670	1.89678e-06	4.33608e-05	2.79311e-05	ADORA1/ALKBH1/APOE/ARRB1/ASCL1/AXL/BCL2/BCL2L1/BCL2L11/C1QA/CAPN2/CASP8/CCL5/CD200/CDK5/CDK5R1/CHGA/CHL1/CITED1/CLN3/CRLF1/CTSZ/CX3CL1/DCC/DKK1/EPHB1/ERBB3/FAIM2/FASLG/FBXW7/FIS1/FOS/FYN/FZD9/GABRA5/GABRB2/GABRB3/GBA/GCLM/GPNMB/GRIK2/GRIN2B/GRN/HLA-F/HMOX1/HRAS/HSP90AB1/HTRA2/HYOU1/IKBKG/ITGAM/ITGB2/ITSN1/JAK2/KCNB1/LGMN/LRP1/MAG/MAP3K5/MCL1/MEF2C/MSH2/MT3/MYB/NEFL/NES/NR4A3/NTF3/NTRK2/NUPR1/PAK3…	97
WB	saddlebrown	BP	GO:1905809	negative regulation of synapse organization	16/3720	25/18670	1.92144e-06	4.37676e-05	2.81931e-05	APOE/DKK1/EFNA1/FYN/FZD9/GRIN2B/LILRB2/NEUROD2/NGEF/NLGN1/NLGN3/PRNP/PTK2/PTN/TLR2/WNT5A	16
WB	saddlebrown	BP	GO:0050670	regulation of lymphocyte proliferation	70/3720	208/18670	2.10754e-06	4.78359e-05	3.08137e-05	ADA/AIF1/ANXA1/BCL2/BCL6/BTK/BTN2A2/CCL19/CCL5/CD28/CD4/CD55/CD6/CD74/CD86/CDKN1A/DLG5/FCRL3/FLT3LG/GLMN/GNRH1/GPNMB/GPR183/HAVCR2/HHLA2/HLA-DMB/HLA-DPA1/HLA-DPB1/ICOSLG/IKZF3/IL12A/IL15/IL2/IL23A/IL5/IL6R/IL7/JAK3/LGALS3/LGALS9/LILRB2/LRRC32/LST1/LYN/MEF2C/NCK1/NFATC2/PRKCQ/PRNP/PTPN6/PTPRC/PYCARD/RAC2/RIPK2/RPS3/SASH3/SDC4/SOS1/SPN/SYK/TGFBR2/TLR4/TLR9/TNFRSF14/TNFRSF21/TNFSF13B/TYROBP/VAV3/XCL…	70
WB	saddlebrown	BP	GO:0035710	CD4-positive, alpha-beta T cell activation	38/3720	92/18670	2.1366e-06	4.83236e-05	3.11279e-05	ANXA1/BCL3/BCL6/CBFB/CCL19/CD55/CD83/CD86/FOXP1/FUT7/GPR183/HLX/IL12A/IL18R1/IL2/IL23A/IL4R/IRF4/JAK3/LEF1/LGALS9/LY9/MYB/NFKBIZ/NKX2-3/NLRP3/PRKCQ/PRKCZ/PTGER4/RC3H2/RELB/RIPK2/SASH3/SOCS5/SPN/TCIRG1/TGFBR2/XCL1	38
WB	saddlebrown	BP	GO:0051056	regulation of small GTPase mediated signal transduction	103/3720	338/18670	2.17695e-06	4.90622e-05	3.16037e-05	ABR/ADRA1A/AMOT/APOE/ARHGAP15/ARHGAP17/ARHGAP24/ARHGAP28/ARHGAP29/ARHGAP36/ARHGAP4/ARHGAP5/ARHGAP9/ARHGDIB/ARHGDIG/ARHGEF1/ARHGEF10/ARHGEF18/ARHGEF19/ARHGEF3/ARHGEF39/ARHGEF4/ARHGEF9/ARRB1/AUTS2/BCL6/CCDC125/CHN1/COL3A1/CYTH4/DENND1A/DLC1/DNM2/DYNLT1/EPS8/F2RL3/FARP1/FBP1/FGD3/GDI1/GPR18/GPR65/HRAS/IQSEC3/ITGA3/ITPKB/ITSN1/JAK2/KALRN/KANK1/KITLG/LPAR1/LPAR4/LYN/MAPKAP1/MAPRE2/MCF2/MYO9A/MYO9B/MYO…	103
WB	saddlebrown	BP	GO:0036465	synaptic vesicle recycling	31/3720	69/18670	2.19247e-06	4.90651e-05	3.16055e-05	AMPH/CANX/CDK5/CEL/CYFIP1/DENND1A/DNAJC6/DNM1L/DNM2/GAK/ITSN1/KIAA1107/NLGN1/NLGN3/NLGN4X/OPHN1/PIP5K1C/PLD2/PPP3CC/RAB3A/RAB5A/SCRIB/SH3GL2/SLC17A7/SNAP91/STX1A/SYP/SYT1/SYT11/SYT17/SYT2	31
WB	saddlebrown	BP	GO:0050771	negative regulation of axonogenesis	31/3720	69/18670	2.19247e-06	4.90651e-05	3.16055e-05	ARHGAP4/CDK5/CDK5R1/DAB1/DCC/EFNB3/FGF13/GDI1/LRP4/MAG/MAP2/MCF2/MT3/PLXNA3/PTK2/PTPRS/RNF6/RTN4/SEMA3A/SEMA3C/SEMA3E/SEMA4D/SEMA4G/SEMA5A/SEMA6A/SEMA6B/SLIT2/SPP1/TRAK2/ULK2/WNT5A	31
WB	saddlebrown	BP	GO:0051648	vesicle localization	95/3720	306/18670	2.21284e-06	4.93478e-05	3.17876e-05	ADRA1A/AP1M2/AP3B2/APBA1/BBS5/BBS7/BRSK2/CACNB2/CADPS/CAMK2A/CDH2/CDH3/CDK5/CLASP1/CLASP2/CLN3/CNIH3/CNR1/CSPG5/CTSC/CTSZ/DCTN2/DNM1L/DNM2/DOC2A/DRD1/DYNC1H1/DYNC1I1/F5/F8/GOSR1/GRIA1/HTR2A/IKBKG/KIAA1107/KIF1A/KIF1B/KIF3B/KIF5A/KIFAP3/LRMP/MAGI2/MAP2/MCFD2/MKKS/MYO5A/MYO7A/NAPA/NDE1/NLGN1/NLGN3/P2RY1/PAFAH1B1/PCDH17/PFN2/PIK3CG/PIP5K1C/PPFIA2/PPFIA3/PPP6C/PRKCG/PRKCZ/RAB3A/RAB3GAP1/RAB5A/RIMS1/R…	95
WB	saddlebrown	BP	GO:0008217	regulation of blood pressure	63/3720	182/18670	2.32108e-06	5.12244e-05	3.29965e-05	ABAT/ACE2/ADM/ADORA1/ADRA1A/ADRB1/ADRB2/AGT/AGTR1/AGTR2/AGTRAP/ATP1A1/ATP1A2/ATP2B1/BRS3/CES1/CHGA/CMA1/CNR1/CORO2B/CRH/CTSZ/CYBA/DDAH1/EDN1/EDNRA/EDNRB/ENPEP/EPHX2/ERAP1/ERAP2/GCGR/GCH1/GJA1/HMOX1/ID2/KCNK6/KLK3/MKKS/MME/NAV2/NCALD/NISCH/NMU/NOS1/NPY/NPY1R/NR2F2/NTSR1/OR51E2/OXTR/POSTN/PPARA/PRCP/PTGS1/PTGS2/SOD1/SOD2/STK39/TPM1/UTS2B/VEGFC/WNK1	63
WB	saddlebrown	BP	GO:0019884	antigen processing and presentation of exogenous antigen	63/3720	182/18670	2.32108e-06	5.12244e-05	3.29965e-05	ACTR10/ACTR1B/AP1B1/AP1M2/AP1S1/AP2A2/CANX/CAPZA1/CD1B/CD1E/CD36/CD74/CLEC4A/CLTA/CTSS/CYBA/CYBB/DCTN2/DCTN3/DCTN4/DCTN6/DNM2/DYNC1H1/DYNC1I1/DYNLL1/FCER1G/HLA-DMA/HLA-DMB/HLA-DPA1/HLA-DPB1/HLA-DQB1/HLA-DRA/HLA-DRB1/HLA-F/IKBKG/ITGAV/KIF18A/KIF26A/KIF2A/KIF3B/KIF3C/KIF5A/KIFAP3/KLC2/LAG3/LGMN/LNPEP/OSBPL1A/PSMA5/PSMB10/PSMB5/PSMB9/PSMD10/PSMD8/PSME4/PSMF1/RACGAP1/SAR1B/SEC22B/SH3GL2/SPTBN2/TAPBP/…	63
WB	saddlebrown	BP	GO:0061138	morphogenesis of a branching epithelium	63/3720	182/18670	2.32108e-06	5.12244e-05	3.29965e-05	ADM/AGT/AGTR2/BCL2/BMP2/BMP7/CITED1/COL4A1/CTNNBIP1/CTSH/CTSZ/DAG1/DCHS1/DDR1/DLG5/EDN1/EDNRA/ETV5/FEM1B/FGFR2/FOXA1/GLI3/HOXB7/LEF1/LGR4/LRP6/MAGED1/MSX2/MYC/NOTCH4/PAX8/PBX1/PDGFA/PGF/PGR/PLXNA1/PML/PPP1CA/PTCH1/RXRA/SALL1/SEMA3A/SEMA3C/SEMA3E/SFRP1/SLIT2/SOX10/SOX9/SPRY2/SRC/SRF/SULF1/TACSTD2/TBX3/TCF21/TGFBR2/TGM2/TNF/VDR/VEGFA/WNT2B/WNT5A/WT1	63
WB	saddlebrown	BP	GO:0043270	positive regulation of ion transport	87/3720	275/18670	2.50376e-06	5.50655e-05	3.54707e-05	ABAT/ABCA7/ACE2/ACTN2/ADORA1/ADRB2/AGT/AHCYL1/ANO6/ANXA2/APOE/ARC/ARL6IP1/ATP1B2/ATP2A1/ATP2B1/ATP8A1/CACNA2D1/CACNB2/CALM1/CAMK2A/CASQ1/CAV1/CCL4/CCL5/CD19/CD4/CFTR/CNTN1/CRH/CTSS/CX3CL1/CXCL11/DNM2/DRD1/EDN1/F2RL3/FABP3/FGF12/FHL1/GPD1L/GRM6/HOMER1/HSPA2/HTR3A/KCNA1/KCNC1/KCNC2/KCNIP2/LGALS3/LILRA5/MCHR1/NLGN3/NOS1/NOS1AP/NPY2R/NTSR1/OPRK1/ORAI1/P2RY1/PDGFRB/PKP2/PLA2G1B/PLCG2/PRKCD/RAB3GAP1/RE…	87
WB	saddlebrown	BP	GO:0032944	regulation of mononuclear cell proliferation	70/3720	209/18670	2.55857e-06	5.58958e-05	3.60056e-05	ADA/AIF1/ANXA1/BCL2/BCL6/BTK/BTN2A2/CCL19/CCL5/CD28/CD4/CD55/CD6/CD74/CD86/CDKN1A/DLG5/FCRL3/FLT3LG/GLMN/GNRH1/GPNMB/GPR183/HAVCR2/HHLA2/HLA-DMB/HLA-DPA1/HLA-DPB1/ICOSLG/IKZF3/IL12A/IL15/IL2/IL23A/IL5/IL6R/IL7/JAK3/LGALS3/LGALS9/LILRB2/LRRC32/LST1/LYN/MEF2C/NCK1/NFATC2/PRKCQ/PRNP/PTPN6/PTPRC/PYCARD/RAC2/RIPK2/RPS3/SASH3/SDC4/SOS1/SPN/SYK/TGFBR2/TLR4/TLR9/TNFRSF14/TNFRSF21/TNFSF13B/TYROBP/VAV3/XCL…	70
WB	saddlebrown	BP	GO:0071248	cellular response to metal ion	65/3720	190/18670	2.55904e-06	5.58958e-05	3.60056e-05	ADCY7/ADCY8/ADD1/ALAD/ALOX5AP/ANXA5/APP/AQP1/BNIP3/CACNA1H/CACYBP/CDKN1B/CEBPA/CLDN1/CPNE6/CRHBP/CYBB/DLG2/EDN1/EIF2AK3/FBP1/FOS/GPLD1/GSN/HMOX1/HPCA/HSPA5/ID2/IQGAP1/ITPKB/KCNA1/KCNK3/LGMN/MAPK1/MEF2C/MT1M/MT1X/MT2A/MT3/NCSTN/NEUROD2/NLGN1/OGG1/PPARGC1A/PRKAA1/PRKAA2/PRNP/PTGS2/RASAL1/RASGRP2/RYR1/RYR3/SERPINF1/SLC30A10/SOD1/SUMO1/SYT1/SYT11/SYT12/SYT17/SYT2/TF/TSPO/WNK1/WNT5A	65
WB	saddlebrown	BP	GO:0002478	antigen processing and presentation of exogenous peptide antigen	61/3720	175/18670	2.57307e-06	5.60103e-05	3.60793e-05	ACTR10/ACTR1B/AP1B1/AP1M2/AP1S1/AP2A2/CANX/CAPZA1/CD36/CD74/CLEC4A/CLTA/CTSS/CYBA/CYBB/DCTN2/DCTN3/DCTN4/DCTN6/DNM2/DYNC1H1/DYNC1I1/DYNLL1/FCER1G/HLA-DMA/HLA-DMB/HLA-DPA1/HLA-DPB1/HLA-DQB1/HLA-DRA/HLA-DRB1/HLA-F/IKBKG/ITGAV/KIF18A/KIF26A/KIF2A/KIF3B/KIF3C/KIF5A/KIFAP3/KLC2/LAG3/LGMN/LNPEP/OSBPL1A/PSMA5/PSMB10/PSMB5/PSMB9/PSMD10/PSMD8/PSME4/PSMF1/RACGAP1/SAR1B/SEC22B/SH3GL2/SPTBN2/TAPBP/VAMP8	61
WB	saddlebrown	BP	GO:1990776	response to angiotensin	17/3720	28/18670	2.6363e-06	5.71916e-05	3.68402e-05	ACTN2/AGT/AGTR1/AGTR2/AGTRAP/AHCYL1/CAMK2A/CAV1/CDC6/CYBA/CYBB/IQGAP1/NFKB1/PRKCD/PTGS2/SLC30A10/SRC	17
WB	saddlebrown	BP	GO:0002696	positive regulation of leukocyte activation	113/3720	380/18670	2.64817e-06	5.72543e-05	3.68806e-05	ADA/AIF1/ANXA1/AXL/BCL2/BCL6/BTK/BTN2A2/CAV1/CBFB/CCL19/CCL5/CCR7/CD2/CD27/CD28/CD4/CD5/CD55/CD6/CD74/CD83/CD86/CDKN1A/CEBPA/CLEC4D/CTSC/DOCK8/DUSP10/EFNB3/FCER1G/FCRL3/FGR/FLOT2/FLT3LG/FYN/GAB2/GLI3/GPR183/HAVCR2/HHLA2/HLA-DMB/HLA-DPA1/HLA-DPB1/HLA-F/HLX/HSPH1/ICOSLG/IGLL1/IL12A/IL15/IL2/IL23A/IL33/IL4R/IL5/IL6R/IL7/IL7R/ITGAM/ITGB2/ITPKB/JAK3/LCK/LGALS9/LILRB2/LYN/MAP3K8/MEF2C/MSH2/MYB/NCK1/NFA…	113
WB	saddlebrown	BP	GO:0045576	mast cell activation	28/3720	60/18670	2.68159e-06	5.77809e-05	3.72199e-05	BTK/CD84/CHGA/CNR1/FCER1G/FES/FGR/GAB2/HMOX1/IL13RA2/IL4R/KIT/LAT/LAT2/LCP2/LGALS9/LYN/NR4A3/PIK3CD/PIK3CG/RAC2/RHOH/S100A12/S100A13/STXBP1/SYK/UNC13D/VAMP8	28
WB	saddlebrown	BP	GO:0015813	L-glutamate transmembrane transport	15/3720	23/18670	2.87258e-06	6.16878e-05	3.97365e-05	ARL6IP1/ATP1A2/CLN8/KCNJ10/NTSR1/SLC17A6/SLC17A7/SLC1A1/SLC1A2/SLC1A3/SLC1A6/SLC25A13/SLC25A22/SLC38A7/SLC7A11	15
WB	saddlebrown	BP	GO:0061572	actin filament bundle organization	56/3720	157/18670	2.90859e-06	6.20886e-05	3.99947e-05	ADD1/ADD2/AIF1/ARHGAP28/ARHGEF10/ARRB1/BAIAP2/BAIAP2L2/CLASP1/CLASP2/CORO1B/CORO2B/CX3CL1/DLC1/DPYSL3/EPS8/FAM107A/FHDC1/FHOD1/FSCN1/GPR65/ID1/ITGB1BP1/LCP1/LIMA1/LIMCH1/LPAR1/MKKS/MYO1B/MYOC/NOX4/PFN1/PFN2/PIK3R1/PLS3/PPM1E/PTGER4/RAC1/RHOC/RHOD/RND1/RND2/RND3/SDC4/SFRP1/SHANK1/SORBS1/SRC/SRF/STMN1/SYNPO/TACSTD2/TGFB3/TPM1/WAS/ZYX	56
WB	saddlebrown	BP	GO:0051250	negative regulation of lymphocyte activation	53/3720	146/18670	2.91071e-06	6.20886e-05	3.99947e-05	ANXA1/AXL/BANK1/BCL6/BTK/BTN2A2/CBFB/CD74/CD86/DLG5/DUSP3/FGL2/GLI3/GLMN/GNRH1/GPNMB/HAVCR2/HLA-F/HLX/ID2/IFNA2/IFNB1/IL2/IL4R/INHA/JAK3/LAG3/LAX1/LGALS3/LGALS9/LILRB2/LRRC32/LST1/LYN/PARP3/PIBF1/PRNP/PTPN6/RC3H2/SAMSN1/SDC4/SFRP1/SLA2/SOCS5/SOCS6/SPN/TIGIT/TNFAIP8L2/TNFRSF14/TNFRSF21/TYRO3/TYROBP/XCL1	53
WB	saddlebrown	BP	GO:0002687	positive regulation of leukocyte migration	48/3720	128/18670	2.96451e-06	6.30254e-05	4.05981e-05	ADAM10/ADAM17/AIF1/ANO6/APP/C3AR1/CCL19/CCL4/CCL5/CCR7/CD74/CXCL13/CXCL14/DOCK8/EDN1/FPR2/GPSM3/IL12A/IL1R1/IL23A/IL6R/ITGA2/ITGA2B/KITLG/LGALS3/LGALS9/LGMN/MSTN/PGF/PLA2G7/PTN/PYCARD/RAC1/RAC2/SERPINE1/SPN/STK39/THBS4/TMEM102/TNF/TNFRSF14/TNFSF14/VEGFA/VEGFC/WNK1/WNT5A/XCL1/ZNF580	48
WB	saddlebrown	BP	GO:0002279	mast cell activation involved in immune response	24/3720	48/18670	3.01123e-06	6.3806e-05	4.1101e-05	BTK/CD84/CHGA/FCER1G/FES/FGR/GAB2/HMOX1/IL13RA2/IL4R/KIT/LAT/LAT2/LGALS9/LYN/NR4A3/PIK3CD/PIK3CG/RAC2/S100A13/STXBP1/SYK/UNC13D/VAMP8	24
WB	saddlebrown	BP	GO:0045582	positive regulation of T cell differentiation	35/3720	83/18670	3.02488e-06	6.3883e-05	4.11505e-05	ADA/ANXA1/BCL6/BTN2A2/CBFB/CCL19/CD27/CD74/CD83/CD86/DUSP10/GLI3/HLX/IL12A/IL2/IL23A/IL4R/IL7/IL7R/ITPKB/LGALS9/LILRB2/MYB/NFKBIZ/NLRP3/PRKCZ/PTPRC/RIPK2/SASH3/SOCS5/SYK/TGFBR2/VNN1/XBP1/ZAP70	35
WB	saddlebrown	BP	GO:0002688	regulation of leukocyte chemotaxis	44/3720	114/18670	3.12469e-06	6.57732e-05	4.23681e-05	ADAM10/ADAM17/AIF1/ANO6/C3AR1/CCL19/CCL4/CCL5/CCR7/CD74/CXCL13/CXCL14/DUSP1/EDN1/FPR2/GPR18/GPSM3/IL12A/IL23A/IL6R/JAM3/LGALS9/LGMN/LYN/MMP28/MSTN/MTUS1/PGF/PLA2G7/PTN/RAC1/RAC2/SERPINE1/SLIT2/STK39/THBS4/TMEM102/TNFSF14/VEGFA/VEGFC/WNK1/WNT5A/XCL1/ZNF580	44
WB	saddlebrown	BP	GO:0032102	negative regulation of response to external stimulus	109/3720	365/18670	3.18798e-06	6.68847e-05	4.30841e-05	ABAT/ABR/ADA/ADCY7/ADCYAP1/ADORA1/AIF1/ANXA2/ANXA5/APOD/APOE/APOH/CD200/CD9/CDH5/CDKN1A/CDKN1B/CLASP1/CLASP2/CORO1B/CPB2/CST7/CTNNA2/CX3CL1/CXCL13/DHX58/DRD1/DUSP1/DUSP10/DUSP3/EDN1/EPHA4/EPPK1/ETS1/FAM3A/FAP/FGA/FGG/FGL2/FPR2/GBA/GJA1/GP1BA/GPR18/GPX1/GRN/GSTP1/HAVCR2/HMGCR/HTRA1/IL1R2/IL2/INPP5F/KLF4/LTF/MAPK7/MAPKBP1/METRNL/MICB/MKKS/MMP28/NFKB1/NLRP3/NLRX1/NPY5R/NR1D2/NRXN1/NT5E/PBK/PDGFA/PLA…	109
WB	saddlebrown	BP	GO:0019722	calcium-mediated signaling	72/3720	218/18670	3.28646e-06	6.87248e-05	4.42694e-05	ADA/AGTR1/ATP1A2/AZU1/BTK/CALM1/CALML4/CAMTA1/CASQ1/CASQ2/CCL4/CCR5/CCR7/CCR8/CD4/CDH13/CLIC2/CXCR4/CXCR5/DYRK2/EDN1/EDNRB/EIF2AK3/ERBB3/FIS1/FKBP1B/FPR2/GRIN2A/GRIN2B/GRIN2C/GRM5/HINT1/HOMER2/HPCA/JPH3/KDR/LAT/LAT2/MAPK7/MYO5A/MYOZ2/NCALD/NEUROD2/NFATC1/NFATC2/NFATC3/NMUR2/NOS1/NR5A2/NRG1/PDK2/PLCE1/PLCG2/PPP3CC/PRKAA1/PRNP/PTGFR/PTPRC/RCAN1/RCAN3/RIT2/RYR2/SELE/SGCD/SLA2/SLC8A1/SYK/TMEM100/TNF/…	72
WB	saddlebrown	BP	GO:0034333	adherens junction assembly	37/3720	90/18670	3.3063e-06	6.89136e-05	4.4391e-05	ACTN2/AJUBA/APOD/BCL2/CLASP1/CLASP2/COL16A1/CORO2B/DLC1/DLG5/DUSP3/EFNA5/FAM107A/FERMT2/GPM6B/IQGAP1/ITGA2/ITGB1BP1/KDR/LIMCH1/LIMS1/LRP1/MACF1/MYOC/PIP5K1C/PTK2/PTPRK/RAC1/RHOD/SDC4/SFRP1/SORBS1/SRC/TEK/TESK2/VCL/VEGFA	37
WB	saddlebrown	BP	GO:0050867	positive regulation of cell activation	116/3720	394/18670	3.33193e-06	6.92216e-05	4.45894e-05	ADA/AIF1/ANXA1/AXL/BCL2/BCL6/BTK/BTN2A2/CAV1/CBFB/CCL19/CCL5/CCR7/CD2/CD27/CD28/CD4/CD5/CD55/CD6/CD74/CD83/CD86/CDKN1A/CEBPA/CLEC4D/CTSC/DOCK8/DUSP10/EFNB3/FCER1G/FCRL3/FGR/FLOT2/FLT3LG/FYN/GAB2/GLI3/GPR183/HAVCR2/HHLA2/HLA-DMB/HLA-DPA1/HLA-DPB1/HLA-F/HLX/HSPH1/ICOSLG/IGLL1/IL12A/IL15/IL2/IL23A/IL33/IL4R/IL5/IL6R/IL7/IL7R/ITGAM/ITGB2/ITPKB/JAK2/JAK3/LCK/LGALS9/LILRA5/LILRB2/LYN/MAP3K8/MEF2C/MSH2/…	116
WB	saddlebrown	BP	GO:0035296	regulation of tube diameter	52/3720	143/18670	3.39191e-06	6.97859e-05	4.49529e-05	ACE2/ADCY6/ADCYAP1/ADM/ADORA1/ADRA1A/ADRB1/ADRB2/AGT/AGTR1/AGTR2/APOE/ATP1A2/ATP2B1/BDKRB2/CAV1/CHGA/DOCK4/DOCK5/DRD1/EDN1/EDNRA/EDNRB/EPHX2/FGA/FGG/GCH1/GCLM/GJA1/GPX1/HMGCR/HMOX1/HRH1/HTR2A/ITGB1BP1/KCNA5/KCNMA1/MKKS/NOS1/OXTR/P2RY1/P2RY2/PTGS2/RAP1GDS1/RGS2/SLC6A4/SLC8A1/SOD1/SOD2/TRPM4/UTS2B/VIP	52
WB	saddlebrown	BP	GO:0050880	regulation of blood vessel size	52/3720	143/18670	3.39191e-06	6.97859e-05	4.49529e-05	ACE2/ADCY6/ADCYAP1/ADM/ADORA1/ADRA1A/ADRB1/ADRB2/AGT/AGTR1/AGTR2/APOE/ATP1A2/ATP2B1/BDKRB2/CAV1/CHGA/DOCK4/DOCK5/DRD1/EDN1/EDNRA/EDNRB/EPHX2/FGA/FGG/GCH1/GCLM/GJA1/GPX1/HMGCR/HMOX1/HRH1/HTR2A/ITGB1BP1/KCNA5/KCNMA1/MKKS/NOS1/OXTR/P2RY1/P2RY2/PTGS2/RAP1GDS1/RGS2/SLC6A4/SLC8A1/SOD1/SOD2/TRPM4/UTS2B/VIP	52
WB	saddlebrown	BP	GO:0097746	regulation of blood vessel diameter	52/3720	143/18670	3.39191e-06	6.97859e-05	4.49529e-05	ACE2/ADCY6/ADCYAP1/ADM/ADORA1/ADRA1A/ADRB1/ADRB2/AGT/AGTR1/AGTR2/APOE/ATP1A2/ATP2B1/BDKRB2/CAV1/CHGA/DOCK4/DOCK5/DRD1/EDN1/EDNRA/EDNRB/EPHX2/FGA/FGG/GCH1/GCLM/GJA1/GPX1/HMGCR/HMOX1/HRH1/HTR2A/ITGB1BP1/KCNA5/KCNMA1/MKKS/NOS1/OXTR/P2RY1/P2RY2/PTGS2/RAP1GDS1/RGS2/SLC6A4/SLC8A1/SOD1/SOD2/TRPM4/UTS2B/VIP	52
WB	saddlebrown	BP	GO:0019233	sensory perception of pain	41/3720	104/18670	3.58477e-06	7.35166e-05	4.73561e-05	ADCYAP1/ADORA1/CDK5/CNR1/CXCR4/DLG2/EDN1/EDNRB/EPHB1/FYN/GRIN2A/GRM1/HOXD1/HTR2A/IAPP/ITGA2/KCNA1/KCNA2/KCND2/MAPK1/MME/MMP24/NDN/NMU/NMUR2/NPY1R/NPY2R/NTSR1/OPRK1/OPRM1/P2RY1/PENK/PROK2/PTGS2/SCN11A/SCN1A/SCN3B/SCN9A/TMEM100/TRPA1/VIP	41
WB	saddlebrown	BP	GO:0032535	regulation of cellular component size	110/3720	370/18670	3.6184e-06	7.39684e-05	4.76471e-05	ACTN2/ACTR3B/ADD1/ADD2/ANAPC2/ANO6/ANXA7/APOE/AQP1/AQP4/ARHGAP28/ARHGAP4/ARPC1A/ARPC1B/ARPC2/ARPC3/ARPC5/AVIL/BAIAP2/BAIAP2L2/C15orf62/CAPG/CAPZA1/CCR7/CDK5/CDK5R1/CLCN3/CLCN6/CLN8/CNTN2/CORO1B/CTNNA2/CYFIP1/DBN1/DCC/DNM2/DSCAM/EDN1/EFNA5/EPS8/FGF13/FHOD3/FN1/GDI1/GSN/HCK/HIP1R/HSP90AB1/IL7R/IQGAP2/KANK1/KCNMA1/L1CAM/LIMA1/LRP1/MACF1/MAG/MAP1B/MAP2/MEGF8/MKKS/MSN/MT3/NCK1/NCKAP1/NEFL/NPHS1/OLFM1/…	110
WB	saddlebrown	BP	GO:0015711	organic anion transport	137/3720	482/18670	3.65814e-06	7.4542e-05	4.80166e-05	ABAT/ABCA7/ABCB11/ABCG1/ACE2/ACSL3/ADORA1/AGT/AGTR2/AKR1C1/ANXA1/APBA1/APOC1/APOE/AQP1/AQP9/ARL6IP1/ATP1A2/ATP8A1/ATP8B2/ATP8B3/ATP9A/BDKRB2/CA3/CD36/CFTR/CLN3/CLN8/CPT2/CTNS/CYB5R2/CYB5RL/EDN1/EMB/FABP3/G6PC3/GJA1/GLS2/GLTPD2/GRM2/GRM7/KCNJ10/LRRC8E/MID1IP1/NFKBIE/NMB/NMUR2/NPC2/NPY5R/NTRK2/NTSR1/PLA2G1B/PLA2G4A/PLTP/PPARA/PPFIA2/PPFIA3/PRKAA2/PRKCD/RAB3A/RAB3GAP1/RGS2/RGS4/RIMS1/RXRA/SLC10A1/SL…	137
WB	saddlebrown	BP	GO:0051048	negative regulation of secretion	77/3720	238/18670	3.6729e-06	7.46043e-05	4.80567e-05	ABAT/ABR/ADA/ADORA1/AGTR2/ANXA1/ANXA5/APOE/BANK1/BTN2A2/CD200/CD74/CD84/CHGA/CNR1/CRH/CRHBP/CSN2/CX3CL1/EDN1/ENY2/ERBB3/FKBP1B/FN1/GRM7/HDAC9/HLA-F/HMGCR/HMOX1/IFNA2/IL13RA2/IL1R2/IL1RAPL1/IL27RA/IL33/INHA/INHBB/KALRN/KCNB1/LGALS9/LGR4/LIF/LILRA5/LRRC32/MAOB/MAPKBP1/NLRP3/NMB/NMU/NPY2R/NPY5R/NRG1/OPRK1/OPRM1/OXTR/P2RY1/PML/PTGER3/PTGER4/RAB11FIP5/RHBDF1/SERGEF/SERPINB1/SFRP1/SREBF1/SSC5D/STK39/ST…	77
WB	saddlebrown	BP	GO:0051938	L-glutamate import	11/3720	14/18670	3.86992e-06	7.83566e-05	5.04738e-05	ARL6IP1/ATP1A2/CLN8/KCNJ10/NTSR1/SLC17A7/SLC1A1/SLC1A2/SLC1A3/SLC1A6/SLC7A11	11
WB	saddlebrown	BP	GO:0043583	ear development	72/3720	219/18670	3.95311e-06	7.97877e-05	5.13957e-05	ABR/ADAM10/AHI1/BCL2/BCL2L11/BMP2/BMP5/C1QB/C1QTNF5/CALB1/CCNA2/CDH23/CDKN1B/CEBPA/CXCL14/CYTL1/DCHS1/DDR1/DLX5/DLX6/DVL2/EDN1/EPHA4/FGF9/FGFR2/FOXI1/FRZB/FZD3/GABRA5/GABRB2/GABRB3/GLI3/HEY2/HMX2/HPCA/IFT88/ITGA8/JAG1/KCNK3/LGR5/LRP10/MAFB/MAPK1/MAPKAPK2/MCM2/MSX1/MYO15A/MYO3A/MYO7A/NR4A3/PAFAH1B1/PAX8/PDGFRB/POU3F4/PRRX1/ROR2/RPL38/SALL1/SCRIB/SDC4/SOBP/SOD1/SOX2/SOX9/SPARC/SPRY2/TGFB2/TGFB3/TTC…	72
WB	saddlebrown	BP	GO:0002758	innate immune response-activating signal transduction	92/3720	298/18670	4.11312e-06	8.27554e-05	5.33073e-05	APOB/BIRC3/BTK/CASP8/CAV1/CD14/CD36/CLEC4A/CLEC4D/CLEC4E/CNPY3/CREBBP/CTSS/CYBA/DDX58/DHX58/FBXW11/FCER1G/FCN1/FCRL3/FGA/FGG/FYN/HAVCR2/HCK/HRAS/ICAM2/ICAM3/IKBKE/IKBKG/IRAK1/IRAK3/IRF4/IRF7/ITGAM/ITGB2/LGMN/LGR4/LRRC14/LRRC19/LTF/LYN/MAP3K1/MAPKAPK2/MAPKAPK3/MARCO/MUC19/MUC20/MUC7/MYD88/NFKB1/NLRX1/OTUD4/PAK3/PLCG2/PRKCD/PSMA5/PSMB10/PSMB5/PSMB9/PSMD10/PSMD8/PSME4/PSMF1/PTPRS/RELB/RIPK1/RIPK2/RP…	92
WB	saddlebrown	BP	GO:0032677	regulation of interleukin-8 production	32/3720	74/18670	4.15823e-06	8.31385e-05	5.35541e-05	ANXA1/ARRB1/BCL3/BPI/CD14/CD2/CD244/CD33/CD58/CD74/DDX58/FCN1/KLF4/LGALS9/MAPKBP1/MYD88/PTPRC/PYCARD/RIPK1/SERPINE1/SSC5D/SYK/TLR1/TLR2/TLR4/TLR5/TLR6/TLR7/TLR9/TNF/WNT5A/ZNF580	32
WB	saddlebrown	BP	GO:0043367	CD4-positive, alpha-beta T cell differentiation	32/3720	74/18670	4.15823e-06	8.31385e-05	5.35541e-05	ANXA1/BCL3/BCL6/CBFB/CCL19/CD83/CD86/FOXP1/FUT7/GPR183/HLX/IL18R1/IL2/IL23A/IL4R/IRF4/JAK3/LEF1/LGALS9/LY9/MYB/NFKBIZ/NKX2-3/NLRP3/PRKCZ/PTGER4/RC3H2/RELB/RIPK2/SASH3/SOCS5/SPN	32
WB	saddlebrown	BP	GO:0001508	action potential	49/3720	133/18670	4.20688e-06	8.38483e-05	5.40113e-05	ADRA1A/ATP1A1/ATP1A2/CACNA1H/CACNA2D1/CACNB2/CAV1/CD36/CHRNA1/CLN3/CNR1/DRD1/FGF12/FGF13/FKBP1B/GBA/GJA1/GNA11/GPD1L/GPR88/GRIK2/KCNA1/KCNA2/KCNA5/KCNB1/KCND2/KCNIP2/KCNJ8/KCNN2/NEDD4L/NOS1AP/NTRK2/NTSR1/PKP2/RYR2/SCN11A/SCN1A/SCN2A/SCN3A/SCN3B/SCN4B/SCN7A/SCN8A/SCN9A/SLC8A1/SNTA1/SUMO1/TRPM4/YWHAH	49
WB	saddlebrown	BP	GO:0007015	actin filament organization	117/3720	400/18670	4.27042e-06	8.46069e-05	5.45e-05	ACTN2/ACTR3B/ADD1/ADD2/AIF1/ARHGAP17/ARHGAP28/ARHGEF10/ARPC1A/ARPC1B/ARPC2/ARPC3/ARPC5/ARRB1/AVIL/BAIAP2/BAIAP2L2/BCL2/C15orf62/CAP2/CAPG/CAPZA1/CCR7/CLASP1/CLASP2/COBL/CORO1B/CORO2B/CTNNA2/CX3CL1/CYFIP1/DBN1/DIAPH1/DLC1/DPYSL3/EFS/ENAH/EPS8/FAM107A/FHDC1/FHOD1/FHOD3/FSCN1/GAS7/GPR65/GSN/HCK/HIP1R/ID1/IQGAP2/ITGB1BP1/JAK2/KANK1/KPTN/LCP1/LIMA1/LIMCH1/LPAR1/MICAL2/MKKS/MYBPC1/MYO1B/MYOC/NCK1/NCKAP…	117
WB	saddlebrown	BP	GO:0060997	dendritic spine morphogenesis	27/3720	58/18670	4.27147e-06	8.46069e-05	5.45e-05	ADAM10/ARC/BAIAP2/CAMK2B/CAPRIN1/CAPRIN2/CDK5/CDK5R1/CUX2/DBN1/DNM1L/DOCK10/EFNA1/EPHA4/EPHB1/ITPKA/KALRN/LRP8/NGEF/NLGN1/NLGN3/PAFAH1B1/PAK3/RELN/SHANK1/SHANK2/ZNF365	27
WB	saddlebrown	BP	GO:0035150	regulation of tube size	52/3720	144/18670	4.29084e-06	8.46826e-05	5.45487e-05	ACE2/ADCY6/ADCYAP1/ADM/ADORA1/ADRA1A/ADRB1/ADRB2/AGT/AGTR1/AGTR2/APOE/ATP1A2/ATP2B1/BDKRB2/CAV1/CHGA/DOCK4/DOCK5/DRD1/EDN1/EDNRA/EDNRB/EPHX2/FGA/FGG/GCH1/GCLM/GJA1/GPX1/HMGCR/HMOX1/HRH1/HTR2A/ITGB1BP1/KCNA5/KCNMA1/MKKS/NOS1/OXTR/P2RY1/P2RY2/PTGS2/RAP1GDS1/RGS2/SLC6A4/SLC8A1/SOD1/SOD2/TRPM4/UTS2B/VIP	52
WB	saddlebrown	BP	GO:0001666	response to hypoxia	107/3720	359/18670	4.30668e-06	8.46826e-05	5.45487e-05	ABAT/ADA/ADAM17/ADM/ADORA1/AGTRAP/AJUBA/ALAD/ANKRD1/AQP1/AQP3/ARNT2/ASCL2/B3GAT1/BCL2/BMP2/BMP7/BNIP3/CAPN2/CAV1/CCNA2/CDKN1B/CFLAR/CHCHD2/CPEB1/CREBBP/CRYAB/CXCR4/CYBA/CYBB/DDAH1/DNM1L/EDN1/EDNRA/EGLN1/EIF4EBP1/ETS1/FIS1/GNGT1/HIGD1A/HK2/HMOX1/HYOU1/IRAK1/ITGA2/KCNA5/KCND2/KCNK3/KCNMA1/LTA/MDM2/MDM4/MT3/MTHFR/MYB/MYC/NOS1/NOX4/P4HB/PAM/PDK1/PENK/PGF/PLAT/PLK3/PLOD2/PML/POSTN/PPARA/PPARGC1A/PRKAA…	107
WB	saddlebrown	BP	GO:0070486	leukocyte aggregation	10/3720	12/18670	4.3284e-06	8.46826e-05	5.45487e-05	BMP7/CD44/MSN/NR4A3/RAC2/S100A8/S100A9/SEMA4D/STK10/ZAP70	10
WB	saddlebrown	BP	GO:0099566	regulation of postsynaptic cytosolic calcium ion concentration	10/3720	12/18670	4.3284e-06	8.46826e-05	5.45487e-05	ATP2B2/CALB1/FZD9/GRIA1/GRM1/GRM5/MYO5A/SLC8A1/SYNPO/WNT5A	10
WB	saddlebrown	BP	GO:0071219	cellular response to molecule of bacterial origin	70/3720	212/18670	4.51373e-06	8.80384e-05	5.67104e-05	ADAM9/ANKRD1/ASS1/AXL/BPI/CAPN2/CCL5/CCR5/CD14/CD36/CD55/CD6/CD68/CD86/CHMP5/CSF2/CTR9/CX3CL1/CXCL1/CXCL11/CXCL13/CXCL3/CXCL5/DEFA4/EDNRB/GSTP1/HAMP/HAVCR2/HCK/HMGB2/IL12A/IL1RN/IL24/IL36B/IRAK1/IRF8/LDOC1/LILRB2/LITAF/LTF/LY86/LYN/MAPK1/MEF2C/NFKB1/NLRP3/OPRK1/PLSCR4/PPARGC1A/PRKCA/PYCARD/RIPK2/SASH1/SBNO2/SERPINE1/SIRPA/SRC/TLR1/TLR2/TLR4/TLR6/TNF/TNIP3/TRIB1/TRIM5/TSPO/VIM/WNT5A/XBP1/ZFP36	70
WB	saddlebrown	BP	GO:0045823	positive regulation of heart contraction	21/3720	40/18670	4.59617e-06	8.9075e-05	5.73781e-05	ACE2/ADA/ADM/ADRA1A/ADRB1/ATP1A1/ATP2A1/CHGA/EDN1/GCH1/HEY2/NMU/NOS1AP/RGS2/RGS4/RYR2/SCN3B/SLC1A1/TGFB2/TPM1/TRPM4	21
WB	saddlebrown	BP	GO:0046425	regulation of JAK-STAT cascade	50/3720	137/18670	4.60355e-06	8.9075e-05	5.73781e-05	AGT/AKR1B1/ARL2BP/BCL3/CAV1/CCL5/CDK5/CDK5R1/CRLF1/CRLF3/CSF1R/CSF2/CSHL1/DAB1/ERBB4/FGFR3/FYN/GH1/GHR/HGS/IFNA16/IFNA2/IFNA5/IFNB1/IFNE/IL10RA/IL10RB/IL12A/IL15/IL2/IL23A/IL24/IL5/IL6R/INPP5F/JAK2/JAK3/KIT/LEPROT/LIF/LYN/PARP14/PARP9/PIBF1/PRL/PTK6/PTPRC/TNF/TNFRSF1A/VHL	50
WB	saddlebrown	BP	GO:0001952	regulation of cell-matrix adhesion	45/3720	119/18670	4.60877e-06	8.9075e-05	5.73781e-05	APOD/BCL2/BCL6/CCR7/CD36/CDH13/CLASP1/CLASP2/COL16A1/CX3CL1/DAG1/DDR1/DDR2/DLC1/DUSP3/EFNA5/FAM107A/GPM6B/IQGAP1/ITGB1BP1/JAG1/KDR/LIMCH1/LIMS1/LRP1/MACF1/MMP12/MYF5/MYOC/NINJ1/ONECUT2/PIK3R1/POSTN/PRKCZ/PTK2/RAC1/RHOD/SDC4/SEMA3E/SERPINE1/SFRP1/SKAP1/SRC/TEK/VEGFA	45
WB	saddlebrown	BP	GO:0002218	activation of innate immune response	97/3720	319/18670	4.70451e-06	9.02395e-05	5.81282e-05	APOB/BIRC3/BTK/CASP8/CAV1/CD14/CD36/CLEC4A/CLEC4D/CLEC4E/CNPY3/CREBBP/CTSS/CYBA/DDX58/DHX58/FBXW11/FCER1G/FCN1/FCRL3/FGA/FGG/FYN/HAVCR2/HCK/HRAS/ICAM2/ICAM3/IFI16/IKBKE/IKBKG/IRAK1/IRAK3/IRF4/IRF7/ITGAM/ITGB2/LGMN/LGR4/LRRC14/LRRC19/LTF/LYN/MAP3K1/MAPKAPK2/MAPKAPK3/MARCO/MUC19/MUC20/MUC7/MYD88/NFKB1/NLRC4/NLRX1/OTUD4/PAK3/PLCG2/PRKCD/PSMA5/PSMB10/PSMB5/PSMB9/PSMD10/PSMD8/PSME4/PSMF1/PTPRS/PYCARD/…	97
WB	saddlebrown	BP	GO:0007045	cell-substrate adherens junction assembly	34/3720	81/18670	4.71147e-06	9.02395e-05	5.81282e-05	ACTN2/AJUBA/APOD/BCL2/CLASP1/CLASP2/COL16A1/CORO2B/DLC1/DUSP3/EFNA5/FAM107A/FERMT2/GPM6B/IQGAP1/ITGA2/ITGB1BP1/KDR/LIMCH1/LIMS1/LRP1/MACF1/MYOC/PTK2/PTPRK/RAC1/RHOD/SDC4/SFRP1/SORBS1/SRC/TEK/TESK2/VEGFA	34
WB	saddlebrown	BP	GO:0048041	focal adhesion assembly	34/3720	81/18670	4.71147e-06	9.02395e-05	5.81282e-05	ACTN2/AJUBA/APOD/BCL2/CLASP1/CLASP2/COL16A1/CORO2B/DLC1/DUSP3/EFNA5/FAM107A/FERMT2/GPM6B/IQGAP1/ITGA2/ITGB1BP1/KDR/LIMCH1/LIMS1/LRP1/MACF1/MYOC/PTK2/PTPRK/RAC1/RHOD/SDC4/SFRP1/SORBS1/SRC/TEK/TESK2/VEGFA	34
WB	saddlebrown	BP	GO:0002448	mast cell mediated immunity	24/3720	49/18670	4.79003e-06	9.14695e-05	5.89205e-05	BTK/CD84/CHGA/FCER1G/FES/FGR/GAB2/HMOX1/IL13RA2/IL4R/KIT/LAT/LAT2/LGALS9/LYN/NR4A3/PIK3CD/PIK3CG/RAC2/S100A13/STXBP1/SYK/UNC13D/VAMP8	24
WB	saddlebrown	BP	GO:2001257	regulation of cation channel activity	61/3720	178/18670	4.81802e-06	9.17294e-05	5.9088e-05	ACTN2/ADRB2/AHNAK/ANXA3/APP/ARC/CACNA2D1/CACNB1/CACNB2/CACNB4/CACNG5/CACNG8/CALM1/CAPN1/CASQ1/CASQ2/CAV1/CLIC2/CNIH3/CRH/CRHBP/CTSS/DLG2/FGF12/FKBP1B/GRIA1/GRIA2/GRIA3/GRIA4/GRIN2A/GRIN2B/HOMER1/HPCA/JPH3/KCNA1/KCNAB1/KCNC1/KCNC2/KCNIP2/KCNS1/MAPK8IP2/MEF2C/MYO5A/NEFL/NETO1/NETO2/NLGN1/NLGN3/NOS1/NOS1AP/NTSR1/OPRM1/PLCG2/PPARGC1A/RELN/S100A1/SHANK1/SHANK2/STAC/STIM1/SUMO1	61
WB	saddlebrown	BP	GO:0097191	extrinsic apoptotic signaling pathway	73/3720	224/18670	4.8496e-06	9.20558e-05	5.92982e-05	AGT/AGTR2/ATF3/BCL2/BCL2L1/BCL2L11/BMP5/CASP8/CAV1/CD27/CFLAR/CSF2/CX3CL1/DCC/DEDD/ERBB3/EYA4/FAIM2/FAS/FASLG/FEM1B/FGA/FGFR3/FGG/FYN/GCLM/GPX1/GSTP1/HMGB2/HMOX1/HTRA2/IL12A/IL1A/IL2/IL33/IL6R/IL7/ITGA6/ITGAV/ITM2C/JAK2/KITLG/LGALS3/MAPK7/MCL1/MKNK2/MLLT11/MOAP1/NDUFA13/PHIP/PIK3R1/PML/PPP1CA/PPP2R1B/PTPRC/PYCARD/RBCK1/RIPK1/RNF41/SCG2/SERPINE1/SFRP1/SP100/SRC/SRPX/STX4/TGFB2/TIMP3/TMC8/TNF/TNFRS…	73
WB	saddlebrown	BP	GO:0000302	response to reactive oxygen species	75/3720	232/18670	5.03867e-06	9.53609e-05	6.14272e-05	ADA/ADAM9/AGAP3/ANXA1/APOD/APOE/APTX/AQP1/AXL/BCL2/BMP7/BNIP3/BTK/CAPN2/CCL19/CCNA2/CCR7/CD36/CFLAR/CRYAB/DNM2/DUSP1/EDN1/EGLN1/ETS1/FKBP1B/FOS/FOXO1/FYN/GCH1/GNAO1/GPX1/GSTP1/HMOX1/HP/IMPACT/KCNA5/KCNC2/KLF2/KLF4/MAP3K5/MAPK1/MAPK7/MDM2/MMP3/MT3/MTR/MYB/NR4A3/PDCD10/PDE8A/PDGFRB/PDK2/PLK3/PPARGC1A/PRDX3/PRKAA1/PRKCD/PTPRK/PTPRN/RIPK1/RPS3/SESN3/SIRPA/SLC8A1/SOD1/SOD2/SRC/STAT1/TNF/TPM1/TRAP1/TRP…	75
WB	saddlebrown	BP	GO:1901888	regulation of cell junction assembly	36/3720	88/18670	5.11074e-06	9.64388e-05	6.21216e-05	ACE2/AGT/APOD/CAV1/CBFB/CLASP1/CLASP2/CLDN1/CLDN5/COL16A1/DLC1/DUSP3/EFNA5/FAM107A/GJA1/GPBAR1/GPM6B/IQGAP1/ITGB1BP1/KDR/LIMCH1/LIMS1/LRP1/MACF1/MYOC/PRKCH/PTK2/RAC1/RHOD/SDC4/SFRP1/SRC/TEK/TJP1/TNF/VEGFA	36
WB	saddlebrown	BP	GO:0071222	cellular response to lipopolysaccharide	68/3720	205/18670	5.14329e-06	9.67667e-05	6.23327e-05	ADAM9/ANKRD1/ASS1/AXL/BPI/CAPN2/CCL5/CCR5/CD14/CD36/CD55/CD6/CD68/CD86/CHMP5/CSF2/CTR9/CX3CL1/CXCL1/CXCL11/CXCL13/CXCL3/CXCL5/DEFA4/EDNRB/GSTP1/HAMP/HAVCR2/HCK/HMGB2/IL12A/IL1RN/IL24/IL36B/IRAK1/IRF8/LDOC1/LILRB2/LITAF/LTF/LY86/LYN/MAPK1/MEF2C/NFKB1/NLRP3/OPRK1/PLSCR4/PPARGC1A/PRKCA/PYCARD/RIPK2/SASH1/SBNO2/SERPINE1/SIRPA/SRC/TLR2/TLR4/TNF/TNIP3/TRIB1/TRIM5/TSPO/VIM/WNT5A/XBP1/ZFP36	68
WB	saddlebrown	BP	GO:0045089	positive regulation of innate immune response	112/3720	381/18670	5.27787e-06	9.90066e-05	6.37756e-05	APOB/BIRC3/BTK/CADM1/CASP8/CAV1/CCL5/CD14/CD36/CLEC4A/CLEC4D/CLEC4E/CNPY3/CREBBP/CTSS/CYBA/DDX58/DHX58/FBXW11/FCER1G/FCN1/FCRL3/FGA/FGG/FPR2/FYN/HAVCR2/HCK/HLA-F/HMGB2/HRAS/ICAM2/ICAM3/IFI16/IFNB1/IKBKE/IKBKG/IL12A/IRAK1/IRAK3/IRF4/IRF7/ITGAM/ITGB2/LAG3/LGMN/LGR4/LRRC14/LRRC19/LTF/LYN/MAP3K1/MAPKAPK2/MAPKAPK3/MARCO/MICB/MMP12/MUC19/MUC20/MUC7/MYD88/NCR3/NFKB1/NLRC4/NLRX1/OTUD4/PAK3/PARP9/PLCG2/PR…	112
WB	saddlebrown	BP	GO:0051651	maintenance of location in cell	38/3720	95/18670	5.35706e-06	0.000100197	6.45427e-05	APOE/ARL2BP/ATP2A1/BARD1/BCL3/CAV1/CD4/CDK5/CLMN/DAG1/DBN1/EPB41L3/FLNB/FTHL17/GPAA1/GPSM2/GSN/HK1/HK2/HNRNPU/HSPA5/PAFAH1B1/PDIA2/PML/RER1/RIT2/SHANK1/SP100/SYNE3/TAF3/TAF8/TBCCD1/TLN1/TLN2/TOPORS/TSPO/UVRAG/VPS13C	38
WB	saddlebrown	BP	GO:2000379	positive regulation of reactive oxygen species metabolic process	40/3720	102/18670	5.46309e-06	0.000101882	6.56277e-05	ACE2/AGT/AGTR1/AGTR2/AIF1/ASS1/CD36/CDKN1A/CYBA/DDAH1/DNM2/EDN1/FPR2/GNAI3/GSTP1/HSP90AA1/HSP90AB1/INSR/ITGAM/ITGB2/JAK2/KLF2/KLF4/NNT/NOS1AP/NOX4/PDGFRB/PRKCD/PTGS2/RIPK1/RNF41/SOD1/SYK/TGFBR2/TLR4/TLR6/TNF/TP53/TSPO/TYROBP	40
WB	saddlebrown	BP	GO:0072678	T cell migration	29/3720	65/18670	5.48431e-06	0.000101979	6.56905e-05	ADAM10/ADAM17/AIF1/APOD/APP/CCL5/CD200/CXCL11/CXCL13/CXCL16/DOCK8/GPR183/IL27RA/ITGB7/LRCH1/MSN/PIK3CD/PIK3CG/PYCARD/SLC12A2/SPN/STK39/TMEM102/TNFRSF14/TNFSF14/WNK1/WNT5A/XCL1/ZAP70	29
WB	saddlebrown	BP	GO:0031668	cellular response to extracellular stimulus	84/3720	268/18670	5.54634e-06	0.000102833	6.62404e-05	AIF1/AQP3/ASGR1/ATF3/ATP2B1/AXL/BAIAP2/BCL2/CD68/CDKN1A/CDKN2B/CYBA/CYBB/DAP/DNM1L/EIF2AK2/EIF2AK3/FADS1/FAM107A/FAS/FES/FOS/FOXO1/FYN/GABARAPL1/GABARAPL2/GBA/GSTP1/HIGD1A/HMOX1/HSPA5/HSPA8/IFI16/IL15/IMPACT/INHBB/ITFG2/ITGA6/KCNB1/KIF26A/KPTN/KRT20/LPL/LYN/MAP3K5/MAPK1/MDM2/MTMR3/NIM1K/NUDT1/P2RY1/P2RY2/PCSK9/PDK2/PENK/POSTN/PPM1D/PRKAA1/PRKAA2/PRKD1/PTGS2/PTN/PTPRC/RRAGA/RYR3/SESN3/SFRP1/SH3GLB…	84
WB	saddlebrown	BP	GO:1903305	regulation of regulated secretory pathway	56/3720	160/18670	5.64454e-06	0.000104288	6.71777e-05	ABR/ADRA1A/APBA1/CACNA1H/CACNB2/CAMK2A/CD84/CDK5/CNR1/CSPG5/DNM1L/DOC2A/DRD1/FCER1G/FES/FGR/GAB2/HLA-F/HMOX1/HTR2A/IL13RA2/IL4R/ITGAM/ITGB2/KCNB1/LGALS9/LYN/NAPA/NLGN1/P2RY1/PFN2/PPFIA2/PRKCG/RAB15/RAB3A/RAB3GAP1/RAB5A/RAC2/RIMS1/RIMS2/SCAMP5/STX1A/STX4/STXBP1/SYK/SYP/SYT1/SYT11/SYT12/SYT17/SYT2/TRIM9/UNC13B/UNC13D/VAMP1/VAMP8	56
WB	saddlebrown	BP	GO:1902115	regulation of organelle assembly	65/3720	194/18670	5.65753e-06	0.000104288	6.71777e-05	CDK5RAP2/CEP120/CEP135/CEP97/CHMP1B/CHMP2A/CHMP2B/CHMP5/CNOT2/CSF2/DNM2/DYNC1H1/DYNC2LI1/DYNLL1/DZIP1/EDN1/FEZ1/FEZ2/FSCN1/G3BP1/G3BP2/GAP43/GPSM2/GSN/HCK/HNRNPU/IFT140/IFT88/IL5/LCP1/LRRTM2/MAK/MAP4/MEF2C/MSN/MTM1/MTMR3/MYLK3/NRXN1/NUPR1/PAN2/PATL2/PDCD6IP/PIP4K2B/PLK2/PRKAA1/PRKAA2/PTPRD/PTPRS/RAB3GAP1/RAB5A/RBM14/SCFD1/SDC4/SDCBP/SEC22B/SH3GLB1/SMC1A/SMC3/SRC/STIL/TNF/TRIM37/UBQLN2/ZMYND10	65
WB	saddlebrown	BP	GO:0070482	response to oxygen levels	115/3720	394/18670	5.7316e-06	0.000105349	6.78611e-05	ABAT/ADA/ADAM17/ADM/ADORA1/AGTRAP/AJUBA/ALAD/ANKRD1/AQP1/AQP3/ARNT2/ASCL2/ATP6V0D1/ATP6V1A/B3GAT1/BCL2/BMP2/BMP7/BNIP3/CAPN2/CAV1/CCNA2/CDKN1A/CDKN1B/CFLAR/CHCHD2/CPEB1/CREBBP/CRYAB/CXCR4/CYBA/CYBB/DDAH1/DNM1L/EDN1/EDNRA/EGLN1/EIF4EBP1/ETS1/FAS/FIS1/FOXO1/GNGT1/HIGD1A/HK2/HMOX1/HYOU1/IRAK1/ITGA2/KCNA5/KCND2/KCNK3/KCNMA1/LPAR1/LTA/MDM2/MDM4/MT3/MTHFR/MYB/MYC/NOS1/NOX4/OXTR/P4HB/PAM/PDGFRB/PDK1/PEN…	115
WB	saddlebrown	BP	GO:0002698	negative regulation of immune effector process	45/3720	120/18670	5.96352e-06	0.000109297	7.04042e-05	ABR/ANXA1/BCL6/BST2/CD55/CD84/CD96/CR1/DHX58/DUSP10/FCRL3/FGL2/GRN/HAVCR2/HLA-F/HLX/HMOX1/HTRA1/IFNA2/IFNB1/IL13RA2/IL2/IL33/IL4R/IL7R/IRAK3/JAK3/LGALS3/LGALS9/MICB/NLRX1/PARP3/PTPN6/PTPRC/RC3H2/SERPING1/SOCS5/SPINK5/TARBP2/TGFB2/TGFB3/TNF/TRIM38/TSPAN6/XCL1	45
WB	saddlebrown	BP	GO:0032637	interleukin-8 production	34/3720	82/18670	6.51819e-06	0.00011912	7.6732e-05	ANXA1/ARRB1/BCL3/BPI/CD14/CD2/CD244/CD33/CD58/CD74/DDX58/FCN1/KLF4/LGALS9/LRRC19/MAPKBP1/MYD88/PLA2G1B/PTPRC/PYCARD/RIPK1/SERPINE1/SSC5D/SYK/TLR1/TLR2/TLR4/TLR5/TLR6/TLR7/TLR9/TNF/WNT5A/ZNF580	34
WB	saddlebrown	BP	GO:0007043	cell-cell junction assembly	46/3720	124/18670	6.60962e-06	0.000120446	7.75859e-05	ACE2/AGT/APC/CAV1/CBFB/CD9/CDH11/CDH12/CDH13/CDH17/CDH18/CDH19/CDH2/CDH3/CDH5/CDH6/CDH7/CDH8/CLDN1/CLDN5/DLG5/DSG1/EPB41L3/FSCN1/GJA1/GJA4/GJB1/GJD3/GPBAR1/LSR/MPP5/NFASC/PDCD6IP/PKP2/PKP4/PRKCA/PRKCH/RHOC/SRF/STRN/TJP1/TLN1/TLN2/TNF/UGT8/VCL	46
WB	saddlebrown	BP	GO:1904892	regulation of STAT cascade	52/3720	146/18670	6.78816e-06	0.000123347	7.94548e-05	AGT/AKR1B1/ARL2BP/BCL3/CAV1/CCL5/CDK5/CDK5R1/CRLF1/CRLF3/CSF1R/CSF2/CSHL1/DAB1/ERBB4/FGFR3/FYN/GH1/GHR/HGS/IFNA16/IFNA2/IFNA5/IFNB1/IFNE/IL10RA/IL10RB/IL12A/IL15/IL2/IL23A/IL24/IL5/IL6R/IL7R/INPP5F/JAK2/JAK3/KIT/LEPROT/LIF/LYN/PARP14/PARP9/PIBF1/PRL/PTK6/PTPRC/PTPRT/TNF/TNFRSF1A/VHL	52
WB	saddlebrown	BP	GO:0032602	chemokine production	36/3720	89/18670	6.94815e-06	0.000125896	8.10964e-05	ADAM17/ADCYAP1/AIF1/APOD/APP/AZU1/CD74/CSF1R/EIF2AK2/FOXP1/GSTP1/HAVCR2/HMOX1/IL33/IL4R/IL6R/IL7/KLF4/LGALS9/LPL/LRP1/MBP/POSTN/PYCARD/RIPK2/S100A8/S100A9/SIRPA/SOCS5/SYK/TLR2/TLR4/TLR7/TLR9/TNF/WNT5A	36
WB	saddlebrown	BP	GO:0031032	actomyosin structure organization	66/3720	199/18670	7.06623e-06	0.000127673	8.2241e-05	ACTN2/ANKRD1/ARHGAP28/ARHGEF10/ARRB1/CAPN9/CASQ1/CASQ2/CDC42BPA/CDC42BPB/CFLAR/CLASP1/CLASP2/CNN2/CNN3/CORO2B/CSRP1/CSRP2/DLC1/EDN1/EPB41/EPB41L2/EPB41L3/EPB41L4A/EPB41L4B/FHDC1/FHOD1/FHOD3/GPR65/ITGB1BP1/LDB3/LIMCH1/LPAR1/MEF2C/MKKS/MYBPC1/MYH10/MYH9/MYLK3/MYOC/MYOZ2/NEBL/NOX4/OBSL1/PDCD6IP/PDGFRB/PFN1/PFN2/PIK3R1/PPM1E/PTGER4/RAC1/RACGAP1/RHOC/SDC4/SFRP1/SORBS1/SRC/SRF/STMN1/TACSTD2/TGFB3/TMOD2…	66
WB	saddlebrown	BP	GO:0001655	urogenital system development	99/3720	330/18670	7.1423e-06	0.000128219	8.25926e-05	ADAMTS1/AGT/AGTR1/AGTR2/AHI1/AKR1B1/AMER1/ANXA1/ASS1/BCL2/BCL2L11/BMP2/BMP7/C1GALT1/CALB1/CDKN1B/CFLAR/CITED1/COL4A1/COL4A4/CRIP1/CRLF1/CTNNBIP1/CTSH/CYP26B1/CYP7B1/DCHS1/DLG5/EMX2/ENPEP/EPHA4/FBN1/FEM1B/FGFR2/FOXA1/GLI1/GLI3/HOXB7/HPGD/ID2/ID4/IFT140/IFT88/IL6R/IQGAP1/ITGA3/ITGA6/ITGA8/JAG1/KLF15/LAMB2/LGR4/LGR5/LIF/LRP4/MAGED1/MAGI2/MEF2C/MME/MYC/NPHS1/NPHS2/NUP107/NUP160/ODC1/OVOL1/PAX8/PBX1/P…	99
WB	saddlebrown	BP	GO:0030516	regulation of axon extension	38/3720	96/18670	7.17668e-06	0.000128219	8.25926e-05	ANAPC2/APOE/ARHGAP4/CDK5/CDK5R1/CYFIP1/DBN1/DNM2/DSCAM/FN1/GDI1/L1CAM/LRP1/MACF1/MAG/MAP1B/MAP2/MEGF8/MT3/OLFM1/PAFAH1B1/PLXNA3/PTPRS/RNF6/RTN4/SEMA3A/SEMA3C/SEMA3E/SEMA4D/SEMA4G/SEMA5A/SEMA6A/SEMA6B/SRF/TRPV2/VEGFA/WNT5A/ZFYVE27	38
WB	saddlebrown	BP	GO:1902475	L-alpha-amino acid transmembrane transport	25/3720	53/18670	7.17686e-06	0.000128219	8.25926e-05	AGT/ARL6IP1/ATP1A2/CLN8/KCNJ10/NTSR1/RGS2/RGS4/SLC17A6/SLC17A7/SLC1A1/SLC1A2/SLC1A3/SLC1A6/SLC25A13/SLC25A15/SLC25A22/SLC38A3/SLC38A7/SLC43A1/SLC7A10/SLC7A11/SLC7A6/SLC7A7/SLC7A8	25
WB	saddlebrown	BP	GO:1903307	positive regulation of regulated secretory pathway	25/3720	53/18670	7.17686e-06	0.000128219	8.25926e-05	CACNA1H/CACNB2/CDK5/CNR1/DNM1L/FCER1G/FGR/GAB2/HLA-F/IL4R/ITGAM/ITGB2/KCNB1/NLGN1/RAB15/RAB3A/SCAMP5/STX1A/STX4/STXBP1/SYK/SYT1/UNC13B/UNC13D/VAMP8	25
WB	saddlebrown	BP	GO:0002700	regulation of production of molecular mediator of immune response	50/3720	139/18670	7.36809e-06	0.000130902	8.43209e-05	BCL6/BST2/BTK/CD244/CD28/CD36/CD74/CD96/DDX21/DDX58/FCER1G/FCRL3/GPRC5B/HK1/HLA-F/HMOX1/IFNA2/IFNB1/IL13RA2/IL18R1/IL1R1/IL2/IL27RA/IL33/IL4R/IL5/IRAK3/JAK3/KLK7/MSH2/NLRP3/NR4A3/PARP3/PRKCZ/PTPRC/SASH3/SPINK5/STX4/TGFB2/TGFB3/TLR4/TLR9/TNF/TNFRSF14/TP53BP1/TRIL/TRPM4/WNT5A/XBP1/XCL1	50
WB	saddlebrown	BP	GO:0050715	positive regulation of cytokine secretion	50/3720	139/18670	7.36809e-06	0.000130902	8.43209e-05	AGTR2/AIF1/CADM1/CCL19/CD14/CD2/CD244/CD58/CLEC4E/CLEC5A/CSF1R/DDX58/FCN1/FGR/GAPDH/GLMN/HAVCR2/HK1/IFNGR1/IL17RA/IL17RB/IL17RC/IL1A/IL33/IL4R/LGALS9/LILRA5/LPL/LRP1/MAPK11/MBP/MMP12/NLRP3/POSTN/PRKCZ/PTGER4/PYCARD/PYDC1/RIPK2/SCAMP5/SRC/SYK/TLR1/TLR2/TLR4/TNF/TNFRSF14/TRIM16/WNT5A/XBP1	50
WB	saddlebrown	BP	GO:0015850	organic hydroxy compound transport	82/3720	262/18670	7.57835e-06	0.000134263	8.64862e-05	ABAT/ABCA2/ABCA7/ABCB11/ABCG1/AGT/AGTR1/AGTR2/AKR1C1/ANXA2/APOB/APOC1/APOE/AQP1/AQP3/AQP9/CAV1/CD36/CEL/CES1/CFTR/CHGA/CHRM5/CNR1/CRH/DRD1/EMB/FCER1G/GPM6B/GRAMD1C/HTR2A/KCNA2/KCNB1/LAMTOR1/LDLRAP1/LIMA1/LRP1/LRP6/MAOB/MYB/NFKB1/NISCH/NOS1/NPC2/NPY2R/OPRK1/OSBPL11/OSBPL1A/OXTR/P2RY1/PCSK9/PGAP1/PLTP/PNLIP/PON1/PTCH1/RXRA/SLC10A1/SLC16A7/SLC16A8/SLC26A6/SLC51A/SLC51B/SLC5A3/SLC6A4/SLCO1A2/SLCO1B1/…	82
WB	saddlebrown	BP	GO:0061001	regulation of dendritic spine morphogenesis	22/3720	44/18670	7.74837e-06	0.000136895	8.81816e-05	ADAM10/ARC/BAIAP2/CAMK2B/CAPRIN1/CAPRIN2/CDK5/CDK5R1/CUX2/DBN1/DNM1L/EFNA1/EPHA4/ITPKA/KALRN/LRP8/NGEF/NLGN1/NLGN3/PAFAH1B1/PAK3/RELN	22
WB	saddlebrown	BP	GO:0070374	positive regulation of ERK1 and ERK2 cascade	70/3720	215/18670	7.80069e-06	0.000137439	8.85319e-05	ABCA7/ADCYAP1/ADRA1A/APOE/APP/ARRB1/BMP2/CCL18/CCL19/CCL4/CCL5/CCR7/CD36/CD4/CD44/CD74/CFLAR/CSF1R/CX3CL1/DNAJC27/ERBB4/FBXW7/FGA/FGF18/FGFR2/FGFR3/FGG/FLT1/FPR2/FSHR/GLIPR2/GPNMB/GPR183/HAVCR2/HMGCR/HRAS/HTR2A/KDR/KIT/LGALS9/LRP1/MAP2K7/MARCO/MT3/NDRG4/NECAB2/NOTCH2/NOX4/NPTN/NPY5R/OPRM1/P2RY1/PDE8A/PDGFA/PDGFC/PDGFRB/PRKCA/PRKCZ/PTPRC/PYCARD/RIPK2/SHC1/SLC30A10/SPRY2/SRC/TEK/THPO/TLR4/TNF/XCL1	70
WB	saddlebrown	BP	GO:0007565	female pregnancy	64/3720	192/18670	8.03465e-06	0.000141171	9.09359e-05	ADCY7/ADCYAP1/ADM/AGT/AKR1B1/ARHGDIB/BCL2/BSG/CAD/CAPN2/CNR1/COL16A1/CRH/CRHBP/DDR1/DSG1/EPYC/ETS1/FOS/GJA1/GNRH1/HAVCR2/HPGD/IGFBP7/ITGA2/ITGA3/KLF1/LDOC1/LGALS9/LIF/LNPEP/MAPK1/NR2F2/OVGP1/OXTR/PAM/PGF/PGR/PNOC/POLR1B/PRDM14/PRDX3/PRL/PSG1/PSG11/PSG3/PTGS2/PTHLH/PTN/RGS2/RLN1/RPL29/RXRA/SLC2A1/SLC38A3/SOD1/SPP1/TAC3/TGFB3/TGFBR2/THBD/TMED2/TRO/VDR	64
WB	saddlebrown	BP	GO:0043900	regulation of multi-organism process	117/3720	405/18670	8.10423e-06	0.000142002	9.14714e-05	ADA/ADARB1/ANXA2/APOBEC3G/APOE/ARHGDIB/BCL2/BCL2L11/BIRC3/BST2/CACNA1H/CAV1/CCDC87/CCL4/CCL5/CD28/CD36/CD4/CD55/CD74/CHD1/CHMP2A/CHMP2B/CNR1/CRISP1/CSF1R/CX3CL1/CXCR4/CYBA/DDX58/DHX58/DYNLT1/EDNRB/EIF2AK2/FAM3A/FBXL2/FCN1/FGL2/FOXP1/GAPDH/GRN/GSN/HAVCR2/HDAC1/HERC5/HTRA1/IFI16/IFITM1/IFITM3/IFNA2/IFNB1/IGF2R/IL15/IL23A/INHBB/ISG15/ISG20/ITGAV/KLK7/LEF1/LGALS9/LTF/LY86/MAPKBP1/MICB/MMP12/MX1/NLRX1…	117
WB	saddlebrown	BP	GO:0002825	regulation of T-helper 1 type immune response	16/3720	27/18670	8.13675e-06	0.000142181	9.15869e-05	ANXA1/CCL19/HAVCR2/HLX/IL18R1/IL1R1/IL23A/IL27RA/IL33/IL4R/IL6R/JAK3/RIPK2/SLC11A1/SOCS5/XCL1	16
WB	saddlebrown	BP	GO:0007589	body fluid secretion	37/3720	93/18670	8.20917e-06	0.000143055	9.21496e-05	ADA/ADORA1/ANXA2/APRT/AQP1/CAD/CAV1/CCND1/CDO1/CEL/CSN2/CYBA/DDR1/EDN1/ERBB4/GJA1/HK2/KALRN/MTX1/NCOR2/OPRK1/OXTR/P2RY2/PAM/PRL/SERPINC1/SLC22A2/SLC22A4/STAT5A/STATH/STK39/VAMP8/VDR/VEGFA/VIP/WNK1/XBP1	37
WB	saddlebrown	BP	GO:0001763	morphogenesis of a branching structure	65/3720	196/18670	8.28307e-06	0.000143949	9.27258e-05	ADM/AGT/AGTR2/BCL2/BMP2/BMP7/CITED1/COL4A1/CTNNBIP1/CTSH/CTSZ/DAG1/DCHS1/DDR1/DLG5/EDN1/EDNRA/ETV5/FEM1B/FGFR2/FOXA1/GLI3/HOXB7/LEF1/LGR4/LRP6/MAGED1/MSX2/MYC/NOTCH4/PAX8/PBX1/PDGFA/PGF/PGR/PLXNA1/PML/PPP1CA/PTCH1/RTN4/RXRA/SALL1/SEMA3A/SEMA3C/SEMA3E/SFRP1/SHOX2/SLIT2/SOX10/SOX9/SPRY2/SRC/SRF/SULF1/TACSTD2/TBX3/TCF21/TGFBR2/TGM2/TNF/VDR/VEGFA/WNT2B/WNT5A/WT1	65
WB	saddlebrown	BP	GO:0007416	synapse assembly	60/3720	177/18670	8.45562e-06	0.000146549	9.44001e-05	ACHE/ADD2/AMIGO2/AMIGO3/APP/BSN/CBLN2/CDH2/CDK5/CEL/CLSTN2/CLSTN3/CUX2/DKK1/DLG5/DRD1/DSCAM/EFNA5/EPHB1/ERBB4/FARP1/FLRT1/FLRT2/FLRT3/GABRA1/GABRB2/GABRB3/GAP43/IL1RAPL1/IL1RAPL2/LRP4/LRRTM2/LRTM1/MAGI2/MAP1B/MEF2C/NLGN1/NLGN3/NLGN4X/NPTN/NRG1/NRXN1/NRXN2/NTNG2/NTRK2/OXTR/PCDH17/PCDHB6/PLXNB1/PTK2/PTPRD/PTPRS/SEMA4D/SHANK1/SHANK2/SLITRK5/SPTBN2/THBS2/TLR2/WNT5A	60
WB	saddlebrown	BP	GO:2001233	regulation of apoptotic signaling pathway	117/3720	406/18670	9.18455e-06	0.000158751	0.00010226	AGT/AGTR2/ATF3/BCL2/BCL2L1/BCL2L11/BCL2L12/BDKRB2/BMF/BMP5/BNIP3/CASP8/CAV1/CD44/CD74/CFLAR/CSF2/CTH/CTSC/CTSH/CX3CL1/DNM1L/EIF2AK3/EYA4/FAIM2/FAS/FASLG/FBXW7/FEM1B/FGA/FGG/FIS1/FYN/FZD9/GCLM/GNAI3/GPX1/GRINA/GSN/GSTP1/HDAC1/HIGD1A/HIP1R/HMGB2/HMOX1/HTRA2/HYOU1/IFNB1/IL1A/IL7/INHBB/ITGA6/ITGAV/ITM2C/IVNS1ABP/JAK2/LCK/LGALS3/LGALS9/MAGED1/MAPK7/MAPK8IP2/MCL1/MDM2/MLLT11/MOAP1/MSX1/NCK1/NDUFA13/NDU…	117
WB	saddlebrown	BP	GO:0002699	positive regulation of immune effector process	70/3720	216/18670	9.31968e-06	0.000160651	0.000103484	ANXA1/BTK/C3/CADM1/CCL19/CD1B/CD1E/CD244/CD28/CD36/CD74/CD84/CD86/DDX21/DDX58/DHX58/FBXO38/FCER1G/FES/FGR/GAB2/GPRC5B/HK1/HLA-DMB/HLA-F/HLX/HMOX1/IL12A/IL13RA2/IL18R1/IL1R1/IL2/IL23A/IL33/IL4R/IL5/ITGAM/ITGB2/KLK7/LAG3/LGALS9/LTA/LYN/MICB/MSH2/MYB/NCR3/NFKBIZ/NLRP3/NR4A3/PRKCZ/PTPRC/RAC2/RIPK2/SASH3/SH2D1B/SOCS5/STX4/STXBP1/SYK/TLR4/TLR9/TNF/TNFRSF14/TP53BP1/UNC13D/VAMP8/WNT5A/XBP1/XCL1	70
WB	saddlebrown	BP	GO:0002294	CD4-positive, alpha-beta T cell differentiation involved in immune response	27/3720	60/18670	9.41845e-06	0.000161916	0.000104299	ANXA1/BCL3/BCL6/CCL19/CD86/FOXP1/GPR183/HLX/IL18R1/IL2/IL23A/IL4R/IRF4/JAK3/LEF1/LGALS9/LY9/MYB/NFKBIZ/NLRP3/PRKCZ/PTGER4/RC3H2/RELB/RIPK2/SOCS5/SPN	27
WB	saddlebrown	BP	GO:0014812	muscle cell migration	40/3720	104/18670	9.504e-06	0.000162948	0.000104964	ADAMTS1/AGT/AIF1/ANXA1/ARPC5/BCL2/BMPR1A/CCL5/CORO1B/DDR1/DOCK4/DOCK5/FGF9/GSTP1/IGFBP3/IQGAP1/ITGA2/ITGB1BP1/LPAR1/LRP1/MDM2/MEF2C/MSTN/NDRG4/NOX4/NR4A3/PARVA/PDGFA/PDGFRB/PLAT/PLEKHO1/PLXNA1/POSTN/PPARGC1A/SERPINE1/SLIT2/SRC/THBS4/TPM1/TRIB1	40
WB	saddlebrown	BP	GO:0032386	regulation of intracellular transport	121/3720	423/18670	9.55511e-06	0.000163385	0.000105245	ABCA2/ABLIM3/ACTN2/ADRA1A/AGTR2/ANXA2/APBA1/APOD/ATP2A1/BAP1/BARD1/BRSK2/CABP1/CACNB2/CAMK2A/CD36/CD84/CDH3/CDK5/CDK5R1/CNR1/CRYAB/CSPG5/DAB2/DERL2/DERL3/DNAJC27/DNM1L/DRD1/DYNC1H1/EDEM1/FBXW7/FCER1G/FES/FEZ1/FGR/FIS1/FYN/GAB2/GDI1/GLI3/HMOX1/HPCA/HRAS/HTR2A/HTRA2/HUWE1/IL13RA2/IL4R/INPP5F/ITGAM/ITGB1BP1/ITGB2/KCNB1/LCP1/LDLRAP1/LEPROT/LGALS9/LYN/MAP1B/MAP2/MAPK1/MDM2/MSN/MX2/NAPA/NDRG4/NEFH/NLGN…	121
WB	saddlebrown	BP	GO:0099068	postsynapse assembly	17/3720	30/18670	9.74498e-06	0.000166186	0.000107049	CDH2/CEL/GAP43/LRP4/LRRTM2/MAGI2/NLGN1/NLGN3/NLGN4X/NRXN1/NRXN2/NTNG2/PTPRD/PTPRS/SHANK1/SHANK2/WNT5A	17
WB	saddlebrown	BP	GO:0046879	hormone secretion	94/3720	312/18670	9.93871e-06	0.000169038	0.000108886	AACS/ABAT/ABCC8/ADCY8/ADCYAP1/ADM/ADORA1/AGT/AGTR1/AGTR2/ANXA1/ANXA5/ARL2BP/ARRB1/BRSK2/BTK/CACNA1A/CACNA2D2/CAMK2G/CCL5/CFTR/CHGA/CHRNA3/CNR1/CPE/CRH/CRHBP/DYNLL1/EDN1/EFNA5/ENY2/FGA/FGG/FKBP1B/FZD4/G6PC2/GCK/GDF9/GJA1/GPLD1/HMGCR/ICA1/IL1RN/INHA/INHBB/ITSN1/JAK2/KALRN/KCNA5/KCNB1/KCNC2/LIF/LRP1/LYN/MC4R/MYB/MYO5A/NMB/NMU/NNAT/OPRK1/P2RY1/PASK/PAX8/PFKFB2/PRKCA/PTPRN/PTPRN2/RAB11FIP5/RAC1/RAPGEF…	94
WB	saddlebrown	BP	GO:0010517	regulation of phospholipase activity	30/3720	70/18670	1.02282e-05	0.000173498	0.00011176	ADRA1A/AGT/AGTR1/ANGPTL3/ANXA1/ARL1/BICD1/CCL5/EDNRA/FGFR2/FGFR3/FLT1/HPCA/HRAS/HTR2A/ITK/KIT/LPAR1/LRP1/NMUR2/NTF3/NTRK2/PDGFRB/PLA2G1B/PPT1/PRKCZ/PTH/RASGRP4/RGS2/SELE	30
WB	saddlebrown	BP	GO:0046660	female sex differentiation	43/3720	115/18670	1.03522e-05	0.000175136	0.000112815	ADAMTS1/ADCYAP1/AFP/ARRB1/AXL/BCL2/BCL2L1/BMP15/DACH1/FANCG/FSHR/FZD4/GDF9/GNRH1/HSPA5/INHA/INHBB/INSR/KIT/KITLG/NRIP1/NUP107/NUPR1/PCYT1B/PGR/PTPRN/RETN/SFRP1/SGPL1/SLIT2/SLIT3/SOD1/SPO11/SRC/SRD5A1/TAF4/TBX3/TYRO3/VEGFA/VGF/WNT5A/WT1/ZFPM2	43
WB	saddlebrown	BP	GO:0051668	localization within membrane	52/3720	148/18670	1.05806e-05	0.000178526	0.000114998	ADAM10/ANKS1B/APOE/ARC/CACNG5/CACNG8/CD2/CDH13/CDH2/CDK5/DAG1/DBN1/DLG2/DNM2/EPS15/ETV5/FZD9/GLRB/GRIK2/GRIP1/GSN/HPCA/HRAS/ITGAL/ITGB1BP1/ITGB2/ITGB7/KIF17/KIF5A/LGI1/LRP4/MAGI2/MAPK10/NETO1/NLGN1/NPTN/NRXN1/NRXN2/OPHN1/PRKCZ/PTN/PTPRC/RAB8A/RAC1/REEP2/RELN/RER1/SCRIB/SEC31B/SLC7A11/TYROBP/USP46	52
WB	saddlebrown	BP	GO:0014068	positive regulation of phosphatidylinositol 3-kinase signaling	35/3720	87/18670	1.0691e-05	0.000179913	0.000115892	AGT/CCL5/CD28/ERBB3/ERBB4/FGR/FLT1/FSHR/FYN/GAB1/GH1/INSR/JAK2/KDR/KIT/LYN/MYOC/NTF3/NTRK2/PDGFA/PDGFC/PDGFRB/PIK3CD/PIK3CG/PIK3R1/PLXNB1/PTK2/PTPN6/RELN/SEMA4D/SOX9/SRC/TEK/TGFB2/TNF	35
WB	saddlebrown	BP	GO:0099565	chemical synaptic transmission, postsynaptic	41/3720	108/18670	1.07407e-05	0.000180274	0.000116124	ABAT/ADORA1/ADRB2/APP/BAIAP2/CDK5/CHRNA1/CHRNA3/CHRNB1/CUX2/EIF4A3/GABRB3/GLRA3/GLRB/GRIK2/GRIN2A/GRIN2B/GRIN2C/MAPK8IP2/MEF2C/MPP2/NETO1/NLGN1/NLGN3/NLGN4X/NPY2R/NRXN1/NTSR1/OPRM1/PRKCZ/RAB3GAP1/RELN/RGS4/RIMS1/RIMS2/SHANK1/SHANK2/SLC17A7/STX1A/UNC13B/ZMYND8	41
WB	saddlebrown	BP	GO:0036293	response to decreased oxygen levels	108/3720	370/18670	1.08615e-05	0.000181824	0.000117123	ABAT/ADA/ADAM17/ADM/ADORA1/AGTRAP/AJUBA/ALAD/ANKRD1/AQP1/AQP3/ARNT2/ASCL2/B3GAT1/BCL2/BMP2/BMP7/BNIP3/CAPN2/CAV1/CCNA2/CDKN1B/CFLAR/CHCHD2/CPEB1/CREBBP/CRYAB/CXCR4/CYBA/CYBB/DDAH1/DNM1L/EDN1/EDNRA/EGLN1/EIF4EBP1/ETS1/FIS1/GNGT1/HIGD1A/HK2/HMOX1/HYOU1/IRAK1/ITGA2/KCNA5/KCND2/KCNK3/KCNMA1/LTA/MDM2/MDM4/MT3/MTHFR/MYB/MYC/NOS1/NOX4/OXTR/P4HB/PAM/PDK1/PENK/PGF/PLAT/PLK3/PLOD2/PML/POSTN/PPARA/PPARGC1A/…	108
WB	saddlebrown	BP	GO:1901216	positive regulation of neuron death	37/3720	94/18670	1.096e-05	0.000182991	0.000117875	ADORA1/ASCL1/BCL2L11/C1QA/CAPN2/CASP8/CDK5/CDK5R1/CTSZ/DKK1/FASLG/FBXW7/FIS1/FOS/FYN/GRIK2/GRIN2B/GRN/ITGAM/ITGB2/MAP3K5/MCL1/MYB/NUPR1/PAK3/PCSK9/PRNP/SRPK2/TFAP2B/TGFB2/TLR4/TLR6/TNF/TP53/TP53BP2/TYROBP/WNT5A	37
WB	saddlebrown	BP	GO:0060759	regulation of response to cytokine stimulus	63/3720	190/18670	1.13832e-05	0.000189562	0.000122107	ADAM17/AXL/BIRC3/CASP4/CASP8/CAV1/CBFB/CCL5/CD74/CXCR4/DDX58/EDN1/ELF1/GSTP1/HSP90AB1/IFNGR1/IKBKE/IKBKG/IL1R1/IL1R2/IL1RN/IL7/IRAK1/IRAK3/IRF7/JAK2/KLF4/LIFR/MAPK7/METTL3/MMP12/OTUD4/PAFAH1B1/PARP14/PARP9/PIAS1/PTPN6/PTPRC/PXDN/PYCARD/PYDC1/RBCK1/RIPK1/RIPK2/RNASEL/RNF31/ROBO1/SCRIB/SLIT2/SLIT3/SPATA2/STAT1/SUMO1/SYK/TLR2/TLR4/TNF/TNFRSF1A/TRAF1/VRK2/WNT5A/YTHDF2/ZBP1	63
WB	saddlebrown	BP	GO:2000516	positive regulation of CD4-positive, alpha-beta T cell activation	19/3720	36/18670	1.18274e-05	0.000196446	0.000126541	ANXA1/CCL19/CD55/CD83/CD86/HLX/IL23A/IL4R/LGALS9/MYB/NFKBIZ/NLRP3/PRKCQ/PRKCZ/RIPK2/SASH3/SOCS5/TGFBR2/XCL1	19
WB	saddlebrown	BP	GO:0051091	positive regulation of DNA-binding transcription factor activity	81/3720	261/18670	1.21579e-05	0.000201411	0.00012974	ADCY8/AGT/ALK/ANXA3/APP/BEX1/BTK/CAMK2A/CAV1/CD200/CD36/CFLAR/CTH/CX3CL1/CYTL1/DDR2/DDX58/DVL2/EDA2R/EDN1/EIF2AK2/FLOT2/FOXA1/FZD4/IKBKG/IL18R1/IL5/IRAK1/IRAK3/ITGB2/JAK2/KIT/LGALS9/LRP6/LRP8/LTF/MYD88/NEUROD2/NFKB1/NKX2-2/NLRC4/NLRP3/PLA2G1B/PPARGC1A/PRDX3/PRKCH/PRKCQ/PRKCZ/PRKD1/PYCARD/RBCK1/RELN/RIPK1/RIPK2/RNF31/RNF41/RPS3/S100A12/S100A8/S100A9/SRF/TAF1/TLR2/TLR4/TLR6/TLR9/TNF/TP53BP1/TRAF1/T…	81
WB	saddlebrown	BP	GO:1903034	regulation of response to wounding	60/3720	179/18670	1.25243e-05	0.000206943	0.000133304	ABAT/ANO6/ANXA1/ANXA2/ANXA5/APOE/APOH/CAV1/CD36/CD9/CDKN1A/CDKN1B/CLASP1/CLASP2/CPB2/CXCR4/DUSP10/EDN1/EPHA4/EPPK1/F3/FAP/FCER1G/FGA/FGG/FKBP1B/GJA1/GP1BA/GRN/HMGCR/HPSE/HRAS/INPP5F/KANK1/KLF4/LRP1/LYN/MYH9/PDGFA/PLAT/PRKCA/PRKCD/PRKCQ/PTN/PTPRF/PTPRS/RAB3A/RREB1/SERPINC1/SERPINE1/SERPING1/SIGLEC10/SPP1/SYK/TGFBR2/THBD/TLR4/UBASH3B/WFDC1/XBP1	60
WB	saddlebrown	BP	GO:0048814	regulation of dendrite morphogenesis	36/3720	91/18670	1.25612e-05	0.000207017	0.000133351	ADAM10/ANAPC2/ARC/BAIAP2/CAMK2B/CAPRIN1/CAPRIN2/CDK5/CDK5R1/CHRNA3/CUX2/DBN1/DNM1L/EFNA1/EPHA4/ID1/IL1RAPL1/ITPKA/KALRN/LRP8/NEDD4L/NGEF/NLGN1/NLGN3/NR2E1/OBSL1/PAFAH1B1/PAK3/PARP6/PTPRD/RAP2A/RELN/SDC2/SEMA4D/TNIK/YWHAH	36
WB	saddlebrown	BP	GO:0048565	digestive tract development	48/3720	134/18670	1.26442e-05	0.000207848	0.000133886	ADA/AHI1/ASCL1/ASS1/BBS7/BCL2/C1GALT1/CBFA2T2/CCDC39/CDKN1A/CLDN18/COBL/COL3A1/DAB1/DCHS1/EDNRB/FGF9/FGFR2/FOXF2/GLI1/GLI3/HLX/ID2/ITGA6/KIT/KLF5/LGR4/MEGF8/NKX2-2/NKX2-3/NPY/OVOL2/OXTR/PDGFC/PTK6/SALL1/SFRP1/SFRP5/SHOX2/SOX10/TCF21/TCF7/TGFB2/TGFB3/TGFBR2/TNF/WNT5A/YIPF6	48
WB	saddlebrown	BP	GO:0002335	mature B cell differentiation	15/3720	25/18670	1.27291e-05	0.000208495	0.000134303	ADA/BCL3/CD19/CDH17/CMTM7/DOCK10/DOCK11/GPR183/ITFG2/MFNG/NKX2-3/NOTCH2/PLCG2/PLCL2/XBP1	15
WB	saddlebrown	BP	GO:0009615	response to virus	97/3720	326/18670	1.2768e-05	0.000208495	0.000134303	ABCC9/ADARB1/AP1S1/APOB/APOBEC3B/APOBEC3G/AZU1/BCL2/BCL2L1/BCL2L11/BCL3/BIRC3/BNIP3/BST2/CCL19/CCL4/CCL5/CXCR4/DDX17/DDX21/DDX58/DHX58/DNAJC3/EIF2AK2/EXOSC4/EXOSC5/FGL2/FGR/G3BP1/HERC5/HTRA1/IFI16/IFIT2/IFIT3/IFITM1/IFITM3/IFNA16/IFNA2/IFNA5/IFNB1/IFNE/IFNGR1/IFNL2/IKBKE/IKBKG/IL10RB/IL12A/IL15/IL23A/IL33/IRAK3/IRF2/IRF5/IRF7/ISG15/ISG20/IVNS1ABP/LGALS8/LGALS9/MAPK11/MICB/MMP12/MX1/MX2/NLRP3/NLRX…	97
WB	saddlebrown	BP	GO:0097529	myeloid leukocyte migration	68/3720	210/18670	1.27931e-05	0.000208495	0.000134303	AIF1/ANO6/ANXA1/AZU1/C3AR1/CCL18/CCL19/CCL4/CCL5/CCR7/CD200/CD74/CD9/CHGA/CX3CL1/CXCL1/CXCL11/CXCL13/CXCL3/CXCL5/DUSP1/EDN1/EDNRB/FCER1G/FLT1/FPR2/HRH1/IL17RA/IL17RC/IL1R1/IL1RN/IL23A/IL36B/IL6R/ITGA9/ITGB2/JAM3/KIT/LGALS3/LGMN/LYN/MMP28/MSTN/MTUS1/PGF/PIK3CD/PIK3CG/PIP5K1C/PLA2G1B/PLA2G7/PTGER4/RAC1/RAC2/ROR2/S100A12/S100A8/S100A9/SCG2/SERPINE1/SIRPA/SLIT2/SYK/TGFB2/THBS4/VAV3/VEGFA/VEGFC/XCL1	68
WB	saddlebrown	BP	GO:0032507	maintenance of protein location in cell	31/3720	74/18670	1.28144e-05	0.000208495	0.000134303	ARL2BP/BARD1/BCL3/CAV1/CD4/CDK5/CLMN/DAG1/DBN1/EPB41L3/FLNB/GPAA1/GSN/HK1/HK2/HNRNPU/HSPA5/PDIA2/PML/RER1/RIT2/SHANK1/SP100/SYNE3/TAF3/TAF8/TLN1/TLN2/TOPORS/TSPO/VPS13C	31
WB	saddlebrown	BP	GO:0009914	hormone transport	96/3720	322/18670	1.29191e-05	0.000209039	0.000134654	AACS/ABAT/ABCC8/ADCY8/ADCYAP1/ADM/ADORA1/AGT/AGTR1/AGTR2/ANXA1/ANXA5/ARL2BP/ARRB1/BRSK2/BTK/CACNA1A/CACNA2D2/CAMK2G/CCL5/CFTR/CHGA/CHRNA3/CNR1/CPE/CRH/CRHBP/CRYM/DYNLL1/EDN1/EFNA5/ENY2/FGA/FGG/FKBP1B/FZD4/G6PC2/GCK/GDF9/GJA1/GPLD1/HMGCR/ICA1/IL1RN/INHA/INHBB/ITSN1/JAK2/KALRN/KCNA5/KCNB1/KCNC2/LIF/LRP1/LYN/MC4R/MYB/MYO5A/NMB/NMU/NNAT/OPRK1/P2RY1/PASK/PAX8/PFKFB2/PRKCA/PTPRN/PTPRN2/RAB11FIP5/RAC1/R…	96
WB	saddlebrown	BP	GO:0060562	epithelial tube morphogenesis	96/3720	322/18670	1.29191e-05	0.000209039	0.000134654	ADM/AGT/AGTR2/AHI1/BBS5/BBS7/BCL2/BMP2/BMP5/BMP7/C2CD3/CCDC39/CITED1/COBL/COL4A1/CSF1R/CTNNBIP1/CTSH/CTSZ/CXCR4/DAG1/DCHS1/DDR1/DEAF1/DLC1/DLG5/DVL2/EDN1/EDNRA/EPHA4/ETV5/FGFR2/FOXA1/FOXP1/FZD3/GJA1/GLI3/GLMN/HAND1/HOXB7/LEF1/LGR4/LGR5/LHX2/LIAS/LMO4/LRP6/MAGED1/MEF2C/MEGF8/MICAL2/MKKS/MSX2/MTHFR/MYC/NDRG4/NOTCH4/OVOL2/PAX8/PBX1/PFN1/PGF/PGR/PML/PODXL/PPP1CA/PTCH1/RYR2/SALL1/SCRIB/SDC4/SEMA3E/SFR…	96
WB	saddlebrown	BP	GO:0043123	positive regulation of I-kappaB kinase/NF-kappaB signaling	61/3720	183/18670	1.29462e-05	0.000209039	0.000134654	AJUBA/APOL3/ATP2C1/BIRC3/BST2/CANT1/CASP8/CCL19/CCR7/CD36/CD4/CD74/CFLAR/CTH/CX3CL1/DDX21/EDA2R/EEF1D/FASLG/FYN/GJA1/GPRC5B/HMOX1/IKBKE/IKBKG/IL1RN/IL36B/IRAK1/JMJD8/LGALS9/LITAF/LPAR1/LTF/MYD88/PELI2/PLK2/PRKD1/RBCK1/RHOC/RIPK1/RIPK2/RNF31/S100A12/S100A13/S100A4/S100B/SECTM1/TGM2/TLR4/TLR6/TLR9/TMEM101/TNF/TNFRSF1A/TRIM22/TRIM25/TRIM38/TRIM5/TRIM8/TSPAN6/UBE2N	61
WB	saddlebrown	BP	GO:0044706	multi-multicellular organism process	71/3720	222/18670	1.33978e-05	0.000215786	0.000139	ADCY7/ADCYAP1/ADM/AGT/AKR1B1/ARHGDIB/BCL2/BSG/CAD/CAPN2/CNR1/COL16A1/CRH/CRHBP/DDO/DDR1/DSG1/EDN1/EPYC/ETS1/FOS/GJA1/GNRH1/HAVCR2/HPGD/IGFBP7/ITGA2/ITGA3/KALRN/KLF1/LDOC1/LGALS9/LIF/LNPEP/MAPK1/NR2F2/OVGP1/OXTR/PAM/PGF/PGR/PLA2G4C/PNOC/POLR1B/PRDM14/PRDX3/PRL/PSG1/PSG11/PSG3/PTGFR/PTGS2/PTHLH/PTN/RGS2/RLN1/RPL29/RXRA/SLC2A1/SLC38A3/SLC6A4/SMCP/SOD1/SPP1/TAC3/TGFB3/TGFBR2/THBD/TMED2/TRO/VDR	71
WB	saddlebrown	BP	GO:0002287	alpha-beta T cell activation involved in immune response	27/3720	61/18670	1.37067e-05	0.000219651	0.00014149	ANXA1/BCL3/BCL6/CCL19/CD86/FOXP1/GPR183/HLX/IL18R1/IL2/IL23A/IL4R/IRF4/JAK3/LEF1/LGALS9/LY9/MYB/NFKBIZ/NLRP3/PRKCZ/PTGER4/RC3H2/RELB/RIPK2/SOCS5/SPN	27
WB	saddlebrown	BP	GO:0002293	alpha-beta T cell differentiation involved in immune response	27/3720	61/18670	1.37067e-05	0.000219651	0.00014149	ANXA1/BCL3/BCL6/CCL19/CD86/FOXP1/GPR183/HLX/IL18R1/IL2/IL23A/IL4R/IRF4/JAK3/LEF1/LGALS9/LY9/MYB/NFKBIZ/NLRP3/PRKCZ/PTGER4/RC3H2/RELB/RIPK2/SOCS5/SPN	27
WB	saddlebrown	BP	GO:0072330	monocarboxylic acid biosynthetic process	101/3720	343/18670	1.38582e-05	0.000221357	0.000142588	ABAT/ABCB11/ACADL/ACOT11/ACOT7/ACOT8/ACSF3/ACSL3/ACSM5/ADPGK/ALDOB/ALDOC/ALOX5/ALOX5AP/ANXA1/APOC1/APP/BCAN/CBR1/CD74/CHST12/CHST14/CSPG4/CSPG5/CYP27A1/CYP3A4/CYP46A1/CYP7A1/CYP7B1/EDN1/ELOVL2/ELOVL6/ENO2/ENO3/EPHX2/ERLIN2/FA2H/FADS1/FADS3/FBP1/GALK1/GAPDH/GCK/HK1/HK2/HK3/HPGD/HSD17B4/HTR2A/INSR/JMJD8/LIAS/LPL/MID1IP1/MYO5A/NDUFAB1/NUP107/NUP160/NUP205/NUP210/NUP214/NUP37/NUP54/NUP98/NUPR1/OGDH/O…	101
WB	saddlebrown	BP	GO:0051650	establishment of vesicle localization	88/3720	290/18670	1.38825e-05	0.000221357	0.000142588	ADRA1A/AP1M2/AP3B2/APBA1/BBS5/BBS7/CACNB2/CADPS/CAMK2A/CDH3/CDK5/CLASP1/CLASP2/CLN3/CNIH3/CNR1/CSPG5/CTSC/CTSZ/DCTN2/DNM1L/DNM2/DOC2A/DRD1/DYNC1H1/DYNC1I1/F5/F8/GOSR1/GRIA1/HTR2A/IKBKG/KIAA1107/KIF1A/KIF1B/KIF3B/KIF5A/KIFAP3/LRMP/MAP2/MCFD2/MKKS/MYO5A/MYO7A/NAPA/NDE1/NLGN1/P2RY1/PAFAH1B1/PFN2/PIP5K1C/PPFIA2/PPFIA3/PPP6C/PRKCG/PRKCZ/RAB3A/RAB3GAP1/RAB5A/RIMS1/RIMS2/SAR1B/SCFD1/SCRIB/SEC22B/SERPINA…	88
WB	saddlebrown	BP	GO:2000377	regulation of reactive oxygen species metabolic process	64/3720	195/18670	1.40748e-05	0.000223541	0.000143995	ACE2/AGT/AGTR1/AGTR2/AIF1/ASS1/BCL2/BMP7/BNIP3/CAV1/CD36/CDKN1A/CFLAR/CRYAB/CTNS/CYBA/DDAH1/DNM2/EDN1/FOXO1/FPR2/FYN/GCH1/GNAI3/GSTP1/HK2/HP/HSP90AA1/HSP90AB1/INSR/ITGAM/ITGB2/JAK2/KHSRP/KLF2/KLF4/MMP3/MT3/NNT/NOS1AP/NOX4/NOXO1/PDGFRB/PON3/PRCP/PRKCD/PTGS2/RAC1/RAC2/RIPK1/RNF41/SIRPA/SLC30A10/SOD1/STK17A/SYK/TGFBR2/TLR4/TLR6/TNF/TP53/TRAP1/TSPO/TYROBP	64
WB	saddlebrown	BP	GO:0048872	homeostasis of number of cells	77/3720	246/18670	1.40896e-05	0.000223541	0.000143995	ADA/ADAM17/ADD1/AHSP/ANXA1/ASXL1/AXL/BAP1/BCL2/BCL2L11/BCL6/CCNB2/CCR7/CD74/CDH2/DNASE2/DOCK10/DOCK11/ETS1/FCER1G/FLT3LG/FLVCR1/GPR183/HMGB2/HMOX1/ID2/IKZF1/IL2/IL7/IL7R/INHA/ISG15/ITPKB/JAK2/JAK3/JAM3/KIT/KITLG/KLF1/KLF2/LAT/LGALS9/LGR4/LIPA/LYAR/LYN/MAFB/MEF2C/NCSTN/NKX2-3/PIK3CD/PRDM14/PTH/RASSF2/RC3H2/RPS6/SASH3/SENP1/SIT1/SLC4A1/SLC7A11/SOD1/SOS1/SOX9/SRF/STAT1/STAT5B/TCIRG1/THRA/TNFRSF17/TN…	77
WB	saddlebrown	BP	GO:0008202	steroid metabolic process	98/3720	331/18670	1.44579e-05	0.000226649	0.000145997	ABCB11/ABCG1/ACADL/ACAT2/ACOT8/ADM/AFP/AGT/AGTR1/AKR1B1/AKR1C1/AKR1C2/ANGPTL3/APOB/APOC1/APOE/APOF/APP/ATP1A1/BMP2/BMP5/CACNA1H/CEBPA/CEL/CES1/CFTR/CGA/CLN8/CRH/CUBN/CYB5R2/CYB5R3/CYP26B1/CYP27A1/CYP2C19/CYP3A4/CYP46A1/CYP7A1/CYP7B1/DKK3/ELOVL6/EPHX2/ERLIN2/GBA/GC/GGPS1/HMGCR/HSD11B1/HSD17B11/HSD17B2/HSD17B3/HSD17B4/HSD17B6/HSD3B2/IDI1/IGFBP7/KIT/KPNB1/LAMTOR1/LDLRAP1/LGMN/LIMA1/LIPA/LSS/MT3/NFKB…	98
WB	saddlebrown	BP	GO:0071214	cellular response to abiotic stimulus	98/3720	331/18670	1.44579e-05	0.000226649	0.000145997	AGT/AKR1B1/ANKRD1/AQP1/ASCL1/ATP1A1/ATP1A2/AURKB/BCL2L1/BDKRB2/BMF/BNIP3/CALM1/CASP8/CDKN1A/CHEK2/CNN2/CREBBP/CRIP1/CRY2/CRYAB/CYBA/DAG1/DDB2/DNM2/EEF1D/EFHD1/FAS/GJA1/GNA11/GNGT1/GPLD1/GPR88/GRK1/GRK4/GRM1/HABP4/HAMP/HPCA/HRAS/HSPA5/IFI16/IMPACT/ITGA2/LRRC8E/MAG/MAP3K1/MAP3K2/MAPK10/MDM2/METTL3/MFAP4/MME/MYC/MYD88/N4BP1/NEUROD2/NFKB1/NOX4/PBK/PDE2A/PIK3R1/POLH/PPEF1/PTGER4/PTGS2/PTN/PTPRK/RAB11F…	98
WB	saddlebrown	BP	GO:0104004	cellular response to environmental stimulus	98/3720	331/18670	1.44579e-05	0.000226649	0.000145997	AGT/AKR1B1/ANKRD1/AQP1/ASCL1/ATP1A1/ATP1A2/AURKB/BCL2L1/BDKRB2/BMF/BNIP3/CALM1/CASP8/CDKN1A/CHEK2/CNN2/CREBBP/CRIP1/CRY2/CRYAB/CYBA/DAG1/DDB2/DNM2/EEF1D/EFHD1/FAS/GJA1/GNA11/GNGT1/GPLD1/GPR88/GRK1/GRK4/GRM1/HABP4/HAMP/HPCA/HRAS/HSPA5/IFI16/IMPACT/ITGA2/LRRC8E/MAG/MAP3K1/MAP3K2/MAPK10/MDM2/METTL3/MFAP4/MME/MYC/MYD88/N4BP1/NEUROD2/NFKB1/NOX4/PBK/PDE2A/PIK3R1/POLH/PPEF1/PTGER4/PTGS2/PTN/PTPRK/RAB11F…	98
WB	saddlebrown	BP	GO:0072006	nephron development	50/3720	142/18670	1.44852e-05	0.000226649	0.000145997	AGT/AGTR2/AHI1/BCL2/BMP2/BMP7/CALB1/CFLAR/CITED1/COL4A4/CTNNBIP1/DCHS1/ENPEP/GLI3/HOXB7/IL6R/IQGAP1/ITGA3/JAG1/KLF15/LAMB2/LGR4/LIF/MAGED1/MAGI2/MEF2C/MYC/NPHS1/NPHS2/NUP107/NUP160/PAX8/PBX1/PDGFRB/PGF/PLCE1/PODXL/PTCH1/SALL1/SERPINB7/SOX9/STAT1/SULF1/TACSTD2/TCF21/TEK/TFAP2B/VEGFA/WNT2B/WT1	50
WB	saddlebrown	BP	GO:0051952	regulation of amine transport	37/3720	95/18670	1.45342e-05	0.000226649	0.000145997	ABAT/ACE2/ADORA1/AGT/AGTR2/ARL6IP1/ATP1A2/CHGA/CHRNA3/CNR1/CRH/DRD1/GRM7/HTR2A/KCNA2/KCNB1/NPY2R/NPY5R/NTSR1/OPRK1/OXTR/P2RY1/RAB3GAP1/RGS2/RGS4/SLC38A3/SLC6A1/STK39/STX1A/STXBP1/SYT1/SYT11/SYT12/SYT17/SYT2/TRH/VIP	37
WB	saddlebrown	BP	GO:0060337	type I interferon signaling pathway	37/3720	95/18670	1.45342e-05	0.000226649	0.000145997	BST2/GBP2/HLA-F/HSP90AB1/IFI35/IFIT2/IFIT3/IFITM1/IFITM3/IFNA16/IFNA2/IFNA5/IFNB1/IKBKE/IRAK1/IRF2/IRF4/IRF5/IRF7/IRF8/ISG15/ISG20/METTL3/MMP12/MX1/MX2/MYD88/OAS1/OASL/PTPN6/RNASEL/SCRIB/SP100/STAT1/WNT5A/YTHDF2/ZBP1	37
WB	saddlebrown	BP	GO:0071357	cellular response to type I interferon	37/3720	95/18670	1.45342e-05	0.000226649	0.000145997	BST2/GBP2/HLA-F/HSP90AB1/IFI35/IFIT2/IFIT3/IFITM1/IFITM3/IFNA16/IFNA2/IFNA5/IFNB1/IKBKE/IRAK1/IRF2/IRF4/IRF5/IRF7/IRF8/ISG15/ISG20/METTL3/MMP12/MX1/MX2/MYD88/OAS1/OASL/PTPN6/RNASEL/SCRIB/SP100/STAT1/WNT5A/YTHDF2/ZBP1	37
WB	saddlebrown	BP	GO:0042093	T-helper cell differentiation	26/3720	58/18670	1.49298e-05	0.000232249	0.000149604	ANXA1/BCL3/BCL6/CCL19/CD86/FOXP1/GPR183/HLX/IL18R1/IL2/IL23A/IL4R/IRF4/JAK3/LEF1/LY9/MYB/NFKBIZ/NLRP3/PRKCZ/PTGER4/RC3H2/RELB/RIPK2/SOCS5/SPN	26
WB	saddlebrown	BP	GO:0099003	vesicle-mediated transport in synapse	67/3720	207/18670	1.49894e-05	0.000232609	0.000149836	ADRA1A/AMPH/AP3B2/APBA1/ARC/CACNB2/CADPS/CAMK2A/CANX/CDK5/CEL/CNR1/CSPG5/DENND1A/DNAJC6/DNM1L/DNM2/DOC2A/DRD1/EPS15/GAK/GRIP1/HPCA/HTR2A/ITSN1/KIAA1107/KIF5A/MAP2/MAPK10/NAPA/NLGN1/NLGN3/NLGN4X/OPHN1/P2RY1/PFN2/PIP5K1C/PPFIA2/PPFIA3/PPP3CC/PRKCG/RAB3A/RAB3GAP1/RAB5A/RAB8A/RIMS1/RIMS2/SCRIB/SH3GL2/SLC17A7/SNAP91/SPG11/STX11/STX1A/STX4/STX6/STXBP1/SYP/SYT1/SYT11/SYT12/SYT17/SYT2/TRIM9/UNC13B/USP46/…	67
WB	saddlebrown	BP	GO:0009314	response to radiation	126/3720	448/18670	1.53537e-05	0.000236399	0.000152278	ADAM2/ALAD/ANXA1/APP/AQP1/ARRB1/ATP1A2/AURKB/BCL2/BCL2L1/BCL3/BEST1/BMF/CACNA2D4/CALM1/CCND1/CDK5/CDKN1A/CDS1/CHEK2/COL3A1/CREBBP/CRIP1/CRY2/CRYAB/CTNS/CYBA/DCUN1D3/DDB2/DEAF1/DNM2/DRD1/DUSP1/EEF1D/FANCD2/FANCG/FOS/GNA11/GNGT1/GPR88/GPX1/GRIN2A/GRK1/GRK4/GRM6/HAMP/HMGCR/HRAS/HRH1/HSPA5/ID2/IFI16/IKBIP/IL12A/IMPACT/IVL/KCNC1/KCNC2/KIT/MAP2K7/MAPK10/MDM2/METTL3/MFAP4/MME/MSH2/MYC/N4BP1/NDRG4/NETO1/…	126
WB	saddlebrown	BP	GO:0098712	L-glutamate import across plasma membrane	10/3720	13/18670	1.53786e-05	0.000236399	0.000152278	ARL6IP1/ATP1A2/CLN8/KCNJ10/NTSR1/SLC1A1/SLC1A2/SLC1A3/SLC1A6/SLC7A11	10
WB	saddlebrown	BP	GO:0055123	digestive system development	51/3720	146/18670	1.53819e-05	0.000236399	0.000152278	ADA/AHI1/ASCL1/ASS1/BBS7/BCL2/C1GALT1/CBFA2T2/CCDC39/CDKN1A/CLDN18/COBL/COL3A1/DAB1/DCHS1/EDNRB/FGF9/FGFR2/FOXF2/GLI1/GLI3/HIP1R/HLX/ID2/INSR/ITGA6/KIT/KLF5/LGR4/MEGF8/NKX2-2/NKX2-3/NPY/OVOL2/OXTR/PDGFC/PTK6/SALL1/SFRP1/SFRP5/SHOX2/SOX10/TCF21/TCF7/TGFB2/TGFB3/TGFBR2/TNF/WNT5A/XBP1/YIPF6	51
WB	saddlebrown	BP	GO:0061337	cardiac conduction	51/3720	146/18670	1.53819e-05	0.000236399	0.000152278	ABCC9/ACE2/AGT/AHCYL1/ASPH/ATP1A1/ATP1A2/ATP1B2/ATP2A1/ATP2A3/ATP2B1/ATP2B2/ATP2B3/CACNA2D1/CACNA2D2/CACNA2D3/CACNA2D4/CACNB1/CACNB2/CACNB4/CACNG5/CACNG6/CACNG8/CALM1/CASQ1/CASQ2/CAV1/FKBP1B/FXYD7/GJA1/GJD3/KCNA5/KCND2/KCNIP2/KCNJ4/KCNK1/KCNK3/KCNK6/KCNN2/NOS1/PKP2/RYR1/RYR2/RYR3/SCN3B/SCN4B/SLC8A1/SLC8A2/STIM1/TRPC1/TRPM4	51
WB	saddlebrown	BP	GO:0010818	T cell chemotaxis	16/3720	28/18670	1.54707e-05	0.000237192	0.000152789	ADAM10/ADAM17/CCL5/CXCL11/CXCL13/CXCL16/GPR183/PIK3CD/PIK3CG/SLC12A2/STK39/TMEM102/TNFSF14/WNK1/WNT5A/XCL1	16
WB	saddlebrown	BP	GO:0009101	glycoprotein biosynthetic process	102/3720	348/18670	1.55826e-05	0.000238335	0.000153525	A4GNT/ABCA7/ACOT8/ALG1/ALG13/ALG3/ASGR1/B3GALNT1/B3GALT1/B3GAT1/B3GNT2/B3GNT4/B3GNT7/B3GNT8/B4GALT4/BCAN/BCL2/C1GALT1/CANT1/CCL19/CCR7/CHPF/CHST10/CHST12/CHST14/CHSY1/CSGALNACT2/CSPG4/CSPG5/CYTL1/DDOST/DERL3/DPY19L1/DPY19L2P2/DPY19L4/EXTL1/EXTL2/FAM20B/FUT11/FUT4/FUT7/FUT8/FUT9/GAL3ST1/GALNT11/GALNT14/GALNT6/GALNT8/GBGT1/GCNT7/GFPT1/GFPT2/HS3ST2/HS3ST3B1/HS3ST6/HS6ST3/IL15/ITM2C/JAK3/MAN2A1/MCFD2…	102
WB	saddlebrown	BP	GO:0060359	response to ammonium ion	48/3720	135/18670	1.58663e-05	0.000241992	0.000155881	ABAT/ADA/ADCY8/AIF1/ASS1/CASP6/CASP7/CCNA2/CDK5/CDK5R1/CHRM5/CHRNA3/CNR1/CRH/CRHBP/CXCR4/DIAPH1/DNM2/DRD1/GABRA1/GABRB1/GABRB2/GABRB3/GLDC/GNA11/GNAO1/HOMER1/HOMER2/HRH1/HSP90AB1/HSPA5/HTR2A/HTR3A/ID1/KCNC2/LY6H/LYPD1/MAPK1/MDM2/OPRK1/OPRM1/OXTR/PENK/PRKCG/RGS10/RGS4/SLC6A1/SRR	48
WB	saddlebrown	BP	GO:0014066	regulation of phosphatidylinositol 3-kinase signaling	45/3720	124/18670	1.59355e-05	0.000241992	0.000155881	AGT/BTN2A2/CCL5/CD28/ERBB3/ERBB4/FBXL2/FGR/FLT1/FSHR/FYN/GAB1/GH1/IER3/INSR/JAK2/KDR/KIT/KLF4/LYN/MAPK1/MYOC/NTF3/NTRK2/PDGFA/PDGFC/PDGFRB/PIK3CD/PIK3CG/PIK3IP1/PIK3R1/PIP4K2B/PIP5K1C/PLXNB1/PPP1R16B/PTK2/PTPN13/PTPN6/RELN/SEMA4D/SOX9/SRC/TEK/TGFB2/TNF	45
WB	saddlebrown	BP	GO:0046717	acid secretion	45/3720	124/18670	1.59355e-05	0.000241992	0.000155881	ABAT/ABCB11/ADORA1/AGTR2/ANXA1/APBA1/AQP9/BDKRB2/CHRM5/EDN1/GLS2/GRM2/GRM7/HIP1R/NMB/NMU/NMUR2/NPY5R/NTRK2/NTSR1/OXTR/PLA2G1B/PLA2G4A/PPFIA2/PPFIA3/PTGER3/RAB3A/RAB3GAP1/RIMS1/SLC17A7/SLC1A1/SLC1A2/SLC1A3/SLC1A6/SLC26A6/SLC51A/SLC51B/SLC6A1/STX1A/STXBP1/SYK/SYT1/TRH/TRPC4/UNC13B	45
WB	saddlebrown	BP	GO:0016311	dephosphorylation	133/3720	478/18670	1.60471e-05	0.000243107	0.000156599	ADORA1/AGTR2/APTX/ATP1A1/BCL2/BMP2/CA3/CALM1/CAMK2G/CAMTA1/CD33/CDC25B/CDH5/CDK5RAP3/CHRM5/CRY2/CTDSP1/CTDSP2/DLC1/DLG2/DNAJC6/DUSP1/DUSP10/DUSP13/DUSP14/DUSP21/DUSP3/DUSP8/EIF2AK2/ELL/EPHX2/EYA4/FARP1/FBP1/FBP2/FBXW11/FCRL3/FKBP1B/G6PC2/G6PC3/GBA/GPLD1/HDDC2/HSP90AB1/IGFBP3/INPP1/INPP4A/INPP5A/INPP5F/IQGAP1/ITGA2/JAK2/LCK/LGALS3/LILRB2/MAGI2/MDP1/MEF2C/MTM1/MTMR14/MTMR3/MTMR7/MYH8/MYO1D/NCK1/NT5…	133
WB	saddlebrown	BP	GO:0007052	mitotic spindle organization	40/3720	106/18670	1.615e-05	0.00024351	0.000156858	ANKRD53/ARHGEF10/AURKB/CEP97/CHEK2/CHMP1B/CHMP2A/CHMP2B/CHMP5/CLASP1/CLASP2/DCTN2/DYNC1H1/FSD1/GNAI1/GPSM2/HNRNPU/KIF2A/KIF3B/KPNB1/MAP4/MAP9/NEK2/PARP3/PIBF1/PLK2/PSRC1/RACGAP1/SMC1A/SMC3/SPC25/STIL/STMN1/TACC2/TACC3/TBCE/TPX2/TTK/TUBG1/TUBG2	40
WB	saddlebrown	BP	GO:0042136	neurotransmitter biosynthetic process	40/3720	106/18670	1.615e-05	0.00024351	0.000156858	ABAT/ACHE/AGT/AGTR2/AIF1/ASS1/CAV1/CD36/DAGLA/DDAH1/DNM2/EDN1/GAD2/GCH1/GCHFR/HSP90AA1/HSP90AB1/INSR/ITGB2/JAK2/KHSRP/KLF2/KLF4/MOXD1/NOS1/NOS1AP/PTGS2/RAC1/SHMT1/SIRPA/SLC1A3/SLC22A2/SLC5A7/SLC6A4/TLR4/TLR6/TNF/TPH1/TSPO/UPB1	40
WB	saddlebrown	BP	GO:0048754	branching morphogenesis of an epithelial tube	52/3720	150/18670	1.62568e-05	0.000244543	0.000157523	AGT/AGTR2/BCL2/BMP2/BMP7/CITED1/COL4A1/CTNNBIP1/CTSH/CTSZ/DAG1/DCHS1/DDR1/DLG5/EDN1/EDNRA/ETV5/FGFR2/FOXA1/GLI3/HOXB7/LEF1/LGR4/LRP6/MAGED1/MSX2/MYC/NOTCH4/PAX8/PBX1/PGF/PGR/PML/PPP1CA/PTCH1/SALL1/SEMA3E/SLIT2/SOX9/SPRY2/SRC/SRF/TACSTD2/TBX3/TCF21/TGFBR2/TNF/VDR/VEGFA/WNT2B/WNT5A/WT1	52
WB	saddlebrown	BP	GO:0043112	receptor metabolic process	63/3720	192/18670	1.64995e-05	0.000247028	0.000159125	ACE2/ACHE/ADM/AHI1/ANXA2/AP2A2/APOE/ARC/ARRB1/CACNG5/CACNG8/CAPN1/CAV1/CD36/CD9/CDK5/CHMP5/CLTA/CNTN2/DKK1/DNM2/EDN1/EPS15/FCER1G/FUT8/GRIA1/GRK4/HDAC1/HPCA/INPP5F/ITGAV/ITGB2/JAK2/LAMTOR1/LDLRAP1/LGMN/LRP1/LRRTM2/MAGI2/NECAB2/NRG1/NTF3/OPHN1/PCSK9/PLCG2/PPARA/RAB31/RAB5A/RAMP1/RSPO1/SCRIB/SDCBP/SELE/SH3GL2/SH3GLB1/SYK/TNF/TRAT1/UBQLN2/USP46/UVRAG/VEGFA/VLDLR	63
WB	saddlebrown	BP	GO:0048839	inner ear development	63/3720	192/18670	1.64995e-05	0.000247028	0.000159125	ABR/ADAM10/AHI1/BMP2/C1QB/C1QTNF5/CALB1/CCNA2/CDH23/CDKN1B/CEBPA/CXCL14/CYTL1/DCHS1/DLX5/DLX6/DVL2/EPHA4/FGF9/FGFR2/FOXI1/FRZB/FZD3/GABRA5/GABRB2/GABRB3/GLI3/HEY2/HMX2/HPCA/IFT88/ITGA8/JAG1/KCNK3/LGR5/LRP10/MAFB/MAPKAPK2/MCM2/MYO15A/MYO3A/MYO7A/NR4A3/PAFAH1B1/PAX8/PDGFRB/POU3F4/PRRX1/ROR2/SCRIB/SDC4/SOBP/SOD1/SOX2/SOX9/SPARC/SPRY2/TGFB2/TGFB3/TTC39C/USH2A/WNT5A/ZIC1	63
WB	saddlebrown	BP	GO:0021537	telencephalon development	78/3720	251/18670	1.6567e-05	0.00024723	0.000159255	ALK/ANXA3/AQP1/ASCL1/BCAN/BCL11B/BMP2/BNIP3/BTBD3/CDH2/CDK5/CDK5R1/CEP120/CNTN2/CNTNAP2/COL3A1/CRTAC1/CSF1R/CXCR4/DAB1/DIXDC1/DLX5/DRD1/EFNA2/EMX2/ERBB4/EZH1/FEZ1/FEZF2/FGF13/GLI3/GNG12/HDAC1/HSD3B2/ID2/ID4/KCNA1/LAMB1/LEF1/LHX2/LPAR1/LRP1/LRP6/LRP8/MKKS/MYH10/NDE1/NEFL/NEUROD6/NPY/NR2E1/NR4A3/NRG1/NTRK2/OXTR/PAFAH1B1/PAX6/PLXNA3/POU3F2/PTPRS/RELN/ROBO1/RTN4/RTN4RL2/SALL1/SECISBP2/SEMA3A/SLC1A2/S…	78
WB	saddlebrown	BP	GO:0034340	response to type I interferon	38/3720	99/18670	1.65905e-05	0.00024723	0.000159255	BST2/GBP2/HLA-F/HSP90AB1/IFI35/IFIT2/IFIT3/IFITM1/IFITM3/IFNA16/IFNA2/IFNA5/IFNB1/IKBKE/IRAK1/IRF2/IRF4/IRF5/IRF7/IRF8/ISG15/ISG20/METTL3/MMP12/MX1/MX2/MYD88/OAS1/OASL/PTPN6/RNASEL/SCRIB/SP100/STAT1/TRIM56/WNT5A/YTHDF2/ZBP1	38
WB	saddlebrown	BP	GO:1904894	positive regulation of STAT cascade	36/3720	92/18670	1.67108e-05	0.000248442	0.000160035	AGT/AKR1B1/ARL2BP/CCL5/CRLF1/CRLF3/CSF1R/CSF2/CSHL1/ERBB4/FGFR3/FYN/GH1/GHR/IFNA2/IL10RA/IL10RB/IL12A/IL15/IL2/IL23A/IL24/IL5/IL6R/IL7R/JAK2/KIT/LIF/LYN/PARP14/PARP9/PIBF1/PRL/PTK6/TNF/TNFRSF1A	36
WB	saddlebrown	BP	GO:0006940	regulation of smooth muscle contraction	28/3720	65/18670	1.78107e-05	0.000263565	0.000169777	ABAT/ADA/ADORA1/ADRA1A/ADRB2/ATP1A2/ATP2B1/CAV1/CHRNA3/DOCK4/DOCK5/EDN1/ITGA2/KCNB2/KCNMA1/KIT/NMU/NMUR2/NPY2R/OXTR/PLCE1/PROK2/PTGS2/RGS2/SETD3/SOD1/SRF/TACR1	28
WB	saddlebrown	BP	GO:0032729	positive regulation of interferon-gamma production	28/3720	65/18670	1.78107e-05	0.000263565	0.000169777	BCL3/CD14/CD2/CD244/HAVCR2/HLA-DPA1/HLA-DPB1/HRAS/IL12A/IL12RB2/IL18R1/IL1R1/IL2/IL23A/IL27RA/IL6R/IRF8/LGALS9/LTA/PYCARD/RIPK2/SASH3/SLC11A1/TLR4/TLR7/TLR9/TNF/WNT5A	28
WB	saddlebrown	BP	GO:0060402	calcium ion transport into cytosol	54/3720	158/18670	1.79271e-05	0.000264673	0.000170491	ADRA1A/ATP1A2/BCL2/CACNA2D1/CALM1/CASQ1/CASQ2/CAV1/CCL19/CCR5/CCR7/CD19/CD4/CLIC2/CX3CL1/CXCL11/CYBA/DHRS7C/DIAPH1/DRD1/F2RL3/FAM155B/FASLG/FKBP1B/FYN/GRIN2A/GRIN2B/GRIN2C/HTR2A/JPH3/LCK/LYN/MYO5A/NOS1/NTSR1/PLA2G1B/PLCE1/PLCG2/PLCH2/PML/PRNP/PTPN6/PTPRC/RYR1/RYR2/RYR3/SLC8A1/TPCN1/TRPA1/TRPC1/TRPC3/TRPM1/UBASH3B/XCL1	54
WB	saddlebrown	BP	GO:0032642	regulation of chemokine production	33/3720	82/18670	1.87384e-05	0.000276013	0.000177795	ADAM17/ADCYAP1/AIF1/APOD/APP/AZU1/CD74/CSF1R/EIF2AK2/GSTP1/HAVCR2/HMOX1/IL33/IL4R/IL6R/IL7/KLF4/LGALS9/LPL/LRP1/MBP/POSTN/PYCARD/RIPK2/SIRPA/SOCS5/SYK/TLR2/TLR4/TLR7/TLR9/TNF/WNT5A	33
WB	saddlebrown	BP	GO:0008585	female gonad development	37/3720	96/18670	1.91483e-05	0.000281372	0.000181247	ADAMTS1/ADCYAP1/AFP/ARRB1/BCL2/BCL2L1/BMP15/FANCG/FSHR/FZD4/GDF9/GNRH1/HSPA5/INHA/INHBB/INSR/KIT/KITLG/NRIP1/NUP107/NUPR1/PCYT1B/PGR/PTPRN/RETN/SFRP1/SGPL1/SLIT2/SLIT3/SOD1/SPO11/SRC/TAF4/VEGFA/VGF/WT1/ZFPM2	37
WB	saddlebrown	BP	GO:0046427	positive regulation of JAK-STAT cascade	35/3720	89/18670	1.91904e-05	0.000281372	0.000181247	AGT/AKR1B1/ARL2BP/CCL5/CRLF1/CRLF3/CSF1R/CSF2/CSHL1/ERBB4/FGFR3/FYN/GH1/GHR/IFNA2/IL10RA/IL10RB/IL12A/IL15/IL2/IL23A/IL24/IL5/IL6R/JAK2/KIT/LIF/LYN/PARP14/PARP9/PIBF1/PRL/PTK6/TNF/TNFRSF1A	35
WB	saddlebrown	BP	GO:0046434	organophosphate catabolic process	77/3720	248/18670	1.93553e-05	0.000283138	0.000182385	ABHD6/ACOT7/ADA/ADPGK/ALDOB/ALDOC/ANGPTL3/APOC1/APP/ENO2/ENO3/ENPP1/ENPP2/ENTPD3/FBP1/GALK1/GAPDH/GCK/GDPD3/GPD1L/GPX1/HINT1/HK1/HK2/HK3/HTR2A/INPP1/INPP5A/INPP5F/INSR/JMJD8/MTMR7/NT5C/NT5E/NTSR1/NUDT1/NUDT11/NUDT18/NUDT9/NUP107/NUP160/NUP205/NUP210/NUP214/NUP37/NUP54/NUP98/NUPR1/OCRL/OGDH/OGDHL/OGG1/PDE1A/PDE2A/PDE8A/PDE8B/PFKFB2/PFKFB4/PFKM/PFKP/PGK2/PLA2G4A/PLA2G4C/PLCG2/PON1/PPARA/PPARGC1A/PR…	77
WB	saddlebrown	BP	GO:0043254	regulation of protein complex assembly	130/3720	467/18670	1.9428e-05	0.000283551	0.000182651	ACTR3B/ADD1/ADD2/AJUBA/ANKRD53/APOE/ARHGAP28/ARPC1A/ARPC1B/ARPC2/ARPC3/ARPC5/AVIL/BAIAP2/BAIAP2L2/BCL2L11/BMF/C15orf62/CAPG/CAPZA1/CCR7/CD36/CDH17/CDH5/CDK5R1/CDK5RAP2/CDKN1B/CLASP1/CNOT2/CORO1B/CRYAB/CSF2/CTNNA2/CTNNBIP1/CXCL13/CYFIP1/DBN1/DDB2/DKK1/DNM1L/EIF2AK2/EIF4EBP1/EPS8/FBLIM1/FES/FHOD3/FNIP2/FSCN1/G3BP1/G3BP2/GBA/GFAP/GSN/HCK/HEY2/HIP1R/HSP90AA1/HSPA8/IAPP/IL5/IMPACT/IQGAP2/KANK1/LCP1/LM…	130
WB	saddlebrown	BP	GO:0001662	behavioral fear response	19/3720	37/18670	1.97785e-05	0.000286918	0.000184819	ADCYAP1/APOE/BCL2/CRH/DEAF1/DRD1/GABRA5/GJA1/GRIK2/LYPD1/MAPK8IP2/MEF2C/MORC1/NEUROD2/NPAS2/NPY2R/NR2E1/PENK/USP46	19
WB	saddlebrown	BP	GO:0038083	peptidyl-tyrosine autophosphorylation	19/3720	37/18670	1.97785e-05	0.000286918	0.000184819	BTK/CAV1/DDR1/FGR/FRK/FYN/HCK/INSR/IQGAP1/ITK/KDR/LCK/LYN/PTK2/PTK6/SLA/SRC/VEGFA/YES1	19
WB	saddlebrown	BP	GO:0007413	axonal fasciculation	14/3720	23/18670	1.98386e-05	0.000286918	0.000184819	CDK5R1/CELSR3/CNR1/CNTN2/CRTAC1/EPHA4/FEZF2/MEGF8/NCAM2/NDN/RTN4/SEMA3A/SEMA5A/TNFRSF21	14
WB	saddlebrown	BP	GO:0106030	neuron projection fasciculation	14/3720	23/18670	1.98386e-05	0.000286918	0.000184819	CDK5R1/CELSR3/CNR1/CNTN2/CRTAC1/EPHA4/FEZF2/MEGF8/NCAM2/NDN/RTN4/SEMA3A/SEMA5A/TNFRSF21	14
WB	saddlebrown	BP	GO:0019226	transmission of nerve impulse	30/3720	72/18670	1.99532e-05	0.000287344	0.000185094	AGT/CACNA1H/CACNG5/CACNG8/CHRM5/CHRNA1/CNTNAP2/DRD1/FGF12/FKBP1B/GBA/GPR88/GRIK2/ITGA2/JAM3/KCNA1/KCNA2/KCND2/MAG/NFASC/NTRK2/PAFAH1B1/SCN11A/SCN1A/SCN2A/SCN3A/SCN7A/SCN8A/SCN9A/SOD1	30
WB	saddlebrown	BP	GO:0001941	postsynaptic membrane organization	20/3720	40/18670	2.00032e-05	0.000287344	0.000185094	APOE/CDH2/CEL/CHRNB1/CRIPT/ETV5/FZD9/GLRB/LRP4/MAGI2/NLGN1/NLGN3/NLGN4X/NRXN1/NRXN2/PTN/RELN/RER1/SLC7A11/ZMYND8	20
WB	saddlebrown	BP	GO:0042596	fear response	20/3720	40/18670	2.00032e-05	0.000287344	0.000185094	ADCYAP1/ADRB1/APOE/BCL2/CRH/DEAF1/DRD1/GABRA5/GJA1/GRIK2/LYPD1/MAPK8IP2/MEF2C/MORC1/NEUROD2/NPAS2/NPY2R/NR2E1/PENK/USP46	20
WB	saddlebrown	BP	GO:0002221	pattern recognition receptor signaling pathway	64/3720	197/18670	2.02023e-05	0.000289551	0.000186516	APOB/BIRC3/BTK/CASP8/CAV1/CD14/CD36/CLEC4E/CNPY3/CTSS/CYBA/DDX58/DHX58/FCN1/FCRL3/FGA/FGG/HAVCR2/IKBKE/IKBKG/IRAK1/IRAK3/IRF4/IRF7/ITGAM/ITGB2/LGMN/LGR4/LRRC14/LRRC19/LTF/LYN/MAP3K1/MAPKAPK2/MAPKAPK3/MARCO/MYD88/NLRX1/OTUD4/PTPRS/RIPK1/RIPK2/RPS6KA3/RTN4/S100A1/S100A8/S100A9/TLR1/TLR2/TLR4/TLR5/TLR6/TLR7/TLR9/TNIP3/TREML4/TRIL/TRIM5/TSPAN6/TYRO3/UBA52/UBE2D3/UBE2N/UNC93B1	64
WB	saddlebrown	BP	GO:2001236	regulation of extrinsic apoptotic signaling pathway	53/3720	155/18670	2.10142e-05	0.000300513	0.000193577	AGT/AGTR2/ATF3/BCL2/BCL2L1/BMP5/CASP8/CAV1/CFLAR/CSF2/CX3CL1/EYA4/FAIM2/FAS/FASLG/FEM1B/FGA/FGG/FYN/GCLM/GPX1/GSTP1/HMGB2/HMOX1/HTRA2/IL1A/IL7/ITGA6/ITGAV/ITM2C/LGALS3/MAPK7/MCL1/PHIP/PML/PPP1CA/PPP2R1B/PTPRC/PYCARD/RBCK1/RIPK1/SCG2/SERPINE1/SFRP1/SP100/SRC/SRPX/STX4/TIMP3/TMC8/TNF/TRAF1/WWOX	53
WB	saddlebrown	BP	GO:0006979	response to oxidative stress	126/3720	451/18670	2.15933e-05	0.000308103	0.000198466	ADA/ADAM9/AGAP3/AIF1/ALAD/ANXA1/APOD/APOE/APP/APTX/AQP1/ATRN/AXL/BCL2/BMP7/BNIP3/BTG1/BTK/CA3/CAPN2/CCL19/CCNA2/CCR7/CD36/CFLAR/CLN8/CRYAB/CYBA/CYBB/DNM2/DUSP1/EDN1/EGLN1/ETS1/ETV5/FANCD2/FBXW7/FKBP1B/FOS/FOXO1/FUT8/FYN/GCH1/GCLM/GNAO1/GPX1/GPX5/GSTP1/HMOX1/HP/HTRA2/IMPACT/JAK2/KCNA5/KCNC2/KLF2/KLF4/LIAS/MAP3K5/MAPK1/MAPK7/MAPKAP1/MCL1/MDM2/MELK/MGAT3/MICB/MMP3/MSRA/MT3/MTR/MYB/NME5/NOX4/NR4A3/NU…	126
WB	saddlebrown	BP	GO:0007200	phospholipase C-activating G protein-coupled receptor signaling pathway	38/3720	100/18670	2.16641e-05	0.000308424	0.000198673	ACTN2/ADRA1A/AGT/AGTR1/BICD1/C3AR1/CHGA/DRD1/EDN1/EDNRB/F2RL3/FPR1/FPR2/GNA11/GPR18/GPR65/GRM1/GRM5/GRPR/HOMER1/HRH1/HTR2A/LHCGR/LPAR1/LPAR4/NMBR/NMUR2/NTSR2/OPRK1/OPRM1/P2RY1/P2RY2/P2RY8/PLCE1/PTGER3/TACR1/TGM2/VIP	38
WB	saddlebrown	BP	GO:0060348	bone development	69/3720	217/18670	2.17544e-05	0.000309019	0.000199056	AMER1/ANO6/ANXA2/ASXL1/BMP2/CHSY1/CLDN18/COL14A1/COL21A1/CYP26B1/DCHS1/DLX5/FBN1/FBXW7/FGF18/FGFR2/FGFR3/FLI1/FOXP1/GH1/GJA1/GLI3/KIT/LRP6/LRRC17/LTF/MATN3/MEF2C/MEF2D/MEGF8/MMP13/MMP16/MSX1/MSX2/MYOC/NOTCH2/PAFAH1B1/PAPSS2/PDGFC/PEX7/PITX2/PLS3/PLXNB1/PTGER4/PTH/PTPN6/PTPRC/RAB23/RYR1/SEMA4D/SHOX2/SIGLEC15/SOX9/SP5/SPARC/SRC/SRD5A1/SRF/SULF1/TEK/TGFB3/TGFBR2/THBS3/THPO/TP53/TRIM45/TULP3/TYROBP/X…	69
WB	saddlebrown	BP	GO:0001776	leukocyte homeostasis	34/3720	86/18670	2.20088e-05	0.000311247	0.000200491	ADA/ADAM17/ANXA1/AXL/BAP1/BCL2/BCL2L11/CCNB2/CD74/DOCK10/DOCK11/FCER1G/GPR183/IL2/ITPKB/JAK3/JAM3/KITLG/LAT/LGALS9/LYN/MEF2C/NKX2-3/PIK3CD/RC3H2/RPS6/SIT1/SLC7A11/SOS1/TCIRG1/TNFRSF17/TNFSF13B/TNFSF14/TSC22D3	34
WB	saddlebrown	BP	GO:0048013	ephrin receptor signaling pathway	34/3720	86/18670	2.20088e-05	0.000311247	0.000200491	ANKS1A/AP2A2/ARPC1A/ARPC1B/ARPC2/ARPC3/ARPC5/CDK5R1/CHN1/EFNA1/EFNA2/EFNA3/EFNA5/EFNB3/EPHA4/EPHB1/EPHB6/FYN/GRIN2B/HRAS/ITSN1/KALRN/LYN/NCK1/NCSTN/NGEF/PAK3/PTK2/RAC1/SDC2/SDCBP/SRC/VAV3/YES1	34
WB	saddlebrown	BP	GO:0046634	regulation of alpha-beta T cell activation	36/3720	93/18670	2.20803e-05	0.000311567	0.000200697	ADA/ANXA1/BCL6/CBFB/CCL19/CD28/CD55/CD83/CD86/GLI3/HLX/HSPH1/IL12A/IL2/IL23A/IL4R/IL6R/IRF4/ITPKB/JAK3/LGALS9/MYB/NFKBIZ/NLRP3/PRKCQ/PRKCZ/PTPRC/RC3H2/RIPK2/SASH3/SOCS5/SYK/TGFBR2/TNFRSF14/XCL1/ZAP70	36
WB	saddlebrown	BP	GO:0070227	lymphocyte apoptotic process	29/3720	69/18670	2.24164e-05	0.00031561	0.000203302	ADA/AURKB/BCL2L11/BCL6/BTK/CCL5/CD27/CD3G/CD74/DOCK8/EFNA1/FASLG/FOXP1/GLI3/IL2/IL7R/JAK3/LGALS13/LGALS14/LGALS3/LGALS9/LYN/PRKCQ/RIPK1/RPS6/TNFRSF21/TP53/TSC22D3/WNT5A	29
WB	saddlebrown	BP	GO:0043122	regulation of I-kappaB kinase/NF-kappaB signaling	74/3720	237/18670	2.25092e-05	0.00031622	0.000203695	AJUBA/APOL3/ATP2C1/BIRC3/BST2/CANT1/CASP8/CCL19/CCR7/CD36/CD4/CD74/CFLAR/CTH/CX3CL1/DDX21/EDA2R/EEF1D/FASLG/FYN/GJA1/GPRC5B/GSTP1/HDAC1/HMOX1/IKBKE/IKBKG/IL1RN/IL36B/IRAK1/JMJD8/LGALS9/LITAF/LPAR1/LTF/MAPKBP1/MYD88/NLRX1/OTUD7A/PELI2/PLK2/PRKD1/PYCARD/RBCK1/RHOC/RHOH/RIPK1/RIPK2/RNF31/S100A12/S100A13/S100A4/S100B/SECTM1/SIRPA/STAT1/TGM2/TLE1/TLR4/TLR6/TLR9/TMEM101/TNF/TNFRSF1A/TNIP3/TRIM22/TRIM25…	74
WB	saddlebrown	BP	GO:0071560	cellular response to transforming growth factor beta stimulus	77/3720	249/18670	2.26249e-05	0.000317147	0.000204292	ADAM17/ADAM9/ANKRD1/ARHGEF18/BAMBI/BMPR1A/CAV1/CDH5/CDKN2B/CFLAR/CITED1/CLDN1/CLDN5/CLEC3B/COL3A1/CREBBP/DAB2/DKK3/DNM2/EDN1/FBN1/FBN2/FERMT2/FGFR2/FOS/FUT8/FYN/GDF9/HPGD/HSP90AB1/HSPA5/HTRA1/ID1/ITGA3/ITGA8/LIMS1/LRRC32/LTBP1/MAPK7/MEF2C/MSTN/NOX4/NRROS/ONECUT2/OVOL2/PBLD/PDCD5/PDE2A/PEG10/PENK/PML/POSTN/PPARGC1A/PRKCZ/PTK2/PTPRK/RASL11B/SDCBP/SFRP1/SMAD9/SOX5/SOX9/SRC/STRAP/TGFB2/TGFB3/TGFBR2/T…	77
WB	saddlebrown	BP	GO:0031214	biomineral tissue development	55/3720	163/18670	2.28326e-05	0.000319356	0.000205715	ADRB2/AHSG/AMBN/AMELY/ANO6/ANXA2/ATP2B1/BMP2/BMP7/BMPR1A/CLEC3B/DDR2/DMP1/EIF2AK3/ENPP1/FBN2/FGFR2/FGFR3/FGR/FOXO1/FZD9/GJA1/GPM6B/GPNMB/HEY1/HEY2/HTN3/ISG15/ITGB1BP1/LGR4/LTF/MEF2C/MEPE/MGP/MMP13/MMP20/MSX2/NELL1/PPARA/PTGS2/PTH/PTHLH/PTN/ROR2/SBNO2/SLC8A1/SOX9/SPP1/STATH/STIM1/TCIRG1/TGFB3/TRPM4/WNT10B/ZBTB40	55
WB	saddlebrown	BP	GO:0051494	negative regulation of cytoskeleton organization	51/3720	148/18670	2.34924e-05	0.000327865	0.000211196	ADD1/ADD2/APC/ARHGAP28/AVIL/CAPG/CAPZA1/CCNF/CDH5/CDK5RAP2/CHMP2A/CLASP1/CLASP2/CORO1B/CORO2B/CTNNA2/DLC1/EPS8/FGF13/FHOD3/GSN/HIP1R/IQCJ-SCHIP1/KANK1/KIF25/LIMA1/MAP1B/MAP2/MAP6D1/MAPRE1/MID1/MID1IP1/MKKS/MYOC/NAV3/NEK2/PFN1/PFN2/PRKCD/RBM14/SHANK1/SLIT2/SPTBN2/STMN1/STMN2/TACSTD2/TAOK1/TMOD2/TRIM37/TTBK2/WAS	51
WB	saddlebrown	BP	GO:0043090	amino acid import	15/3720	26/18670	2.45382e-05	0.000340969	0.000219637	AGT/ARL6IP1/ATP1A2/CLN8/KCNJ10/NTSR1/RGS2/RGS4/SLC17A7/SLC1A1/SLC1A2/SLC1A3/SLC1A6/SLC6A1/SLC7A11	15
WB	saddlebrown	BP	GO:0048169	regulation of long-term neuronal synaptic plasticity	15/3720	26/18670	2.45382e-05	0.000340969	0.000219637	AGT/APP/CAMK2B/GRIK2/GRM5/HRAS/KCNJ10/KIT/NETO1/NPTN/RAB5A/RAB8A/SYNGR1/SYNPO/SYP	15
WB	saddlebrown	BP	GO:0000187	activation of MAPK activity	52/3720	152/18670	2.46346e-05	0.000341564	0.00022002	ALK/ARRB1/AVPI1/BMP2/CCL19/CD74/CSPG4/CXCR4/FPR1/GHR/GNG3/GRM1/IKBKG/INSR/IRAK1/KIT/LPAR1/MAP2K7/MAP3K2/MAP3K5/MAP4K1/MAPK1/MAPK10/MAPK11/MAPKAPK2/MAPKAPK3/MLKL/MUC20/NRG1/NTF3/PAK3/PLA2G1B/PLCE1/PRKAA1/PROK2/PTPRC/RIPK1/RIPK2/SHC1/SHC2/SOD1/SPAG9/STK39/SYK/TAOK1/TGFA/TGFB3/TLR4/TNF/UBA52/UBE2N/WNT5A	52
WB	saddlebrown	BP	GO:0019216	regulation of lipid metabolic process	116/3720	410/18670	2.47185e-05	0.000341984	0.000220291	AADAC/ABCG1/ABHD5/ABHD6/ACADL/ACSL3/ADM/ADORA1/AGT/AGTR1/ANGPTL3/ANKRD1/ANXA1/APOB/APOC1/APOD/APOE/ATP1A1/BCL11B/BMP2/BMP5/C3/CAPN2/CAV1/CCL19/CCR7/CD19/CD36/CD74/CGA/CHRM5/CISH/CNR1/CPT2/CREBBP/CYP7A1/DKK3/ELOVL6/EPHX2/ERLIN2/FABP3/FADS1/FAM3A/FBXW7/FGFR3/FGR/FLT1/FPR2/GGPS1/GLIPR1/GPLD1/HMGCR/HTR2A/ID2/IDI1/IGFBP7/KIT/KLF4/KPNB1/LAMTOR1/LDLRAP1/LSR/LSS/LYN/MID1IP1/MTMR3/NCOA6/NCOR2/NFKB1/NPAS2/…	116
WB	saddlebrown	BP	GO:0051495	positive regulation of cytoskeleton organization	71/3720	226/18670	2.60798e-05	0.000360037	0.00023192	ACTN2/ACTR3B/ANKRD53/ARHGEF10/ARPC1A/ARPC1B/ARPC2/ARPC3/ARPC5/BAIAP2/BAIAP2L2/C15orf62/CCR7/CDK5/CDK5R1/CDK5RAP2/CDKN1B/CEP120/CLASP1/CORO1B/CTNNA2/CX3CL1/CYFIP1/DYNC1H1/EDN1/FES/FHOD1/GPR65/GPSM2/GSN/HCK/HIP1R/HRAS/ID1/IQGAP2/ITGB1BP1/LIMCH1/LPAR1/MAP1B/MAPRE1/MYLK3/MYOC/NAV3/NCK1/NCKAP1/NES/NOX4/NPHS1/NSFL1C/NTF3/PFN1/PFN2/PLXNA3/PPM1E/PSRC1/PYCARD/RAC1/RHOBTB2/RHOC/RPS3/SDC4/SEMA5A/SFRP1/SLAIN…	71
WB	saddlebrown	BP	GO:1903524	positive regulation of blood circulation	30/3720	73/18670	2.74637e-05	0.000378323	0.000243699	ACE2/ADA/ADM/ADRA1A/ADRB1/ATP1A1/ATP2A1/CAV1/CHGA/EDN1/FGA/FGG/GCH1/GJA1/HEY2/HRH1/HTR2A/NMU/NOS1AP/OR51E2/OXTR/PTGS2/RGS2/RGS4/RYR2/SCN3B/SLC1A1/TGFB2/TPM1/TRPM4	30
WB	saddlebrown	BP	GO:0002822	regulation of adaptive immune response based on somatic recombination of immune receptors built from immunoglobulin superfamily domains	50/3720	145/18670	2.75327e-05	0.000378456	0.000243784	ADA/ANXA1/BCL6/BTK/C3/CCL19/CD1B/CD1E/CD28/CD4/CR1/FBXO38/FCER1G/HAVCR2/HLA-F/HLX/IFNA2/IFNB1/IL12A/IL18R1/IL1R1/IL2/IL23A/IL27RA/IL33/IL4R/IL6R/IL7R/JAK3/LTA/MEF2C/MSH2/NFKBIZ/NLRP3/PARP3/PRKCQ/PRKCZ/PTPN6/PTPRC/RC3H2/RIPK2/SASH3/SLC11A1/SOCS5/TNF/TNFSF13B/TP53BP1/TRPM4/WAS/XCL1	50
WB	saddlebrown	BP	GO:0031646	positive regulation of neurological system process	27/3720	63/18670	2.79668e-05	0.000382773	0.000246565	ABAT/ADRB2/BAIAP2/CST7/CUX2/DAG1/GBA/ITGA2/MAG/NETO1/NLGN1/NLGN3/NMU/NRXN1/NTSR1/PRKCZ/RELN/RGS4/RIMS1/RIMS2/S100B/SHANK1/SHANK2/SOX10/STX1A/UNC13B/WASF3	27
WB	saddlebrown	BP	GO:0046637	regulation of alpha-beta T cell differentiation	27/3720	63/18670	2.79668e-05	0.000382773	0.000246565	ADA/ANXA1/BCL6/CBFB/CCL19/CD83/CD86/GLI3/HLX/IL2/IL23A/IL4R/IRF4/ITPKB/JAK3/LGALS9/MYB/NFKBIZ/NLRP3/PRKCZ/RC3H2/RIPK2/SASH3/SOCS5/SYK/TGFBR2/ZAP70	27
WB	saddlebrown	BP	GO:0046545	development of primary female sexual characteristics	38/3720	101/18670	2.81207e-05	0.000384055	0.000247391	ADAMTS1/ADCYAP1/AFP/ARRB1/BCL2/BCL2L1/BMP15/DACH1/FANCG/FSHR/FZD4/GDF9/GNRH1/HSPA5/INHA/INHBB/INSR/KIT/KITLG/NRIP1/NUP107/NUPR1/PCYT1B/PGR/PTPRN/RETN/SFRP1/SGPL1/SLIT2/SLIT3/SOD1/SPO11/SRC/TAF4/VEGFA/VGF/WT1/ZFPM2	38
WB	saddlebrown	BP	GO:0007266	Rho protein signal transduction	65/3720	203/18670	2.91325e-05	0.000397023	0.000255745	ABR/ADRA1A/AGTR1/APOE/ARHGAP29/ARHGAP4/ARHGAP5/ARHGDIB/ARHGDIG/ARHGEF1/ARHGEF10/ARHGEF18/ARHGEF19/ARHGEF3/ARHGEF39/ARHGEF4/ARHGEF9/ARRB1/BCL6/C15orf62/CCDC125/CDH13/COL3A1/CTNNAL1/DLC1/EPS8/F2RL3/FARP1/FGD3/GPR18/GPR65/ITGA3/ITSN1/KALRN/KANK1/LPAR1/LPAR4/MCF2/MYO9B/MYOC/NGEF/OPHN1/P2RY8/PDGFRB/PLEKHG2/PLEKHG3/PTH/RAC1/RAC2/RHOBTB2/RHOBTB3/RHOC/RHOD/RHOG/RHOH/RIT2/RND1/RND2/RND3/ROBO1/ROPN1B/SOS1/…	65
WB	saddlebrown	BP	GO:0046638	positive regulation of alpha-beta T cell differentiation	22/3720	47/18670	2.92987e-05	0.000397106	0.000255798	ADA/ANXA1/CBFB/CCL19/CD83/CD86/GLI3/HLX/IL23A/IL4R/ITPKB/LGALS9/MYB/NFKBIZ/NLRP3/PRKCZ/RIPK2/SASH3/SOCS5/SYK/TGFBR2/ZAP70	22
WB	saddlebrown	BP	GO:2000107	negative regulation of leukocyte apoptotic process	22/3720	47/18670	2.92987e-05	0.000397106	0.000255798	ADA/AURKB/AXL/BCL6/CCL19/CCL5/CCR5/CCR7/CD27/CD74/DOCK8/EFNA1/FCER1G/FOXP1/IL2/IL7R/IRF7/ITPKB/JAK3/KITLG/PRKCQ/TSC22D3	22
WB	saddlebrown	BP	GO:0002697	regulation of immune effector process	127/3720	458/18670	2.93276e-05	0.000397106	0.000255798	ABR/ANXA1/APOBEC3G/BCL6/BIRC3/BST2/BTK/C1QA/C1QB/C3/C3AR1/C7/C8B/CADM1/CCL19/CD19/CD1B/CD1E/CD244/CD28/CD36/CD55/CD74/CD84/CD86/CD96/CFB/CFHR5/CFI/CFP/CPB2/CPN1/CR1/CR1L/CR2/DDX21/DDX58/DHX58/DNASE1L3/DUSP10/FBXO38/FCER1G/FCRL3/FES/FGL2/FGR/GAB2/GPRC5B/GRN/HAVCR2/HERC5/HK1/HLA-DMB/HLA-F/HLX/HMOX1/HTRA1/IFNA2/IFNB1/IL12A/IL13RA2/IL15/IL18R1/IL1R1/IL2/IL23A/IL27RA/IL33/IL4R/IL5/IL7R/IRAK3/IRF4/ITGA…	127
WB	saddlebrown	BP	GO:0031109	microtubule polymerization or depolymerization	41/3720	112/18670	2.94499e-05	0.000397106	0.000255798	ANKRD53/APC/CDH5/CDK5R1/CDK5RAP2/CDKN1B/CLASP1/CLASP2/CRYAB/FES/FGF13/KIF18A/KIF2A/MAP1A/MAP1B/MAP1S/MAP2/MAP6D1/MAP7D3/MAPRE1/MAPRE2/MAPRE3/MID1/MID1IP1/NAV3/NDE1/PSRC1/RAC1/RANBP9/RPS3/SLAIN2/STMN1/STMN2/STMN4/TAOK1/TPPP/TPPP3/TTBK2/TUBG1/TUBG2/TUBGCP5	41
WB	saddlebrown	BP	GO:0043279	response to alkaloid	41/3720	112/18670	2.94499e-05	0.000397106	0.000255798	ABAT/ADA/ADCY8/AIF1/BCHE/BCL2L1/CAD/CASP6/CASP7/CASQ2/CCNA2/CDK5/CNR1/CRH/CRHBP/CXCR4/DNM2/DRD1/GNAO1/HOMER1/HOMER2/HSP90AB1/HSPA5/HTR2A/HTR3A/MDM2/OPRK1/OPRM1/OXTR/PENK/PPARGC1A/PRKAA1/PRKCG/RGS4/RYR1/RYR2/RYR3/SLC6A1/SLC8A1/SRR/UQCRC1	41
WB	saddlebrown	BP	GO:0038128	ERBB2 signaling pathway	17/3720	32/18670	3.05364e-05	0.000410023	0.000264119	BTC/ERBB3/ERBB4/GAB1/HSP90AA1/MYOC/NRG1/NRG2/PIK3R1/PRKCA/PTK6/PTPN12/PTPN18/PTPRR/SHC1/SOS1/SRC	17
WB	saddlebrown	BP	GO:0042311	vasodilation	17/3720	32/18670	3.05364e-05	0.000410023	0.000264119	ADORA1/ADRB1/ADRB2/AGT/AGTR2/APOE/BDKRB2/DRD1/EDNRB/GCH1/GPX1/KCNMA1/MKKS/NOS1/RGS2/SOD1/SOD2	17
WB	saddlebrown	BP	GO:0061003	positive regulation of dendritic spine morphogenesis	13/3720	21/18670	3.0764e-05	0.000412211	0.000265528	BAIAP2/CAMK2B/CAPRIN1/CAPRIN2/CUX2/DBN1/DNM1L/ITPKA/KALRN/LRP8/PAFAH1B1/PAK3/RELN	13
WB	saddlebrown	BP	GO:0050766	positive regulation of phagocytosis	29/3720	70/18670	3.10373e-05	0.000415001	0.000267325	ABCA7/ABR/AHSG/ANO6/AZU1/C3/CD36/CYBA/DNM2/FCER1G/FPR2/IL15/IL15RA/IL2RB/IL2RG/ITGA2/ITGAV/LRP1/LYAR/PTPRC/PYCARD/RAB31/SIRPA/SIRPG/SLC11A1/SOD1/SPACA3/TNF/TUB	29
WB	saddlebrown	BP	GO:0007158	neuron cell-cell adhesion	11/3720	16/18670	3.11332e-05	0.000415414	0.000267591	ASTN1/CDK5R1/CEL/NCAM2/NINJ2/NLGN1/NLGN3/NLGN4X/NRXN1/NRXN2/NRXN3	11
WB	saddlebrown	BP	GO:0045185	maintenance of protein location	39/3720	105/18670	3.12135e-05	0.000415615	0.00026772	ARL2BP/BARD1/BCL3/CAV1/CD4/CDK5/CLMN/DAG1/DBN1/DZIP1/EPB41L3/FBN1/FBN2/FLNB/G3BP2/GPAA1/GSN/HK1/HK2/HNRNPU/HSPA5/LTBP1/NFKBIE/NRROS/PDIA2/PML/PSMD10/RER1/RIT2/SHANK1/SP100/SYNE3/TAF3/TAF8/TLN1/TLN2/TOPORS/TSPO/VPS13C	39
WB	saddlebrown	BP	GO:0098815	modulation of excitatory postsynaptic potential	20/3720	41/18670	3.17625e-05	0.000422044	0.000271861	ADRB2/APP/BAIAP2/CUX2/EIF4A3/NETO1/NLGN1/NLGN3/NLGN4X/NPY2R/NRXN1/PRKCZ/RELN/RGS4/RIMS1/RIMS2/SHANK1/SHANK2/STX1A/ZMYND8	20
WB	saddlebrown	BP	GO:0002701	negative regulation of production of molecular mediator of immune response	18/3720	35/18670	3.18384e-05	0.000422174	0.000271945	BCL6/BST2/CD96/FCRL3/HLA-F/HMOX1/IFNA2/IFNB1/IL13RA2/IL33/IRAK3/JAK3/PARP3/SPINK5/TGFB2/TGFB3/TNF/XCL1	18
WB	saddlebrown	BP	GO:0002209	behavioral defense response	19/3720	38/18670	3.21869e-05	0.000425908	0.000274351	ADCYAP1/APOE/BCL2/CRH/DEAF1/DRD1/GABRA5/GJA1/GRIK2/LYPD1/MAPK8IP2/MEF2C/MORC1/NEUROD2/NPAS2/NPY2R/NR2E1/PENK/USP46	19
WB	saddlebrown	BP	GO:0060191	regulation of lipase activity	37/3720	98/18670	3.26122e-05	0.000430643	0.000277401	ABHD5/ADRA1A/AGT/AGTR1/ANGPTL3/ANXA1/APOC1/APOH/ARL1/BICD1/CCL5/EDNRA/FGFR2/FGFR3/FLT1/HDAC9/HPCA/HRAS/HTR2A/ITK/KIT/LPAR1/LPL/LRP1/NMUR2/NTF3/NTRK2/PDGFRB/PLA2G1B/PNLIP/PPT1/PRKCZ/PTH/RASGRP4/RGS2/RHOC/SELE	37
WB	saddlebrown	BP	GO:0098656	anion transmembrane transport	86/3720	288/18670	3.3361e-05	0.000439408	0.000283047	ADAMTS8/AGT/ANO6/ANO9/AQP9/ARL6IP1/ATP1A2/BEST1/BEST4/CFTR/CLCA2/CLCA4/CLCN3/CLCN4/CLCN6/CLCNKA/CLIC2/CLN8/CPT2/EMB/GABRA1/GABRA5/GABRB1/GABRB2/GABRB3/GABRD/GABRG3/GABRR1/GLRA3/GLRB/GRM5/KCNJ10/LRRC8E/MID1IP1/NTSR1/PRKAA2/PRNP/RGS2/RGS4/RIPK1/SLC12A2/SLC12A5/SLC12A8/SLC12A9/SLC13A1/SLC13A3/SLC13A4/SLC16A7/SLC16A8/SLC17A6/SLC17A7/SLC1A1/SLC1A2/SLC1A3/SLC1A4/SLC1A6/SLC23A2/SLC24A3/SLC25A13/SLC25A15…	86
WB	saddlebrown	BP	GO:0014909	smooth muscle cell migration	35/3720	91/18670	3.34827e-05	0.000439408	0.000283047	ADAMTS1/AGT/AIF1/ARPC5/BCL2/BMPR1A/CCL5/CORO1B/DDR1/DOCK4/DOCK5/FGF9/GSTP1/IGFBP3/IQGAP1/ITGA2/LPAR1/LRP1/MDM2/MEF2C/NDRG4/NOX4/NR4A3/PARVA/PDGFA/PDGFRB/PLAT/PLXNA1/POSTN/PPARGC1A/SERPINE1/SLIT2/SRC/TPM1/TRIB1	35
WB	saddlebrown	BP	GO:0051899	membrane depolarization	35/3720	91/18670	3.34827e-05	0.000439408	0.000283047	ATP1A2/BCL2/CACNA1A/CACNA1H/CACNA2D1/CACNB2/CACNB4/CAV1/EDN1/FGF12/FHL1/FZD9/GCLM/GJA1/GPD1L/KDR/MLLT11/MYOC/NEDD4L/NTSR1/PRKCZ/SCN11A/SCN1A/SCN2A/SCN3A/SCN3B/SCN4B/SCN7A/SCN8A/SCN9A/SLC8A1/SRC/TRPM4/TSPO/YWHAH	35
WB	saddlebrown	BP	GO:0071695	anatomical structure maturation	55/3720	165/18670	3.36716e-05	0.000440981	0.00028406	ANKS1A/ANO6/APP/BCL2/BMP2/C1QA/C1QL1/C3/CDC25B/CDH3/CDH5/CDK5R1/CDKN1A/CLN5/CNTN2/CNTNAP2/CX3CL1/DAG1/DCHS1/EDNRB/FEM1B/FGFR3/FGG/FLVCR1/FOXA1/GH1/GJA1/KCNIP2/KLF2/LTF/LYL1/MSX2/MYO5A/MYOC/NFASC/PABPC1L/PGR/PLXNB1/PTH/RFX3/RND1/RYR1/SEMA4D/SPINK5/SRRM4/TGFB2/THBS3/TMEM79/TRIP13/VSX1/WNT10B/WNT5A/XBP1/XYLT1/YTHDF2	55
WB	saddlebrown	BP	GO:0050727	regulation of inflammatory response	133/3720	485/18670	3.41768e-05	0.00044668	0.000287731	ABR/ACE2/ADA/ADCY7/ADCYAP1/ADORA1/AGT/AGTR1/AHSG/ANXA1/APOD/APOE/BAP1/BCL6/BIRC3/BTK/C1QA/C1QB/C3/C3AR1/C7/C8B/CCL18/CCL5/CCR7/CD19/CD200/CD28/CD55/CD6/CDH5/CEBPA/CFB/CFHR5/CFI/CFP/CMA1/CNR1/CPB2/CPN1/CR1/CR1L/CR2/CREB3L3/CST7/CTSC/CX3CL1/DNASE1L3/DUSP10/EDNRB/ETS1/FANCD2/FCER1G/FOXP1/FPR2/GBA/GPRC5B/GPSM3/GPX1/GRN/GSTP1/HCK/IL15/IL17RA/IL17RB/IL17RC/IL1R1/IL1R2/IL2/IL23A/IL33/ITGA2/JAK2/KLF4/LIL…	133
WB	saddlebrown	BP	GO:0048660	regulation of smooth muscle cell proliferation	56/3720	169/18670	3.47044e-05	0.000452648	0.000291575	ADAMTS1/AGT/AIF1/AKR1B1/APOD/BMPR1A/CCL5/CDH13/CDKN1A/CDKN1B/CTNNBIP1/CX3CL1/CYBA/EDN1/FGF9/FGFR2/FOXP1/GNAI3/GSTP1/HMGCR/HMOX1/HPGD/ID2/IGFBP3/IL12A/IL15/IL6R/IRAK1/ITGA2/JAK2/KLF4/LDLRAP1/MAP3K5/MDM2/MEF2C/MEF2D/MYB/NDRG2/NDRG4/NPY5R/NR4A3/PDE1A/PDGFRB/PPARGC1A/PTGS2/SOD2/STAT1/TGFB3/TGFBR2/TGM2/TNF/TPM1/TRIB1/VIP/VIPR2/XRCC6	56
WB	saddlebrown	BP	GO:0015807	L-amino acid transport	28/3720	67/18670	3.49664e-05	0.000455134	0.000293177	AGT/ARL6IP1/ATP1A2/CLN8/CTNS/KCNJ10/NTSR1/RGS2/RGS4/SLC11A1/SLC17A6/SLC17A7/SLC1A1/SLC1A2/SLC1A3/SLC1A4/SLC1A6/SLC25A13/SLC25A15/SLC25A22/SLC38A3/SLC38A7/SLC43A1/SLC7A10/SLC7A11/SLC7A6/SLC7A7/SLC7A8	28
WB	saddlebrown	BP	GO:0030010	establishment of cell polarity	47/3720	135/18670	3.58684e-05	0.000464034	0.00029891	ACTR1B/AMOT/AMOTL2/BRSK2/CCL19/CCR7/CDH5/CDK5RAP2/CLASP1/CYP26B1/DOCK8/DYNLT1/EPHB1/FEZ1/FGF13/FLOT2/FRMD4B/FSCN1/GPSM2/GSN/HSP90AA1/HSP90AB1/JAM3/KANK1/KIF25/LLGL1/MAD2L1/MAP1B/MAP2/MAP4/MPP5/MSN/MYH9/MYO9A/NDE1/NEK3/NSFL1C/OPHN1/PAFAH1B1/PAX6/PRKCZ/PTK2/RNF41/SCRIB/SPRY2/UST/WNT5A	47
WB	saddlebrown	BP	GO:1903825	organic acid transmembrane transport	47/3720	135/18670	3.58684e-05	0.000464034	0.00029891	AGT/AQP9/ARL6IP1/ATP1A2/CLN8/CPT2/EMB/KCNJ10/LRRC8E/MID1IP1/NTSR1/PRKAA2/RGS2/RGS4/SLC13A1/SLC13A3/SLC13A4/SLC16A7/SLC16A8/SLC17A6/SLC17A7/SLC1A1/SLC1A2/SLC1A3/SLC1A4/SLC1A6/SLC23A2/SLC25A13/SLC25A15/SLC25A20/SLC25A22/SLC35D1/SLC38A3/SLC38A4/SLC38A7/SLC43A1/SLC5A6/SLC6A12/SLC6A14/SLC6A15/SLC7A10/SLC7A11/SLC7A4/SLC7A6/SLC7A7/SLC7A8/STK39	47
WB	saddlebrown	BP	GO:1905039	carboxylic acid transmembrane transport	47/3720	135/18670	3.58684e-05	0.000464034	0.00029891	AGT/AQP9/ARL6IP1/ATP1A2/CLN8/CPT2/EMB/KCNJ10/LRRC8E/MID1IP1/NTSR1/PRKAA2/RGS2/RGS4/SLC13A1/SLC13A3/SLC13A4/SLC16A7/SLC16A8/SLC17A6/SLC17A7/SLC1A1/SLC1A2/SLC1A3/SLC1A4/SLC1A6/SLC23A2/SLC25A13/SLC25A15/SLC25A20/SLC25A22/SLC35D1/SLC38A3/SLC38A4/SLC38A7/SLC43A1/SLC5A6/SLC6A12/SLC6A14/SLC6A15/SLC7A10/SLC7A11/SLC7A4/SLC7A6/SLC7A7/SLC7A8/STK39	47
WB	saddlebrown	BP	GO:0002367	cytokine production involved in immune response	38/3720	102/18670	3.62895e-05	0.000467585	0.000301197	BCL6/BST2/BTK/CD36/CD55/CD74/CD96/CHGA/DDX21/DDX58/FCER1G/GPRC5B/HK1/HLA-F/HMOX1/IFNA2/IFNB1/IL12A/IL18R1/IL1R1/IRAK3/JAK3/KIT/NLRP3/NR4A3/PRKCZ/SASH3/SLC11A1/TGFB2/TGFB3/TLR2/TLR4/TNF/TNFRSF14/TRIL/TRPM4/WNT5A/XCL1	38
WB	saddlebrown	BP	GO:0015837	amine transport	38/3720	102/18670	3.62895e-05	0.000467585	0.000301197	ABAT/ACE2/ADORA1/AGT/AGTR2/AQP9/ARL6IP1/ATP1A2/CHGA/CHRNA3/CNR1/CRH/DRD1/GRM7/HTR2A/KCNA2/KCNB1/NPY2R/NPY5R/NTSR1/OPRK1/OXTR/P2RY1/RAB3GAP1/RGS2/RGS4/SLC38A3/SLC6A1/STK39/STX1A/STXBP1/SYT1/SYT11/SYT12/SYT17/SYT2/TRH/VIP	38
WB	saddlebrown	BP	GO:0001959	regulation of cytokine-mediated signaling pathway	58/3720	177/18670	3.65606e-05	0.000470129	0.000302836	ADAM17/AXL/BIRC3/CASP4/CASP8/CAV1/CBFB/CCL5/CD74/CXCR4/EDN1/ELF1/GSTP1/HSP90AB1/IFNGR1/IKBKE/IKBKG/IL1R1/IL1R2/IL1RN/IL7/IRAK1/IRAK3/IRF7/JAK2/LIFR/METTL3/MMP12/OTUD4/PAFAH1B1/PARP14/PARP9/PIAS1/PTPN6/PTPRC/PXDN/PYCARD/PYDC1/RBCK1/RIPK1/RIPK2/RNASEL/RNF31/ROBO1/SCRIB/SLIT2/SLIT3/SPATA2/STAT1/SUMO1/SYK/TNF/TNFRSF1A/TRAF1/VRK2/WNT5A/YTHDF2/ZBP1	58
WB	saddlebrown	BP	GO:0055067	monovalent inorganic cation homeostasis	52/3720	154/18670	3.68334e-05	0.000471733	0.000303869	ADORA1/AGT/AGTR1/AGTR2/ATP1A1/ATP1A2/ATP1B2/ATP6V0A1/ATP6V0D1/ATP6V0E1/ATP6V1A/ATP6V1B2/ATP6V1C1/ATP6V1E1/ATP6V1H/BCL2/C7/CFTR/CLCN3/CLN3/CLN5/DMXL1/DMXL2/EDN1/EDNRB/FASLG/GRN/KCNA5/KCNJ10/KCNMA1/MAPK1/NEDD4L/PDK2/PPT1/RAB39A/SCN7A/SLC11A1/SLC12A2/SLC12A5/SLC12A8/SLC12A9/SLC26A3/SLC26A4/SLC26A6/SLC4A1/SLC4A3/SLC4A4/SLC8A1/SLC9A8/TCIRG1/TFAP2B/TMEM175	52
WB	saddlebrown	BP	GO:0061025	membrane fusion	52/3720	154/18670	3.68334e-05	0.000471733	0.000303869	ADAM2/ANXA1/ANXA2/ANXA7/BNIP1/CCR5/CD4/CD9/CHMP2B/CRISP1/CXCR4/DNM1L/GCA/GNAI3/GOSR1/LRMP/MX1/MX2/NAPA/NSFL1C/RAB39A/RAB3A/RAB8A/RIMS1/ROPN1B/SAMD9L/SEC22B/SPACA3/SPG11/STX10/STX11/STX12/STX17/STX1A/STX4/STX5/STX6/STXBP1/STXBP6/SYT1/TAPBP/TBC1D4/TIE1/TMEM175/TRIM9/UVRAG/VAMP1/VAV3/VCPIP1/VPS8/VTI1A/YKT6	52
WB	saddlebrown	BP	GO:0002429	immune response-activating cell surface receptor signaling pathway	130/3720	473/18670	3.72629e-05	0.000475833	0.00030651	ADA/ARPC1A/ARPC1B/ARPC2/ARPC3/ARPC5/BAIAP2/BCL2/BTK/BTN2A2/BTN3A2/BTN3A3/C3AR1/CBFB/CCR7/CD19/CD28/CD3D/CD3G/CD4/CD79B/CLEC4A/CLEC4D/CLEC4E/CMTM3/CR1/CR2/CREBBP/CYFIP1/CYFIP2/DOCK1/DUSP3/ELF1/ELF2/ELMO1/FBXW11/FCER1G/FCGR2A/FCN1/FCRL3/FGR/FOXP1/FPR1/FPR2/FYN/GPLD1/HCK/HHLA2/HLA-DPA1/HLA-DPB1/HLA-DQB1/HLA-DRA/HLA-DRB1/HRAS/HSP90AA1/HSP90AB1/ICAM2/ICAM3/ICOSLG/IGLL1/IKBKG/ITK/KLHL6/LAT/LAT2/LAX1/LC…	130
WB	saddlebrown	BP	GO:0022408	negative regulation of cell-cell adhesion	59/3720	181/18670	3.7383e-05	0.000475833	0.00030651	ABAT/ANXA1/ASS1/BCL6/BMP2/BTN2A2/CBFB/CD74/CD86/CD9/DLG5/DUSP3/FGG/FGL2/FXYD5/GLI3/GLMN/GNRH1/GPNMB/HAVCR2/HLX/IFNA2/IFNB1/IL1RN/IL2/IL4R/JAG1/JAK2/JAK3/KLF4/LAG3/LAX1/LGALS3/LGALS9/LILRB2/LRRC32/MAPK7/MBP/METTL3/PODXL/PPARA/PRKCD/PRNP/PTK2/PTPN6/RC3H2/SDC4/SOCS5/SOCS6/SPN/TIGIT/TNFAIP8L2/TNFRSF14/TNFRSF21/UBASH3B/VEGFA/WNK1/XCL1/YTHDF2	59
WB	saddlebrown	BP	GO:0032609	interferon-gamma production	41/3720	113/18670	3.74111e-05	0.000475833	0.00030651	AXL/BCL3/BTN3A2/CCR7/CD14/CD2/CD244/CD96/HAVCR2/HLA-DPA1/HLA-DPB1/HRAS/IL12A/IL12RB2/IL18R1/IL1R1/IL2/IL23A/IL27RA/IL33/IL6R/INHA/IRF8/ISG15/ITK/LGALS9/LTA/PRNP/PYCARD/RIPK2/SASH3/SIRPA/SLC11A1/SPN/TCIRG1/TLR4/TLR7/TLR9/TNF/WNT5A/XCL1	41
WB	saddlebrown	BP	GO:0032418	lysosome localization	30/3720	74/18670	3.74519e-05	0.000475833	0.00030651	BTK/CD84/CHGA/FCER1G/FES/FGR/GAB2/HMOX1/IL13RA2/IL4R/KIF1B/KIT/LAMTOR1/LAT/LAT2/LGALS9/LYN/MYH9/NR4A3/PIK3CD/PIK3CG/RAB3A/RAC2/S100A13/SPAG9/STXBP1/SYK/TFEB/UNC13D/VAMP8	30
WB	saddlebrown	BP	GO:0042116	macrophage activation	36/3720	95/18670	3.77986e-05	0.000479283	0.000308733	AIF1/APP/AZU1/BPI/C1QA/CD200/CD74/CD93/CEBPA/CSF2/CST7/CTSC/CX3CL1/FOXP1/FPR2/GRN/HAVCR2/IFNGR1/IL33/IL4R/ITGAM/ITGB2/JAK2/PTPRC/SBNO2/SLC11A1/SPACA3/SYK/TLR1/TLR2/TLR4/TLR6/TLR7/TNF/TYROBP/WNT5A	36
WB	saddlebrown	BP	GO:0072001	renal system development	87/3720	293/18670	3.78748e-05	0.000479297	0.000308741	ADAMTS1/AGT/AGTR1/AGTR2/AHI1/AKR1B1/AMER1/ASS1/BCL2/BCL2L11/BMP2/BMP7/C1GALT1/CALB1/CFLAR/CITED1/COL4A1/COL4A4/CRLF1/CTNNBIP1/CTSH/CYP26B1/DCHS1/DLG5/EMX2/ENPEP/EPHA4/FBN1/FGFR2/GLI3/HOXB7/HPGD/ID2/IFT140/IFT88/IL6R/IQGAP1/ITGA3/ITGA6/ITGA8/JAG1/KLF15/LAMB2/LGR4/LGR5/LIF/LRP4/MAGED1/MAGI2/MEF2C/MME/MYC/NPHS1/NPHS2/NUP107/NUP160/ODC1/OVOL1/PAX8/PBX1/PCSK9/PDGFA/PDGFRB/PGF/PLCE1/PODXL/PTCH1/PYGO2/S…	87
WB	saddlebrown	BP	GO:1903557	positive regulation of tumor necrosis factor superfamily cytokine production	34/3720	88/18670	3.86465e-05	0.000488094	0.000314408	APP/AZU1/CCL19/CD14/CD2/CD36/CD86/CYBA/CYBB/DDX58/FCER1G/HAVCR2/IFNGR1/IL23A/JAK2/LGALS9/LILRA5/LPL/MAPKAPK2/PIK3R1/PTPRC/PYCARD/RIPK1/RIPK2/SASH3/SPN/SYK/TLR1/TLR2/TLR4/TLR9/TNFRSF8/TYROBP/WNT5A	34
WB	saddlebrown	BP	GO:0009416	response to light stimulus	92/3720	314/18670	4.03301e-05	0.000507852	0.000327135	ADAM2/APP/AQP1/ARRB1/ATP1A2/AURKB/BCL2/BCL3/BEST1/BMF/CACNA2D4/CALM1/CCND1/CDK5/CDKN1A/CDS1/CREBBP/CRIP1/CRY2/CTNS/DCUN1D3/DDB2/DEAF1/DNM2/DRD1/DUSP1/FOS/GNA11/GNGT1/GPR88/GPX1/GRIN2A/GRK1/GRK4/GRM6/HMGCR/HRH1/ID2/IL12A/IMPACT/IVL/KCNC1/KCNC2/KIT/MAP2K7/MAPK10/MDM2/METTL3/MFAP4/MME/MSH2/MYC/N4BP1/NDRG4/NETO1/NLGN3/NMU/NPTN/OGG1/PBK/PDC/PDE1B/PDE6C/PIAS1/PIK3R1/PML/POLH/PPEF1/PPP1CA/PRKAA1/PTGS2/P…	92
WB	saddlebrown	BP	GO:0007249	I-kappaB kinase/NF-kappaB signaling	81/3720	269/18670	4.03701e-05	0.000507852	0.000327135	AJUBA/APOL3/ATP2C1/BCL3/BIRC3/BST2/BTK/CANT1/CASP8/CCL19/CCR7/CD14/CD36/CD4/CD74/CFLAR/CTH/CX3CL1/DDX21/EDA2R/EEF1D/FASLG/FYN/GJA1/GPRC5B/GSTP1/HDAC1/HMOX1/IKBKE/IKBKG/IL1RN/IL36B/IRAK1/JMJD8/LGALS9/LITAF/LPAR1/LTF/MAPKBP1/MYD88/NLRX1/OTUD7A/PELI2/PLK2/PRKD1/PYCARD/RBCK1/RELB/RHOC/RHOH/RIPK1/RIPK2/RNF31/S100A12/S100A13/S100A4/S100B/SECTM1/SIRPA/STAT1/TGM2/TLE1/TLR2/TLR4/TLR6/TLR7/TLR9/TMEM101/TNF…	81
WB	saddlebrown	BP	GO:0031103	axon regeneration	23/3720	51/18670	4.0787e-05	0.000512086	0.000329863	APOD/BCL2/DAG1/EPHA4/FKBP1B/GAP43/GRN/INPP5F/JAK2/JAM3/KLF4/LAMB2/LRP1/MAG/MAP1B/MTR/NEFL/PTN/PTPRF/PTPRS/RTN4RL2/SPP1/TSPO	23
WB	saddlebrown	BP	GO:0043393	regulation of protein binding	68/3720	217/18670	4.17331e-05	0.000522934	0.000336851	ADD1/ADD2/ADRB2/ANXA2/APOE/APP/ARRB1/AURKB/BAMBI/BCL2/BMP2/CAPRIN2/CAV1/CD36/CDK5/CFHR5/CRTAC1/CTNNBIP1/CTSZ/DAB2/DKK1/DNAJB2/DZIP1/EPB41/EPHA4/GAS8/GNL3L/GREM2/HIP1R/HSP90AB1/HSPA5/ID1/IFIT2/ITGB1BP1/LDLRAP1/LDOC1/LEF1/LGALS3/LRP1/MAP2/MAPRE1/MAPRE3/MEF2C/MFNG/NES/NRG1/NVL/PCBD1/PCSK9/PLCL1/PLCL2/PLK2/PPARA/PPP1CA/PRKCD/PRMT8/PTPRF/RIPK2/SPON1/SRC/STMN1/TAF1/TDG/TMC8/TRIB3/TTBK2/UBASH3B/WNT5A	68
WB	saddlebrown	BP	GO:0031669	cellular response to nutrient levels	73/3720	237/18670	4.20705e-05	0.000526129	0.000338909	AQP3/ATF3/ATP2B1/BAIAP2/BCL2/CD68/CDKN1A/CDKN2B/CYBA/CYBB/DAP/DNM1L/EIF2AK2/EIF2AK3/FADS1/FAM107A/FAS/FES/FOXO1/FYN/GABARAPL1/GABARAPL2/GBA/HIGD1A/HMOX1/HSPA5/HSPA8/IFI16/IL15/IMPACT/INHBB/ITFG2/KCNB1/KPTN/KRT20/LPL/MAP3K5/MAPK1/MDM2/MTMR3/NIM1K/P2RY1/P2RY2/PCSK9/PDK2/PENK/POSTN/PPM1D/PRKAA1/PRKAA2/PRKD1/PTGS2/PTN/RRAGA/RYR3/SESN3/SFRP1/SH3GLB1/SLC2A1/SLC38A3/SOD1/SRD5A1/SREBF1/SRF/TAF1/TP53/TRPM…	73
WB	saddlebrown	BP	GO:0006936	muscle contraction	103/3720	360/18670	4.21805e-05	0.000526473	0.00033913	ABAT/ACE2/ACTN2/ADA/ADORA1/ADRA1A/ADRB2/AGT/ASPH/ATP1A1/ATP1A2/ATP2A1/ATP2B1/BDKRB2/CACNA1H/CACNA2D1/CACNB2/CALD1/CALM1/CASQ1/CASQ2/CAV1/CHGA/CHRNA1/CHRNA3/CHRNB1/CLIC2/CRYAB/CXCR4/DOCK4/DOCK5/DRD1/EDN1/EDNRA/EDNRB/FGF12/FKBP1B/GJA1/GNAO1/GPD1L/HOMER1/HTR2A/ITGA2/KCNA1/KCNA5/KCNB2/KCNIP2/KCNJ8/KCNMA1/KCNN2/KIT/MKKS/MYBPC1/MYH1/MYH4/MYH7/MYH8/MYL1/MYL12A/MYOF/MYOT/NEDD4L/NMU/NMUR2/NOS1/NOS1AP/NPY2…	103
WB	saddlebrown	BP	GO:0009100	glycoprotein metabolic process	117/3720	419/18670	4.28117e-05	0.000533307	0.000343532	A4GNT/ABCA7/ACOT8/AGA/ALG1/ALG13/ALG3/ASGR1/B3GALNT1/B3GALT1/B3GAT1/B3GNT2/B3GNT4/B3GNT7/B3GNT8/B4GALT4/BCAN/BCL2/BMP2/C1GALT1/CANT1/CCL19/CCR7/CHPF/CHST10/CHST12/CHST14/CHSY1/CSGALNACT2/CSPG4/CSPG5/CYTL1/DDOST/DERL2/DERL3/DPY19L1/DPY19L2P2/DPY19L4/EDEM1/EXTL1/EXTL2/FAM20B/FUT11/FUT4/FUT7/FUT8/FUT9/GAL3ST1/GALNT11/GALNT14/GALNT6/GALNT8/GBGT1/GCNT7/GFPT1/GFPT2/GNPTAB/GPC1/HPSE/HS3ST2/HS3ST3B1/HS3S…	117
WB	saddlebrown	BP	GO:0001503	ossification	112/3720	398/18670	4.33912e-05	0.000539471	0.000347503	ACHE/ADRB2/AHSG/ANO6/ASF1A/ATP2B1/BCAP29/BCL2/BMP2/BMP5/BMP7/BMPR1A/CBFB/CDH11/CEBPA/CHRD/CHRDL1/CHSY1/CITED1/CLEC3B/CLEC5A/CTNNBIP1/DCHS1/DDR2/DDX21/DKK1/DLX5/DMP1/EIF2AK3/ENPP1/FBL/FBN2/FGF18/FGF9/FGFR2/FGFR3/FGR/FZD9/GJA1/GLI1/GLI3/GPLD1/GPM6B/GPNMB/HNRNPU/HSD17B4/ID1/ID2/ID4/IFITM1/IGFBP3/IL6R/ISG15/JAG1/LEF1/LGR4/LRP4/LTF/MAPK1/MEF2C/MEF2D/MGP/MMP13/MMP16/MN1/MSX2/MYF5/MYOC/NELL1/PBX1/PENK/P…	112
WB	saddlebrown	BP	GO:0006939	smooth muscle contraction	40/3720	110/18670	4.36583e-05	0.000541737	0.000348962	ABAT/ADA/ADORA1/ADRA1A/ADRB2/AGT/ATP1A2/ATP2B1/BDKRB2/CAV1/CHRNA3/DOCK4/DOCK5/DRD1/EDN1/EDNRA/EDNRB/FKBP1B/HTR2A/ITGA2/KCNB2/KCNMA1/KIT/MKKS/NMU/NMUR2/NPY2R/OXTR/PLCE1/PROK2/PTGER3/PTGS2/RAP1GDS1/RGS2/SETD3/SLC8A1/SOD1/SRF/SULF1/TACR1	40
WB	saddlebrown	BP	GO:0016339	calcium-dependent cell-cell adhesion via plasma membrane cell adhesion molecules	22/3720	48/18670	4.39605e-05	0.000544428	0.000350696	AJUBA/ATP2C1/CDH11/CDH12/CDH13/CDH17/CDH18/CDH19/CDH2/CDH23/CDH3/CDH5/CDH6/CDH7/CDH8/DCHS1/DSG1/FXYD5/KIFAP3/NLGN1/PCDHB6/SELL	22
WB	saddlebrown	BP	GO:0046394	carboxylic acid biosynthetic process	127/3720	462/18670	4.51541e-05	0.000558125	0.000359519	AASDHPPT/ABAT/ABCB11/ACADL/ACOT11/ACOT7/ACOT8/ACSF3/ACSL3/ACSM5/ADPGK/ALDOB/ALDOC/ALOX5/ALOX5AP/ANXA1/APOC1/APP/ASPA/ASS1/BCAN/BCAT1/BHMT/CAD/CBR1/CD74/CDO1/CHST12/CHST14/CSPG4/CSPG5/CTH/CYP27A1/CYP3A4/CYP46A1/CYP7A1/CYP7B1/EDN1/ELOVL2/ELOVL6/ENO2/ENO3/EPHX2/ERLIN2/FA2H/FADS1/FADS3/FBP1/GALK1/GAPDH/GATM/GCH1/GCK/GGT5/GGTLC2/GLS2/HK1/HK2/HK3/HPGD/HSD17B4/HTR2A/INSR/JMJD8/LIAS/LPL/MGST2/MGST3/MID1I…	127
WB	saddlebrown	BP	GO:0031098	stress-activated protein kinase signaling cascade	92/3720	315/18670	4.59846e-05	0.000567292	0.000365424	AGT/AKR1B1/ANKRD6/APP/BMP2/CCDC88C/CCL19/CCR7/CD27/CRYAB/DKK1/DUSP1/DUSP10/DUSP3/DVL2/EDA2R/EDN1/EIF2AK2/EPHA4/EPHB1/FAS/FBXW11/FOXO1/FZD4/GPS1/GRIK2/GSTP1/HMGCR/HRAS/IKBKG/IL1RN/IL36B/IRAK1/LGALS9/LYN/MAP2K7/MAP3K1/MAP3K2/MAP3K5/MAP3K8/MAP4K1/MAPK1/MAPK10/MAPK11/MAPK8IP2/MAPKAPK2/MID1/MLKL/MYC/NEK4/NFKB1/NPHS1/OPRK1/PAFAH1B1/PAK3/PAK4/PBK/PDCD10/PTGER4/PYCARD/RAP2A/RASSF2/RIPK1/RIPK2/ROR2/RPS3/S…	92
WB	saddlebrown	BP	GO:0048259	regulation of receptor-mediated endocytosis	38/3720	103/18670	4.65664e-05	0.00057336	0.000369333	AHI1/ANXA2/APOC1/ARC/ARRB1/BICD1/C3/CCL19/DAB2/DKK1/DNAJC6/DNM2/HIP1R/HPCA/LDLRAP1/LRRTM2/MAGI2/NECAB2/NTF3/OPHN1/PCSK9/PLCG2/PPT1/RAC1/RSPO1/SCRIB/SDCBP/SELE/SERPINE1/SH3GL2/SH3GL3/SNAP91/SYK/SYT11/TF/UBQLN2/USP46/VEGFA	38
WB	saddlebrown	BP	GO:0046883	regulation of hormone secretion	80/3720	266/18670	4.70005e-05	0.00057759	0.000372057	AACS/ABAT/ABCC8/ADCY8/ADCYAP1/ADORA1/AGT/AGTR1/AGTR2/ANXA1/ANXA5/ARL2BP/ARRB1/BRSK2/CACNA1A/CACNA2D2/CCL5/CFTR/CHGA/CHRNA3/CNR1/CRH/CRHBP/DYNLL1/EDN1/EFNA5/ENY2/FGA/FGG/FKBP1B/G6PC2/GCK/GDF9/GJA1/GPLD1/HMGCR/ICA1/INHA/INHBB/ITSN1/JAK2/KALRN/KCNA5/KCNB1/KCNC2/LIF/LRP1/MYB/NMB/NMU/NNAT/OPRK1/P2RY1/PASK/PAX8/PFKFB2/PRKCA/RAB11FIP5/RAC1/RAPGEF4/RETN/RFX3/SCG5/SFRP1/SLC25A4/SLC2A1/SPP1/SREBF1/STX1A/ST…	80
WB	saddlebrown	BP	GO:0002313	mature B cell differentiation involved in immune response	12/3720	19/18670	4.73791e-05	0.000580008	0.000373615	ADA/BCL3/CDH17/DOCK10/DOCK11/GPR183/ITFG2/MFNG/NKX2-3/NOTCH2/PLCG2/XBP1	12
WB	saddlebrown	BP	GO:0071731	response to nitric oxide	12/3720	19/18670	4.73791e-05	0.000580008	0.000373615	AQP1/CCL19/CCNA2/CCR7/CFLAR/DNM2/EGLN1/FOXO1/KCNC2/MMP3/MT3/MTR	12
WB	saddlebrown	BP	GO:0033627	cell adhesion mediated by integrin	28/3720	68/18670	4.82248e-05	0.00058923	0.000379555	ADA/ADAM17/ADAM9/CCL5/COL16A1/CXCL13/EFNA1/FBN1/FERMT3/IFT74/ITGA2/ITGAV/ITGB1BP1/ITGB2/ITGB6/ITGB7/ITGB8/LPXN/LYN/PIK3CG/PODXL/PTK2/PTPN6/SERPINE1/SKAP1/SYK/TGFB2/WNK1	28
WB	saddlebrown	BP	GO:0048010	vascular endothelial growth factor receptor signaling pathway	36/3720	96/18670	4.89888e-05	0.00059742	0.000384831	AXL/BAIAP2/CYBA/CYBB/CYFIP1/CYFIP2/DOCK1/ELMO1/EPN2/FGF18/FGF9/FLT1/FYN/FZD4/HGS/HSP90AA1/ITGAV/KDR/MAPK11/MAPKAPK2/MAPKAPK3/MT3/MYOF/NCK1/NCKAP1/PGF/PIK3R1/PRKD1/PTK2/RAC1/SHC2/SRC/SULF1/VAV3/VEGFA/VEGFC	36
WB	saddlebrown	BP	GO:0061082	myeloid leukocyte cytokine production	16/3720	30/18670	4.91378e-05	0.000598093	0.000385265	BCL6/CD36/CD74/CHGA/DDX21/DDX58/FCER1G/GPRC5B/HMOX1/IRAK3/KIT/NR4A3/TGFB2/TGFB3/TLR4/WNT5A	16
WB	saddlebrown	BP	GO:0019058	viral life cycle	95/3720	328/18670	4.95818e-05	0.000602349	0.000388006	ACE2/ADARB1/ANPEP/ANXA2/APOBEC3G/APOE/ATG16L1/AXL/BCL2/BST2/CAV1/CCL5/CCR5/CD28/CD4/CD55/CD74/CD86/CHMP1B/CHMP2A/CHMP2B/CHMP5/CLDN1/CLEC5A/CR1/CR2/CXCR4/DAG1/DDX6/DYNLT1/EFNB3/EIF2AK2/EPS15/FBXL2/FCN1/GSN/HSP90AB1/HTR2A/IFI16/IFITM1/IFITM3/IFNA2/IFNB1/ISG15/ISG20/ITGA2/ITGAV/ITGB6/ITGB7/KPNB1/LGALS9/LTF/MOG/MX1/NEDD4L/NR5A2/NUP107/NUP160/NUP205/NUP210/NUP214/NUP37/NUP54/NUP98/OAS1/OASL/P4HB/PABPC…	95
WB	saddlebrown	BP	GO:0016053	organic acid biosynthetic process	127/3720	463/18670	5.0196e-05	0.000608588	0.000392025	AASDHPPT/ABAT/ABCB11/ACADL/ACOT11/ACOT7/ACOT8/ACSF3/ACSL3/ACSM5/ADPGK/ALDOB/ALDOC/ALOX5/ALOX5AP/ANXA1/APOC1/APP/ASPA/ASS1/BCAN/BCAT1/BHMT/CAD/CBR1/CD74/CDO1/CHST12/CHST14/CSPG4/CSPG5/CTH/CYP27A1/CYP3A4/CYP46A1/CYP7A1/CYP7B1/EDN1/ELOVL2/ELOVL6/ENO2/ENO3/EPHX2/ERLIN2/FA2H/FADS1/FADS3/FBP1/GALK1/GAPDH/GATM/GCH1/GCK/GGT5/GGTLC2/GLS2/HK1/HK2/HK3/HPGD/HSD17B4/HTR2A/INSR/JMJD8/LIAS/LPL/MGST2/MGST3/MID1I…	127
WB	saddlebrown	BP	GO:0048659	smooth muscle cell proliferation	56/3720	171/18670	5.02863e-05	0.000608588	0.000392025	ADAMTS1/AGT/AIF1/AKR1B1/APOD/BMPR1A/CCL5/CDH13/CDKN1A/CDKN1B/CTNNBIP1/CX3CL1/CYBA/EDN1/FGF9/FGFR2/FOXP1/GNAI3/GSTP1/HMGCR/HMOX1/HPGD/ID2/IGFBP3/IL12A/IL15/IL6R/IRAK1/ITGA2/JAK2/KLF4/LDLRAP1/MAP3K5/MDM2/MEF2C/MEF2D/MYB/NDRG2/NDRG4/NPY5R/NR4A3/PDE1A/PDGFRB/PPARGC1A/PTGS2/SOD2/STAT1/TGFB3/TGFBR2/TGM2/TNF/TPM1/TRIB1/VIP/VIPR2/XRCC6	56
WB	saddlebrown	BP	GO:0014065	phosphatidylinositol 3-kinase signaling	50/3720	148/18670	5.06868e-05	0.000612273	0.000394399	AGT/BTN2A2/CCL5/CD28/EDN1/ERBB3/ERBB4/FBXL2/FGR/FLT1/FSHR/FYN/GAB1/GH1/HTR2A/IER3/INSR/JAK2/KDR/KIT/KLF4/LYN/MAPK1/MYOC/NTF3/NTRK2/PDGFA/PDGFC/PDGFRB/PEAR1/PIK3CD/PIK3CG/PIK3IP1/PIK3R1/PIP4K2B/PIP5K1C/PLXNB1/PPP1R16B/PTK2/PTPN13/PTPN6/RELN/SEMA4D/SOX9/SRC/TEK/TGFB2/TNF/TYRO3/ZFP36L1	50
WB	saddlebrown	BP	GO:0050775	positive regulation of dendrite morphogenesis	19/3720	39/18670	5.10797e-05	0.00061533	0.000396368	ANAPC2/BAIAP2/CAMK2B/CAPRIN1/CAPRIN2/CUX2/DBN1/DNM1L/EPHA4/IL1RAPL1/ITPKA/KALRN/LRP8/OBSL1/PAFAH1B1/PAK3/PARP6/PTPRD/RELN	19
WB	saddlebrown	BP	GO:0051955	regulation of amino acid transport	17/3720	33/18670	5.13123e-05	0.00061533	0.000396368	ABAT/ACE2/ADORA1/AGT/ARL6IP1/ATP1A2/GRM7/NPY5R/NTSR1/RAB3GAP1/RGS2/RGS4/SLC38A3/SLC6A1/STK39/STXBP1/TRH	17
WB	saddlebrown	BP	GO:0099084	postsynaptic specialization organization	17/3720	33/18670	5.13123e-05	0.00061533	0.000396368	CDH2/CRIPT/DLG2/GAP43/LILRB2/LRRTM2/NLGN1/NRXN1/NRXN2/NTNG2/OPHN1/PTPRD/PTPRS/RELN/SHANK1/SHANK2/ZMYND8	17
WB	saddlebrown	BP	GO:0097581	lamellipodium organization	32/3720	82/18670	5.13258e-05	0.00061533	0.000396368	ABLIM1/ABLIM3/AJUBA/ARHGEF4/ARPC2/ARPC5/AUTS2/CD44/CDH13/CORO1B/CYFIP1/DNM2/ENPP2/FSCN1/KANK1/KIT/MSTN/NCK1/NCKAP1/PARVB/PLEKHO1/PLXNB3/RAC1/RAC2/RHOD/RREB1/SLIT2/SRC/VAV3/VCL/WAS/WASF3	32
WB	saddlebrown	BP	GO:0032733	positive regulation of interleukin-10 production	18/3720	36/18670	5.18495e-05	0.000620443	0.000399661	BCL3/CD28/CD83/FCER1G/IL23A/IRF4/LGALS9/LILRA5/PIBF1/PRKCZ/PYCARD/SASH3/SYK/TIGIT/TLR2/TLR4/TLR9/XCL1	18
WB	saddlebrown	BP	GO:0006898	receptor-mediated endocytosis	92/3720	316/18670	5.23645e-05	0.000625432	0.000402875	ACHE/ADM/ADRB2/AHI1/ANXA2/AP1S1/AP2A2/APOB/APOC1/APOE/ARC/ARRB1/ASGR1/BICD1/C3/CACNG5/CACNG8/CANX/CAV1/CCL19/CD14/CD163/CD36/CD9/CLN3/CLTA/CLTB/CNTN2/CUBN/CXCL16/DAB2/DKK1/DNAJC6/DNM2/EPS15/FCER1G/FPR2/GAK/GRIA1/GRK4/HIP1R/HP/HPCA/HPR/HSP90AA1/HSPH1/HYOU1/IGF2R/INPP5F/INSR/ITGAM/ITGB2/KIAA1107/LDLRAP1/LRP1/LRP1B/LRP6/LRRTM2/M6PR/MAGI2/MARCO/NECAB2/NLGN3/NTF3/OPHN1/PCSK9/PIP5K1C/PLCG2/PPT1/RAB31/R…	92
WB	saddlebrown	BP	GO:0002011	morphogenesis of an epithelial sheet	24/3720	55/18670	5.40424e-05	0.000642762	0.000414039	ADAM17/AJUBA/BMP5/BMP7/CD151/CD44/CLASP1/CLASP2/DAG1/DDR1/DVL2/FLRT3/JAG1/LRP6/MEGF8/MMP12/MPP5/MSX2/PDCD10/RHOC/RREB1/SOS1/SRF/WNT5A	24
WB	saddlebrown	BP	GO:0002886	regulation of myeloid leukocyte mediated immunity	24/3720	55/18670	5.40424e-05	0.000642762	0.000414039	ABR/BTK/C3/CD84/DDX21/DDX58/DNASE1L3/FCER1G/FES/FGR/GAB2/HMOX1/IL13RA2/IL4R/ITGAM/ITGB2/LGALS9/LYN/RAC2/STX4/STXBP1/SYK/UNC13D/VAMP8	24
WB	saddlebrown	BP	GO:0034446	substrate adhesion-dependent cell spreading	37/3720	100/18670	5.42186e-05	0.000642762	0.000414039	ARPC2/AXL/CSPG5/DNM2/DOCK1/DOCK5/EFNA1/EFNA5/FERMT2/FERMT3/FGA/FGG/FN1/FZD4/ITGA8/ITGAV/ITGB1BP1/ITGB7/KANK1/LAMB1/LAMB2/LAMC1/LIMS1/MYOC/OLFM4/PARVA/PARVB/PARVG/POSTN/PTK2/RAC1/RREB1/SRC/TACSTD2/TEK/TYRO3/UNC13D	37
WB	saddlebrown	BP	GO:0060079	excitatory postsynaptic potential	37/3720	100/18670	5.42186e-05	0.000642762	0.000414039	ADORA1/ADRB2/APP/BAIAP2/CDK5/CHRNA1/CHRNA3/CHRNB1/CUX2/EIF4A3/GLRA3/GLRB/GRIK2/GRIN2A/GRIN2B/GRIN2C/MAPK8IP2/MEF2C/MPP2/NETO1/NLGN1/NLGN3/NLGN4X/NPY2R/NRXN1/OPRM1/PRKCZ/RAB3GAP1/RELN/RGS4/RIMS1/RIMS2/SHANK1/SHANK2/SLC17A7/STX1A/ZMYND8	37
WB	saddlebrown	BP	GO:0032147	activation of protein kinase activity	96/3720	333/18670	5.51722e-05	0.000652674	0.000420423	ADAM9/ADCY2/ADCY6/ADCY7/ADCY8/ADORA1/ADRB2/AGT/ALK/ARRB1/AVPI1/BMP2/CCL19/CCL5/CD74/CDK5R1/CHRNA3/CSPG4/CXCR4/EFNA5/EIF2AK2/FGF13/FPR1/GH1/GHR/GNG3/GPRC5B/GRM1/IKBKG/IL23A/IL6R/INSR/IRAK1/ITGB1BP1/JAK2/KIT/LPAR1/MAP2K7/MAP3K1/MAP3K15/MAP3K2/MAP3K5/MAP3K8/MAP4K1/MAPK1/MAPK10/MAPK11/MAPKAP1/MAPKAPK2/MAPKAPK3/MLKL/MT3/MUC20/NEK4/NRG1/NTF3/PAK3/PAK4/PDGFC/PIBF1/PLA2G1B/PLCE1/PRKAA1/PRKAR2B/PRKCD/PRKC…	96
WB	saddlebrown	BP	GO:0031623	receptor internalization	40/3720	111/18670	5.52594e-05	0.000652674	0.000420423	ACHE/ADM/AHI1/ARC/ARRB1/CACNG5/CACNG8/CAV1/CD36/CD9/CNTN2/DKK1/DNM2/EPS15/FCER1G/GRIA1/GRK4/HPCA/ITGB2/LDLRAP1/LRP1/LRRTM2/MAGI2/NECAB2/NTF3/OPHN1/PCSK9/PLCG2/RAB31/RAB5A/RAMP1/RSPO1/SCRIB/SDCBP/SELE/SH3GL2/SYK/UBQLN2/USP46/VEGFA	40
WB	saddlebrown	BP	GO:0071559	response to transforming growth factor beta	77/3720	255/18670	5.56518e-05	0.000656094	0.000422627	ADAM17/ADAM9/ANKRD1/ARHGEF18/BAMBI/BMPR1A/CAV1/CDH5/CDKN2B/CFLAR/CITED1/CLDN1/CLDN5/CLEC3B/COL3A1/CREBBP/DAB2/DKK3/DNM2/EDN1/FBN1/FBN2/FERMT2/FGFR2/FOS/FUT8/FYN/GDF9/HPGD/HSP90AB1/HSPA5/HTRA1/ID1/ITGA3/ITGA8/LIMS1/LRRC32/LTBP1/MAPK7/MEF2C/MSTN/NOX4/NRROS/ONECUT2/OVOL2/PBLD/PDCD5/PDE2A/PEG10/PENK/PML/POSTN/PPARGC1A/PRKCZ/PTK2/PTPRK/RASL11B/SDCBP/SFRP1/SMAD9/SOX5/SOX9/SRC/STRAP/TGFB2/TGFB3/TGFBR2/T…	77
WB	saddlebrown	BP	GO:0033273	response to vitamin	35/3720	93/18670	5.68765e-05	0.000669296	0.00043113	ADA/ALAD/AQP3/ASCL1/ATP2B1/BCHE/BMP7/CCND1/CD4/CYP26B1/FES/FKBP1B/GSN/GSTP1/HAMP/IL15/ITGA2/MAP1B/MDM2/MTHFR/NNT/OGG1/PENK/POSTN/PTGS2/PTH/PTN/SETDB1/SFRP1/SPARC/SPP1/TRIM25/TSPO/TYR/VDR	35
WB	saddlebrown	BP	GO:1903531	negative regulation of secretion by cell	66/3720	211/18670	5.70928e-05	0.000670604	0.000431973	ABAT/ABR/ADORA1/AGTR2/ANXA1/ANXA5/APOE/BANK1/BTN2A2/CD200/CD84/CHGA/CNR1/CRH/CRHBP/CX3CL1/EDN1/ENY2/FKBP1B/FN1/GRM7/HDAC9/HLA-F/HMGCR/HMOX1/IFNA2/IL13RA2/IL1R2/IL1RAPL1/IL27RA/IL33/INHA/INHBB/KALRN/KCNB1/LGALS9/LGR4/LIF/LILRA5/LRRC32/MAOB/MAPKBP1/NLRP3/NMB/NPY5R/OPRK1/OPRM1/P2RY1/PML/PTGER4/RAB11FIP5/RHBDF1/SERGEF/SERPINB1/SFRP1/SREBF1/SSC5D/STXBP6/SYT11/TLR6/TNF/TNFRSF1A/TNFRSF21/TRH/TRIM9/VAMP8	66
WB	saddlebrown	BP	GO:0007568	aging	93/3720	321/18670	5.84604e-05	0.00068458	0.000440976	ABAT/ADA/ADM/ADRA1A/AGT/APOD/APP/ASS1/ATP2B1/AURKB/BCL2/BCL2L12/BCL6/BMPR1A/C1QA/CACYBP/CANX/CD68/CDKN1A/CDKN2B/CHEK2/CLDN1/CLN8/CNR1/CRYAB/CTSC/CX3CL1/DAG1/DKK1/EDN1/EDNRB/ENO3/FOS/FOXG1/GCLM/GNAO1/GNRH1/GRM5/GSN/HAMP/HMGCR/HRAS/HTR2A/HTRA2/ID2/IL15/IRAK1/ITGB2/KRT16/LIMS1/LITAF/LRP1/MAPK1/MME/MSH2/NEK4/NOX4/NPY2R/NPY5R/NUAK1/NUDT1/OGG1/P2RY1/PDGFRB/PENK/PLK2/PML/POU1F1/PPARGC1A/PRELP/PRKCD/PRNP…	93
WB	saddlebrown	BP	GO:0003333	amino acid transmembrane transport	33/3720	86/18670	5.86047e-05	0.00068458	0.000440976	AGT/ARL6IP1/ATP1A2/CLN8/KCNJ10/LRRC8E/NTSR1/RGS2/RGS4/SLC17A6/SLC17A7/SLC1A1/SLC1A2/SLC1A3/SLC1A4/SLC1A6/SLC25A13/SLC25A15/SLC25A22/SLC38A3/SLC38A4/SLC38A7/SLC43A1/SLC6A12/SLC6A14/SLC6A15/SLC7A10/SLC7A11/SLC7A4/SLC7A6/SLC7A7/SLC7A8/STK39	33
WB	saddlebrown	BP	GO:0032760	positive regulation of tumor necrosis factor production	33/3720	86/18670	5.86047e-05	0.00068458	0.000440976	APP/AZU1/CCL19/CD14/CD2/CD36/CYBA/CYBB/DDX58/FCER1G/HAVCR2/IFNGR1/IL23A/JAK2/LGALS9/LILRA5/LPL/MAPKAPK2/PIK3R1/PTPRC/PYCARD/RIPK1/RIPK2/SASH3/SPN/SYK/TLR1/TLR2/TLR4/TLR9/TNFRSF8/TYROBP/WNT5A	33
WB	saddlebrown	BP	GO:0030193	regulation of blood coagulation	31/3720	79/18670	5.90423e-05	0.000687175	0.000442647	ABAT/ANO6/ANXA2/ANXA5/APOE/APOH/CAV1/CD36/CD9/CPB2/EDN1/F3/FAP/FCER1G/FGA/FGG/GP1BA/HPSE/LYN/PDGFA/PLAT/PRKCA/PRKCD/PRKCQ/SERPINC1/SERPINE1/SERPING1/SYK/THBD/TLR4/UBASH3B	31
WB	saddlebrown	BP	GO:0071260	cellular response to mechanical stimulus	31/3720	79/18670	5.90423e-05	0.000687175	0.000442647	AGT/ANKRD1/AQP1/ATP1A1/ATP1A2/BNIP3/CASP8/CNN2/CYBA/DAG1/FAS/GJA1/HABP4/ITGA2/MAG/MAP3K1/MAP3K2/MYD88/NFKB1/PDE2A/PTGER4/PTGS2/RAC1/SLC2A1/SOX9/TLR4/TLR5/TLR7/TNFRSF1A/TNFRSF8/TNFSF14	31
WB	saddlebrown	BP	GO:0097090	presynaptic membrane organization	9/3720	12/18670	5.9886e-05	0.00069446	0.00044734	APOE/CEL/CNTN2/IL1RAPL1/LRP4/NLGN1/NLGN3/NLGN4X/PTPRD	9
WB	saddlebrown	BP	GO:0097104	postsynaptic membrane assembly	9/3720	12/18670	5.9886e-05	0.00069446	0.00044734	CDH2/CEL/LRP4/MAGI2/NLGN1/NLGN3/NLGN4X/NRXN1/NRXN2	9
WB	saddlebrown	BP	GO:0051271	negative regulation of cellular component movement	108/3720	384/18670	6.03448e-05	0.000698511	0.000449949	ABHD6/ABR/ADA/ADARB1/ADORA1/AGTR2/AIF1/APOD/APOE/APOH/ARHGAP4/ARHGDIB/BCL2/BMP5/BMPR1A/BST2/CCDC125/CD200/CD74/CD9/CDKN1B/CHRD/CLASP1/CLASP2/COL3A1/CORO1B/CX3CL1/CXCL13/DACH1/DAG1/DLC1/DLG5/DPYSL3/DUSP1/DUSP10/DUSP3/EPPK1/ERBB4/GNRH1/GPR18/GSTP1/HMOX1/IFITM1/IGFBP3/IL24/IL27RA/IL33/ITGB1BP1/JAG1/KANK1/KLF4/KRT16/LIMCH1/LRCH1/LRP1/MAGI2/MCC/MEF2C/MITF/MMP28/NAV3/NDRG4/NISCH/NR2F2/NRG1/PBLD/PDCD10/…	108
WB	saddlebrown	BP	GO:0033622	integrin activation	13/3720	22/18670	6.1462e-05	0.000710154	0.000457449	CDH17/COL16A1/CX3CL1/CXCL13/FBLIM1/FERMT2/FERMT3/FN1/ITGB1BP1/PTGER4/SKAP1/SRC/TLN1	13
WB	saddlebrown	BP	GO:0051251	positive regulation of lymphocyte activation	96/3720	334/18670	6.24951e-05	0.000720785	0.000464297	ADA/AIF1/ANXA1/AXL/BCL2/BCL6/BTK/BTN2A2/CAV1/CBFB/CCL19/CCL5/CCR7/CD27/CD28/CD4/CD5/CD55/CD6/CD74/CD83/CD86/CDKN1A/DOCK8/DUSP10/EFNB3/FCRL3/FLOT2/FLT3LG/FYN/GLI3/GPR183/HAVCR2/HHLA2/HLA-DMB/HLA-DPA1/HLA-DPB1/HLA-F/HLX/HSPH1/ICOSLG/IGLL1/IL12A/IL15/IL2/IL23A/IL4R/IL5/IL6R/IL7/IL7R/ITPKB/JAK3/LCK/LGALS9/LILRB2/LYN/MAP3K8/MEF2C/MSH2/MYB/NCK1/NFATC2/NFKBIZ/NLRP3/PAK3/PIK3R1/PRKCQ/PRKCZ/PTPN6/PTPRC/PY…	96
WB	saddlebrown	BP	GO:0042866	pyruvate biosynthetic process	42/3720	119/18670	6.36194e-05	0.000732427	0.000471797	ADPGK/ALDOB/ALDOC/APP/ENO2/ENO3/FBP1/GALK1/GAPDH/GCK/HK1/HK2/HK3/HTR2A/INSR/JMJD8/NUP107/NUP160/NUP205/NUP210/NUP214/NUP37/NUP54/NUP98/NUPR1/OGDH/OGDHL/PFKFB2/PFKFB4/PFKM/PFKP/PGK2/PPARA/PPARGC1A/PRKAA1/PRKAA2/PRKAG1/SDS/SLC4A1/SRR/TP53/TPI1	42
WB	saddlebrown	BP	GO:0006165	nucleoside diphosphate phosphorylation	46/3720	134/18670	6.40378e-05	0.000735915	0.000474043	ADPGK/AK5/ALDOB/ALDOC/APP/DTYMK/ENO2/ENO3/FBP1/GALK1/GAPDH/GCK/HK1/HK2/HK3/HTR2A/INSR/JMJD8/NME3/NME5/NME6/NME7/NUP107/NUP160/NUP205/NUP210/NUP214/NUP37/NUP54/NUP98/NUPR1/OGDH/OGDHL/PFKFB2/PFKFB4/PFKM/PFKP/PGK2/PPARA/PPARGC1A/PRKAA1/PRKAA2/PRKAG1/SLC4A1/TP53/TPI1	46
WB	saddlebrown	BP	GO:0006821	chloride transport	39/3720	108/18670	6.45629e-05	0.000740615	0.000477071	ANO4/ANO6/ANO9/BEST1/BEST4/CFTR/CLCA2/CLCA4/CLCN3/CLCN4/CLCN6/CLCNKA/CLIC2/GABRA1/GABRA5/GABRB1/GABRB2/GABRB3/GABRD/GABRG3/GABRR1/GLRA3/GLRB/GRM5/PRKG2/PRNP/SLC12A2/SLC12A5/SLC12A8/SLC12A9/SLC17A7/SLC1A1/SLC1A3/SLC1A4/SLC26A3/SLC26A4/SLC26A6/SLC4A1/TSPO	39
WB	saddlebrown	BP	GO:0032757	positive regulation of interleukin-8 production	22/3720	49/18670	6.48498e-05	0.000742571	0.000478331	CD14/CD2/CD244/CD58/CD74/DDX58/FCN1/LGALS9/MYD88/PYCARD/RIPK1/SERPINE1/SYK/TLR1/TLR2/TLR4/TLR5/TLR7/TLR9/TNF/WNT5A/ZNF580	22
WB	saddlebrown	BP	GO:0001764	neuron migration	52/3720	157/18670	6.57356e-05	0.000751365	0.000483996	ALKBH1/ASCL1/ASTN1/AUTS2/AXL/CAMK2A/CAMK2B/CDK5/CDK5R1/CELSR3/CHL1/CNTN2/COL3A1/CTNNA2/CX3CL1/CXCR4/DAB1/DCC/DCX/DRD1/ERBB4/FEZF2/FGF13/FLRT2/FYN/FZD3/GJA1/GNRH1/ITGA3/KIAA0319/MAP1B/MARK1/MEF2C/MYH10/NDE1/NDN/NR2F2/NRG1/NTRK2/PAFAH1B1/PAX6/PEX7/PTK2/RAC1/RELN/SEMA3A/SEMA6A/SOX14/SPOCK1/SRF/TUBB2B/VEGFA	52
WB	saddlebrown	BP	GO:1902905	positive regulation of supramolecular fiber organization	64/3720	204/18670	6.64781e-05	0.000758493	0.000488587	ACTN2/ACTR3B/ANKRD53/APOE/APP/ARHGEF10/ARPC1A/ARPC1B/ARPC2/ARPC3/ARPC5/BAIAP2/BAIAP2L2/C15orf62/CCR7/CDK5R1/CDK5RAP2/CDKN1B/CLASP1/CORO1B/CTNNA2/CX3CL1/CYFIP1/EDN1/FES/FHOD1/GPR65/GPX1/GSN/HCK/HIP1R/ID1/IQGAP2/ITGB1BP1/LIMCH1/LPAR1/MAP1B/MAPRE1/MYLK3/MYOC/NAV3/NCK1/NCKAP1/NOX4/NPHS1/PFN1/PFN2/PPM1E/PSRC1/PYCARD/RAC1/RHOBTB2/RHOC/RPS3/SDC4/SEMA5A/SFRP1/SLAIN2/STMN2/SYNPO/TGFB3/TPM1/VASP/WAS	64
WB	saddlebrown	BP	GO:0071621	granulocyte chemotaxis	43/3720	123/18670	6.76099e-05	0.000770029	0.000496018	ANXA1/C3AR1/CCL18/CCL19/CCL4/CCL5/CCR7/CD74/CX3CL1/CXCL1/CXCL11/CXCL13/CXCL3/CXCL5/EDN1/FCER1G/HRH1/IL17RA/IL17RC/IL1RN/IL23A/IL36B/ITGA9/ITGB2/JAM3/LGALS3/MSTN/PIK3CD/PIK3CG/PIP5K1C/PLA2G1B/RAC1/RAC2/S100A12/S100A8/S100A9/SCG2/SLIT2/SYK/TGFB2/THBS4/VAV3/XCL1	43
WB	saddlebrown	BP	GO:0031102	neuron projection regeneration	25/3720	59/18670	6.8813e-05	0.000779555	0.000502154	ADM/APOD/BCL2/DAG1/EPHA4/FKBP1B/GAP43/GRN/INPP5F/JAK2/JAM3/KLF4/LAMB2/LRP1/MAG/MAP1B/MTR/NEFL/PRRX1/PTN/PTPRF/PTPRS/RTN4RL2/SPP1/TSPO	25
WB	saddlebrown	BP	GO:0070527	platelet aggregation	25/3720	59/18670	6.8813e-05	0.000779555	0.000502154	ABAT/CD9/CSRP1/FERMT3/FGA/FGG/FIBP/GP1BA/ITGA2B/LYN/MYH9/MYL12A/PEAR1/PIK3CG/PRKCA/PRKCD/PRKCQ/PTPN6/SLC7A11/STXBP1/SYK/TLN1/TYRO3/UBASH3B/VCL	25
WB	saddlebrown	BP	GO:0097755	positive regulation of blood vessel diameter	25/3720	59/18670	6.8813e-05	0.000779555	0.000502154	ADCYAP1/ADM/ADORA1/ADRB1/ADRB2/AGT/AGTR2/APOE/BDKRB2/DOCK4/DOCK5/DRD1/EDNRB/EPHX2/GCH1/GJA1/GPX1/HMOX1/KCNMA1/MKKS/NOS1/RGS2/SOD1/SOD2/VIP	25
WB	saddlebrown	BP	GO:0032649	regulation of interferon-gamma production	37/3720	101/18670	6.93064e-05	0.000783753	0.000504858	AXL/BCL3/CCR7/CD14/CD2/CD244/CD96/HAVCR2/HLA-DPA1/HLA-DPB1/HRAS/IL12A/IL12RB2/IL18R1/IL1R1/IL2/IL23A/IL27RA/IL33/IL6R/INHA/IRF8/ISG15/LGALS9/LTA/PRNP/PYCARD/RIPK2/SASH3/SIRPA/SLC11A1/TLR4/TLR7/TLR9/TNF/WNT5A/XCL1	37
WB	saddlebrown	BP	GO:0098693	regulation of synaptic vesicle cycle	40/3720	112/18670	6.9598e-05	0.000784924	0.000505613	ADRA1A/APBA1/BRSK2/BSN/CACNB2/CAMK2A/CDH2/CDK5/CDK5R1/CNR1/CSPG5/CYFIP1/DNM1L/DRD1/HTR2A/MAGI2/NAPA/NLGN1/NLGN3/NRXN1/P2RY1/PCDH17/PFN2/PPFIA2/PPP3CC/PRKCG/RAB3A/RAB3GAP1/RAB5A/RAPGEF4/RIMS1/RIMS2/SLC17A7/STX1A/STXBP1/SYP/SYT1/SYT11/UNC13B/VAMP1	40
WB	saddlebrown	BP	GO:0038127	ERBB signaling pathway	48/3720	142/18670	6.97792e-05	0.000784924	0.000505613	ADAM17/ADORA1/AGT/APP/BTC/CBLB/CDH13/DUSP3/EFEMP1/EPS15/EPS15L1/ERBB3/ERBB4/FASLG/FBXW7/GAB1/HGS/HIP1R/HSP90AA1/IQGAP1/LGMN/MAPK1/MYOC/NRG1/NRG2/PIK3R1/PLCE1/PRKCA/PTK2/PTK6/PTPN12/PTPN18/PTPRR/RASSF2/RHBDF1/RNF126/RTN4/SH3GL2/SH3TC2/SHC1/SHKBP1/SLC30A10/SOCS5/SOS1/SOX9/SPRY2/SRC/TGFA	48
WB	saddlebrown	BP	GO:1902904	negative regulation of supramolecular fiber organization	48/3720	142/18670	6.97792e-05	0.000784924	0.000505613	ADD1/ADD2/APC/APOE/ARHGAP28/AVIL/CAPG/CAPZA1/CDH5/CHADL/CLASP1/CLASP2/CORO1B/CORO2B/CRYAB/CTNNA2/DLC1/EPS8/FGF13/FHOD3/GSN/HIP1R/HSPA8/IAPP/KANK1/LIMA1/MAP1B/MAP2/MAP6D1/MAPRE1/MID1/MID1IP1/MKKS/MYOC/NAV3/PFN1/PFN2/PRKCD/SHANK1/SLIT2/SPTBN2/STMN1/STMN2/TACSTD2/TAOK1/TMOD2/TTBK2/WAS	48
WB	saddlebrown	BP	GO:0022602	ovulation cycle process	21/3720	46/18670	7.01333e-05	0.000787518	0.000507284	ADAMTS1/AFP/ARRB1/FSHR/FZD4/GDF9/HSPA5/LHCGR/MSTN/NPY5R/NRIP1/PAM/PGR/PTPRN/RETN/SGPL1/SLIT2/SLIT3/SRC/TGFB2/TGFB3	21
WB	saddlebrown	BP	GO:1904385	cellular response to angiotensin	14/3720	25/18670	7.21411e-05	0.000807206	0.000519966	ACTN2/AGT/AGTR1/AGTR2/AGTRAP/AHCYL1/CAMK2A/CAV1/CDC6/CYBA/NFKB1/PRKCD/SLC30A10/SRC	14
WB	saddlebrown	BP	GO:2000482	regulation of interleukin-8 secretion	14/3720	25/18670	7.21411e-05	0.000807206	0.000519966	ANXA1/CD14/CD2/CD244/CD58/FCN1/LGALS9/MAPKBP1/PYCARD/SSC5D/TLR1/TLR2/TLR6/WNT5A	14
WB	saddlebrown	BP	GO:0099010	modification of postsynaptic structure	11/3720	17/18670	7.22664e-05	0.000807206	0.000519966	BAIAP2/CAMKV/CHMP2B/CTNNA2/CYFIP1/ITSN1/MYH10/PFN1/PFN2/SYNPO/WASF3	11
WB	saddlebrown	BP	GO:0051098	regulation of binding	105/3720	373/18670	7.29507e-05	0.000813425	0.000523972	ADD1/ADD2/ADRB2/ANXA2/APOE/APP/ARHGAP28/ARRB1/AURKB/BAMBI/BCL2/BCL3/BMP2/CAPRIN2/CAV1/CD36/CDK5/CFHR5/CLIC2/CLN5/CRTAC1/CTNNBIP1/CTSZ/DAB2/DKK1/DNAJB2/DZIP1/EIF3D/EIF4A3/EPB41/EPHA4/FBXW7/GAS8/GMNN/GNL3L/GREM2/GZMA/HABP4/HAND1/HEY1/HEY2/HIP1R/HMGB2/HMOX1/HSP90AB1/HSPA5/ID1/ID2/ID4/IFI16/IFIT2/IRF4/ITGA2/ITGB1BP1/JAK2/KLF4/LDLRAP1/LDOC1/LEF1/LGALS3/LHX2/LIF/LRP1/MAP2/MAPRE1/MAPRE3/MEF2C/MFNG/MSX1/…	105
WB	saddlebrown	BP	GO:0045429	positive regulation of nitric oxide biosynthetic process	20/3720	43/18670	7.50249e-05	0.000835094	0.00053793	AGT/AGTR2/AIF1/ASS1/CD36/DDAH1/DNM2/EDN1/HSP90AA1/HSP90AB1/INSR/ITGB2/JAK2/KLF2/KLF4/NOS1AP/PTGS2/TLR4/TLR6/TNF	20
WB	saddlebrown	BP	GO:1990845	adaptive thermogenesis	51/3720	154/18670	7.71374e-05	0.000857112	0.000552113	ABHD6/ACADL/ACHE/ACOT11/ADAM17/ADCYAP1/ADRB1/ADRB2/APC/CAV1/CD36/CPT2/CXCR4/DECR1/DIO2/DYNC1H1/EHMT1/ELOVL6/GATM/GJA1/HNRNPU/ID1/IL15/IL18R1/IL4R/IRF4/JAK2/LAMA4/LGR4/LNPEP/MC4R/OXTR/PDGFC/PLAC8/PLCL1/PLCL2/PPARGC1A/PTH2R/RHEB/SCD/SCTR/SLN/SYK/THRA/TLR4/TRPM8/TRPV2/UCP2/VEGFA/WNT10B/YBX2	51
WB	saddlebrown	BP	GO:0002703	regulation of leukocyte mediated immunity	63/3720	201/18670	7.77822e-05	0.000862774	0.00055576	ABR/BCL6/BST2/BTK/C3/CADM1/CD1B/CD1E/CD28/CD84/CD96/CR1/DDX21/DDX58/DNASE1L3/FBXO38/FCER1G/FES/FGR/GAB2/HAVCR2/HLA-F/HMOX1/IFNA2/IFNB1/IL12A/IL13RA2/IL18R1/IL1R1/IL2/IL23A/IL27RA/IL4R/IL7R/ITGAM/ITGB2/JAK3/LAG3/LGALS9/LTA/LYN/MICB/MSH2/NCR3/NLRP3/PARP3/PRKCZ/PTPN6/PTPRC/RAC2/SASH3/SH2D1B/STX4/STXBP1/SYK/TLR4/TNF/TP53BP1/TRPM4/UNC13D/VAMP8/WAS/XCL1	63
WB	saddlebrown	BP	GO:1900046	regulation of hemostasis	31/3720	80/18670	7.81652e-05	0.00086499	0.000557188	ABAT/ANO6/ANXA2/ANXA5/APOE/APOH/CAV1/CD36/CD9/CPB2/EDN1/F3/FAP/FCER1G/FGA/FGG/GP1BA/HPSE/LYN/PDGFA/PLAT/PRKCA/PRKCD/PRKCQ/SERPINC1/SERPINE1/SERPING1/SYK/THBD/TLR4/UBASH3B	31
WB	saddlebrown	BP	GO:0070588	calcium ion transmembrane transport	91/3720	315/18670	7.82533e-05	0.00086499	0.000557188	AHNAK/ANO6/ANXA2/ANXA5/ATP1A2/ATP2A1/ATP2A3/ATP2B2/ATP2C1/CACNA1A/CACNA1H/CACNA2D1/CACNA2D2/CACNA2D3/CACNA2D4/CACNB1/CACNB2/CACNB4/CACNG5/CACNG6/CACNG8/CALM1/CASQ1/CASQ2/CATSPER1/CCL19/CCR5/CCR7/CD19/CLIC2/CX3CL1/CXCL11/CYBA/DHRS7C/DIAPH1/DRD1/F2RL3/FAM155B/FASLG/FKBP1B/FYN/GRIN2A/GRIN2B/GRIN2C/HPCA/HSPA2/HTR2A/IL1RAPL1/ITGAV/JPH3/LCK/LYN/MICU3/MYO5A/NOS1/NOS1AP/NTSR1/OPRM1/ORAI1/PDE2A/PIK3CG/PLC…	91
WB	saddlebrown	BP	GO:2000463	positive regulation of excitatory postsynaptic potential	15/3720	28/18670	7.91585e-05	0.000872882	0.000562271	ADRB2/BAIAP2/CUX2/NETO1/NLGN1/NLGN3/NRXN1/PRKCZ/RELN/RGS4/RIMS1/RIMS2/SHANK1/SHANK2/STX1A	15
WB	saddlebrown	BP	GO:0009132	nucleoside diphosphate metabolic process	52/3720	158/18670	7.92409e-05	0.000872882	0.000562271	ADPGK/AK2/AK5/ALDOB/ALDOC/APP/DLG2/DTYMK/ENO2/ENO3/ENTPD3/FBP1/GALK1/GAPDH/GCK/HK1/HK2/HK3/HTR2A/INSR/JMJD8/NME3/NME5/NME6/NME7/NUDT18/NUDT9/NUP107/NUP160/NUP205/NUP210/NUP214/NUP37/NUP54/NUP98/NUPR1/OGDH/OGDHL/PFKFB2/PFKFB4/PFKM/PFKP/PGK2/PPARA/PPARGC1A/PRKAA1/PRKAA2/PRKAG1/SLC4A1/TJP2/TP53/TPI1	52
WB	saddlebrown	BP	GO:0021761	limbic system development	39/3720	109/18670	8.14133e-05	0.000895266	0.00057669	ALK/ANXA3/ARPC5/BCAN/CDK5/CDK5R1/CNTNAP2/CRH/DAB1/DRD1/EMX2/ETS1/EZH1/FEZ1/FEZF2/FGF13/FGFR2/GLI3/HDAC1/HSD3B2/ID4/KCNA1/LEF1/LRP8/MKKS/NEFL/NEUROD6/NR2E1/NR4A3/PAFAH1B1/PLXNA3/POU3F2/PTPRS/RAB3GAP1/RELN/SEMA3A/SRD5A1/SRF/TBX3	39
WB	saddlebrown	BP	GO:0060236	regulation of mitotic spindle organization	18/3720	37/18670	8.22324e-05	0.000901166	0.000580491	ANKRD53/CEP97/CHMP1B/CHMP2A/CHMP2B/CHMP5/DYNC1H1/FSD1/GNAI1/GPSM2/HNRNPU/MAP9/PARP3/PSRC1/SMC1A/SMC3/TACC3/TPX2	18
WB	saddlebrown	BP	GO:2000403	positive regulation of lymphocyte migration	18/3720	37/18670	8.22324e-05	0.000901166	0.000580491	ADAM10/ADAM17/AIF1/APP/CCL4/CCL5/CXCL13/CXCL14/DOCK8/PYCARD/SPN/STK39/TMEM102/TNFRSF14/TNFSF14/WNK1/WNT5A/XCL1	18
WB	saddlebrown	BP	GO:2000406	positive regulation of T cell migration	16/3720	31/18670	8.28071e-05	0.000905907	0.000583545	ADAM10/ADAM17/AIF1/APP/CCL5/CXCL13/DOCK8/PYCARD/SPN/STK39/TMEM102/TNFRSF14/TNFSF14/WNK1/WNT5A/XCL1	16
WB	saddlebrown	BP	GO:0019228	neuronal action potential	17/3720	34/18670	8.36289e-05	0.000911769	0.000587321	CACNA1H/CHRNA1/DRD1/FGF12/GBA/GPR88/GRIK2/KCNA1/KCNA2/KCND2/SCN11A/SCN1A/SCN2A/SCN3A/SCN7A/SCN8A/SCN9A	17
WB	saddlebrown	BP	GO:0070670	response to interleukin-4	17/3720	34/18670	8.36289e-05	0.000911769	0.000587321	ALAD/CITED1/HSP90AB1/HSPA5/IL24/IL2RG/IL4R/JAK3/LEF1/MCM2/NFIL3/PARP14/PML/RPL3/TCF7/XBP1/XCL1	17
WB	saddlebrown	BP	GO:0106106	cold-induced thermogenesis	48/3720	143/18670	8.49753e-05	0.000923292	0.000594743	ABHD6/ACADL/ACHE/ACOT11/ADAM17/ADCYAP1/ADRB1/ADRB2/APC/CAV1/CD36/CPT2/CXCR4/DECR1/DIO2/DYNC1H1/EHMT1/ELOVL6/GATM/GJA1/ID1/IL15/IL18R1/IL4R/IRF4/JAK2/LAMA4/LGR4/LNPEP/OXTR/PDGFC/PLAC8/PLCL1/PLCL2/PPARGC1A/PTH2R/RHEB/SCD/SLN/SYK/THRA/TLR4/TRPM8/TRPV2/UCP2/VEGFA/WNT10B/YBX2	48
WB	saddlebrown	BP	GO:0120161	regulation of cold-induced thermogenesis	48/3720	143/18670	8.49753e-05	0.000923292	0.000594743	ABHD6/ACADL/ACHE/ACOT11/ADAM17/ADCYAP1/ADRB1/ADRB2/APC/CAV1/CD36/CPT2/CXCR4/DECR1/DIO2/DYNC1H1/EHMT1/ELOVL6/GATM/GJA1/ID1/IL15/IL18R1/IL4R/IRF4/JAK2/LAMA4/LGR4/LNPEP/OXTR/PDGFC/PLAC8/PLCL1/PLCL2/PPARGC1A/PTH2R/RHEB/SCD/SLN/SYK/THRA/TLR4/TRPM8/TRPV2/UCP2/VEGFA/WNT10B/YBX2	48
WB	saddlebrown	BP	GO:0070228	regulation of lymphocyte apoptotic process	23/3720	53/18670	8.53152e-05	0.000925409	0.000596107	ADA/AURKB/BCL6/BTK/CCL5/CD27/CD3G/CD74/DOCK8/EFNA1/FOXP1/IL2/IL7R/JAK3/LGALS13/LGALS14/LGALS3/LGALS9/LYN/PRKCQ/TP53/TSC22D3/WNT5A	23
WB	saddlebrown	BP	GO:0043244	regulation of protein complex disassembly	40/3720	113/18670	8.72346e-05	0.000944622	0.000608483	ACTN2/ADD1/ADD2/ADRB2/APC/ASPH/AVIL/BNIP3/CALCOCO2/CAPG/CAPZA1/CLASP1/CLASP2/EIF5A2/EPS8/FGF13/GBA/GLE1/GSN/INSR/IRAK3/LIMA1/MAP1A/MAP1B/MAP1S/MAP6D1/MID1/MID1IP1/MTRF1/NAV3/NES/SEMA5A/SLN/SPTBN2/STMN2/TAOK1/TMOD2/TNF/TTBK2/UVRAG	40
WB	saddlebrown	BP	GO:0043524	negative regulation of neuron apoptotic process	49/3720	147/18670	8.78564e-05	0.000949311	0.000611504	ALKBH1/APOE/ARRB1/AXL/BCL2/BCL2L1/CHL1/CITED1/CLN3/CRLF1/CX3CL1/ERBB3/FAIM2/FYN/FZD9/GABRA5/GABRB2/GABRB3/GCLM/GRIK2/GRN/HMOX1/HRAS/HSP90AB1/HYOU1/ITSN1/JAK2/LGMN/LRP1/MAG/MEF2C/MSH2/MT3/NEFL/NES/NR4A3/NTF3/NTRK2/PPARGC1A/PPT1/PRKCG/PTPRZ1/SLC30A10/SOD1/SOD2/STXBP1/TFAP2B/TGFB3/TYRO3	49
WB	saddlebrown	BP	GO:0035335	peptidyl-tyrosine dephosphorylation	37/3720	102/18670	8.81007e-05	0.000949311	0.000611504	CDC25B/DNAJC6/DUSP1/DUSP10/DUSP13/DUSP14/DUSP21/DUSP3/DUSP8/EYA4/MDP1/MTM1/MTMR14/MTMR3/MTMR7/PTP4A1/PTP4A2/PTPMT1/PTPN12/PTPN13/PTPN18/PTPN21/PTPN6/PTPRB/PTPRC/PTPRD/PTPRE/PTPRF/PTPRK/PTPRN/PTPRN2/PTPRR/PTPRS/PTPRT/PTPRZ1/TIMM50/UBASH3B	37
WB	saddlebrown	BP	GO:0002576	platelet degranulation	44/3720	128/18670	8.81142e-05	0.000949311	0.000611504	A1BG/ACTN2/AHSG/ANXA5/APOH/APP/CALM1/CD36/CD9/CFD/CLEC3B/ENDOD1/F13A1/F5/F8/FCER1G/FERMT3/FGA/FGG/FN1/HABP4/ITGA2B/LYN/PCDH7/PDGFA/SCCPDH/SCG3/SERPINA1/SERPINE1/SERPING1/SOD1/SPARC/STXBP1/SYK/TAGLN2/TF/TGFB2/TGFB3/TIMP3/TLN1/VCL/VEGFA/VEGFC/VWF	44
WB	saddlebrown	BP	GO:0002718	regulation of cytokine production involved in immune response	32/3720	84/18670	8.86862e-05	0.000953863	0.000614435	BCL6/BST2/BTK/CD36/CD74/CD96/DDX21/DDX58/FCER1G/GPRC5B/HK1/HLA-F/HMOX1/IFNA2/IFNB1/IL18R1/IL1R1/IRAK3/JAK3/NLRP3/NR4A3/PRKCZ/SASH3/TGFB2/TGFB3/TLR4/TNF/TNFRSF14/TRIL/TRPM4/WNT5A/XCL1	32
WB	saddlebrown	BP	GO:0046578	regulation of Ras protein signal transduction	72/3720	238/18670	8.93517e-05	0.000959403	0.000618004	ABR/ADRA1A/APOE/ARHGDIB/ARHGEF1/ARHGEF10/ARHGEF18/ARHGEF19/ARHGEF3/ARHGEF39/ARHGEF4/ARHGEF9/ARRB1/AUTS2/BCL6/CCDC125/COL3A1/CYTH4/DENND1A/DLC1/DNM2/DYNLT1/EPS8/F2RL3/FARP1/FBP1/FGD3/GPR18/GPR65/HRAS/IQSEC3/ITGA3/ITPKB/ITSN1/JAK2/KALRN/KANK1/KITLG/LPAR1/LPAR4/LYN/MAPKAP1/MAPRE2/MCF2/MYO9B/MYOC/NGEF/NOTCH2/NRG1/OPHN1/P2RY8/PDGFRB/PLCE1/PLEKHG2/PLEKHG3/PSD/PSD3/RAC1/RASA2/RASAL1/RASGRP4/RIT2/ROBO1/S…	72
WB	saddlebrown	BP	GO:0040013	negative regulation of locomotion	110/3720	396/18670	8.99829e-05	0.000964556	0.000621324	ABHD6/ABR/ADA/ADARB1/ADORA1/AGTR2/AIF1/APOD/APOE/APOH/ARHGAP4/ARHGDIB/BCL2/BMP5/BMPR1A/BST2/CCDC125/CD200/CD74/CHRD/CLASP1/CLASP2/COL3A1/CORO1B/CX3CL1/CXCL13/DACH1/DAG1/DLC1/DLG5/DPYSL3/DUSP1/DUSP10/DUSP3/EPPK1/ERBB4/GNRH1/GPR18/GSTP1/HMOX1/IFITM1/IGFBP3/IL24/IL27RA/IL33/ITGB1BP1/JAG1/KANK1/KLF4/KRT16/LIMCH1/LRCH1/LRP1/MAGI2/MCC/MEF2C/MITF/MMP28/NAV3/NDRG4/NISCH/NR2F2/NRG1/PBLD/PDCD10/PFN2/PLXNA3…	110
WB	saddlebrown	BP	GO:0050852	T cell receptor signaling pathway	63/3720	202/18670	9.13514e-05	0.000977582	0.000629715	ADA/BTK/BTN2A2/BTN3A2/BTN3A3/CCR7/CD28/CD3D/CD3G/CD4/DUSP3/ELF1/FBXW11/FYN/HHLA2/HLA-DPA1/HLA-DPB1/HLA-DQB1/HLA-DRA/HLA-DRB1/HRAS/ICOSLG/IKBKG/ITK/LAT/LCK/LCP2/LGALS3/MAPK1/MOG/NCK1/NFKB1/NFKBIZ/PAK3/PIK3CD/PIK3R1/PLCG2/PRKCQ/PRNP/PSMA5/PSMB10/PSMB5/PSMB9/PSMD10/PSMD8/PSME4/PSMF1/PTPN6/PTPRC/PVRIG/RBCK1/RC3H2/RIPK2/RNF31/RPS3/SKAP1/TNFRSF21/TRAT1/UBASH3A/UBE2N/WAS/WNK1/ZAP70	63
WB	saddlebrown	BP	GO:0009612	response to mechanical stimulus	65/3720	210/18670	9.16541e-05	0.000979179	0.000630743	AGT/ANKRD1/ANO3/AQP1/ATP1A1/ATP1A2/BNIP3/CASP8/CLCN6/CNN2/CNTNAP2/COL3A1/CXCR4/CYBA/DAG1/EDN1/ETS1/ETV1/FAS/FOS/FYN/GJA1/HABP4/HTR2A/ITGA2/KCNA1/KCNA5/KCNC1/KIAA0319/KIT/MAG/MAP1B/MAP3K1/MAP3K2/MKKS/MYD88/NFKB1/NRXN1/NRXN2/P2RY1/PDE2A/POSTN/PTCH1/PTGER4/PTGS2/PTN/RAC1/RETN/RYR2/SCN1A/SLC1A3/SLC2A1/SLC8A1/SOX9/SRC/STAT1/TGFBR2/TLR4/TLR5/TLR7/TNFRSF1A/TNFRSF8/TNFSF14/TRPA1/TXNIP	65
WB	saddlebrown	BP	GO:0007613	memory	41/3720	117/18670	9.28536e-05	0.000990335	0.000637929	ABCA7/ADCY8/APOE/ARC/CALB1/CNR1/CPEB3/CTNS/CUX2/DRD1/FGF13/GRIA1/GRIN2A/HRH1/HTR2A/INSR/ITGA3/ITGA8/JPH3/KALRN/LGMN/MAP1A/NETO1/NTF3/OXTR/PLK2/PRKCZ/PRNP/PTGS2/PTN/RELN/RIN1/S100B/SCN2A/SERPINF1/SHANK1/SLC17A7/SLC6A4/SLC8A2/SRF/VLDLR	41
WB	saddlebrown	BP	GO:0042100	B cell proliferation	35/3720	95/18670	9.42051e-05	0.0010014	0.000645057	ADA/BCL2/BCL6/BTK/CD19/CD74/CDKN1A/CR2/FCRL3/GPR183/IFNA16/IFNA2/IFNA5/IFNB1/IFNE/IKZF3/IL2/IL5/IL7/IL7R/LEF1/LYN/MEF2C/NFATC2/PLCL2/PRKCD/PTPRC/RAG2/SASH3/TLR4/TLR9/TNFRSF21/TNFSF13B/TYROBP/VAV3	35
WB	saddlebrown	BP	GO:0042102	positive regulation of T cell proliferation	35/3720	95/18670	9.42051e-05	0.0010014	0.000645057	AIF1/ANXA1/CCL19/CCL5/CD28/CD4/CD55/CD6/CD86/HAVCR2/HHLA2/HLA-DMB/HLA-DPA1/HLA-DPB1/ICOSLG/IL12A/IL15/IL2/IL23A/IL6R/JAK3/LGALS9/LILRB2/NCK1/PRKCQ/PTPRC/PYCARD/RIPK2/RPS3/SASH3/SYK/TGFBR2/TNFSF13B/XCL1/ZAP70	35
WB	saddlebrown	BP	GO:0051893	regulation of focal adhesion assembly	25/3720	60/18670	9.58066e-05	0.00101504	0.000653843	APOD/CLASP1/CLASP2/COL16A1/DLC1/DUSP3/EFNA5/FAM107A/GPM6B/IQGAP1/ITGB1BP1/KDR/LIMCH1/LIMS1/LRP1/MACF1/MYOC/PTK2/RAC1/RHOD/SDC4/SFRP1/SRC/TEK/VEGFA	25
WB	saddlebrown	BP	GO:0090109	regulation of cell-substrate junction assembly	25/3720	60/18670	9.58066e-05	0.00101504	0.000653843	APOD/CLASP1/CLASP2/COL16A1/DLC1/DUSP3/EFNA5/FAM107A/GPM6B/IQGAP1/ITGB1BP1/KDR/LIMCH1/LIMS1/LRP1/MACF1/MYOC/PTK2/RAC1/RHOD/SDC4/SFRP1/SRC/TEK/VEGFA	25
WB	saddlebrown	BP	GO:0046939	nucleotide phosphorylation	46/3720	136/18670	9.61074e-05	0.00101654	0.000654809	ADPGK/AK5/ALDOB/ALDOC/APP/DTYMK/ENO2/ENO3/FBP1/GALK1/GAPDH/GCK/HK1/HK2/HK3/HTR2A/INSR/JMJD8/NME3/NME5/NME6/NME7/NUP107/NUP160/NUP205/NUP210/NUP214/NUP37/NUP54/NUP98/NUPR1/OGDH/OGDHL/PFKFB2/PFKFB4/PFKM/PFKP/PGK2/PPARA/PPARGC1A/PRKAA1/PRKAA2/PRKAG1/SLC4A1/TP53/TPI1	46
WB	saddlebrown	BP	GO:0002827	positive regulation of T-helper 1 type immune response	12/3720	20/18670	9.69323e-05	0.00102357	0.000659335	ANXA1/CCL19/HLX/IL18R1/IL1R1/IL23A/IL27RA/IL6R/RIPK2/SLC11A1/SOCS5/XCL1	12
WB	saddlebrown	BP	GO:0003007	heart morphogenesis	77/3720	259/18670	9.80719e-05	0.00103389	0.000665984	ADAMTS1/AHI1/ANKRD1/ASXL1/BBS5/BBS7/BMP2/BMP5/BMP7/BMPR1A/C2CD3/CCDC39/CLDN5/CPE/DCHS1/DKK1/DLC1/DVL2/EFNA1/FGFR2/FLRT2/GJA1/HAND1/HEY1/HEY2/ID2/INSR/JAG1/MDM2/MDM4/MEF2C/MEGF8/MICAL2/MKKS/MSX1/MSX2/MYBPC1/MYH7/NDRG4/NOTCH2/NPY1R/NPY2R/NPY5R/NRG1/OBSL1/OLFM1/OVOL2/PARVA/PITX2/PKP2/PTCH1/PTK2/ROBO1/RTN4/RXRA/RYR1/RYR2/SEMA3C/SHOX2/SLIT2/SLIT3/SOS1/SOX9/SRF/STIL/TBX19/TBX3/TEK/TGFB2/TGFBR2/TMED2/TM…	77
WB	saddlebrown	BP	GO:0046718	viral entry into host cell	42/3720	121/18670	9.82418e-05	0.00103397	0.000666038	ACE2/ANPEP/AXL/CAV1/CCR5/CD4/CD55/CD74/CD86/CLDN1/CLEC5A/CR1/CR2/CXCR4/DAG1/DYNLT1/EFNB3/EPS15/FCN1/GSN/HTR2A/IFITM1/IFITM3/IFNA2/ITGA2/ITGAV/ITGB6/ITGB7/LGALS9/MOG/P4HB/SERPINB3/SLC10A1/TMPRSS2/TNFRSF14/TRIM25/TRIM38/TRIM5/TRIM8/TYRO3/UVRAG/VAMP8	42
WB	saddlebrown	BP	GO:1902476	chloride transmembrane transport	33/3720	88/18670	9.9263e-05	0.001043	0.000671852	ANO6/BEST1/BEST4/CFTR/CLCA2/CLCA4/CLCN3/CLCN4/CLCN6/CLCNKA/CLIC2/GABRA1/GABRA5/GABRB1/GABRB2/GABRB3/GABRD/GABRG3/GABRR1/GLRA3/GLRB/SLC12A2/SLC12A5/SLC12A8/SLC12A9/SLC17A7/SLC1A1/SLC1A3/SLC1A4/SLC26A3/SLC26A4/SLC26A6/SLC4A1	33
WB	saddlebrown	BP	GO:0042108	positive regulation of cytokine biosynthetic process	27/3720	67/18670	0.000101754	0.00106566	0.000686452	APP/AZU1/BCL3/CD28/CD4/CD74/CD86/CYBB/GLMN/HMOX1/IL1A/IRF4/JAK2/MAPKAPK2/PRKCQ/PTPRC/SPN/SYK/TLR1/TLR4/TLR6/TLR7/TLR9/TNF/TNFRSF8/TYROBP/WNT5A	27
WB	saddlebrown	BP	GO:1903391	regulation of adherens junction organization	27/3720	67/18670	0.000101754	0.00106566	0.000686452	ADD1/APOD/CLASP1/CLASP2/COL16A1/DLC1/DUSP3/EFNA5/FAM107A/GPM6B/IQGAP1/ITGB1BP1/KDR/LIMCH1/LIMS1/LRP1/MACF1/MAPRE2/MYOC/PTK2/RAC1/RHOD/SDC4/SFRP1/SRC/TEK/VEGFA	27
WB	saddlebrown	BP	GO:0048708	astrocyte differentiation	31/3720	81/18670	0.00010269	0.0010737	0.00069163	APP/BMP2/C1QA/CNTN2/DAB1/DRD1/EPHA4/FPR2/GRN/ID2/ID4/IFNGR1/LAMB2/LIF/LRP1/MAG/MAPK1/MT3/NKX2-2/NR2E1/PAX6/PLP1/POU3F2/ROR2/S100A8/S100B/SOX9/TLR4/TNF/TSPAN2/VIM	31
WB	saddlebrown	BP	GO:0043370	regulation of CD4-positive, alpha-beta T cell differentiation	21/3720	47/18670	0.000103115	0.00107638	0.000693356	ANXA1/BCL6/CBFB/CCL19/CD83/CD86/HLX/IL2/IL23A/IL4R/IRF4/JAK3/LGALS9/MYB/NFKBIZ/NLRP3/PRKCZ/RC3H2/RIPK2/SASH3/SOCS5	21
WB	saddlebrown	BP	GO:2001235	positive regulation of apoptotic signaling pathway	57/3720	179/18670	0.000103375	0.00107733	0.000693968	AGT/AGTR2/ATF3/BCL2/BCL2L1/BCL2L11/BMF/BNIP3/CASP8/CAV1/CTSC/CTSH/DNM1L/FAS/FBXW7/FIS1/GSN/HIP1R/HTRA2/IFNB1/INHBB/ITM2C/JAK2/LCK/LGALS9/MAGED1/MCL1/MLLT11/MOAP1/MSX1/NCK1/NUPR1/PDCD5/PLAGL2/PLEKHF1/PML/PPP1CA/PPP2R1B/PPP3CC/PRKCD/PTPRC/PYCARD/RBCK1/RIPK1/RPS3/S100A8/S100A9/SFRP1/SOD1/SRPX/ST18/TIMP3/TP53/TP53BP2/TPD52L1/WWOX/YWHAH	57
WB	saddlebrown	BP	GO:0030336	negative regulation of cell migration	95/3720	334/18670	0.000104029	0.00108237	0.000697216	ABHD6/ABR/ADA/ADARB1/ADORA1/AGTR2/AIF1/APOD/APOE/APOH/ARHGAP4/ARHGDIB/BCL2/BMP5/BMPR1A/BST2/CD200/CD74/CHRD/CLASP1/CLASP2/COL3A1/CORO1B/CX3CL1/CXCL13/DACH1/DAG1/DLC1/DLG5/DPYSL3/DUSP1/DUSP10/DUSP3/EPPK1/ERBB4/GNRH1/GPR18/GSTP1/HMOX1/IFITM1/IGFBP3/IL24/IL27RA/IL33/ITGB1BP1/JAG1/KANK1/KLF4/KRT16/LIMCH1/LRCH1/LRP1/MAGI2/MCC/MEF2C/MITF/MMP28/NAV3/NDRG4/NISCH/NR2F2/NRG1/PBLD/PDCD10/PFN2/PLXNB3/PPARGC1…	95
WB	saddlebrown	BP	GO:0061041	regulation of wound healing	49/3720	148/18670	0.000106253	0.00110372	0.000710967	ABAT/ANO6/ANXA1/ANXA2/ANXA5/APOE/APOH/CAV1/CD36/CD9/CDKN1A/CDKN1B/CLASP1/CLASP2/CPB2/CXCR4/DUSP10/EDN1/EPPK1/F3/FAP/FCER1G/FGA/FGG/GJA1/GP1BA/HMGCR/HPSE/HRAS/KANK1/LYN/MYH9/PDGFA/PLAT/PRKCA/PRKCD/PRKCQ/RAB3A/RREB1/SERPINC1/SERPINE1/SERPING1/SYK/TGFBR2/THBD/TLR4/UBASH3B/WFDC1/XBP1	49
WB	saddlebrown	BP	GO:0007584	response to nutrient	67/3720	219/18670	0.000106511	0.00110459	0.000711529	AACS/ACSL3/ADA/ALAD/AQP3/ASCL1/ASS1/ATP2B1/BAIAP2/BCHE/BMP7/CCND1/CD4/CDKN2B/CNR1/CYBA/CYBB/CYP26B1/FES/FKBP1B/FYN/GCGR/GCLM/GSN/GSTP1/HAMP/HMGCR/HMOX1/HPCA/IL15/ITGA2/LPL/LTA/MAP1B/MDM2/MTHFR/NNT/OGG1/P2RY1/P2RY2/PDK2/PENK/POSTN/PTGS2/PTH/PTN/RYR3/SERPINC1/SETDB1/SFRP1/SLC6A4/SLC8A1/SOD1/SPARC/SPP1/SRF/SST/STAT1/TAF1/TGFBR2/TRIM25/TRPC3/TRPM4/TSPO/TYR/VDR/XBP1	67
WB	saddlebrown	BP	GO:0007216	G protein-coupled glutamate receptor signaling pathway	10/3720	15/18670	0.00010869	0.00112173	0.000722565	DAGLA/GRM1/GRM2/GRM5/GRM6/GRM7/GRM8/HOMER1/HOMER2/TRPM1	10
WB	saddlebrown	BP	GO:0090197	positive regulation of chemokine secretion	10/3720	15/18670	0.00010869	0.00112173	0.000722565	AIF1/CSF1R/IL33/IL4R/LPL/LRP1/MBP/POSTN/PYCARD/TNF	10
WB	saddlebrown	BP	GO:2000484	positive regulation of interleukin-8 secretion	10/3720	15/18670	0.00010869	0.00112173	0.000722565	CD14/CD2/CD244/CD58/FCN1/LGALS9/PYCARD/TLR1/TLR2/WNT5A	10
WB	saddlebrown	BP	GO:0031334	positive regulation of protein complex assembly	79/3720	268/18670	0.000109459	0.00112784	0.000726501	ACTR3B/AJUBA/ANKRD53/ARPC1A/ARPC1B/ARPC2/ARPC3/ARPC5/BAIAP2/BAIAP2L2/BCL2L11/BMF/C15orf62/CCR7/CD36/CDH17/CDH5/CDK5R1/CDK5RAP2/CDKN1B/CLASP1/CNOT2/CORO1B/CSF2/CTNNA2/CXCL13/CYFIP1/DDB2/FES/FNIP2/FSCN1/G3BP1/G3BP2/GSN/HCK/HIP1R/HSP90AA1/IL5/IQGAP2/LCP1/MAP1B/MAPRE1/MITF/MMP3/MSN/NAV3/NCK1/NCKAP1/NPHS1/PAN2/PFN1/PFN2/PSRC1/PYCARD/RAC1/RHOBTB2/RHOC/RPS3/SH3GLB1/SKAP1/SLAIN2/SRC/SRF/SUB1/SUMO1/SYK/TA…	79
WB	saddlebrown	BP	GO:0045216	cell-cell junction organization	51/3720	156/18670	0.000111744	0.001144	0.000736913	ACE2/AGT/APC/CAV1/CBFB/CD9/CDH11/CDH12/CDH13/CDH17/CDH18/CDH19/CDH2/CDH3/CDH5/CDH6/CDH7/CDH8/CLDN1/CLDN5/CSF1R/DLG5/DSG1/EPB41L3/FSCN1/GJA1/GJA4/GJB1/GJD3/GPBAR1/LIMS1/LSR/MPP5/NFASC/NLGN4X/PDCD6IP/PKP2/PKP4/PRKCA/PRKCH/RHOC/SRF/STRN/TGFB2/TGFB3/TJP1/TLN1/TLN2/TNF/UGT8/VCL	51
WB	saddlebrown	BP	GO:0014003	oligodendrocyte development	20/3720	44/18670	0.000111925	0.001144	0.000736913	ASCL1/ASPA/CD9/CNTN2/FA2H/GSN/GSTP1/ID2/ID4/KCNJ10/LPAR1/LYN/MAG/NCSTN/NKX2-2/PLP1/PRDM8/SOX10/TLR2/WASF3	20
WB	saddlebrown	BP	GO:0030225	macrophage differentiation	20/3720	44/18670	0.000111925	0.001144	0.000736913	APP/CASP8/CD4/CEBPA/CSF1R/CSF2/GAB3/ID2/IL15/INHA/LIF/NKX2-3/NRROS/PRKCA/RIPK1/ROR2/TLR2/TRIB1/TSPAN2/VEGFA	20
WB	saddlebrown	BP	GO:1904407	positive regulation of nitric oxide metabolic process	20/3720	44/18670	0.000111925	0.001144	0.000736913	AGT/AGTR2/AIF1/ASS1/CD36/DDAH1/DNM2/EDN1/HSP90AA1/HSP90AB1/INSR/ITGB2/JAK2/KLF2/KLF4/NOS1AP/PTGS2/TLR4/TLR6/TNF	20
WB	saddlebrown	BP	GO:2000404	regulation of T cell migration	20/3720	44/18670	0.000111925	0.001144	0.000736913	ADAM10/ADAM17/AIF1/APOD/APP/CCL5/CD200/CXCL13/DOCK8/IL27RA/LRCH1/PYCARD/SPN/STK39/TMEM102/TNFRSF14/TNFSF14/WNK1/WNT5A/XCL1	20
WB	saddlebrown	BP	GO:0097193	intrinsic apoptotic signaling pathway	84/3720	289/18670	0.000115106	0.00117376	0.000756083	ATP2A1/BCL2/BCL2L1/BCL2L11/BCL2L12/BCL3/BDKRB2/BMF/BNIP3/BRSK2/CASP4/CAV1/CD44/CD74/CDKN1A/CHEK2/CRIP1/DNM1L/DYRK2/E2F2/EDA2R/EIF2AK3/FBXW7/FIS1/FNIP2/GPX1/GRINA/HDAC1/HIC1/HINT1/HMOX1/HRAS/HTRA2/HYOU1/IFI16/IKBKE/IVNS1ABP/JAK2/LCK/MAP3K5/MAPK7/MCL1/MDM2/MELK/MLLT11/MOAP1/MSH2/MSX1/NCK1/NDUFA13/NDUFS3/NME5/NUPR1/P4HB/PDCD10/PDK1/PDK2/PIK3R1/PLAGL2/PLEKHF1/PML/PRKCD/PTGS2/PTPMT1/PTTG1IP/PYCARD/RPS…	84
WB	saddlebrown	BP	GO:0050772	positive regulation of axonogenesis	32/3720	85/18670	0.000115327	0.00117376	0.000756083	ANAPC2/CYFIP1/DBN1/DSCAM/EFNA5/FN1/GDI1/L1CAM/LRP1/MACF1/MAP1B/MEGF8/NEFL/NTRK2/PAFAH1B1/PLXNA1/PLXNA2/PLXNA3/PLXNB1/PLXNB3/RND2/ROBO1/SEMA4D/SEMA5A/SHOX2/SLIT2/SRF/TRAK1/TRPV2/TUBB2B/VEGFA/ZFYVE27	32
WB	saddlebrown	BP	GO:0015740	C4-dicarboxylate transport	13/3720	23/18670	0.000115572	0.00117376	0.000756083	ABAT/LRRC8E/NTSR1/SLC13A1/SLC13A3/SLC13A4/SLC1A1/SLC1A2/SLC1A3/SLC1A6/SLC25A13/SLC25A22/SLC38A7	13
WB	saddlebrown	BP	GO:0089718	amino acid import across plasma membrane	13/3720	23/18670	0.000115572	0.00117376	0.000756083	AGT/ARL6IP1/ATP1A2/CLN8/KCNJ10/NTSR1/RGS2/RGS4/SLC1A1/SLC1A2/SLC1A3/SLC1A6/SLC7A11	13
WB	saddlebrown	BP	GO:0042246	tissue regeneration	30/3720	78/18670	0.000118801	0.00120463	0.000775967	ANXA1/APOD/CD9/CDKN1A/CDKN1B/CFLAR/DAG1/DUSP10/ENO3/EPPK1/ERBB4/FZD9/GAP43/GJA1/GPX1/GSN/KLF5/KLK6/MSTN/MYF6/NINJ1/NINJ2/PAX7/POSTN/PTN/PTPN12/SOX2/TARBP2/TGFBR2/WNT10B	30
WB	saddlebrown	BP	GO:0042531	positive regulation of tyrosine phosphorylation of STAT protein	28/3720	71/18670	0.000119341	0.00120818	0.000778257	ARL2BP/CCL5/CRLF1/CSF1R/CSF2/CSHL1/ERBB4/FGFR3/FYN/GH1/GHR/IFNA2/IL12A/IL15/IL2/IL23A/IL24/IL6R/JAK2/KIT/LIF/LYN/PARP14/PARP9/PIBF1/PTK6/TNF/TNFRSF1A	28
WB	saddlebrown	BP	GO:0021543	pallium development	55/3720	172/18670	0.000119731	0.00121021	0.000779564	ALK/ANXA3/ASCL1/BCAN/BNIP3/BTBD3/CDH2/CDK5/CDK5R1/CEP120/CNTNAP2/COL3A1/DAB1/DIXDC1/DRD1/EMX2/EZH1/FEZ1/FEZF2/FGF13/GLI3/GNG12/HDAC1/HSD3B2/ID4/KCNA1/LAMB1/LEF1/LHX2/LRP1/LRP6/LRP8/MKKS/NDE1/NEFL/NEUROD6/NPY/NR2E1/NR4A3/NTRK2/PAFAH1B1/PAX6/PLXNA3/POU3F2/PTPRS/RELN/ROBO1/RTN4/SEMA3A/SLC2A1/SLIT2/SRD5A1/SRF/TACC2/TACC3	55
WB	saddlebrown	BP	GO:0006909	phagocytosis	103/3720	369/18670	0.00012114	0.00122252	0.000787489	ABCA7/ABR/ADORA1/AHSG/AIF1/ANO6/ANXA1/ANXA11/ANXA3/ARPC1A/ARPC1B/ARPC2/ARPC3/ARPC5/AXL/AZU1/BAIAP2/C3/CD14/CD36/CD3G/CD93/CYBA/CYFIP1/CYFIP2/DNM2/DOCK1/ELMO1/ELMO3/FCER1G/FCGR2A/FCN1/FGR/FPR2/FYN/GSN/HCK/HSP90AA1/HSP90AB1/ICAM3/ICAM5/IGLL1/IL15/IL15RA/IL2RB/IL2RG/IRF8/ITGA2/ITGAL/ITGAM/ITGAV/ITGB2/LRP1/LYAR/LYN/MAPK1/MARCO/MYD88/MYH9/MYO10/MYO7A/NCK1/NCKAP1/NCKIPSD/PEAR1/PIK3R1/PIP5K1C/PLCG2/PLD2…	103
WB	saddlebrown	BP	GO:0048017	inositol lipid-mediated signaling	58/3720	184/18670	0.000123278	0.00124213	0.000800122	AGT/BTN2A2/CCL5/CD28/CSF1R/EDN1/ERBB3/ERBB4/FBXL2/FGR/FLT1/FSHR/FYN/GAB1/GAB2/GH1/GSN/HTR2A/IER3/INPP5F/INSR/JAK2/KDR/KIT/KLF4/LYN/MAPK1/MYOC/NTF3/NTRK2/PDGFA/PDGFC/PDGFRB/PEAR1/PIK3CD/PIK3CG/PIK3IP1/PIK3R1/PIP4K2B/PIP5K1C/PLCE1/PLCG2/PLCH2/PLD2/PLXNB1/PPP1R16B/PTK2/PTPN13/PTPN6/RELN/SEMA4D/SOX9/SRC/TEK/TGFB2/TNF/TYRO3/ZFP36L1	58
WB	saddlebrown	BP	GO:1901292	nucleoside phosphate catabolic process	59/3720	188/18670	0.000124036	0.00124779	0.00080377	ACOT7/ADA/ADPGK/ALDOB/ALDOC/APP/ENO2/ENO3/ENPP1/ENTPD3/FBP1/GALK1/GAPDH/GCK/GPX1/HINT1/HK1/HK2/HK3/HTR2A/INSR/JMJD8/NT5C/NT5E/NUDT1/NUDT11/NUDT18/NUDT9/NUP107/NUP160/NUP205/NUP210/NUP214/NUP37/NUP54/NUP98/NUPR1/OGDH/OGDHL/OGG1/PDE1A/PDE2A/PDE8A/PDE8B/PFKFB2/PFKFB4/PFKM/PFKP/PGK2/PPARA/PPARGC1A/PRKAA1/PRKAA2/PRKAG1/SLC4A1/TDG/TP53/TPI1/UPP1	59
WB	saddlebrown	BP	GO:0046031	ADP metabolic process	43/3720	126/18670	0.000127041	0.00127438	0.000820899	ADPGK/AK2/AK5/ALDOB/ALDOC/APP/ENO2/ENO3/FBP1/GALK1/GAPDH/GCK/HK1/HK2/HK3/HTR2A/INSR/JMJD8/NUDT9/NUP107/NUP160/NUP205/NUP210/NUP214/NUP37/NUP54/NUP98/NUPR1/OGDH/OGDHL/PFKFB2/PFKFB4/PFKM/PFKP/PGK2/PPARA/PPARGC1A/PRKAA1/PRKAA2/PRKAG1/SLC4A1/TP53/TPI1	43
WB	saddlebrown	BP	GO:0071604	transforming growth factor beta production	18/3720	38/18670	0.000127273	0.00127438	0.000820899	CD200/CDH3/CX3CL1/HSP90AB1/ITGAV/ITGB6/ITGB8/LGALS9/LRRC32/LTBP1/LUM/MYB/NRROS/PTGS2/SERPINB7/TGFB2/TYROBP/XCL1	18
WB	saddlebrown	BP	GO:0098661	inorganic anion transmembrane transport	39/3720	111/18670	0.000127552	0.00127438	0.000820899	ADAMTS8/ANO6/ANO9/BEST1/BEST4/CFTR/CLCA2/CLCA4/CLCN3/CLCN4/CLCN6/CLCNKA/CLIC2/GABRA1/GABRA5/GABRB1/GABRB2/GABRB3/GABRD/GABRG3/GABRR1/GLRA3/GLRB/GRM5/PRNP/SLC12A2/SLC12A5/SLC12A8/SLC12A9/SLC13A1/SLC13A4/SLC17A7/SLC1A1/SLC1A3/SLC1A4/SLC26A3/SLC26A4/SLC26A6/SLC4A1	39
WB	saddlebrown	BP	GO:0010460	positive regulation of heart rate	14/3720	26/18670	0.000127678	0.00127438	0.000820899	ADA/ADM/ADRA1A/ADRB1/EDN1/GCH1/HEY2/NMU/RGS4/RYR2/SCN3B/SLC1A1/TPM1/TRPM4	14
WB	saddlebrown	BP	GO:0030318	melanocyte differentiation	14/3720	26/18670	0.000127678	0.00127438	0.000820899	BCL2/CITED1/EDNRB/ENPP1/GLI3/GNA11/KIT/KITLG/MEF2C/MITF/MYO5A/OR51E2/SOX10/TYRP1	14
WB	saddlebrown	BP	GO:0014074	response to purine-containing compound	49/3720	149/18670	0.000128085	0.00127644	0.000822228	AACS/APP/AQP1/AQP9/ASS1/BSG/CAD/CASQ2/CDO1/CFTR/CITED1/CNGA3/CRHBP/DUSP1/FOS/HSPA5/NOX4/P2RY1/P2RY2/PDE2A/PENK/PIK3CG/PPARGC1A/PRKAA1/PTGS2/PTPRN/RYR1/RYR2/RYR3/SLC26A3/SLC26A6/SLC6A1/SLC6A4/SLC8A1/SOD1/SPARC/SRD5A1/SREBF1/STAT1/TAF1/TEK/THBD/TRPC3/TRPM4/TYR/VGF/WNT10B/WT1/ZFP36L1	49
WB	saddlebrown	BP	GO:2000514	regulation of CD4-positive, alpha-beta T cell activation	25/3720	61/18670	0.000131863	0.00131205	0.000845163	ANXA1/BCL6/CBFB/CCL19/CD55/CD83/CD86/HLX/IL2/IL23A/IL4R/IRF4/JAK3/LGALS9/MYB/NFKBIZ/NLRP3/PRKCQ/PRKCZ/RC3H2/RIPK2/SASH3/SOCS5/TGFBR2/XCL1	25
WB	saddlebrown	BP	GO:0045622	regulation of T-helper cell differentiation	17/3720	35/18670	0.000132542	0.00131675	0.000848191	ANXA1/BCL6/CCL19/CD86/HLX/IL2/IL23A/IL4R/IRF4/JAK3/MYB/NFKBIZ/NLRP3/PRKCZ/RC3H2/RIPK2/SOCS5	17
WB	saddlebrown	BP	GO:0051403	stress-activated MAPK cascade	83/3720	286/18670	0.000133303	0.00132225	0.000851731	AGT/ANKRD6/APP/BMP2/CCL19/CCR7/CD27/CRYAB/DKK1/DUSP1/DUSP10/DUSP3/DVL2/EDA2R/EDN1/EIF2AK2/EPHA4/EPHB1/FAS/FBXW11/FOXO1/FZD4/GPS1/GRIK2/GSTP1/HMGCR/HRAS/IKBKG/IL1RN/IL36B/IRAK1/LGALS9/MAP2K7/MAP3K2/MAP3K5/MAP3K8/MAP4K1/MAPK1/MAPK10/MAPK11/MAPK8IP2/MAPKAPK2/MID1/MLKL/MYC/NFKB1/NPHS1/OPRK1/PAFAH1B1/PBK/PDCD10/PTGER4/PYCARD/RAP2A/RASSF2/RIPK1/RIPK2/ROR2/RPS3/SASH1/SDCBP/SEMA3A/SERPINB3/SFRP1/SH3RF3/S…	83
WB	saddlebrown	BP	GO:0033032	regulation of myeloid cell apoptotic process	15/3720	29/18670	0.000133834	0.00132545	0.000853796	ADAM17/ANXA1/APOH/BCL2/CCL5/CCR5/CLEC5A/FCER1G/IRF7/ITPKB/KITLG/MEF2C/PIK3CD/SLC7A11/THRA	15
WB	saddlebrown	BP	GO:1990778	protein localization to cell periphery	89/3720	311/18670	0.000134061	0.00132565	0.000853923	ACSL3/ACTN2/ADAM10/ANXA2/ARFRP1/BCL2L1/BSG/CACNB2/CAV1/CDH2/CDK5/CLASP2/CNPY4/DAB2/DAG1/DCHS1/DLG2/DPP6/EFR3A/EPB41/EPB41L2/EPB41L3/FCER1G/FGF13/FLOT2/GAK/GNAI1/GPR158/GPSM2/GRIN2A/GRIN2C/GRIP1/HRAS/ITGA3/ITGB1BP1/KCNB1/KCNB2/KIF1B/LDLRAP1/LGALS3/LGI1/LRP1/LRP6/LYPD1/LYPLA1/MACF1/MAP7/MAPK10/MPP5/MRAP2/MYO5A/NFASC/P2RY1/PIK3R1/PKP2/PLEKHF1/PPP2R5A/PRKCH/PRKCZ/PRKG2/PRNP/PTCH1/RAB15/RAB26/RAB31/RA…	89
WB	saddlebrown	BP	GO:0097366	response to bronchodilator	22/3720	51/18670	0.000134626	0.00132803	0.000855457	AQP1/CCL19/CCNA2/CCR7/CFLAR/DNM2/DRD1/EGLN1/FOXO1/GRIN2A/HDAC9/KCNC2/MMP3/MT3/MTR/OXTR/PDE1B/RGS10/RGS17/RGS2/RGS4/SOD1	22
WB	saddlebrown	BP	GO:0051968	positive regulation of synaptic transmission, glutamatergic	16/3720	32/18670	0.000135078	0.00132803	0.000855457	ADCYAP1/CACNG5/CACNG8/DRD1/NLGN1/NLGN3/NRXN1/OXTR/PTGS2/RAB3GAP1/RELN/ROR2/SHANK1/SHANK2/STXBP1/TSHZ3	16
WB	saddlebrown	BP	GO:0071353	cellular response to interleukin-4	16/3720	32/18670	0.000135078	0.00132803	0.000855457	ALAD/HSP90AB1/HSPA5/IL24/IL2RG/IL4R/JAK3/LEF1/MCM2/NFIL3/PARP14/PML/RPL3/TCF7/XBP1/XCL1	16
WB	saddlebrown	BP	GO:0006096	glycolytic process	40/3720	115/18670	0.000135135	0.00132803	0.000855457	ADPGK/ALDOB/ALDOC/APP/ENO2/ENO3/FBP1/GALK1/GAPDH/GCK/HK1/HK2/HK3/HTR2A/INSR/JMJD8/NUP107/NUP160/NUP205/NUP210/NUP214/NUP37/NUP54/NUP98/NUPR1/OGDH/OGDHL/PFKFB2/PFKFB4/PFKM/PFKP/PGK2/PPARA/PPARGC1A/PRKAA1/PRKAA2/PRKAG1/SLC4A1/TP53/TPI1	40
WB	saddlebrown	BP	GO:0071242	cellular response to ammonium ion	27/3720	68/18670	0.000137005	0.00134434	0.000865962	ADCY8/AIF1/ASS1/CASP6/CASP7/CCNA2/CDK5R1/CHRM5/CHRNA3/CRH/CRHBP/DIAPH1/DNM2/DRD1/GABRA1/GABRB1/GABRB2/GABRB3/GNA11/HRH1/ID1/KCNC2/LY6H/LYPD1/MAPK1/OPRM1/RGS10	27
WB	saddlebrown	BP	GO:0001822	kidney development	81/3720	278/18670	0.000138153	0.00135352	0.000871877	ADAMTS1/AGT/AGTR1/AGTR2/AHI1/AKR1B1/AMER1/ASS1/BCL2/BCL2L11/BMP2/BMP7/C1GALT1/CALB1/CFLAR/CITED1/COL4A4/CRLF1/CTNNBIP1/CTSH/CYP26B1/DCHS1/DLG5/ENPEP/EPHA4/FBN1/FGFR2/GLI3/HOXB7/HPGD/ID2/IFT88/IL6R/IQGAP1/ITGA3/ITGA8/JAG1/KLF15/LAMB2/LGR4/LIF/LRP4/MAGED1/MAGI2/MEF2C/MME/MYC/NPHS1/NPHS2/NUP107/NUP160/ODC1/OVOL1/PAX8/PBX1/PCSK9/PDGFA/PDGFRB/PGF/PLCE1/PODXL/PTCH1/PYGO2/SALL1/SDC4/SERPINB7/SERPINF1/SF…	81
WB	saddlebrown	BP	GO:0030593	neutrophil chemotaxis	37/3720	104/18670	0.00014008	0.00137007	0.00088254	C3AR1/CCL18/CCL19/CCL4/CCL5/CCR7/CD74/CX3CL1/CXCL1/CXCL11/CXCL13/CXCL3/CXCL5/EDN1/FCER1G/IL1RN/IL23A/IL36B/ITGA9/ITGB2/JAM3/LGALS3/PIK3CD/PIK3CG/PIP5K1C/PLA2G1B/RAC1/RAC2/S100A12/S100A8/S100A9/SLIT2/SYK/TGFB2/THBS4/VAV3/XCL1	37
WB	saddlebrown	BP	GO:1901655	cellular response to ketone	34/3720	93/18670	0.000140273	0.00137007	0.00088254	AACS/ADCY2/ADCY6/ADCY8/AGTR2/AKR1B1/AKR1C2/AQP1/ASS1/ATP2B1/CFLAR/CFTR/CRH/EFNA5/EIF4EBP1/FOXO1/GNAI1/KLF2/KLF4/MAP4K1/MSN/MSTN/PRKAA1/PRKAA2/PTGDR/PTGER4/PTGFR/SERPINF1/SFRP1/SMYD3/SOX10/SPP1/SRC/SRD5A1	34
WB	saddlebrown	BP	GO:0009135	purine nucleoside diphosphate metabolic process	46/3720	138/18670	0.000142139	0.00138407	0.000891555	ADPGK/AK2/AK5/ALDOB/ALDOC/APP/DLG2/ENO2/ENO3/FBP1/GALK1/GAPDH/GCK/HK1/HK2/HK3/HTR2A/INSR/JMJD8/NUDT18/NUDT9/NUP107/NUP160/NUP205/NUP210/NUP214/NUP37/NUP54/NUP98/NUPR1/OGDH/OGDHL/PFKFB2/PFKFB4/PFKM/PFKP/PGK2/PPARA/PPARGC1A/PRKAA1/PRKAA2/PRKAG1/SLC4A1/TJP2/TP53/TPI1	46
WB	saddlebrown	BP	GO:0009179	purine ribonucleoside diphosphate metabolic process	46/3720	138/18670	0.000142139	0.00138407	0.000891555	ADPGK/AK2/AK5/ALDOB/ALDOC/APP/DLG2/ENO2/ENO3/FBP1/GALK1/GAPDH/GCK/HK1/HK2/HK3/HTR2A/INSR/JMJD8/NUDT18/NUDT9/NUP107/NUP160/NUP205/NUP210/NUP214/NUP37/NUP54/NUP98/NUPR1/OGDH/OGDHL/PFKFB2/PFKFB4/PFKM/PFKP/PGK2/PPARA/PPARGC1A/PRKAA1/PRKAA2/PRKAG1/SLC4A1/TJP2/TP53/TPI1	46
WB	saddlebrown	BP	GO:0007548	sex differentiation	79/3720	270/18670	0.000142901	0.00138936	0.000894966	ADAMTS1/ADCYAP1/AFP/ARRB1/AXL/BCL2/BCL2L1/BCL2L11/BMP15/BMP5/BMPR1A/CCND1/CDKL2/CENPI/DACH1/DMRT1/FANCG/FGF9/FOXF2/FSHR/FZD4/GDF9/GJA1/GNRH1/HMGB2/HSD17B3/HSD17B4/HSPA5/INHA/INHBB/INSR/KIF18A/KIT/KITLG/LGR4/LHCGR/LRP6/MAMLD1/MKKS/MSH2/NRIP1/NUDT1/NUP107/NUPR1/PBX1/PCYT1B/PDGFRB/PGR/PTPRN/RETN/RHOBTB3/RNF38/ROR2/RRM1/SALL1/SEMA3A/SFRP1/SGPL1/SLIT2/SLIT3/SOD1/SOX9/SPO11/SRC/SRD5A1/TAF4/TBX3/TCF21/T…	79
WB	saddlebrown	BP	GO:0048015	phosphatidylinositol-mediated signaling	57/3720	181/18670	0.000144358	0.0014014	0.000902716	AGT/BTN2A2/CCL5/CD28/CSF1R/EDN1/ERBB3/ERBB4/FBXL2/FGR/FLT1/FSHR/FYN/GAB1/GAB2/GH1/GSN/HTR2A/IER3/INPP5F/INSR/JAK2/KDR/KIT/KLF4/LYN/MAPK1/MYOC/NTF3/NTRK2/PDGFA/PDGFC/PDGFRB/PEAR1/PIK3CD/PIK3CG/PIK3IP1/PIK3R1/PIP4K2B/PIP5K1C/PLCE1/PLCG2/PLCH2/PLXNB1/PPP1R16B/PTK2/PTPN13/PTPN6/RELN/SEMA4D/SOX9/SRC/TEK/TGFB2/TNF/TYRO3/ZFP36L1	57
WB	saddlebrown	BP	GO:0030101	natural killer cell activation	32/3720	86/18670	0.00014894	0.00144263	0.000929279	AXL/CASP8/CD2/CD244/ELF4/FLT3LG/HAVCR2/HLA-F/ID2/IFNA16/IFNA2/IFNA5/IFNB1/IFNE/IL12A/IL15/IL18R1/IL2/IL21R/IL23A/IL6R/ITGB2/MICB/NCR3/PIBF1/PIK3CD/PTPRC/SLAMF7/TOX/TYRO3/TYROBP/UNC13D	32
WB	saddlebrown	BP	GO:0007595	lactation	21/3720	48/18670	0.000149124	0.00144263	0.000929279	APRT/CAD/CAV1/CCND1/CDO1/CSN2/DDR1/ERBB4/GJA1/HK2/KALRN/MTX1/NCOR2/OXTR/PAM/PRL/SERPINC1/STAT5A/VDR/VEGFA/XBP1	21
WB	saddlebrown	BP	GO:0035306	positive regulation of dephosphorylation	24/3720	58/18670	0.000149446	0.00144263	0.000929279	ADORA1/AGTR2/BMP2/CALM1/CAMTA1/CD33/CDH5/DLC1/FCRL3/GBA/GPLD1/HSP90AB1/ITGA2/JAK2/LILRB2/MAGI2/MEF2C/PDGFRB/PPP1R16B/PPP1R7/PPP2R5A/PRKCD/PTPRC/SRC	24
WB	saddlebrown	BP	GO:0030004	cellular monovalent inorganic cation homeostasis	38/3720	108/18670	0.000149511	0.00144263	0.000929279	AGT/AGTR2/ATP1A1/ATP1A2/ATP1B2/ATP6V0A1/ATP6V0D1/ATP6V0E1/ATP6V1A/ATP6V1B2/ATP6V1C1/ATP6V1E1/ATP6V1H/BCL2/C7/CFTR/CLCN3/CLN3/CLN5/DMXL1/DMXL2/FASLG/GRN/KCNMA1/MAPK1/NEDD4L/PPT1/RAB39A/SLC11A1/SLC26A3/SLC26A6/SLC4A1/SLC4A3/SLC4A4/SLC8A1/SLC9A8/TCIRG1/TMEM175	38
WB	saddlebrown	BP	GO:0008090	retrograde axonal transport	11/3720	18/18670	0.000152298	0.00146289	0.000942325	ACTR10/DLG2/DST/DYNC1H1/KIF1A/KIF1B/KIF5A/MAP1A/NEFL/PAFAH1B1/SOD1	11
WB	saddlebrown	BP	GO:0036035	osteoclast development	11/3720	18/18670	0.000152298	0.00146289	0.000942325	ANXA2/CLDN18/FBN1/FBXW7/FOXP1/LTF/NOTCH2/PAFAH1B1/SIGLEC15/SRC/TYROBP	11
WB	saddlebrown	BP	GO:0070633	transepithelial transport	11/3720	18/18670	0.000152298	0.00146289	0.000942325	AHCYL1/AQP1/BEST1/CFTR/CSF2/EDN1/EDNRB/GPLD1/SLC12A2/SLC23A2/SLC26A6	11
WB	saddlebrown	BP	GO:0031110	regulation of microtubule polymerization or depolymerization	30/3720	79/18670	0.000155387	0.00149032	0.000959995	ANKRD53/APC/CDH5/CDK5R1/CDK5RAP2/CDKN1B/CLASP1/CLASP2/FES/FGF13/MAP1A/MAP1B/MAP1S/MAP2/MAP6D1/MAPRE1/MAPRE2/MAPRE3/MID1/MID1IP1/NAV3/PSRC1/RAC1/RPS3/SLAIN2/STMN1/STMN2/STMN4/TAOK1/TTBK2	30
[truncated: 1,383 more rows]

## Sheet: MDD_WB_KEGG
Table S5. MDD WB module genes KEGG enrichment
Tissue	Module	ID	Description	GeneRatio	BgRatio	pvalue	p.adjust	qvalue	geneID	Count
[truncated: 157 more rows]

[truncated: 12 more sheets: BP_CRE_GO, BP_CRE_KEGG, BP_PFC_GO, BP_PFC_KEGG, BP_PBMC_GO, BP_PBMC_KEGG, MDD-BP_CRE_GO, MDD-BP_CRE_KEGG, MDD-BP_PFC_GO, MDD-BP_PFC_KEGG, MDD-BP_PBMC_GO, MDD-BP_PBMC_KEGG]
