# Supplementary material for: Integrated co-expression network analysis uncovers novel tissue-specific genes in major depressive disorder and bipolar disorder
Source: Front Psychiatry. 2022 Aug 23;13:980315. doi: 10.3389/fpsyt.2022.980315 (PMC9445988; doi:10.3389/fpsyt.2022.980315)
Supplement: Supplementary file 6 [file Table_6.XLSX]

## Sheet: MDD_RRA
Table S6a. Robust DEGs obtained using RRA in MDD tissues
	ACC	ACC_Pvalue	AMY	AMY_Pvalue	CRE	CRE_Pvalue	HPC	HPC_Pvalue	PFC	PFC_Pvalue	STR	STR_Pvalue	PBMC	PBMC_Pvalue	WB	WB_Pvalue
ZWINT	0	/	0	/	0	/	0	/	1	0.0382016	0	/	0	/	0	/
ZSCAN31	0	/	0	/	0	/	0	/	1	0.0318471	0	/	0	/	0	/
ZRANB3	0	/	0	/	0	/	1	0.0360872	0	/	0	/	0	/	0	/
ZP3	0	/	0	/	0	/	0	/	0	/	0	/	0	/	1	0.0140795
ZNHIT1	0	/	1	0.0106456	0	/	0	/	0	/	0	/	0	/	0	/
ZNF880	0	/	0	/	0	/	0	/	1	0.00637938	0	/	0	/	0	/
ZNF845	0	/	0	/	1	0.000432419	0	/	0	/	0	/	0	/	0	/
ZNF818P	0	/	1	0.0361178	0	/	0	/	0	/	0	/	0	/	0	/
ZNF814	0	/	0	/	0	/	0	/	0	/	0	/	1	0.0173402	0	/
ZNF790-AS1	1	0.0130299	0	/	0	/	0	/	0	/	0	/	0	/	0	/
ZNF706	0	/	1	0.007207	0	/	0	/	0	/	0	/	0	/	0	/
ZNF702P	0	/	0	/	0	/	0	/	1	3.98e-05	0	/	0	/	0	/
ZNF682	0	/	0	/	0	/	0	/	0	/	0	/	1	0.0366311	0	/
ZNF646	0	/	0	/	0	/	0	/	0	/	0	/	1	0.0244584	0	/
ZNF567	0	/	0	/	0	/	0	/	0	/	0	/	0	/	1	0.0323085
ZNF564	0	/	0	/	0	/	0	/	1	0.0318471	0	/	0	/	0	/
ZNF557	0	/	0	/	0	/	0	/	0	/	0	/	1	0.0467464	0	/
ZNF536	1	0.0290153	0	/	0	/	0	/	0	/	1	0.0133476	0	/	0	/
ZNF519	0	/	0	/	1	0.00180809	0	/	0	/	0	/	0	/	0	/
ZNF431	0	/	0	/	0	/	1	0.0116999	0	/	0	/	1	0.00918952	0	/
ZNF417	0	/	0	/	0	/	1	0.00624244	0	/	0	/	0	/	0	/
ZNF394	0	/	0	/	0	/	0	/	0	/	0	/	1	0.00714924	0	/
ZNF264	0	/	0	/	0	/	0	/	0	/	0	/	1	0.0356182	0	/
ZNF142	0	/	0	/	0	/	0	/	1	0.0127538	0	/	0	/	0	/
ZNF138	1	0.0260326	0	/	0	/	0	/	0	/	0	/	0	/	0	/
ZHX2	1	0.033129	0	/	0	/	0	/	0	/	0	/	0	/	0	/
ZFP36	0	/	0	/	1	0.0419649	0	/	1	0.0382016	0	/	0	/	0	/
ZFHX3	0	/	1	0.00263694	0	/	0	/	0	/	0	/	0	/	0	/
ZFAND4	0	/	0	/	0	/	1	0.0129194	0	/	0	/	0	/	0	/
ZEB2	1	0.0433273	0	/	0	/	0	/	0	/	0	/	0	/	0	/
ZDHHC22	0	/	1	0.000635224	0	/	0	/	0	/	0	/	0	/	0	/
ZDHHC2	0	/	0	/	0	/	0	/	0	/	0	/	0	/	1	0.0196974
ZDHHC11	1	0.034686	0	/	0	/	0	/	0	/	0	/	0	/	0	/
ZDBF2	0	/	0	/	0	/	0	/	0	/	1	0.027974	0	/	0	/
ZCCHC12	0	/	1	0.0197368	0	/	0	/	0	/	0	/	0	/	0	/
YRDC	0	/	0	/	0	/	0	/	0	/	0	/	1	0.0153041	0	/
YAF2	0	/	0	/	0	/	0	/	1	0.0380555	0	/	0	/	0	/
XYLT1	0	/	0	/	0	/	0	/	0	/	0	/	1	0.0487663	0	/
XIST	0	/	1	0.0295726	0	/	0	/	0	/	0	/	0	/	0	/
WWC3	0	/	0	/	0	/	0	/	0	/	0	/	0	/	1	0.0253073
WDR60	1	0.0226263	0	/	0	/	0	/	0	/	0	/	0	/	0	/
WBP5	0	/	0	/	0	/	0	/	1	0.0279082	0	/	0	/	0	/
VSIG10L	0	/	0	/	0	/	0	/	0	/	0	/	0	/	1	0.0225033
VRK3	0	/	0	/	0	/	0	/	0	/	0	/	1	0.0386563	0	/
VMO1	0	/	0	/	0	/	0	/	0	/	0	/	1	0.0396684	0	/
VIP	0	/	0	/	0	/	0	/	1	0.0191232	0	/	0	/	0	/
VCAM1	0	/	0	/	1	0.0121643	0	/	0	/	0	/	0	/	0	/
VAMP8	0	/	0	/	0	/	0	/	0	/	0	/	0	/	1	0.0196974
UTS2	0	/	0	/	0	/	0	/	0	/	0	/	0	/	1	0.0154847
USP53	0	/	0	/	0	/	0	/	0	/	0	/	1	0.013267	0	/
USF1	0	/	0	/	0	/	0	/	0	/	0	/	1	0.012248	0	/
UROS	1	0.00515707	1	0.00155127	0	/	0	/	1	0.0234092	1	0.0139846	0	/	0	/
UQCRQ	0	/	0	/	0	/	0	/	0	/	0	/	0	/	1	0.0490607
UNC5D	0	/	0	/	0	/	0	/	0	/	1	0.019201	0	/	0	/
UGT8	1	0.000936987	0	/	0	/	0	/	0	/	0	/	0	/	0	/
UG0898H09	0	/	1	0.00322384	0	/	0	/	0	/	0	/	0	/	0	/
UCKL1	1	0.0390081	0	/	0	/	0	/	0	/	0	/	0	/	0	/
UCHL3	0	/	0	/	0	/	0	/	1	0.0297913	0	/	0	/	0	/
UBXN7	0	/	0	/	0	/	0	/	0	/	0	/	1	0.0437145	0	/
UBE2H	0	/	0	/	0	/	0	/	0	/	0	/	0	/	1	0.0462736
TYRP1	0	/	1	0.00987925	0	/	0	/	0	/	0	/	0	/	0	/
TYROBP	0	/	0	/	0	/	0	/	0	/	0	/	1	0.0467464	0	/
TYMSOS	0	/	0	/	0	/	0	/	0	/	1	0.00446739	0	/	0	/
TYMS	1	0.00587182	0	/	0	/	0	/	0	/	1	0.0233771	0	/	0	/
TUBB2B	0	/	0	/	0	/	0	/	1	0.0173621	0	/	0	/	0	/
TUBA3E	0	/	0	/	1	0.0114651	0	/	0	/	0	/	0	/	0	/
TTYH2	1	0.0053315	0	/	0	/	0	/	0	/	1	0.0178036	0	/	0	/
TTR	0	/	0	/	1	0.0318501	0	/	0	/	0	/	0	/	0	/
TTC32	1	0.0310399	0	/	0	/	0	/	0	/	0	/	0	/	0	/
TTC14	0	/	1	0.007207	0	/	0	/	0	/	0	/	0	/	0	/
TST	0	/	0	/	0	/	0	/	0	/	0	/	1	0.0254742	0	/
TSPAN8	0	/	0	/	0	/	0	/	0	/	1	0.0413206	0	/	0	/
TSPAN4	0	/	0	/	0	/	0	/	0	/	0	/	0	/	1	0.0232841
TSKS	0	/	0	/	0	/	1	0.0172804	0	/	0	/	0	/	0	/
TSHZ2	0	/	1	0.0459176	0	/	0	/	0	/	0	/	0	/	0	/
TSC22D4	0	/	0	/	0	/	0	/	0	/	0	/	1	0.0305494	0	/
TRMT5	0	/	1	0.0144753	0	/	0	/	0	/	0	/	0	/	0	/
TRMT2B	0	/	0	/	0	/	0	/	0	/	0	/	1	0.0203924	0	/
TRIM59	0	/	0	/	0	/	0	/	0	/	1	0.0455302	0	/	0	/
TRIM51	0	/	0	/	1	0.00833086	0	/	0	/	0	/	0	/	0	/
TRIM37	0	/	1	0.0185817	0	/	0	/	0	/	0	/	0	/	0	/
TRIM34	0	/	0	/	0	/	0	/	0	/	0	/	1	0.0285201	0	/
TRIM25	0	/	0	/	0	/	0	/	0	/	0	/	0	/	1	0.0182937
TRIM16L	0	/	0	/	0	/	0	/	0	/	0	/	1	0.0010221	0	/
TRIB3	0	/	1	0.0042836	0	/	0	/	0	/	0	/	0	/	0	/
TRIB2	0	/	0	/	1	0.0141141	0	/	0	/	0	/	0	/	0	/
TRIB1	0	/	0	/	0	/	0	/	1	0.000536018	1	0.0321743	0	/	0	/
TRHDE-AS1	0	/	1	0.0222222	0	/	0	/	0	/	0	/	0	/	0	/
TRHDE	0	/	1	0.0164533	0	/	0	/	0	/	0	/	0	/	0	/
TRERF1	0	/	1	0.00241849	0	/	0	/	0	/	0	/	0	/	0	/
TREM2	0	/	0	/	0	/	1	0.0113789	0	/	0	/	0	/	0	/
TRDV3	0	/	0	/	0	/	0	/	0	/	0	/	0	/	1	0.0462736
TRDMT1	0	/	0	/	0	/	1	0.0102655	0	/	0	/	0	/	0	/
TPST1	0	/	0	/	0	/	0	/	0	/	0	/	0	/	1	0.0448794
TPMT	0	/	0	/	0	/	0	/	1	0.037475	0	/	0	/	0	/
TPD52L1	0	/	0	/	0	/	0	/	1	0.000188415	0	/	0	/	0	/
TPBG	0	/	1	1.93e-05	0	/	0	/	0	/	0	/	0	/	0	/
TOB1-AS1	0	/	0	/	0	/	1	0.00410259	0	/	0	/	0	/	0	/
TNS3	0	/	0	/	0	/	0	/	1	0.018173	0	/	0	/	0	/
TNNT1	0	/	0	/	0	/	0	/	0	/	0	/	0	/	1	0.0490607
TNNC1	0	/	0	/	0	/	1	0.0078474	0	/	0	/	0	/	0	/
TNIP3	0	/	0	/	1	0.00837967	0	/	0	/	0	/	0	/	0	/
TNFSF4	0	/	0	/	1	0.00209663	0	/	0	/	0	/	1	0.0315637	0	/
TNFSF15	0	/	0	/	0	/	0	/	0	/	0	/	1	0.0447254	0	/
TNFRSF11A	0	/	0	/	0	/	0	/	1	0.0440916	0	/	0	/	0	/
TNFAIP6	0	/	0	/	0	/	0	/	0	/	1	0.0292393	0	/	0	/
TMTC4	1	0.0282236	0	/	0	/	0	/	0	/	0	/	0	/	0	/
TMEM98	1	0.00895367	0	/	0	/	0	/	0	/	1	0.0217714	0	/	0	/
TMEM63A	0	/	0	/	0	/	0	/	0	/	1	0.00986562	0	/	0	/
TMEM47	0	/	1	0.00615005	0	/	0	/	1	0.0267548	0	/	0	/	0	/
TMEM235	1	0.0217014	0	/	0	/	0	/	0	/	0	/	0	/	0	/
TMEM165	0	/	0	/	0	/	0	/	0	/	1	0.00761878	0	/	0	/
TMEM163	0	/	0	/	0	/	0	/	0	/	1	0.0448903	0	/	0	/
TMEM151A	0	/	0	/	0	/	0	/	0	/	0	/	1	0.00714924	0	/
TMEM144	1	0.000936987	0	/	0	/	0	/	0	/	0	/	0	/	0	/
TMEM132B	0	/	1	0.00347488	0	/	0	/	0	/	0	/	0	/	0	/
TMEM129	0	/	0	/	0	/	0	/	0	/	0	/	1	0.0335915	0	/
TMEM125	0	/	0	/	0	/	0	/	0	/	1	0.0100814	0	/	0	/
TMEM123	1	0.00723143	0	/	0	/	0	/	0	/	0	/	0	/	0	/
TMCC3	0	/	0	/	0	/	0	/	0	/	1	0.0306628	0	/	0	/
TM4SF1	0	/	0	/	1	0.0423933	0	/	0	/	0	/	0	/	0	/
TLR9	0	/	0	/	1	2.42e-05	0	/	0	/	0	/	0	/	0	/
TKTL1	0	/	0	/	0	/	0	/	0	/	0	/	0	/	1	0.00376208
TIPARP	0	/	0	/	0	/	0	/	1	0.0191232	0	/	0	/	0	/
TIMM23B	0	/	1	4.34e-05	0	/	0	/	0	/	0	/	0	/	0	/
THAP9-AS1	0	/	0	/	0	/	0	/	1	0.0318471	0	/	0	/	0	/
THAP2	1	0.0130299	0	/	0	/	0	/	0	/	0	/	1	0.0447254	0	/
TGM2	0	/	0	/	1	0.0135717	0	/	0	/	0	/	0	/	0	/
TGIF1	0	/	0	/	1	0.0449164	0	/	0	/	0	/	0	/	0	/
TFAP2C	0	/	0	/	0	/	1	0.00563239	0	/	0	/	0	/	0	/
TFAM	0	/	0	/	0	/	0	/	0	/	0	/	1	0.0214093	0	/
TF	0	/	0	/	0	/	0	/	0	/	1	0.0366871	0	/	0	/
TEF	0	/	1	0.00286471	0	/	0	/	0	/	0	/	0	/	0	/
TDRD9	1	0.0260326	0	/	0	/	0	/	0	/	0	/	0	/	1	0.0182937
TDO2	0	/	1	0.0262964	0	/	0	/	0	/	0	/	0	/	0	/
TCRVA15	0	/	0	/	0	/	0	/	0	/	0	/	0	/	1	0.0281093
TCN1	0	/	0	/	0	/	0	/	0	/	0	/	0	/	1	0.0281093
TCF3	0	/	0	/	0	/	0	/	0	/	0	/	0	/	1	0.0351055
TCF15	0	/	0	/	0	/	0	/	0	/	0	/	1	0.0497758	0	/
TCERG1L	1	0.000398203	1	0.0230178	0	/	0	/	0	/	0	/	0	/	0	/
TCEAL6	0	/	1	0.0426534	0	/	0	/	0	/	0	/	0	/	0	/
TC2N	0	/	0	/	1	0.0166464	0	/	0	/	0	/	0	/	0	/
TBXAS1	0	/	0	/	0	/	0	/	0	/	0	/	1	0.0406804	0	/
TBC1D31	0	/	1	0.0230178	0	/	0	/	0	/	0	/	0	/	0	/
TAOK2	0	/	0	/	0	/	0	/	0	/	0	/	1	0.0173402	0	/
TAF7L	0	/	0	/	0	/	0	/	0	/	1	0.0128291	0	/	0	/
TACO1	0	/	0	/	0	/	0	/	1	0.0234092	0	/	0	/	0	/
TAB2	0	/	1	0.00999136	0	/	0	/	0	/	0	/	0	/	0	/
SYTL3	1	0.0416488	0	/	0	/	0	/	0	/	0	/	0	/	0	/
SYTL2	0	/	0	/	0	/	0	/	0	/	0	/	0	/	1	0.00845367
SYT1	0	/	1	0.0248231	0	/	0	/	0	/	0	/	0	/	0	/
SYNJ2	0	/	0	/	0	/	0	/	0	/	1	0.0261616	0	/	0	/
SYNGR1	0	/	0	/	0	/	0	/	0	/	0	/	1	0.0214093	0	/
SYN3	0	/	0	/	0	/	0	/	1	0.0382016	0	/	0	/	0	/
SYDE2	0	/	0	/	0	/	1	0.0248336	0	/	0	/	0	/	0	/
SV2C	0	/	0	/	0	/	1	0.014168	0	/	0	/	0	/	0	/
SUPT20HL1	0	/	0	/	1	0.0175769	0	/	0	/	0	/	0	/	0	/
SUMF2	0	/	1	0.00776624	0	/	0	/	0	/	0	/	0	/	0	/
SULT1A3	0	/	0	/	0	/	0	/	1	0.0445511	0	/	0	/	0	/
SUGT1P1	0	/	0	/	1	0.00564503	0	/	0	/	0	/	0	/	0	/
STXBP5	0	/	0	/	0	/	0	/	0	/	0	/	1	0.0295349	0	/
STXBP3	1	0.0388596	0	/	0	/	0	/	0	/	0	/	0	/	0	/
STX5	0	/	0	/	0	/	0	/	1	0.0125282	0	/	0	/	0	/
STX3	0	/	1	0.00565243	0	/	0	/	0	/	0	/	0	/	0	/
STOX1	0	/	0	/	0	/	0	/	0	/	1	0.0140441	0	/	0	/
STAU1	0	/	0	/	0	/	0	/	0	/	0	/	0	/	1	0.0225033
ST8SIA1	0	/	0	/	0	/	0	/	0	/	1	0.0206428	0	/	0	/
ST3GAL4-AS1	0	/	0	/	0	/	1	0.00821075	0	/	0	/	0	/	0	/
ST18	1	0.0053315	0	/	0	/	0	/	0	/	0	/	0	/	0	/
SSTR2	0	/	0	/	0	/	0	/	0	/	0	/	1	0.0214093	0	/
SST	0	/	1	0.0032955	0	/	0	/	1	3.98e-05	0	/	0	/	0	/
SSC5D	0	/	0	/	0	/	0	/	0	/	0	/	1	0.0447254	0	/
SRGN	0	/	0	/	1	0.027064	0	/	1	0.0198478	0	/	0	/	0	/
SQRDL	0	/	0	/	1	0.00469036	0	/	0	/	0	/	0	/	0	/
SPRY4	0	/	0	/	0	/	0	/	1	0.018585	0	/	0	/	0	/
SPRR2B	0	/	0	/	1	0.0210409	0	/	0	/	0	/	0	/	0	/
SPRED2	0	/	0	/	0	/	0	/	0	/	1	0.0322073	0	/	0	/
SPON1	0	/	0	/	0	/	0	/	0	/	1	0.0188344	0	/	0	/
SPAG11A	0	/	0	/	0	/	1	0.00797883	0	/	0	/	0	/	0	/
SP4	0	/	1	0.00146665	0	/	0	/	0	/	0	/	0	/	0	/
SOX4	0	/	0	/	0	/	0	/	0	/	0	/	0	/	1	0.00986088
SOX2	0	/	0	/	0	/	0	/	0	/	1	0.0224551	0	/	0	/
SOWAHC	0	/	1	0.000940272	0	/	0	/	0	/	0	/	0	/	0	/
SOHLH1	0	/	0	/	0	/	0	/	1	0.0175188	0	/	0	/	0	/
SNX7	0	/	0	/	0	/	0	/	0	/	0	/	1	0.0102093	0	/
SNRNP40	0	/	0	/	0	/	0	/	0	/	0	/	1	0.0437145	0	/
SNORD50A	0	/	0	/	0	/	1	0.00570696	0	/	0	/	0	/	0	/
SNORD42A	0	/	0	/	1	0.00417338	0	/	0	/	0	/	0	/	0	/
SNORD33	0	/	0	/	1	0.00104229	0	/	0	/	0	/	0	/	0	/
SNORD116-6	0	/	0	/	1	0.0133271	0	/	0	/	0	/	0	/	0	/
SNORD116-14	0	/	0	/	1	0.0095879	0	/	0	/	0	/	0	/	0	/
SNORD115-7	0	/	0	/	1	0.000604353	0	/	0	/	0	/	0	/	0	/
SNORD115-42	0	/	0	/	1	0.0408693	0	/	0	/	0	/	0	/	0	/
SNORD115-41	0	/	0	/	1	0.00068777	0	/	0	/	0	/	0	/	0	/
SNORD115-38	0	/	0	/	1	0.000459662	0	/	0	/	0	/	0	/	0	/
SNORD115-31	0	/	0	/	1	0.00201244	0	/	0	/	0	/	0	/	0	/
SNORD114-3	1	0.0260326	0	/	0	/	0	/	0	/	0	/	0	/	0	/
SNORA48	0	/	0	/	1	0.000631683	0	/	0	/	0	/	0	/	0	/
S/PC1	0	/	0	/	0	/	1	0.0303813	0	/	0	/	0	/	0	/
S/P29	0	/	0	/	0	/	1	0.0204121	0	/	1	0.0253918	0	/	0	/
SMIM7	0	/	0	/	0	/	0	/	1	0.0159095	0	/	0	/	0	/
SMAD3	1	0.0435585	0	/	0	/	0	/	0	/	0	/	0	/	0	/
SLN	1	0.000182288	0	/	0	/	0	/	0	/	0	/	0	/	0	/
SLCO1A2	1	0.00401576	0	/	0	/	0	/	0	/	0	/	0	/	0	/
SLC7A11	0	/	0	/	0	/	0	/	1	0.0313675	0	/	0	/	0	/
SLC6A17	0	/	1	0.00502106	0	/	0	/	0	/	0	/	0	/	0	/
SLC6A10P	0	/	0	/	0	/	0	/	0	/	0	/	0	/	1	0.00563777
SLC5A8	0	/	0	/	1	0.032766	0	/	0	/	0	/	1	0.0427034	0	/
SLC4A3	0	/	0	/	0	/	0	/	1	0.0328087	0	/	0	/	0	/
SLC47A2	0	/	0	/	0	/	0	/	0	/	1	0.0431132	0	/	0	/
SLC45A3	1	0.040709	0	/	0	/	0	/	0	/	1	0.0199006	0	/	0	/
SLC37A1	1	0.0226188	0	/	0	/	0	/	0	/	0	/	0	/	0	/
SLC36A1	0	/	1	0.0152569	0	/	0	/	0	/	0	/	0	/	0	/
SLC35F5	0	/	0	/	0	/	1	0.00819722	0	/	0	/	0	/	0	/
SLC35E1	0	/	0	/	0	/	0	/	0	/	0	/	1	0.0376438	0	/
SLC35B1	0	/	0	/	1	3.38e-05	0	/	0	/	0	/	0	/	0	/
SLC32A1	0	/	1	0.0262964	0	/	0	/	0	/	0	/	0	/	0	/
SLC31A2	1	0.00448778	0	/	0	/	0	/	0	/	1	0.0101249	0	/	0	/
SLC2A12	0	/	0	/	1	0.0383946	0	/	0	/	0	/	0	/	0	/
SLC27A2	1	0.0091815	0	/	0	/	0	/	0	/	0	/	0	/	0	/
SLC1A4	0	/	0	/	0	/	0	/	0	/	1	0.0245977	0	/	0	/
SLC1A3	0	/	0	/	0	/	0	/	1	0.00071534	0	/	0	/	0	/
SLC16A1	1	0.0260326	0	/	0	/	0	/	0	/	0	/	0	/	0	/
SLC13A5	0	/	0	/	0	/	0	/	0	/	1	0.0145385	0	/	0	/
SHROOM4	0	/	1	0.0459176	0	/	0	/	0	/	0	/	0	/	0	/
SHROOM3	0	/	0	/	0	/	0	/	0	/	1	0.00172559	0	/	0	/
SH3YL1	0	/	0	/	0	/	0	/	0	/	0	/	1	0.0193753	0	/
SH3TC2	0	/	0	/	0	/	0	/	0	/	1	0.0157168	0	/	0	/
SH3KBP1	0	/	1	0.0127295	0	/	0	/	0	/	0	/	0	/	0	/
SH2D1B	0	/	0	/	0	/	0	/	0	/	0	/	1	0.0376438	0	/
SGMS2	0	/	0	/	0	/	1	0.00379657	0	/	0	/	0	/	0	/
SGK223	0	/	0	/	0	/	1	0.00349456	0	/	0	/	0	/	0	/
SFTPD	0	/	1	0.0463929	0	/	0	/	0	/	0	/	0	/	0	/
SFRP2	0	/	0	/	0	/	0	/	0	/	1	0.0462197	0	/	0	/
SFRP1	0	/	0	/	1	0.030555	0	/	0	/	0	/	0	/	0	/
SETMAR	0	/	0	/	0	/	0	/	1	0.0498785	0	/	0	/	0	/
SETD9	0	/	0	/	0	/	0	/	0	/	1	0.0145726	0	/	0	/
SEMA4D	0	/	0	/	0	/	0	/	0	/	1	0.0190416	0	/	0	/
SEMA3E	0	/	0	/	0	/	0	/	1	0.0254876	0	/	0	/	0	/
SEMA3C	0	/	0	/	0	/	0	/	0	/	1	0.0269028	0	/	0	/
SDC4	0	/	0	/	0	/	0	/	1	0.0382016	0	/	0	/	0	/
SCUBE1	0	/	0	/	0	/	0	/	0	/	0	/	1	0.0386563	0	/
SCN11A	0	/	1	0.0164533	0	/	0	/	0	/	0	/	0	/	0	/
SCML1	0	/	0	/	0	/	0	/	0	/	0	/	1	0.0386563	0	/
SCG3	0	/	0	/	0	/	0	/	0	/	1	0.00596933	0	/	0	/
SAMSN1	0	/	0	/	0	/	1	0.0458679	0	/	0	/	0	/	0	/
SAG	0	/	0	/	0	/	0	/	0	/	1	0.0400579	0	/	0	/
S1PR5	0	/	0	/	0	/	0	/	0	/	1	0.0151213	0	/	0	/
S1PR1	0	/	0	/	0	/	0	/	1	0.00055741	0	/	0	/	0	/
S100P	0	/	0	/	0	/	0	/	0	/	0	/	0	/	1	0.0351055
S100B	0	/	0	/	0	/	0	/	1	0.0139346	0	/	0	/	1	0.00563777
S100A8	0	/	0	/	1	0.0335063	0	/	0	/	0	/	0	/	0	/
S100A13	0	/	1	0.000270711	0	/	0	/	0	/	0	/	0	/	0	/
RYR2	0	/	1	0.0361178	0	/	0	/	0	/	0	/	0	/	0	/
RWDD2B	0	/	1	0.00386883	0	/	0	/	0	/	0	/	0	/	0	/
RTKN	0	/	0	/	0	/	0	/	0	/	1	0.0460167	0	/	0	/
RSAD2	0	/	0	/	0	/	1	0.0406427	0	/	0	/	0	/	1	0.0420893
RPS7P5	0	/	0	/	0	/	0	/	0	/	0	/	0	/	1	0.0168894
RPS23	1	0.0476434	0	/	0	/	0	/	0	/	0	/	0	/	0	/
RPS17	0	/	0	/	0	/	0	/	0	/	0	/	0	/	1	0.0154847
RPS10P7	0	/	0	/	0	/	0	/	0	/	0	/	0	/	1	0.00281988
RPS10	0	/	0	/	0	/	0	/	0	/	0	/	0	/	1	0.0211006
RPRD1B	0	/	0	/	0	/	0	/	0	/	0	/	0	/	1	0.0476674
RPL7	0	/	0	/	0	/	0	/	0	/	0	/	0	/	1	0.00422907
RPL41	0	/	0	/	0	/	0	/	0	/	0	/	0	/	1	0.00704597
RPL36AP40	0	/	0	/	1	0.0258582	0	/	0	/	0	/	0	/	0	/
RPL36	0	/	1	0.0117809	0	/	0	/	0	/	0	/	0	/	0	/
RPL3	0	/	0	/	0	/	0	/	0	/	0	/	0	/	1	0.0239056
RPL23P8	0	/	0	/	1	0.00303592	0	/	0	/	0	/	0	/	0	/
RPL23	0	/	0	/	0	/	0	/	0	/	0	/	0	/	1	0.0140795
RPL17	0	/	0	/	0	/	0	/	0	/	0	/	0	/	1	0.0112676
RPL13AP3	0	/	0	/	0	/	0	/	0	/	0	/	0	/	1	0.0462736
RPL11	0	/	1	0.0215937	0	/	0	/	0	/	0	/	0	/	0	/
RPH3A	0	/	1	0.000347543	0	/	1	0.0221769	0	/	1	0.0149166	0	/	0	/
RPE65	0	/	0	/	1	0.0115631	0	/	0	/	0	/	0	/	0	/
RP1-193H18.2	0	/	0	/	0	/	1	0.00526397	0	/	0	/	0	/	0	/
RP11-876N24.5	0	/	0	/	0	/	1	0.00740911	0	/	0	/	0	/	0	/
RP11-466P24.7	0	/	0	/	0	/	1	0.0262455	0	/	0	/	0	/	0	/
RP11-389C8.2	0	/	0	/	0	/	0	/	0	/	1	0.0321123	0	/	0	/
RP11-379H18.1	0	/	0	/	0	/	1	0.0119683	0	/	0	/	0	/	0	/
RP1-118J21.25	0	/	0	/	0	/	1	0.00695725	0	/	0	/	0	/	0	/
RP11-158G18.1	0	/	0	/	0	/	0	/	0	/	0	/	1	0.00306552	0	/
RP11-138A9.1	0	/	0	/	0	/	0	/	0	/	1	0.00558216	0	/	0	/
RNVU1-4	0	/	0	/	1	0.0238457	0	/	0	/	0	/	0	/	0	/
RNF165	1	0.00550877	0	/	0	/	0	/	0	/	0	/	0	/	0	/
RNF125	0	/	0	/	0	/	1	0.0251565	0	/	0	/	0	/	0	/
RND3	0	/	0	/	1	0.0131005	1	0.0221831	0	/	0	/	0	/	0	/
R/SE3	0	/	0	/	0	/	0	/	0	/	0	/	0	/	1	0.0309093
R/SE1	1	0.00172762	0	/	0	/	0	/	0	/	0	/	0	/	0	/
RMST	0	/	0	/	0	/	0	/	0	/	1	0.00967109	0	/	0	/
RLTPR	1	0.00515707	0	/	0	/	0	/	0	/	0	/	0	/	0	/
RLBP1	0	/	0	/	0	/	0	/	0	/	1	0.0224768	0	/	0	/
RIN1	0	/	0	/	0	/	0	/	0	/	0	/	1	0.0203924	0	/
RHOBTB1	0	/	1	0.000145725	0	/	0	/	0	/	0	/	0	/	0	/
RHBDL2	0	/	0	/	0	/	0	/	0	/	1	0.00691028	1	0.0224259	0	/
RGS4	0	/	1	0.0295726	0	/	0	/	0	/	0	/	0	/	0	/
RGS20	0	/	0	/	0	/	0	/	0	/	1	0.0450569	0	/	0	/
RGS10	0	/	0	/	0	/	1	0.0239799	0	/	0	/	0	/	0	/
RGMB	0	/	0	/	0	/	1	0.0410657	0	/	0	/	0	/	0	/
RGMA	0	/	0	/	0	/	0	/	0	/	0	/	1	0.0275192	0	/
RFTN2	0	/	0	/	0	/	0	/	1	0.049219	0	/	0	/	0	/
RFTN1	0	/	1	0.00130446	0	/	0	/	0	/	0	/	0	/	0	/
RFESD	0	/	0	/	1	0.0165032	0	/	0	/	0	/	0	/	0	/
RELN	0	/	0	/	0	/	0	/	1	0.0254876	0	/	0	/	0	/
RCN2	0	/	0	/	0	/	0	/	0	/	0	/	1	0.0287313	0	/
RBPMS2	0	/	0	/	0	/	0	/	0	/	0	/	1	0.00204395	0	/
RBP7	0	/	0	/	0	/	0	/	0	/	1	0.0454203	0	/	0	/
RBMXL1	0	/	0	/	0	/	1	0.0344221	0	/	0	/	0	/	0	/
RBM43	0	/	0	/	0	/	1	0.0372005	0	/	0	/	0	/	0	/
RBM38	0	/	0	/	0	/	0	/	0	/	0	/	0	/	1	0.00281988
RBFADN	0	/	0	/	0	/	1	0.0156547	0	/	0	/	0	/	0	/
RBAKDN	0	/	0	/	0	/	0	/	0	/	0	/	1	0.00918952	0	/
RASSF1	0	/	0	/	0	/	0	/	0	/	0	/	1	0.0366311	0	/
RASL11B	0	/	0	/	0	/	1	0.0422414	1	0.023874	0	/	0	/	0	/
RASL10A	0	/	0	/	0	/	0	/	0	/	1	0.00609106	0	/	0	/
RASGRP3	1	0.0103623	0	/	0	/	0	/	0	/	0	/	0	/	0	/
RABGAP1L	0	/	0	/	0	/	0	/	1	0.0277497	0	/	0	/	0	/
PYHIN1	0	/	0	/	0	/	0	/	0	/	0	/	0	/	1	0.0239056
PWAR6	0	/	0	/	0	/	0	/	0	/	0	/	1	0.00714924	0	/
PTX3	0	/	0	/	0	/	0	/	0	/	0	/	0	/	1	0.0267085
PTTG1IP	0	/	0	/	0	/	0	/	1	0.0410214	0	/	0	/	0	/
PTPRZ1	0	/	0	/	0	/	0	/	1	0.0224925	0	/	0	/	0	/
PTPRN	0	/	0	/	0	/	0	/	1	0.0177653	0	/	0	/	0	/
PTPN13	0	/	0	/	0	/	1	0.0207855	0	/	0	/	0	/	0	/
PTMA	0	/	0	/	0	/	0	/	0	/	0	/	0	/	1	0.0253073
PTGS2	0	/	0	/	1	0.0261522	0	/	0	/	0	/	1	0.0061287	0	/
PTGR2	0	/	0	/	0	/	0	/	0	/	0	/	1	0.0010221	0	/
PTER	0	/	0	/	1	0.0140806	0	/	0	/	0	/	1	0.0153041	0	/
PSME2	0	/	0	/	1	0.00681297	0	/	0	/	0	/	0	/	0	/
PSIP1	0	/	1	0.011093	0	/	0	/	0	/	0	/	0	/	0	/
PRTFDC1	0	/	0	/	0	/	0	/	0	/	0	/	1	0.0376438	0	/
PRSS35	0	/	1	0.0393868	0	/	0	/	0	/	0	/	0	/	0	/
PRSS33	0	/	0	/	0	/	0	/	0	/	0	/	0	/	1	0.0379005
PRRX1	0	/	0	/	0	/	0	/	1	0.0382016	0	/	0	/	0	/
PRRG1	1	0.00895367	0	/	0	/	0	/	0	/	0	/	0	/	0	/
PRR5L	0	/	0	/	0	/	0	/	0	/	1	0.0315164	0	/	0	/
PRR18	0	/	0	/	0	/	0	/	0	/	1	0.0257014	0	/	0	/
PRPH2	0	/	1	0.0032955	0	/	0	/	1	0.0382016	0	/	0	/	0	/
PRPF40B	0	/	0	/	0	/	1	0.00871068	0	/	0	/	0	/	0	/
PROS1	0	/	0	/	0	/	0	/	0	/	0	/	0	/	1	0.0337073
PRO1853	0	/	0	/	0	/	0	/	0	/	0	/	1	0.0335915	0	/
PRKAR2B	0	/	1	0.0132172	0	/	0	/	0	/	0	/	0	/	0	/
PRELP	1	0.0212242	0	/	0	/	0	/	0	/	0	/	0	/	0	/
PRCD	0	/	0	/	0	/	0	/	0	/	1	0.00658186	0	/	0	/
PPP3R1	0	/	0	/	0	/	0	/	1	0.0009888	0	/	1	0.0183579	0	/
PPP1R17	0	/	0	/	0	/	0	/	0	/	0	/	0	/	1	0.0309093
PPP1R14A	1	0.0014377	0	/	0	/	0	/	0	/	1	0.0314664	0	/	0	/
PPM1D	0	/	0	/	0	/	0	/	1	0.0191232	0	/	0	/	0	/
PPFIBP2	0	/	0	/	0	/	0	/	0	/	1	0.0156322	0	/	0	/
PPAP2C	1	0.0188859	0	/	0	/	0	/	0	/	0	/	0	/	0	/
PPAP2B	0	/	0	/	0	/	0	/	1	0.00267684	0	/	0	/	0	/
POLR2I	0	/	0	/	0	/	0	/	1	0.042851	0	/	0	/	0	/
POLR1D	0	/	0	/	0	/	0	/	0	/	0	/	0	/	1	0.0267085
POLE2	0	/	0	/	0	/	0	/	0	/	0	/	1	0.0339743	0	/
POGLUT1	0	/	1	0.00210833	0	/	0	/	0	/	0	/	0	/	0	/
POFUT1	0	/	0	/	0	/	0	/	0	/	0	/	1	0.0346049	0	/
PNPLA4	0	/	0	/	0	/	0	/	0	/	1	0.0393155	0	/	0	/
PNP	0	/	0	/	1	0.0386423	0	/	0	/	0	/	0	/	0	/
PNOC	0	/	0	/	0	/	1	0.020813	0	/	0	/	0	/	0	/
PNMA1	0	/	0	/	0	/	0	/	0	/	0	/	0	/	1	0.0309093
PMAIP1	0	/	0	/	0	/	0	/	0	/	1	0.0455926	0	/	0	/
PLXNB2	0	/	0	/	0	/	0	/	0	/	0	/	0	/	1	0.0434846
PLX/4	0	/	0	/	0	/	0	/	0	/	0	/	1	0.00809858	0	/
PLSCR4	0	/	0	/	0	/	0	/	1	0.00354175	0	/	0	/	0	/
PLOD2	0	/	0	/	0	/	0	/	0	/	0	/	0	/	1	0.0379005
PLLP	1	0.00663183	0	/	0	/	0	/	0	/	0	/	0	/	0	/
PLEKHH1	1	0.00401576	0	/	0	/	0	/	0	/	1	0.0122623	0	/	0	/
PLEKHF1	0	/	0	/	0	/	0	/	0	/	0	/	1	0.0142857	0	/
PLEK2	0	/	0	/	0	/	0	/	0	/	0	/	0	/	1	0.00704597
PLDN	0	/	0	/	0	/	0	/	0	/	0	/	1	0.012248	0	/
PLCXD3	0	/	0	/	0	/	1	0.0217048	0	/	0	/	0	/	0	/
PLCXD2	0	/	0	/	0	/	0	/	1	0.0105547	0	/	0	/	0	/
PLAGL1	0	/	0	/	0	/	0	/	0	/	0	/	0	/	1	0.0490607
PLAC8	0	/	0	/	0	/	1	0.0107577	0	/	0	/	0	/	0	/
PLA2G5	0	/	0	/	0	/	0	/	1	0.0254876	1	0.00231891	0	/	0	/
PLA2G4A	0	/	0	/	1	0.0365677	0	/	0	/	0	/	0	/	0	/
PKP2	0	/	0	/	0	/	0	/	0	/	1	0.0490461	0	/	0	/
PKD2	0	/	0	/	0	/	0	/	1	0.0127538	0	/	0	/	0	/
PITRM1	0	/	0	/	0	/	0	/	1	0.0146649	0	/	0	/	0	/
PITPNM3	0	/	0	/	0	/	0	/	0	/	1	0.0467548	0	/	0	/
PIR	0	/	1	0.000235877	0	/	0	/	0	/	0	/	0	/	0	/
PIFO	0	/	0	/	0	/	0	/	0	/	1	0.00250303	0	/	0	/
PHLDA1	0	/	0	/	0	/	0	/	0	/	1	0.0168786	0	/	0	/
PGM5-AS1	0	/	0	/	0	/	1	0.0230891	0	/	0	/	0	/	0	/
PGM5	0	/	0	/	0	/	0	/	0	/	0	/	0	/	1	0.0253073
PGLYRP1	0	/	0	/	0	/	0	/	0	/	0	/	0	/	1	0.00121847
PFKFB3	0	/	0	/	1	0.0293087	0	/	0	/	0	/	0	/	0	/
PFKFB2	0	/	0	/	0	/	0	/	0	/	0	/	0	/	1	0.0365033
PF4V1	0	/	0	/	0	/	0	/	0	/	0	/	0	/	1	0.0225033
PEX16	0	/	0	/	0	/	0	/	1	0.0121879	0	/	0	/	0	/
PER2	1	0.0166787	0	/	0	/	0	/	0	/	0	/	0	/	0	/
PENK	0	/	1	0.00658858	0	/	1	0.0319501	0	/	0	/	0	/	0	/
PDYN	0	/	1	0.00987925	0	/	0	/	0	/	0	/	0	/	0	/
PDX1	0	/	0	/	0	/	1	0.00191206	0	/	0	/	0	/	0	/
PDE6B	0	/	0	/	0	/	1	0.000915982	0	/	0	/	0	/	0	/
PDE2A	0	/	1	0.0166037	0	/	0	/	0	/	0	/	0	/	0	/
PDE1B	0	/	0	/	0	/	0	/	1	0.00637938	0	/	0	/	0	/
PDDC1	1	0.0346771	0	/	0	/	0	/	0	/	0	/	0	/	0	/
PCSK1	0	/	1	1.09e-05	0	/	0	/	1	0.0118522	0	/	0	/	0	/
PCP4	0	/	0	/	0	/	1	0.0478978	0	/	0	/	0	/	0	/
PC/	0	/	1	0.0147336	0	/	0	/	0	/	0	/	0	/	0	/
PCED1A	0	/	1	0.0120147	0	/	0	/	0	/	0	/	0	/	0	/
PCDHB2	0	/	0	/	0	/	0	/	1	0.00637938	0	/	0	/	0	/
PCDH9	0	/	0	/	0	/	0	/	0	/	0	/	1	0.0325777	0	/
PCDH8	0	/	0	/	0	/	0	/	0	/	1	0.0210624	0	/	0	/
PBX2	0	/	0	/	0	/	0	/	0	/	0	/	1	0.0234423	0	/
PARD6A	1	0.0176085	0	/	0	/	0	/	0	/	0	/	0	/	0	/
PAQR8	1	0.0318679	0	/	0	/	0	/	0	/	0	/	0	/	0	/
PAIP2B	0	/	0	/	1	0.00465207	0	/	0	/	0	/	0	/	0	/
P2RY12	0	/	1	0.0328464	0	/	0	/	0	/	0	/	0	/	0	/
P2RX7	0	/	0	/	0	/	0	/	0	/	1	0.0244126	0	/	0	/
OXTR	0	/	0	/	0	/	1	0.0296516	0	/	0	/	0	/	0	/
OVOL2	0	/	0	/	0	/	0	/	1	0.0404199	0	/	0	/	0	/
OTOP2	0	/	0	/	0	/	1	0.0110508	0	/	0	/	0	/	0	/
OTOP1	0	/	0	/	1	0.000550053	0	/	0	/	0	/	0	/	0	/
OSMR	0	/	0	/	1	0.0212584	0	/	0	/	0	/	0	/	0	/
OSGIN2	0	/	0	/	0	/	0	/	1	0.0459835	0	/	0	/	0	/
OSCAR	0	/	0	/	0	/	0	/	0	/	0	/	0	/	1	0.00926258
OSBPL3	0	/	0	/	0	/	0	/	1	0.0252949	0	/	0	/	0	/
OSBPL1A	0	/	0	/	0	/	0	/	0	/	0	/	1	0.0396684	0	/
OPRK1	1	0.0173671	0	/	0	/	0	/	1	0.00193132	0	/	0	/	0	/
OMG	0	/	0	/	1	0.0227215	0	/	0	/	0	/	0	/	0	/
OLR1	0	/	0	/	0	/	1	0.0209591	0	/	0	/	0	/	0	/
OLFML3	0	/	0	/	1	0.0253939	0	/	0	/	0	/	0	/	0	/
OLFML1	0	/	0	/	1	0.0172255	0	/	0	/	0	/	0	/	0	/
OLFM4	0	/	0	/	0	/	0	/	0	/	0	/	0	/	1	0.00141019
OAZ2	0	/	0	/	0	/	0	/	1	0.0455035	0	/	0	/	0	/
NUTF2	0	/	0	/	0	/	0	/	0	/	0	/	1	0.0061287	0	/
NUPL1	0	/	1	0.00977778	0	/	0	/	0	/	0	/	0	/	0	/
NUP160	0	/	0	/	0	/	0	/	0	/	0	/	1	0.0335915	0	/
NUDT4	1	0.0303608	0	/	0	/	0	/	0	/	0	/	0	/	0	/
NUDT2	0	/	0	/	0	/	0	/	1	0.0380555	0	/	0	/	0	/
NUCKS1	0	/	0	/	0	/	0	/	0	/	0	/	1	0.00918952	0	/
NUAK1	0	/	0	/	0	/	0	/	0	/	0	/	0	/	1	0.0392973
NTS	0	/	0	/	0	/	0	/	0	/	1	0.0412915	0	/	0	/
NTNG1	0	/	0	/	0	/	0	/	0	/	1	0.0398697	0	/	0	/
NTN4	0	/	0	/	0	/	1	0.027954	0	/	0	/	0	/	0	/
NTAN1	0	/	0	/	0	/	0	/	1	0.0382016	0	/	0	/	0	/
NT5E	0	/	0	/	0	/	0	/	0	/	1	0.022279	0	/	0	/
NRG1	0	/	0	/	0	/	0	/	1	0.0318471	0	/	0	/	1	0.0323085
NR4A3	1	0.0086896	0	/	0	/	0	/	0	/	0	/	0	/	0	/
NR4A2	0	/	0	/	0	/	0	/	0	/	0	/	1	0.0173402	0	/
NR4A1	0	/	0	/	0	/	0	/	1	0.0287619	0	/	0	/	0	/
NR2F1	0	/	0	/	0	/	0	/	0	/	1	0.00960073	0	/	0	/
NR1D2	1	0.00624618	0	/	0	/	0	/	0	/	0	/	0	/	0	/
NPY	0	/	1	0.0230178	0	/	0	/	0	/	0	/	0	/	0	/
NPTX2	0	/	1	0.00181924	0	/	0	/	1	8.95e-05	0	/	0	/	0	/
NPIPA5	0	/	0	/	0	/	0	/	0	/	0	/	0	/	1	0.0225033
N/T	0	/	1	0.0361178	0	/	0	/	0	/	0	/	0	/	0	/
NME6	0	/	0	/	1	0.00862096	0	/	0	/	0	/	0	/	0	/
NMB	0	/	0	/	0	/	1	0.0442422	0	/	0	/	0	/	0	/
NLRP2	0	/	0	/	0	/	0	/	1	0.0191232	0	/	0	/	0	/
NLRC4	0	/	0	/	1	0.000285231	0	/	0	/	0	/	0	/	0	/
NLN	0	/	0	/	0	/	0	/	1	0.0318471	0	/	0	/	0	/
NKX2-2	0	/	0	/	0	/	0	/	0	/	1	0.0221978	0	/	0	/
NINJ2	1	0.00328636	0	/	0	/	0	/	0	/	1	0.0390132	0	/	0	/
NGEF	0	/	1	8.74e-05	0	/	0	/	0	/	0	/	0	/	0	/
NEUROD6	0	/	0	/	1	0.0472898	0	/	0	/	0	/	0	/	0	/
NEUROD1	1	0.0390081	0	/	0	/	0	/	0	/	0	/	0	/	0	/
NELL1	0	/	0	/	0	/	0	/	1	0.0220407	0	/	0	/	0	/
NEK3	1	0.040709	0	/	0	/	0	/	0	/	0	/	0	/	0	/
NEGR1	0	/	0	/	0	/	0	/	1	0.00452525	0	/	0	/	0	/
NECAB1	0	/	0	/	0	/	0	/	1	0.0191232	0	/	0	/	0	/
NDUFS7	0	/	0	/	0	/	0	/	0	/	0	/	1	0.0214093	0	/
ND6	0	/	0	/	0	/	0	/	1	0.0127538	0	/	0	/	0	/
NCR3LG1	1	0.00941212	0	/	0	/	0	/	0	/	0	/	0	/	0	/
NCF1	0	/	0	/	0	/	0	/	0	/	0	/	1	0.0153041	0	/
NCAPG2	0	/	0	/	0	/	1	0.0254671	0	/	0	/	0	/	0	/
/PSB	0	/	0	/	0	/	0	/	0	/	0	/	0	/	1	0.00114984
/P1L3	0	/	0	/	0	/	0	/	0	/	0	/	1	0.0497758	0	/
/MPT	0	/	0	/	0	/	0	/	0	/	0	/	1	0.0102093	0	/
/DK2	0	/	0	/	0	/	0	/	1	0.0267548	0	/	0	/	0	/
/AA	0	/	0	/	0	/	0	/	1	0.0141327	0	/	0	/	0	/
N4BP2L2-IT2	0	/	0	/	0	/	1	0.00073385	0	/	0	/	0	/	0	/
MYRF	0	/	0	/	0	/	0	/	0	/	1	0.0246736	0	/	0	/
MYOM2	1	0.0130299	1	0.00146665	0	/	0	/	0	/	0	/	0	/	0	/
MYO1D	0	/	0	/	0	/	0	/	0	/	1	0.0150783	0	/	0	/
MYO16	0	/	0	/	0	/	0	/	1	0.0445511	0	/	0	/	0	/
MUM1	0	/	1	0.0194624	0	/	0	/	0	/	0	/	0	/	0	/
MUC8	1	0.0217014	0	/	0	/	0	/	0	/	0	/	0	/	0	/
MTUS1	1	0.0192119	0	/	0	/	0	/	0	/	0	/	0	/	0	/
MTMR7	0	/	0	/	0	/	0	/	1	0.0346309	0	/	0	/	0	/
MST4	0	/	1	0.000750132	0	/	0	/	0	/	0	/	0	/	0	/
MSRB2	0	/	0	/	0	/	0	/	0	/	0	/	1	0.0173402	0	/
MSL3P1	0	/	0	/	1	0.00573692	0	/	0	/	0	/	0	/	0	/
MS4A7	0	/	0	/	0	/	1	0.00488042	0	/	0	/	0	/	1	0.00582104
MRO	0	/	0	/	0	/	0	/	0	/	1	0.0237728	0	/	0	/
MRAP2	0	/	1	0.000270711	0	/	0	/	0	/	0	/	0	/	0	/
MPEG1	0	/	0	/	0	/	0	/	0	/	0	/	1	0.0477564	0	/
MOG	1	0.000542337	0	/	0	/	0	/	0	/	1	0.0343489	0	/	0	/
MOBP	0	/	1	0.00987925	0	/	0	/	0	/	0	/	0	/	0	/
MOB1B	0	/	0	/	0	/	1	0.0264177	0	/	0	/	0	/	0	/
MMRN1	0	/	0	/	0	/	0	/	0	/	0	/	1	0.0477564	0	/
MMP8	0	/	0	/	0	/	0	/	0	/	0	/	0	/	1	0.00422907
MLXIP	0	/	1	0.0197368	0	/	0	/	0	/	0	/	0	/	0	/
MIR646HG	0	/	0	/	0	/	1	0.013132	0	/	0	/	0	/	0	/
MIR519A2	0	/	0	/	1	0.00253386	0	/	0	/	0	/	0	/	0	/
MIR365A	0	/	0	/	1	0.000243661	0	/	0	/	0	/	0	/	0	/
MIR219A1	0	/	0	/	1	2.95e-05	0	/	0	/	0	/	0	/	0	/
MIR136	0	/	0	/	1	0.0144458	0	/	0	/	0	/	0	/	0	/
MIR101-1	0	/	0	/	1	0.0167077	0	/	0	/	0	/	0	/	0	/
MIF	0	/	0	/	1	0.000889876	0	/	0	/	0	/	0	/	0	/
MIDN	0	/	0	/	0	/	0	/	0	/	0	/	1	0.0285201	0	/
MICALL2	0	/	0	/	0	/	0	/	0	/	0	/	1	0.0477564	0	/
MGST1	0	/	0	/	0	/	0	/	0	/	1	0.0390852	0	/	0	/
MGP	0	/	0	/	0	/	0	/	1	0.0127538	0	/	0	/	0	/
MFSD10	1	0.034686	0	/	0	/	0	/	0	/	0	/	0	/	0	/
METTL15	0	/	0	/	0	/	0	/	1	0.0392293	0	/	0	/	0	/
MET	0	/	0	/	0	/	1	0.0421819	0	/	1	0.000964789	0	/	0	/
MESDC1	0	/	0	/	0	/	0	/	0	/	1	0.0245972	0	/	0	/
MEPE	1	0.0314526	0	/	0	/	0	/	0	/	0	/	0	/	0	/
MEIS3	0	/	0	/	0	/	0	/	1	0.0254876	0	/	0	/	0	/
MEIS1	1	0.0176085	0	/	0	/	0	/	0	/	0	/	0	/	0	/
MED24	0	/	0	/	0	/	0	/	1	0.0118522	0	/	0	/	0	/
MECOM	0	/	0	/	0	/	0	/	1	0.0351948	0	/	0	/	0	/
MCTP1	1	0.00434631	0	/	0	/	0	/	0	/	0	/	0	/	0	/
MCOLN3	0	/	1	4.83e-06	0	/	0	/	0	/	0	/	0	/	0	/
MBP	0	/	1	0.0032955	0	/	0	/	0	/	0	/	0	/	0	/
MBOAT1	0	/	0	/	0	/	1	0.0338211	0	/	0	/	0	/	0	/
MBD4	0	/	0	/	0	/	0	/	0	/	0	/	1	0.0285201	0	/
MAU2	0	/	0	/	0	/	0	/	0	/	0	/	0	/	1	0.0406936
MARVELD1	0	/	0	/	0	/	0	/	0	/	0	/	0	/	1	0.0121451
MARK3	0	/	0	/	0	/	0	/	0	/	0	/	0	/	1	0.0281093
MAP3K7CL	0	/	0	/	0	/	1	0.00196345	0	/	0	/	0	/	0	/
MAP3K15	0	/	0	/	0	/	0	/	0	/	0	/	0	/	1	0.0351055
MAL	1	0.00356951	0	/	0	/	0	/	0	/	0	/	0	/	0	/
MAGT1	0	/	0	/	0	/	0	/	0	/	0	/	1	0.0112288	0	/
MAGEA11	0	/	0	/	0	/	1	0.000104208	0	/	0	/	0	/	0	/
MAFB	0	/	0	/	0	/	1	0.014898	0	/	0	/	1	0.0193753	0	/
MAD2L1	0	/	0	/	0	/	0	/	0	/	0	/	1	0.0264898	0	/
LYZ	0	/	0	/	1	0.0405337	0	/	0	/	0	/	0	/	0	/
LY86	0	/	0	/	0	/	1	0.0310295	0	/	0	/	0	/	0	/
LTF	0	/	0	/	0	/	0	/	0	/	0	/	0	/	1	0.00704597
LTBP4	1	0.0361613	0	/	0	/	0	/	0	/	0	/	0	/	0	/
LTB4R2	0	/	0	/	0	/	0	/	0	/	0	/	1	0.00816951	0	/
LSM11	1	0.0173671	0	/	0	/	0	/	0	/	0	/	0	/	0	/
LSG1	0	/	1	0.000940272	0	/	0	/	0	/	0	/	0	/	0	/
LRRCC1	0	/	0	/	1	7.14e-05	0	/	0	/	0	/	0	/	0	/
LRRC3B	0	/	0	/	0	/	0	/	0	/	1	0.0349452	0	/	0	/
LRRC37A6P	0	/	0	/	1	0.00110773	0	/	0	/	0	/	0	/	0	/
LRRC16A	0	/	0	/	0	/	0	/	0	/	1	0.00558845	1	0.0244584	0	/
LRP2BP	0	/	0	/	1	0.00675598	0	/	0	/	0	/	0	/	0	/
LOXL1	0	/	0	/	0	/	1	0.00937336	0	/	0	/	0	/	0	/
LOC730993	0	/	0	/	0	/	0	/	0	/	0	/	1	0.0264898	0	/
LOC729629	0	/	0	/	0	/	0	/	0	/	0	/	1	0.045736	0	/
LOC728903	0	/	0	/	0	/	0	/	0	/	0	/	1	0.0305494	0	/
LOC728689	1	0.034686	0	/	0	/	0	/	0	/	0	/	0	/	0	/
LOC728105	0	/	0	/	0	/	0	/	0	/	0	/	1	0.0477564	0	/
LOC727820	0	/	0	/	0	/	0	/	0	/	0	/	1	0.0163223	0	/
LOC653888	0	/	0	/	0	/	0	/	0	/	0	/	1	0.0295349	0	/
LOC653513	0	/	1	0.0393868	0	/	0	/	0	/	0	/	0	/	0	/
LOC642282	1	0.0130299	0	/	0	/	0	/	0	/	0	/	0	/	0	/
LOC54944	0	/	0	/	0	/	1	0.027188	0	/	0	/	0	/	0	/
LOC441763	0	/	0	/	0	/	0	/	0	/	0	/	1	0.0437145	0	/
LOC441204	0	/	0	/	1	0.00956214	0	/	0	/	0	/	0	/	0	/
LOC401098	0	/	0	/	0	/	0	/	0	/	0	/	1	0.00918952	0	/
LOC400692	0	/	0	/	0	/	1	0.0205993	0	/	0	/	0	/	0	/
LOC389834	0	/	0	/	0	/	0	/	0	/	0	/	0	/	1	0.0211006
LOC389831	0	/	0	/	0	/	0	/	0	/	0	/	0	/	1	0.0253073
LOC389765	0	/	0	/	0	/	0	/	0	/	0	/	1	0.0061287	0	/
LOC340107	1	0.0166787	0	/	0	/	0	/	0	/	0	/	0	/	0	/
LOC339988	0	/	0	/	0	/	0	/	0	/	0	/	0	/	1	0.0448794
LOC284241	0	/	0	/	1	0.0138465	0	/	0	/	0	/	0	/	0	/
LOC284014	0	/	0	/	0	/	1	0.02341	0	/	0	/	0	/	0	/
LOC283588	0	/	0	/	0	/	0	/	1	0.00659193	0	/	0	/	0	/
LOC220729	0	/	0	/	0	/	0	/	0	/	0	/	1	0.0112288	0	/
LOC1720	0	/	0	/	1	0.00688193	0	/	0	/	0	/	0	/	0	/
LOC158402	1	0.0217014	1	4.34e-05	0	/	0	/	0	/	0	/	0	/	0	/
LOC105369230	0	/	0	/	1	0.0268027	0	/	0	/	0	/	0	/	0	/
LOC102725188	0	/	0	/	0	/	0	/	0	/	0	/	1	0.0406804	0	/
LOC102724975	0	/	0	/	0	/	0	/	0	/	0	/	1	0.0356182	0	/
LOC102724517	0	/	0	/	0	/	0	/	0	/	1	7.31e-05	0	/	0	/
LOC102724428	0	/	0	/	1	0.021854	0	/	0	/	0	/	0	/	0	/
LOC101930608	0	/	0	/	0	/	0	/	0	/	1	0.0296607	0	/	0	/
LOC101929910	0	/	0	/	0	/	0	/	0	/	0	/	1	0.00816951	0	/
LOC101929886	0	/	0	/	0	/	0	/	1	0.0161793	0	/	0	/	0	/
LOC101929497	0	/	0	/	0	/	1	0.0404719	0	/	0	/	0	/	0	/
LOC101929122	0	/	0	/	0	/	1	0.0369887	0	/	0	/	0	/	0	/
LOC101929072	0	/	0	/	0	/	0	/	0	/	1	0.0492068	0	/	0	/
LOC101929036	1	0.0303608	0	/	0	/	0	/	0	/	0	/	0	/	0	/
LOC101928817	0	/	0	/	0	/	0	/	0	/	1	0.0157925	0	/	0	/
LOC101928784	0	/	0	/	0	/	0	/	0	/	0	/	0	/	1	0.0168894
LOC101928198	0	/	0	/	0	/	0	/	0	/	0	/	1	0.0346049	0	/
LOC101927451	0	/	0	/	0	/	0	/	0	/	0	/	1	0.041692	0	/
LOC101927138	0	/	0	/	0	/	1	0.000314106	0	/	0	/	0	/	0	/
LOC101926934	0	/	0	/	0	/	1	0.00980511	0	/	0	/	0	/	0	/
LOC100653086	0	/	0	/	0	/	0	/	0	/	0	/	0	/	1	0.0434846
LOC100507472	0	/	0	/	0	/	0	/	0	/	1	0.035167	0	/	0	/
LOC100506388	0	/	0	/	0	/	0	/	1	0.0445511	0	/	0	/	0	/
LOC100506379	0	/	0	/	0	/	0	/	0	/	0	/	0	/	1	0.0337073
LOC100289473	0	/	0	/	0	/	1	0.0175331	0	/	0	/	0	/	0	/
LOC100289097	0	/	0	/	0	/	0	/	1	0.0318471	0	/	0	/	0	/
LOC100272216	0	/	0	/	0	/	0	/	0	/	1	0.0347165	0	/	0	/
LOC100192204	0	/	0	/	0	/	0	/	0	/	0	/	0	/	1	0.0281093
LOC100134364	0	/	0	/	0	/	0	/	0	/	0	/	1	0.0163223	0	/
LOC100134053	0	/	0	/	0	/	0	/	0	/	0	/	1	0.0356182	0	/
LOC100133568	0	/	0	/	0	/	0	/	0	/	0	/	1	0.00306552	0	/
LOC100133565	0	/	0	/	0	/	0	/	0	/	0	/	1	0.0264898	0	/
LOC100133516	0	/	0	/	0	/	0	/	0	/	0	/	1	0.0142857	0	/
LOC100133050	0	/	0	/	0	/	0	/	0	/	0	/	0	/	1	0.0420893
LOC100132585	0	/	0	/	0	/	0	/	0	/	0	/	1	0.0244584	0	/
LOC100132394	0	/	0	/	0	/	0	/	0	/	0	/	1	0.013267	0	/
LOC100131541	0	/	0	/	0	/	0	/	0	/	0	/	1	0.0487663	0	/
LOC100130872	1	0.00434631	0	/	0	/	0	/	0	/	0	/	0	/	0	/
LOC100130516	0	/	0	/	0	/	0	/	0	/	0	/	1	0.0497758	0	/
LOC100130433	0	/	0	/	1	0.000329794	0	/	0	/	0	/	0	/	0	/
LOC100130276	0	/	0	/	0	/	0	/	0	/	0	/	1	0.00816951	0	/
LOC100129516	0	/	0	/	0	/	1	0.00899391	0	/	0	/	0	/	0	/
LOC100129362	0	/	0	/	0	/	0	/	0	/	0	/	1	0.045736	0	/
LOC100128510	0	/	0	/	0	/	0	/	0	/	0	/	1	0.0102093	0	/
LOC100128288	0	/	0	/	0	/	0	/	0	/	0	/	1	0.0325777	0	/
LOC100128098	0	/	0	/	0	/	0	/	0	/	0	/	1	0.0051079	0	/
LOC100127975	0	/	0	/	0	/	0	/	0	/	0	/	1	0.0193753	0	/
LOC100126784	0	/	0	/	0	/	1	0.0372616	0	/	0	/	0	/	0	/
LOC100008589	0	/	0	/	0	/	0	/	0	/	0	/	1	0.012248	0	/
LMNTD1	1	0.0226188	0	/	0	/	0	/	0	/	0	/	0	/	0	/
LIX1	0	/	0	/	0	/	0	/	0	/	1	0.00233375	0	/	0	/
LINGO2	0	/	0	/	0	/	0	/	1	0.0351948	0	/	0	/	0	/
LINC01105	0	/	0	/	0	/	0	/	1	0.0272501	0	/	0	/	0	/
LINC01094	0	/	0	/	0	/	1	0.0350992	0	/	0	/	0	/	0	/
LINC00889	1	0.0091815	0	/	0	/	0	/	0	/	0	/	0	/	0	/
LINC00622	1	0.0476434	0	/	0	/	0	/	0	/	0	/	0	/	0	/
LINC00537	0	/	0	/	0	/	0	/	1	0.00637938	0	/	0	/	0	/
LINC00417	0	/	0	/	1	0.0187017	0	/	0	/	0	/	0	/	0	/
LINC00342	0	/	0	/	0	/	0	/	1	0.0386403	0	/	0	/	0	/
LINC00339	1	0.0476434	0	/	0	/	0	/	0	/	0	/	0	/	0	/
LINC00265	0	/	0	/	0	/	1	0.00174836	0	/	0	/	0	/	0	/
LILRP2	0	/	0	/	0	/	1	0.000902133	0	/	0	/	0	/	0	/
LILRA5	0	/	0	/	0	/	0	/	0	/	0	/	1	0.0010221	0	/
LGALS3BP	1	0.0357204	0	/	0	/	0	/	0	/	0	/	0	/	0	/
LEP	0	/	0	/	0	/	0	/	0	/	0	/	1	0.041692	0	/
LDLR	0	/	0	/	0	/	0	/	1	0.0382016	0	/	0	/	0	/
LDHC	0	/	0	/	1	0.0357991	0	/	0	/	0	/	0	/	0	/
LDB3	0	/	0	/	0	/	0	/	0	/	1	0.0316375	0	/	0	/
LCN2	0	/	0	/	0	/	0	/	0	/	0	/	0	/	1	0.00563777
LBH	0	/	0	/	0	/	1	0.00788921	0	/	0	/	0	/	0	/
LAYN	1	0.0339826	0	/	0	/	0	/	0	/	0	/	0	/	0	/
LAMA4	0	/	0	/	1	0.0195589	0	/	0	/	0	/	0	/	0	/
LAIR2	0	/	0	/	0	/	0	/	0	/	0	/	0	/	1	0.00281988
L3MBTL1	0	/	0	/	0	/	0	/	0	/	0	/	1	0.0427034	0	/
KRTAP21-1	0	/	0	/	1	0.0019222	0	/	0	/	0	/	0	/	0	/
KRT39	0	/	0	/	1	0.000446694	0	/	0	/	0	/	0	/	0	/
KRT23	0	/	0	/	0	/	0	/	0	/	0	/	0	/	1	0.00141019
KP/5	0	/	1	0.00231276	0	/	0	/	0	/	0	/	0	/	0	/
KMT2E-AS1	0	/	0	/	0	/	1	0.000538042	0	/	0	/	0	/	0	/
KLRG1	0	/	0	/	0	/	0	/	0	/	0	/	0	/	1	0.0182937
KLK6	0	/	0	/	0	/	0	/	0	/	1	0.0356392	0	/	0	/
KLF4	0	/	0	/	0	/	0	/	1	0.0254876	0	/	0	/	0	/
KLF3-AS1	0	/	0	/	0	/	0	/	0	/	0	/	1	0.0275051	0	/
KLF10	0	/	0	/	0	/	1	0.0311811	0	/	0	/	0	/	0	/
KISS1R	0	/	0	/	0	/	0	/	1	0.0191232	0	/	0	/	0	/
KIR2DL3	0	/	0	/	0	/	0	/	0	/	0	/	1	0.00714924	0	/
KIF25	0	/	0	/	0	/	1	0.00842246	0	/	0	/	0	/	0	/
KIAA1751	0	/	0	/	0	/	0	/	0	/	0	/	1	0.0163223	0	/
KHK	0	/	0	/	0	/	0	/	1	0.00917184	0	/	0	/	0	/
KGFLP2	0	/	0	/	0	/	0	/	0	/	1	0.0133493	0	/	0	/
KCTD17	0	/	0	/	0	/	0	/	0	/	0	/	1	0.0406804	0	/
KCNN3	0	/	1	0.0164533	0	/	0	/	0	/	0	/	0	/	0	/
KCNK9	0	/	1	0.00854369	0	/	0	/	0	/	0	/	0	/	0	/
KCNK4	0	/	0	/	0	/	1	0.0469522	0	/	0	/	0	/	0	/
KCNJ2-AS1	0	/	0	/	0	/	0	/	0	/	0	/	1	0.0467464	0	/
KCNH8	1	0.0160723	0	/	1	0.00754622	0	/	0	/	1	0.00922187	0	/	0	/
KCNH7	0	/	0	/	1	0.0160311	0	/	0	/	0	/	0	/	0	/
KCNH5	0	/	1	0.000529813	0	/	0	/	0	/	0	/	0	/	0	/
KCNE4	0	/	0	/	0	/	0	/	1	0.0191232	0	/	0	/	0	/
KAL1	0	/	1	0.00191326	0	/	0	/	0	/	0	/	0	/	0	/
JUN	0	/	0	/	1	0.0185294	0	/	0	/	0	/	0	/	0	/
JPH1	0	/	1	0.00373519	0	/	0	/	0	/	0	/	0	/	0	/
ITPKA	0	/	0	/	0	/	0	/	1	0.0127538	0	/	0	/	0	/
ITIH5	1	0.0086896	0	/	0	/	0	/	0	/	0	/	0	/	0	/
ITGB3BP	0	/	0	/	0	/	0	/	1	0.0191232	0	/	0	/	0	/
ITGAM	0	/	0	/	0	/	1	0.0479239	0	/	0	/	0	/	0	/
ITGA2B	0	/	0	/	0	/	0	/	0	/	0	/	0	/	1	0.0476674
ITCH	1	0.034686	0	/	0	/	0	/	0	/	0	/	0	/	0	/
IRAK1BP1	0	/	0	/	0	/	1	0.026838	0	/	0	/	0	/	0	/
IPW	0	/	0	/	0	/	0	/	1	0.0357585	0	/	0	/	0	/
IPO8	1	0.00434631	0	/	0	/	0	/	0	/	0	/	0	/	0	/
IP6K3	0	/	0	/	0	/	0	/	0	/	1	0.025537	0	/	0	/
INSM1	0	/	1	9.76e-05	0	/	0	/	0	/	0	/	0	/	0	/
INHBA-AS1	1	0.0217014	0	/	0	/	0	/	0	/	0	/	0	/	0	/
INHBA	0	/	0	/	0	/	1	0.0198127	0	/	0	/	0	/	0	/
ING1	0	/	0	/	0	/	0	/	1	0.018585	0	/	0	/	0	/
I/DL	0	/	1	0.0262964	0	/	0	/	0	/	0	/	0	/	0	/
IL36B	0	/	0	/	0	/	1	0.00178008	0	/	0	/	0	/	0	/
IL33	0	/	1	0.0164533	0	/	0	/	0	/	1	0.0415968	0	/	0	/
IL1RL1	0	/	0	/	1	0.0440857	0	/	0	/	0	/	0	/	0	/
IL1R1	0	/	0	/	1	0.0327135	0	/	0	/	0	/	0	/	0	/
IL1B	1	0.0173671	0	/	0	/	0	/	0	/	0	/	0	/	0	/
IL17RD	0	/	0	/	0	/	0	/	0	/	0	/	1	0.013267	0	/
IGLL3	0	/	0	/	0	/	0	/	0	/	0	/	1	0.0275051	0	/
IGHM	0	/	0	/	0	/	0	/	1	0.0110596	0	/	0	/	0	/
IGFBP2	0	/	0	/	0	/	0	/	1	0.0121879	0	/	0	/	0	/
IGFALS	0	/	0	/	0	/	0	/	0	/	0	/	1	0.0487663	0	/
IGF1	0	/	0	/	0	/	1	0.034825	0	/	0	/	0	/	0	/
IGBP1P1	0	/	0	/	1	0.000384551	0	/	0	/	0	/	0	/	0	/
IFITM1	0	/	0	/	1	0.0144321	0	/	0	/	0	/	0	/	0	/
IFI6	0	/	0	/	0	/	0	/	0	/	0	/	1	0.00204395	0	/
IFI27	0	/	0	/	0	/	0	/	0	/	0	/	0	/	1	0.0392973
IER5L	0	/	0	/	0	/	0	/	0	/	0	/	1	0.0254742	0	/
IER3	0	/	0	/	0	/	0	/	1	0.0445511	0	/	0	/	0	/
ID4	0	/	0	/	0	/	0	/	1	0.0440916	0	/	0	/	0	/
ID1	0	/	0	/	0	/	0	/	1	0.0108723	0	/	0	/	0	/
HTR2A	0	/	0	/	0	/	1	0.0353179	0	/	0	/	0	/	0	/
HTR1E	0	/	0	/	0	/	0	/	1	0.0318471	0	/	0	/	0	/
HSPG2	0	/	0	/	0	/	1	0.0108466	0	/	0	/	0	/	0	/
HSPC268	0	/	1	0.0197368	0	/	0	/	0	/	0	/	0	/	0	/
HSPB3	0	/	0	/	0	/	1	0.0164005	0	/	0	/	0	/	0	/
HSPA1A	0	/	0	/	0	/	0	/	1	0.0161793	0	/	0	/	0	/
HSP90AA6P	0	/	0	/	1	0.0403505	0	/	0	/	0	/	0	/	0	/
HSD17B6	0	/	0	/	0	/	0	/	0	/	1	0.0170252	0	/	0	/
HSD17B3	0	/	0	/	0	/	0	/	0	/	1	0.00491121	1	0.0402343	0	/
HSD11B1	0	/	0	/	0	/	0	/	1	5.39e-07	1	0.0412935	0	/	0	/
HS3ST2	0	/	1	0.0164533	0	/	0	/	0	/	0	/	0	/	0	/
HS.546710	1	0.0217014	0	/	0	/	0	/	0	/	0	/	0	/	0	/
HS.397465	0	/	1	0.0328464	0	/	0	/	0	/	0	/	0	/	0	/
HS.193767	1	0.0260326	1	0.0491793	0	/	0	/	0	/	0	/	0	/	0	/
HS.143018	1	0.0173671	0	/	0	/	0	/	0	/	0	/	0	/	0	/
HRH3	1	0.0335545	0	/	0	/	0	/	0	/	0	/	0	/	0	/
HRH1	0	/	0	/	0	/	1	0.02484	0	/	0	/	0	/	0	/
HRAS	0	/	1	0.0174382	0	/	0	/	0	/	0	/	0	/	0	/
HPDL	0	/	0	/	0	/	1	0.00584218	0	/	0	/	0	/	0	/
HPCAL1	0	/	1	0.000529813	0	/	0	/	0	/	0	/	0	/	0	/
HP	0	/	0	/	0	/	0	/	0	/	0	/	0	/	1	0.0196974
HOXD13	0	/	0	/	0	/	1	0.0049466	0	/	0	/	0	/	0	/
HOTS	0	/	0	/	0	/	0	/	0	/	0	/	0	/	1	0.0126738
HOMER3	0	/	0	/	0	/	0	/	0	/	0	/	0	/	1	0.0267085
HMGCS1	0	/	1	0.00600218	0	/	0	/	0	/	0	/	0	/	0	/
HMGB2	0	/	0	/	1	0.0366859	0	/	0	/	0	/	0	/	0	/
HMBOX1	0	/	0	/	0	/	0	/	1	0.0127538	0	/	0	/	0	/
HLTF	0	/	1	0.0106456	0	/	0	/	0	/	0	/	0	/	0	/
HLA-DRB6	0	/	0	/	0	/	1	0.0104692	0	/	0	/	0	/	0	/
HLA-DRB4	1	0.0014377	0	/	0	/	0	/	0	/	0	/	1	0.0051079	0	/
HLA-DRB3	0	/	0	/	0	/	0	/	0	/	0	/	1	0.0335915	1	0.0182937
HLA-DRB1	0	/	0	/	0	/	1	0.0177217	1	0.023874	0	/	0	/	1	0.0379005
HLA-DRA	1	0.0390081	0	/	0	/	0	/	1	0.0125282	0	/	0	/	1	0.00845367
HLA-DQB1	0	/	0	/	0	/	0	/	0	/	0	/	0	/	1	0.0420893
HLA-DQA1	0	/	0	/	0	/	0	/	0	/	0	/	0	/	1	0.0140795
HLA-DPB2	0	/	0	/	1	0.0329851	0	/	0	/	0	/	0	/	0	/
HLA-DMB	0	/	0	/	0	/	0	/	0	/	0	/	0	/	1	0.0337073
HLA-DMA	0	/	0	/	1	0.0387852	1	0.00506779	0	/	0	/	1	0.0497758	0	/
HK2	0	/	1	0.0393868	1	0.00237671	0	/	0	/	0	/	0	/	0	/
HIST1H4J	0	/	0	/	1	0.0486445	0	/	0	/	0	/	0	/	0	/
HIST1H4F	0	/	0	/	0	/	1	0.00865421	0	/	0	/	0	/	0	/
HINT3	0	/	0	/	0	/	1	0.0130655	0	/	0	/	0	/	0	/
HIATL2	0	/	0	/	0	/	0	/	0	/	0	/	1	0.0183579	0	/
HHIP	0	/	0	/	0	/	0	/	0	/	1	0.0270113	0	/	0	/
HHATL	1	0.015183	0	/	0	/	0	/	0	/	0	/	0	/	0	/
HFM1	0	/	0	/	1	0.0005613	0	/	0	/	0	/	0	/	0	/
HES1	0	/	0	/	0	/	0	/	1	0.000485777	0	/	0	/	0	/
HERC2P3	0	/	0	/	0	/	0	/	1	0.0318471	0	/	0	/	0	/
HELLS	0	/	0	/	0	/	0	/	0	/	0	/	1	0.0425875	0	/
HEATR4	0	/	0	/	0	/	1	0.00467267	0	/	0	/	0	/	0	/
HCG4	0	/	0	/	1	0.0217846	0	/	0	/	0	/	0	/	0	/
HBS1L	0	/	0	/	0	/	0	/	1	0.0254876	0	/	0	/	0	/
HBG1	0	/	0	/	0	/	0	/	0	/	0	/	0	/	1	0.00141019
HAVCR1P1	0	/	0	/	0	/	1	0.000853021	0	/	0	/	0	/	0	/
HAR1A	1	0.00101309	1	0.00200962	0	/	0	/	1	0.0194225	0	/	0	/	0	/
HADH	0	/	1	0.0113201	0	/	0	/	0	/	0	/	0	/	0	/
GZMK	0	/	0	/	0	/	0	/	0	/	0	/	0	/	1	0.00422907
GZMA	0	/	0	/	0	/	0	/	0	/	0	/	0	/	1	0.0379005
GXYLT2	0	/	1	0.00220938	0	/	0	/	0	/	0	/	0	/	0	/
GUSBP3	0	/	0	/	0	/	1	0.0164018	0	/	1	0.0200662	0	/	0	/
GUSBP1	1	0.0086896	0	/	0	/	0	/	0	/	0	/	0	/	0	/
GUSBL1	0	/	1	0.0393868	0	/	0	/	0	/	0	/	0	/	0	/
GTF2H2	0	/	1	0.00058133	0	/	0	/	0	/	0	/	0	/	0	/
GSTTP2	0	/	0	/	1	0.000754905	0	/	0	/	0	/	0	/	0	/
GSTM5	0	/	0	/	0	/	1	0.0171782	1	0.0127538	1	0.0234808	0	/	0	/
GSPT1	0	/	0	/	0	/	0	/	0	/	0	/	0	/	1	0.00422907
GRPEL1	0	/	1	0.0137138	0	/	0	/	0	/	0	/	0	/	0	/
GRB10	0	/	0	/	0	/	0	/	0	/	0	/	0	/	1	0.0462736
GRAMD2	0	/	0	/	0	/	0	/	0	/	1	0.0085992	0	/	0	/
GPX8	0	/	0	/	1	0.0437284	0	/	0	/	0	/	0	/	0	/
GPRASP1	0	/	0	/	0	/	0	/	1	0.0445511	0	/	0	/	0	/
GPR98	0	/	0	/	0	/	0	/	0	/	1	0.0204961	0	/	0	/
GPR97	0	/	0	/	0	/	0	/	0	/	0	/	0	/	1	0.0295095
GPR88	0	/	0	/	0	/	0	/	1	0.00115583	0	/	0	/	0	/
GPR6	1	0.0086896	0	/	0	/	0	/	1	0.00637938	0	/	0	/	0	/
GPR37	1	0.000486921	0	/	0	/	0	/	0	/	0	/	0	/	0	/
GPR26	1	0.0433273	0	/	0	/	0	/	0	/	0	/	0	/	0	/
GPR22	0	/	0	/	1	0.00380996	0	/	0	/	0	/	0	/	0	/
GPR162	0	/	0	/	0	/	0	/	0	/	0	/	1	0.041692	0	/
GPR146	0	/	0	/	0	/	0	/	0	/	0	/	0	/	1	0.0126738
GPR144	0	/	0	/	0	/	0	/	0	/	0	/	1	0.00408684	0	/
GPR137B	0	/	0	/	0	/	0	/	1	0.0386403	0	/	0	/	0	/
GPNMB	0	/	1	1.21e-06	0	/	0	/	0	/	0	/	0	/	0	/
GOLGA8B	1	0.0303608	0	/	0	/	0	/	0	/	0	/	0	/	0	/
GNRH1	0	/	0	/	0	/	0	/	0	/	1	0.00676695	0	/	0	/
G/15	0	/	1	0.00191326	0	/	0	/	0	/	0	/	0	/	0	/
GMEB2	0	/	1	0.0102072	0	/	0	/	0	/	0	/	0	/	0	/
GLDN	1	0.00215502	0	/	0	/	0	/	0	/	1	0.0205924	0	/	0	/
GLCCI1	0	/	0	/	0	/	0	/	0	/	0	/	0	/	1	0.0337073
GJA1	0	/	0	/	0	/	0	/	1	9.97e-06	0	/	0	/	0	/
GINS1	1	0.0390081	0	/	0	/	0	/	0	/	0	/	0	/	0	/
GIMAP1-GIMAP5	0	/	0	/	1	0.00225304	0	/	0	/	0	/	0	/	0	/
GHRLOS	0	/	0	/	0	/	1	0.000408592	0	/	0	/	0	/	0	/
GFPT2	0	/	0	/	0	/	1	0.0036915	0	/	0	/	0	/	0	/
GEN1	0	/	0	/	1	0.0309839	0	/	0	/	0	/	0	/	0	/
GDPD5	0	/	1	0.00163824	0	/	0	/	0	/	0	/	0	/	0	/
GCSAML	0	/	0	/	1	0.0273067	0	/	0	/	0	/	0	/	0	/
GCLM	0	/	0	/	0	/	0	/	0	/	0	/	1	0.0254742	0	/
GATM	0	/	0	/	0	/	0	/	0	/	0	/	0	/	1	0.0365033
GAS7	0	/	1	0.0134644	0	/	0	/	0	/	0	/	0	/	0	/
GAR1	0	/	0	/	0	/	0	/	1	0.0215933	0	/	0	/	0	/
GAPDHL6	0	/	0	/	0	/	0	/	0	/	0	/	1	0.0234423	0	/
GALNT15	0	/	0	/	0	/	0	/	0	/	1	0.00421803	0	/	0	/
GADD45A	0	/	1	0.00138438	0	/	0	/	0	/	0	/	0	/	0	/
GABRG3	0	/	0	/	0	/	0	/	1	0.0262638	0	/	0	/	0	/
FZD9	1	0.0290153	0	/	0	/	0	/	0	/	0	/	0	/	0	/
FZD7	1	0.0303608	0	/	0	/	0	/	0	/	1	0.049609	0	/	0	/
FTCD	0	/	0	/	0	/	0	/	1	0.0324398	0	/	0	/	0	/
FSTL1	0	/	0	/	1	0.025124	0	/	0	/	0	/	0	/	0	/
FRMD4B	1	0.0476434	0	/	0	/	0	/	0	/	0	/	0	/	0	/
FRA10AC1	0	/	0	/	0	/	1	0.0421007	0	/	0	/	0	/	0	/
FPGT-TNNI3K	1	0.0173671	0	/	0	/	0	/	0	/	0	/	0	/	0	/
FPGT	1	0.0014377	0	/	0	/	0	/	0	/	0	/	0	/	0	/
FOXP2	1	0.0303608	0	/	0	/	0	/	0	/	0	/	0	/	0	/
FOXF2	0	/	1	0.00702514	0	/	0	/	0	/	0	/	0	/	0	/
FOSL2	0	/	1	0.0426534	0	/	0	/	0	/	0	/	0	/	0	/
FOS	0	/	0	/	0	/	0	/	1	0.00637938	0	/	0	/	0	/
FOLR3	0	/	0	/	0	/	0	/	0	/	0	/	0	/	1	0.0154847
FOLH1B	0	/	0	/	0	/	0	/	0	/	1	0.0347936	0	/	0	/
FOLH1	1	0.0476434	0	/	0	/	0	/	0	/	1	0.0337779	0	/	0	/
FNDC1	0	/	0	/	0	/	1	0.0269344	0	/	0	/	0	/	0	/
FLJ44896	0	/	0	/	1	0.0443045	0	/	0	/	0	/	0	/	0	/
FLJ40722	0	/	0	/	0	/	0	/	0	/	0	/	1	0.0234423	0	/
FLJ38717	0	/	0	/	0	/	0	/	0	/	0	/	1	0.0224259	0	/
FLJ33590	1	0.0433273	0	/	0	/	0	/	0	/	0	/	0	/	0	/
FKBP6	0	/	0	/	1	0.00909591	0	/	0	/	0	/	0	/	0	/
FKBP11	0	/	1	0.00310181	0	/	0	/	1	0.0146649	0	/	0	/	0	/
FHIT	0	/	0	/	0	/	0	/	1	0.0191232	0	/	0	/	0	/
FGFR3	0	/	0	/	0	/	0	/	1	0.00874573	0	/	0	/	0	/
FCN2	0	/	0	/	0	/	0	/	0	/	0	/	0	/	1	0.0126738
FCGR2C	0	/	0	/	1	0.00787067	0	/	0	/	0	/	0	/	0	/
FCER1G	0	/	0	/	1	0.0293235	0	/	0	/	0	/	1	0.0325777	0	/
FCER1A	0	/	0	/	0	/	0	/	0	/	0	/	0	/	1	0.00704597
FBXO9	0	/	0	/	0	/	0	/	0	/	0	/	0	/	1	0.00845367
FBXL7	0	/	0	/	1	0.00198397	0	/	0	/	0	/	0	/	0	/
FANCL	0	/	0	/	1	0.0088013	0	/	0	/	0	/	0	/	0	/
FAM73A	0	/	0	/	0	/	0	/	0	/	0	/	1	0.0203924	0	/
FAM3B	0	/	0	/	0	/	0	/	0	/	0	/	0	/	1	0.00141019
FAM27B	0	/	0	/	0	/	1	0.00164673	0	/	0	/	0	/	0	/
FAM26F	0	/	0	/	0	/	0	/	0	/	0	/	0	/	1	0.0309093
FAM226A	0	/	0	/	0	/	0	/	0	/	0	/	0	/	1	0.0490607
FAM198B	0	/	0	/	0	/	0	/	0	/	1	0.0246864	0	/	0	/
FAM189A1	0	/	0	/	0	/	0	/	1	0.0173621	0	/	0	/	0	/
FAM179A	0	/	0	/	0	/	0	/	1	0.018173	1	0.00181592	0	/	0	/
FAM175A	0	/	0	/	0	/	0	/	0	/	0	/	1	0.0295349	0	/
FAM133A	0	/	0	/	1	0.000717797	0	/	0	/	0	/	0	/	0	/
FAM107B	0	/	1	0.0131675	0	/	0	/	0	/	1	0.0488453	0	/	0	/
FAM105A	0	/	0	/	1	0.00159094	0	/	0	/	0	/	0	/	0	/
FAM101B	0	/	0	/	0	/	0	/	1	0.0382016	0	/	0	/	0	/
FABP4	0	/	0	/	0	/	1	0.0283011	0	/	0	/	0	/	0	/
FABP3	0	/	0	/	1	0.00539274	0	/	0	/	0	/	0	/	0	/
FA2H	1	0.00498548	0	/	0	/	0	/	0	/	0	/	0	/	0	/
F3	0	/	0	/	1	0.0494465	0	/	0	/	0	/	0	/	0	/
EXTL2	0	/	1	0.00138438	0	/	0	/	0	/	0	/	0	/	0	/
EVI2B	0	/	0	/	0	/	1	0.00978015	0	/	0	/	0	/	0	/
EVI2A	1	0.034686	0	/	0	/	0	/	0	/	0	/	0	/	0	/
ETV7	0	/	0	/	0	/	0	/	0	/	0	/	1	0.0346049	0	/
ETV5	0	/	0	/	0	/	0	/	1	0.0282536	0	/	0	/	0	/
ETS2	0	/	0	/	1	0.00152885	0	/	0	/	0	/	0	/	0	/
ERAP2	0	/	0	/	0	/	0	/	0	/	0	/	0	/	1	0.0295095
ERAP1	0	/	0	/	0	/	0	/	0	/	1	0.0150947	0	/	0	/
EPOR	1	0.022974	0	/	0	/	0	/	0	/	0	/	0	/	0	/
EPB49	0	/	0	/	0	/	0	/	0	/	0	/	0	/	1	0.0154847
EPB41L4A	0	/	0	/	0	/	1	0.023933	0	/	0	/	0	/	0	/
ENPP4	1	0.0298174	0	/	0	/	0	/	0	/	0	/	0	/	0	/
ENOX1	0	/	0	/	0	/	0	/	1	0.0202776	0	/	0	/	0	/
EMX2OS	0	/	0	/	0	/	0	/	0	/	1	0.0405644	0	/	0	/
EMCN	0	/	0	/	0	/	1	0.00846672	0	/	0	/	0	/	0	/
ELOVL1	0	/	0	/	0	/	0	/	0	/	1	0.0254208	0	/	0	/
ELMOD1	0	/	1	0.0491793	0	/	0	/	0	/	0	/	0	/	0	/
ELL2	0	/	0	/	0	/	0	/	0	/	0	/	1	0.0142857	0	/
ELF1	0	/	0	/	0	/	0	/	0	/	0	/	0	/	1	0.0168894
ELAVL2	0	/	1	0.00347488	0	/	0	/	0	/	0	/	0	/	0	/
EIF2C2	0	/	0	/	0	/	0	/	0	/	0	/	0	/	1	0.0448794
EID2B	0	/	0	/	0	/	0	/	0	/	0	/	1	0.0406804	0	/
EID1	0	/	0	/	0	/	0	/	0	/	0	/	0	/	1	0.0406936
EGR4	0	/	0	/	0	/	1	0.0484267	1	0.0191232	0	/	0	/	0	/
EGR1	1	0.000182288	0	/	0	/	0	/	0	/	0	/	1	0.0010221	0	/
EGF	0	/	0	/	0	/	1	8.64e-05	0	/	0	/	0	/	0	/
EF/5	0	/	0	/	1	0.0342396	0	/	0	/	0	/	0	/	0	/
EFHD2	0	/	1	0.00632049	0	/	0	/	0	/	0	/	0	/	0	/
EFEMP1	0	/	1	0.000235877	0	/	0	/	0	/	0	/	0	/	0	/
EDNRB-AS1	0	/	0	/	0	/	1	0.00938061	0	/	0	/	0	/	0	/
EDNRA	0	/	0	/	1	0.0468457	0	/	0	/	0	/	0	/	0	/
EDN1	0	/	1	0.0262964	0	/	0	/	0	/	0	/	0	/	0	/
EDEM3	0	/	0	/	0	/	0	/	0	/	0	/	1	0.0427034	0	/
EDARADD	0	/	0	/	0	/	0	/	0	/	0	/	0	/	1	0.0365033
ECM1	0	/	0	/	0	/	1	0.000794661	0	/	0	/	0	/	0	/
DYNLT3	0	/	1	0.0127295	0	/	0	/	0	/	0	/	0	/	0	/
DYNLT1	0	/	1	0.00915057	0	/	0	/	0	/	0	/	0	/	0	/
DYNLRB2	0	/	0	/	0	/	0	/	0	/	1	0.0101434	0	/	0	/
DUSP6	1	0.0390081	0	/	0	/	0	/	0	/	0	/	1	0.0224259	0	/
DUSP4	1	0.00434631	0	/	0	/	0	/	0	/	1	0.0168248	0	/	0	/
DUSP1	0	/	0	/	0	/	0	/	1	0.0453487	0	/	0	/	0	/
DTWD1	0	/	0	/	1	0.03439	0	/	0	/	0	/	0	/	0	/
DSG2	0	/	0	/	0	/	1	0.0407773	0	/	0	/	0	/	0	/
DSCC1	0	/	0	/	1	0.024025	0	/	0	/	0	/	0	/	0	/
DSC1	0	/	0	/	0	/	0	/	0	/	0	/	1	0.0396684	0	/
DRD1	0	/	0	/	0	/	1	0.00249906	0	/	0	/	0	/	0	/
DPYSL3	0	/	0	/	0	/	0	/	0	/	1	0.0312167	0	/	0	/
DPY19L2P2	0	/	0	/	1	0.00884444	0	/	0	/	0	/	0	/	0	/
DPP10	0	/	0	/	0	/	0	/	0	/	1	0.026482	0	/	0	/
DOK5	0	/	0	/	0	/	0	/	0	/	1	0.0026562	0	/	0	/
DOCK5	1	0.0390081	0	/	0	/	0	/	0	/	0	/	0	/	0	/
DOCK10	1	0.0195406	0	/	0	/	0	/	0	/	0	/	0	/	0	/
D/LI1	0	/	0	/	0	/	0	/	0	/	1	0.0479061	0	/	0	/
D/JC16	0	/	1	0.011093	0	/	0	/	0	/	0	/	0	/	0	/
D/H7	0	/	0	/	0	/	0	/	0	/	1	0.00630635	0	/	0	/
DLX1	0	/	0	/	0	/	1	0.0180186	0	/	0	/	0	/	0	/
DLGAP5	0	/	0	/	0	/	0	/	0	/	0	/	1	0.0183579	0	/
DLEU1	0	/	0	/	1	0.00563751	0	/	0	/	0	/	0	/	0	/
DKFZp451B082	0	/	0	/	0	/	1	0.00914193	0	/	0	/	0	/	0	/
DIS3L2	0	/	0	/	0	/	1	0.00544029	0	/	0	/	0	/	0	/
DICER1	0	/	0	/	0	/	0	/	0	/	0	/	1	0.0112288	0	/
DIAPH3	0	/	0	/	0	/	0	/	0	/	1	0.00385206	0	/	0	/
DIAPH1	1	0.025161	0	/	0	/	0	/	0	/	0	/	0	/	0	/
DGKG	0	/	1	0.000270711	0	/	0	/	0	/	0	/	0	/	0	/
DEPDC5	0	/	0	/	0	/	0	/	1	0.03408	0	/	0	/	0	/
DEM1	0	/	0	/	0	/	0	/	0	/	0	/	1	0.0315637	0	/
DEFA4	0	/	0	/	0	/	0	/	0	/	0	/	0	/	1	0.00845367
DEFA1	0	/	0	/	0	/	0	/	0	/	0	/	0	/	1	0.0211006
DDX42	0	/	0	/	0	/	0	/	1	0.0319015	0	/	0	/	0	/
DCT	1	0.0489752	0	/	0	/	0	/	0	/	0	/	0	/	0	/
DCLK2	0	/	1	0.00283817	0	/	0	/	0	/	0	/	0	/	0	/
DCAF16	0	/	0	/	0	/	0	/	1	0.0404199	0	/	0	/	0	/
DAPK1-IT1	0	/	0	/	0	/	1	0.0462431	0	/	0	/	0	/	0	/
DANCR	0	/	1	0.0102072	0	/	0	/	0	/	0	/	0	/	0	/
DACT1	0	/	0	/	0	/	0	/	0	/	0	/	1	0.045736	0	/
DAB2	0	/	0	/	0	/	0	/	0	/	0	/	1	0.0315637	0	/
DAAM2	0	/	1	0.0230178	0	/	0	/	0	/	0	/	0	/	0	/
CYR61	0	/	0	/	0	/	0	/	1	0.0191232	0	/	0	/	0	/
CYP4F62P	0	/	0	/	0	/	1	0.0270981	0	/	0	/	0	/	0	/
CYCSL1	0	/	0	/	0	/	0	/	0	/	0	/	1	0.00204395	0	/
CYBB	0	/	0	/	0	/	0	/	0	/	0	/	1	0.0295349	0	/
CYBA	0	/	0	/	0	/	0	/	0	/	0	/	1	0.0427034	0	/
CYB5R2	1	0.00301473	1	0.00191326	0	/	0	/	0	/	1	0.046382	0	/	0	/
CXCL5	0	/	0	/	0	/	0	/	0	/	0	/	1	0.0051079	0	/
CXCL3	0	/	0	/	0	/	0	/	0	/	0	/	1	0.00408684	0	/
CXCL16	0	/	0	/	0	/	0	/	0	/	0	/	1	0.0244584	0	/
CXCL13	0	/	0	/	1	0.0092967	0	/	0	/	0	/	0	/	0	/
CX3CR1	0	/	0	/	0	/	0	/	1	0.0127538	0	/	0	/	0	/
CUX2	1	0.034686	0	/	0	/	0	/	1	0.00556955	0	/	0	/	0	/
CTSG	1	0.0163742	0	/	0	/	0	/	0	/	0	/	0	/	0	/
CTBS	0	/	0	/	0	/	0	/	0	/	0	/	0	/	1	0.0253046
CTB-12A17.3	0	/	0	/	0	/	0	/	1	0.0254876	0	/	0	/	0	/
CTA-29F11.1	0	/	0	/	0	/	0	/	0	/	1	0.00310086	0	/	0	/
CTA-292E10.6	0	/	0	/	0	/	0	/	0	/	0	/	1	0.0366311	0	/
CSTA	0	/	0	/	0	/	0	/	0	/	0	/	1	0.0366311	0	/
CSMD3	0	/	0	/	1	0.0209107	0	/	0	/	0	/	0	/	0	/
CRYGS	0	/	0	/	0	/	0	/	1	0.0440916	0	/	0	/	0	/
CRTAP	0	/	0	/	0	/	0	/	0	/	0	/	1	0.0325777	0	/
CRLF1	0	/	1	0.0262964	0	/	0	/	0	/	0	/	0	/	0	/
CRISP3	0	/	0	/	0	/	0	/	0	/	0	/	0	/	1	0.0126738
CRIPAK	0	/	0	/	1	0.0103948	0	/	0	/	0	/	0	/	0	/
CRHBP	0	/	0	/	0	/	0	/	1	0.000159035	0	/	0	/	0	/
CRH	0	/	0	/	0	/	1	0.0134226	0	/	0	/	0	/	0	/
CREB5	0	/	0	/	0	/	0	/	0	/	1	0.0339712	0	/	0	/
CRB1	0	/	1	0.000750132	0	/	0	/	0	/	0	/	0	/	0	/
CPNE9	0	/	1	0.000433915	0	/	0	/	0	/	0	/	0	/	0	/
CPNE6	0	/	0	/	1	0.0304131	0	/	0	/	0	/	0	/	0	/
CPNE4	0	/	1	9.76e-05	0	/	0	/	0	/	0	/	0	/	0	/
CPEB4	1	0.0086896	0	/	0	/	0	/	0	/	0	/	0	/	0	/
CPEB1	0	/	0	/	0	/	1	0.0102426	0	/	0	/	0	/	0	/
CP	0	/	0	/	1	0.0316486	0	/	0	/	0	/	0	/	0	/
COX7A1	0	/	0	/	0	/	0	/	1	0.0445511	0	/	0	/	0	/
CORT	0	/	1	0.0131675	0	/	0	/	0	/	0	/	0	/	0	/
COPG2	1	0.0173671	0	/	0	/	0	/	0	/	0	/	0	/	0	/
COPG1	0	/	0	/	0	/	0	/	0	/	0	/	1	0.0376438	0	/
COL4A4	0	/	0	/	0	/	0	/	0	/	0	/	0	/	1	0.00986088
COL4A3	0	/	0	/	0	/	0	/	0	/	0	/	0	/	1	0.0196974
COA6	0	/	0	/	0	/	1	0.00998024	0	/	0	/	0	/	0	/
CNT/P3	0	/	0	/	0	/	0	/	0	/	0	/	0	/	1	0.0168894
CNOT6	1	0.0433273	0	/	0	/	0	/	0	/	0	/	0	/	0	/
CNDP1	1	0.000122112	0	/	0	/	0	/	0	/	1	0.00797425	0	/	0	/
CLVS2	0	/	0	/	0	/	0	/	1	0.02087	0	/	0	/	0	/
CLUL1	1	0.000254423	0	/	0	/	0	/	0	/	0	/	0	/	0	/
CLSTN3	0	/	0	/	0	/	0	/	0	/	0	/	1	0.0142857	0	/
CLSTN2	0	/	1	0.00100839	0	/	0	/	0	/	0	/	0	/	0	/
CLIC6	0	/	0	/	0	/	1	0.0244635	0	/	1	0.0127645	0	/	0	/
CLEC5A	0	/	0	/	0	/	1	0.0313601	0	/	0	/	0	/	0	/
CLEC2A	0	/	0	/	1	0.0324105	0	/	0	/	0	/	0	/	0	/
CLEC1A	0	/	0	/	1	0.00563767	0	/	0	/	0	/	0	/	0	/
CLEC12B	0	/	0	/	0	/	0	/	0	/	0	/	0	/	1	0.0295095
CLDND1	1	0.0118705	0	/	0	/	0	/	0	/	0	/	0	/	0	/
CLDN6	0	/	0	/	0	/	0	/	0	/	0	/	1	0.0051079	0	/
CLDN5	0	/	0	/	0	/	0	/	1	0.0351948	0	/	0	/	0	/
CKS2	0	/	0	/	0	/	0	/	1	0.00300852	0	/	0	/	0	/
CKB	0	/	1	0.0168796	0	/	0	/	0	/	0	/	0	/	0	/
CIART	1	0.00434631	0	/	0	/	0	/	1	0.0127538	0	/	0	/	0	/
CHURC1	1	0.0086896	0	/	0	/	0	/	0	/	0	/	0	/	0	/
CHST12	0	/	0	/	0	/	0	/	1	0.0445511	0	/	0	/	0	/
CHI3L2	0	/	0	/	0	/	1	0.0228284	0	/	0	/	0	/	0	/
CHGB	0	/	1	0.0164533	0	/	0	/	0	/	0	/	0	/	0	/
CHGA	0	/	1	4.84e-05	0	/	0	/	0	/	0	/	0	/	0	/
CHAC2	0	/	0	/	0	/	0	/	0	/	0	/	1	0.0285201	0	/
CH25H	0	/	0	/	1	0.013485	0	/	0	/	0	/	0	/	0	/
CFD	0	/	0	/	0	/	0	/	0	/	0	/	1	0.00408684	0	/
CFB	0	/	0	/	0	/	0	/	0	/	0	/	1	0.0224259	0	/
CERS3	0	/	0	/	1	0.0205171	0	/	0	/	0	/	0	/	0	/
CEP44	0	/	1	0.00517545	0	/	0	/	0	/	0	/	0	/	0	/
CEP152	0	/	0	/	0	/	0	/	1	0.0167751	0	/	0	/	0	/
CELSR2	0	/	0	/	0	/	0	/	1	0.00812054	0	/	0	/	0	/
CEACAM8	0	/	0	/	0	/	0	/	0	/	0	/	0	/	1	0.00281988
CEACAM6	0	/	0	/	0	/	0	/	0	/	0	/	0	/	1	0.0140795
CDR1	0	/	0	/	1	0.000328977	0	/	0	/	0	/	0	/	0	/
CDKN1C	0	/	0	/	0	/	0	/	0	/	1	0.0465515	0	/	1	0.00563777
CDKN1A	0	/	0	/	0	/	0	/	1	0.00637938	0	/	0	/	0	/
CDK5RAP2	0	/	0	/	0	/	0	/	1	0.0479125	1	0.0193357	0	/	0	/
CDK13	0	/	0	/	0	/	0	/	1	0.0127538	0	/	0	/	0	/
CDHR1	1	0.0260326	0	/	0	/	0	/	1	0.00236426	0	/	0	/	0	/
CDH8	0	/	0	/	1	0.018886	0	/	0	/	0	/	0	/	0	/
CD93	0	/	0	/	1	0.0331659	0	/	0	/	1	0.0231787	0	/	0	/
CD84	0	/	0	/	0	/	1	0.0229518	0	/	0	/	0	/	0	/
CD74	0	/	0	/	1	0.00673741	0	/	0	/	0	/	0	/	0	/
CD69	0	/	0	/	0	/	0	/	0	/	0	/	1	0.0386563	0	/
CD68	0	/	0	/	1	0.0105574	0	/	0	/	0	/	1	0.0183579	0	/
CD55	0	/	0	/	0	/	0	/	0	/	1	0.0173067	0	/	0	/
CD38	0	/	0	/	0	/	0	/	0	/	1	0.00487148	0	/	0	/
CD36	0	/	0	/	0	/	1	0.039461	0	/	0	/	0	/	0	/
CD24	0	/	0	/	0	/	0	/	1	0.0445511	1	0.035187	0	/	1	0.0239056
CD177	0	/	0	/	0	/	0	/	0	/	0	/	0	/	1	0.0239056
CD163	0	/	0	/	1	0.0446938	0	/	0	/	0	/	0	/	0	/
CD160	0	/	1	0.0191666	0	/	0	/	0	/	0	/	1	0.0112288	0	/
CD109	0	/	1	0.0328464	0	/	0	/	0	/	0	/	0	/	0	/
CCR7	0	/	0	/	0	/	0	/	0	/	0	/	1	0.0254742	0	/
CCNG2	0	/	0	/	0	/	1	0.00572763	0	/	0	/	0	/	0	/
CCL20	0	/	0	/	0	/	0	/	0	/	0	/	1	0.00204395	0	/
CCDC88C	0	/	0	/	0	/	1	0.0104719	0	/	0	/	0	/	0	/
CCDC77	0	/	0	/	1	0.00083867	0	/	0	/	0	/	0	/	0	/
CCDC58	0	/	0	/	0	/	0	/	0	/	0	/	1	0.0193753	0	/
CCDC47	0	/	1	0.00386883	0	/	0	/	0	/	0	/	0	/	0	/
CCDC125	0	/	0	/	0	/	0	/	0	/	0	/	1	0.0396684	0	/
CCDC11	0	/	0	/	0	/	0	/	0	/	1	0.0137625	0	/	0	/
CCDC108	0	/	0	/	0	/	1	0.0231859	0	/	0	/	0	/	0	/
CC2D2B	0	/	0	/	1	0.00512835	0	/	0	/	0	/	0	/	0	/
CC2D1B	0	/	1	0.00414303	0	/	0	/	0	/	0	/	0	/	0	/
CBR1	1	0.0402429	0	/	0	/	0	/	0	/	0	/	0	/	0	/
CASP12	0	/	0	/	1	0.00576375	0	/	0	/	0	/	0	/	0	/
CASC14	0	/	0	/	0	/	0	/	0	/	0	/	1	0.013267	0	/
CARNS1	0	/	0	/	0	/	0	/	0	/	1	0.0297656	0	/	0	/
CAPS	0	/	0	/	0	/	0	/	0	/	1	0.0265147	0	/	0	/
CAPN3	1	0.000662061	0	/	0	/	0	/	0	/	1	0.0168888	0	/	0	/
CAPN15	0	/	1	0.00874372	0	/	0	/	0	/	0	/	0	/	0	/
CAPG	0	/	0	/	0	/	0	/	0	/	0	/	0	/	1	0.0468379
CAMK2D	0	/	1	0.0209738	0	/	0	/	0	/	0	/	0	/	0	/
CALD1	0	/	0	/	0	/	0	/	0	/	0	/	1	0.0234423	0	/
CALCRL	0	/	0	/	0	/	1	0.00337456	0	/	0	/	0	/	0	/
CALCB	0	/	0	/	1	0.0115561	0	/	0	/	0	/	0	/	0	/
CALB2	0	/	0	/	0	/	1	0.0139084	0	/	0	/	0	/	0	/
CALB1	0	/	0	/	0	/	0	/	1	0.00637938	0	/	0	/	0	/
CAHM	0	/	0	/	0	/	0	/	0	/	1	0.00114315	0	/	0	/
CACNG8	0	/	1	0.0188731	0	/	0	/	0	/	0	/	0	/	0	/
CAC/1E	0	/	0	/	0	/	0	/	0	/	0	/	0	/	1	0.0406936
CA8	0	/	1	0.000811144	0	/	0	/	0	/	0	/	0	/	0	/
C9orf173	0	/	0	/	0	/	1	0.00889665	0	/	0	/	0	/	0	/
C9orf16	0	/	0	/	0	/	0	/	1	0.0318471	0	/	0	/	0	/
C8orf4	0	/	0	/	0	/	0	/	1	0.0382016	0	/	0	/	0	/
C7orf28B	0	/	0	/	0	/	0	/	0	/	0	/	1	0.0102093	0	/
C6orf125	0	/	0	/	0	/	0	/	1	0.0254876	0	/	0	/	0	/
C5orf34	0	/	0	/	1	0.00209607	0	/	0	/	0	/	0	/	0	/
C4orf32	0	/	0	/	0	/	0	/	0	/	1	0.00934031	0	/	0	/
C4B_2	0	/	0	/	1	0.0290327	0	/	0	/	0	/	0	/	0	/
C3AR1	0	/	0	/	0	/	1	0.0382549	0	/	0	/	0	/	0	/
C3	0	/	0	/	0	/	1	0.0407591	0	/	0	/	0	/	0	/
C21orf91	1	0.034686	0	/	0	/	0	/	0	/	0	/	0	/	0	/
C21ORF56	1	0.0476434	0	/	0	/	0	/	0	/	0	/	0	/	0	/
C2	0	/	0	/	0	/	0	/	0	/	0	/	0	/	1	0.0392973
C1QC	0	/	0	/	1	0.0121954	0	/	0	/	0	/	0	/	0	/
C1QA	0	/	0	/	0	/	1	0.0381463	0	/	0	/	0	/	0	/
C1orf54	0	/	1	0.0393868	0	/	0	/	0	/	0	/	0	/	0	/
C1orf213	0	/	0	/	0	/	1	0.0249095	0	/	0	/	0	/	0	/
C1orf192	0	/	0	/	0	/	0	/	0	/	1	0.00745328	0	/	0	/
C1orf168	0	/	0	/	1	0.00158729	0	/	0	/	0	/	0	/	0	/
C19orf22	0	/	0	/	0	/	0	/	0	/	0	/	0	/	1	0.00986088
C18orf10	0	/	0	/	0	/	0	/	0	/	0	/	0	/	1	0.0112676
C15orf65	0	/	0	/	0	/	0	/	0	/	1	0.00600753	0	/	0	/
C15orf63	0	/	0	/	0	/	0	/	0	/	0	/	1	0.00408684	0	/
C14ORF4	1	0.034686	0	/	0	/	0	/	0	/	0	/	0	/	0	/
C12orf66	0	/	0	/	0	/	0	/	0	/	0	/	1	0.0305494	0	/
C11orf87	1	0.0217014	0	/	0	/	0	/	0	/	0	/	0	/	0	/
C11orf63	0	/	0	/	0	/	0	/	0	/	0	/	1	0.00306552	0	/
C10orf125	0	/	0	/	0	/	0	/	0	/	0	/	0	/	1	0.0448794
C10orf10	0	/	0	/	1	0.0306141	0	/	0	/	0	/	0	/	0	/
BTG2	0	/	0	/	0	/	0	/	1	0.00637938	0	/	0	/	0	/
BRI3P1	0	/	0	/	0	/	0	/	0	/	0	/	1	0.00816951	0	/
BPI	0	/	0	/	0	/	0	/	0	/	0	/	0	/	1	0.0112676
BPHL	1	0.00850635	0	/	0	/	0	/	0	/	0	/	0	/	0	/
BOK	0	/	0	/	0	/	0	/	0	/	1	0.0204309	0	/	0	/
BNIP3L	0	/	0	/	0	/	0	/	0	/	0	/	1	0.045736	0	/
BMPR1A	0	/	0	/	0	/	0	/	0	/	1	0.00521106	0	/	0	/
BEX1	0	/	0	/	1	1.57e-05	0	/	0	/	0	/	0	/	0	/
BEGAIN	1	0.00190886	0	/	0	/	0	/	0	/	0	/	0	/	0	/
BECN1	0	/	0	/	0	/	0	/	1	0.0308378	0	/	0	/	0	/
BCR	0	/	0	/	0	/	0	/	1	0.0254876	0	/	0	/	0	/
BCAS1	0	/	1	0.00658858	0	/	0	/	0	/	0	/	0	/	0	/
BC045791	0	/	0	/	0	/	1	0.0261953	0	/	0	/	0	/	0	/
BC045788	0	/	0	/	0	/	1	0.00208303	0	/	0	/	0	/	0	/
BAP1	0	/	0	/	0	/	0	/	1	0.0386403	0	/	0	/	0	/
BAI2	1	0.0036684	0	/	0	/	0	/	0	/	0	/	0	/	0	/
BAG2	0	/	0	/	0	/	0	/	0	/	0	/	1	0.0487663	0	/
B3GALT6	1	0.0217014	0	/	0	/	0	/	0	/	0	/	0	/	0	/
B3GALT1	0	/	0	/	1	0.00191144	0	/	0	/	0	/	0	/	0	/
AZGP1	0	/	1	0.0328464	0	/	0	/	0	/	0	/	0	/	0	/
AX747730	0	/	0	/	0	/	0	/	1	0.0445511	0	/	0	/	0	/
AV2S1A1	0	/	0	/	0	/	0	/	0	/	0	/	0	/	1	0.0476674
ATXN2L	0	/	0	/	0	/	0	/	0	/	0	/	1	0.0467464	0	/
ATXN2	0	/	1	0.0185817	0	/	0	/	0	/	0	/	0	/	0	/
ATP8B1	0	/	0	/	0	/	0	/	1	0.0445511	0	/	0	/	0	/
ATP2B2	0	/	1	0.00549114	0	/	0	/	0	/	0	/	0	/	0	/
ATP1B2	0	/	0	/	0	/	0	/	1	0.0324398	0	/	0	/	0	/
ATP1A2	0	/	0	/	0	/	0	/	1	0.0416271	0	/	0	/	0	/
ATP10D	0	/	1	0.0459176	0	/	0	/	0	/	0	/	0	/	0	/
ATOH7	0	/	0	/	1	0.00146207	0	/	0	/	0	/	0	/	0	/
ATF6B	0	/	0	/	0	/	0	/	0	/	0	/	1	0.0275051	0	/
ASPA	0	/	0	/	0	/	0	/	0	/	1	0.0350901	0	/	0	/
ASGR2	0	/	0	/	0	/	0	/	0	/	0	/	0	/	1	0.0119263
ASGR1	0	/	0	/	0	/	0	/	0	/	0	/	0	/	1	0.0351055
ASF1A	0	/	0	/	0	/	0	/	1	0.042237	0	/	0	/	0	/
ASCL2	0	/	0	/	0	/	0	/	0	/	0	/	1	0.0275051	0	/
ART3	0	/	0	/	0	/	0	/	0	/	1	0.020776	0	/	0	/
ARRDC3	1	0.0433273	0	/	0	/	0	/	0	/	0	/	0	/	0	/
ARPC1B	0	/	0	/	0	/	0	/	0	/	0	/	1	0.0203924	0	/
ARNTL2	0	/	0	/	0	/	1	0.0367493	0	/	0	/	0	/	0	/
ARL8A	0	/	1	0.0171578	0	/	0	/	0	/	0	/	0	/	0	/
ARL4C	0	/	0	/	0	/	1	0.0485894	0	/	0	/	0	/	0	/
ARL16	0	/	0	/	0	/	0	/	0	/	0	/	1	0.0040922	0	/
ARHGEF10	1	0.0260326	0	/	0	/	0	/	1	0.0185947	0	/	1	0.012248	0	/
ARG1	0	/	0	/	0	/	0	/	0	/	0	/	0	/	1	0.00986088
ARC	0	/	0	/	0	/	0	/	1	0.0318471	0	/	0	/	0	/
AQP4	0	/	0	/	0	/	0	/	1	0.0127538	0	/	0	/	0	/
APOC1	0	/	0	/	0	/	0	/	0	/	1	0.0428868	0	/	0	/
APOBEC3A	0	/	0	/	0	/	0	/	0	/	0	/	1	0.0447254	0	/
APLNR	0	/	0	/	0	/	1	0.0492419	0	/	0	/	0	/	0	/
ANKRD55	0	/	0	/	0	/	0	/	0	/	1	0.00260967	0	/	0	/
ANKRD44	0	/	0	/	0	/	0	/	0	/	0	/	1	0.0437145	0	/
ANKRD36BP2	0	/	0	/	0	/	0	/	0	/	0	/	0	/	1	0.0365033
ANKRD36	0	/	0	/	0	/	0	/	1	0.0318471	0	/	0	/	0	/
ANKRD20A8P	0	/	0	/	1	0.0382078	0	/	0	/	0	/	0	/	0	/
ANKRD20A1	1	0.0086896	0	/	0	/	0	/	0	/	0	/	0	/	0	/
ANK1	0	/	0	/	0	/	0	/	1	0.0257772	0	/	0	/	0	/
ANGPT2	1	0.034686	0	/	0	/	0	/	0	/	0	/	0	/	0	/
AMPH	0	/	1	0.0459176	0	/	0	/	0	/	0	/	0	/	0	/
AMFR	0	/	0	/	0	/	0	/	0	/	0	/	0	/	1	0.0392973
ALDOA	0	/	0	/	0	/	0	/	0	/	0	/	1	0.0356182	0	/
ALDH1A1	0	/	0	/	0	/	0	/	0	/	0	/	1	0.0305494	0	/
AKR1C3	0	/	0	/	0	/	0	/	0	/	0	/	0	/	1	0.0112676
AKR1C2	0	/	0	/	1	0.0242244	0	/	0	/	0	/	0	/	0	/
AKR1C1	0	/	0	/	1	0.00947959	0	/	0	/	0	/	0	/	0	/
AKIRIN2	0	/	0	/	0	/	0	/	0	/	0	/	0	/	1	0.0434846
AKAP3	0	/	1	0.0139654	0	/	0	/	0	/	0	/	0	/	0	/
AK096803	0	/	0	/	0	/	0	/	0	/	0	/	1	0.0264898	0	/
AIF1	0	/	0	/	0	/	0	/	0	/	0	/	1	0.041692	1	0.0476674
AGXT2L1	0	/	0	/	0	/	0	/	1	0.0191232	0	/	0	/	0	/
AGAP1	0	/	0	/	0	/	0	/	1	0.0445511	0	/	0	/	0	/
AGA	1	0.019872	0	/	0	/	0	/	0	/	0	/	0	/	0	/
AFF1	0	/	0	/	1	0.00872079	0	/	0	/	0	/	0	/	0	/
AFAP1	0	/	0	/	0	/	1	0.0129611	0	/	0	/	0	/	0	/
AEBP1	0	/	0	/	0	/	0	/	0	/	1	0.0231508	0	/	0	/
ADORA2B	0	/	0	/	0	/	0	/	0	/	1	0.0332987	0	/	0	/
ADGRG6	0	/	0	/	1	0.0196274	0	/	0	/	0	/	0	/	0	/
ADCY7	0	/	1	5.91e-05	0	/	0	/	0	/	0	/	0	/	0	/
ADCY10P1	0	/	0	/	0	/	0	/	0	/	1	0.010758	0	/	0	/
ADARB2	1	0.0208821	1	0.00874372	0	/	0	/	0	/	1	0.0010681	0	/	0	/
ADAMTS3	0	/	1	0.000480674	0	/	0	/	0	/	0	/	0	/	0	/
ADAMTS18	0	/	0	/	0	/	1	0.0148542	0	/	0	/	0	/	0	/
ADAMTS1	0	/	0	/	0	/	0	/	0	/	0	/	1	0.0153041	0	/
ADAM17	0	/	0	/	0	/	0	/	0	/	0	/	1	0.00305769	0	/
ADAM11	0	/	1	0.00386883	0	/	0	/	0	/	0	/	0	/	0	/
ACTA2	0	/	0	/	0	/	0	/	1	0.00637938	0	/	0	/	0	/
ACSF3	0	/	0	/	0	/	0	/	0	/	0	/	1	0.0315637	0	/
ACRC	0	/	0	/	0	/	0	/	1	0.0254876	0	/	0	/	0	/
ACP6	0	/	0	/	0	/	1	0.00686123	0	/	0	/	0	/	0	/
ACKR1	0	/	1	0.000203434	0	/	0	/	0	/	0	/	0	/	0	/
AC090627.1	0	/	0	/	0	/	0	/	0	/	0	/	0	/	1	0.0434846
AC079767.4	0	/	0	/	0	/	0	/	0	/	0	/	0	/	1	0.0406936
ABI3BP	1	0.0173671	0	/	0	/	0	/	0	/	0	/	0	/	0	/
ABHD16B	0	/	0	/	0	/	1	0.010824	0	/	0	/	0	/	0	/
ABCD2	0	/	0	/	0	/	0	/	0	/	0	/	0	/	1	0.0420893
ABCC9	0	/	0	/	0	/	1	0.0135154	0	/	0	/	0	/	0	/
ABCB9	0	/	0	/	0	/	0	/	1	0.00763178	0	/	0	/	0	/
ABCB6	0	/	0	/	0	/	0	/	1	0.0319015	0	/	0	/	0	/
ABCA9	1	0.0172959	0	/	0	/	0	/	0	/	0	/	0	/	0	/
ABCA8	1	0.0173671	0	/	0	/	0	/	0	/	0	/	0	/	0	/
AADACL3	0	/	0	/	1	0.00223233	0	/	0	/	0	/	0	/	0	/
AACSP1	0	/	0	/	0	/	1	0.00456573	0	/	0	/	0	/	0	/
A2M-AS1	0	/	0	/	0	/	0	/	0	/	0	/	0	/	1	0.0267085
44261	1	0.0130299	0	/	0	/	0	/	0	/	0	/	0	/	0	/

## Sheet: BP_RRA
Table S6b. Robust DEGs obtained using RRA in BP tissues
	ACC	ACC_Pvalue	CRE	CRE_Pvalue	HPC	HPC_Pvalue	PFC	PFC_Pvalue	STR	STR_Pvalue	PBMC	PBMC_Pvalue	WB	WB_Pvalue
ABCB10	0	/	0	/	0	/	0	/	0	/	1	0.0221573	0	/
ABHD3	0	/	0	/	0	/	0	/	0	/	1	0.00525893	0	/
ABHD5	0	/	0	/	0	/	0	/	0	/	0	/	1	0.00338014
abParts	0	/	0	/	0	/	0	/	0	/	0	/	1	0.00104289
ACAP1	0	/	0	/	0	/	1	0.00873401	0	/	0	/	0	/
ACAT2	0	/	0	/	1	0.022473	0	/	0	/	0	/	0	/
ACN9	0	/	0	/	0	/	0	/	0	/	1	0.0118239	0	/
ACOT11	0	/	0	/	1	0.00995776	0	/	0	/	0	/	0	/
ACSBG1	0	/	0	/	0	/	1	0.00106846	0	/	0	/	1	0.000186152
ACSL3	0	/	0	/	0	/	0	/	1	0.0312947	0	/	0	/
ACTA2	0	/	0	/	0	/	0	/	0	/	1	0.0349287	0	/
ACVR1C	0	/	0	/	1	0.0310894	0	/	0	/	0	/	0	/
ADAM20P1	0	/	1	0.00709265	0	/	0	/	0	/	0	/	0	/
ADAMTS1	1	0.00933744	0	/	0	/	0	/	0	/	0	/	0	/
ADAT1	0	/	0	/	0	/	0	/	0	/	1	0.0336231	0	/
ADD3	0	/	0	/	0	/	0	/	0	/	1	0.00467494	0	/
ADI1	0	/	0	/	0	/	0	/	0	/	1	0.0488141	0	/
ADIPOR1	0	/	0	/	0	/	0	/	0	/	1	0.0198307	0	/
ADIRF	0	/	0	/	0	/	1	0.00469566	0	/	0	/	0	/
ADM	0	/	0	/	0	/	0	/	0	/	1	0.0116771	1	0.00506448
ADO	0	/	0	/	0	/	1	0.0484283	0	/	0	/	0	/
ADORA3	0	/	0	/	1	0.0482229	0	/	0	/	0	/	0	/
ADRBK2	0	/	0	/	0	/	1	0.0419863	0	/	0	/	0	/
AF131215.8	0	/	0	/	0	/	0	/	1	0.0482428	0	/	0	/
AFAP1	0	/	0	/	1	0.00296525	0	/	0	/	0	/	0	/
AGPAT2	0	/	0	/	0	/	0	/	0	/	1	0.00451396	0	/
AGPAT3	0	/	0	/	0	/	0	/	0	/	1	0.0362502	0	/
AGTPBP1	1	0.0227284	0	/	0	/	0	/	0	/	0	/	0	/
AH/K	0	/	0	/	0	/	1	0.0264621	0	/	0	/	0	/
AIF1	0	/	0	/	0	/	1	0.000268351	0	/	1	0.0395627	0	/
AIFM3	0	/	0	/	1	0.0198932	0	/	0	/	0	/	0	/
AIM2	0	/	0	/	0	/	0	/	0	/	0	/	1	0.0064998
AK021804	0	/	0	/	0	/	1	0.035516	1	0.0307511	0	/	0	/
AK025288	0	/	0	/	1	0.00127527	0	/	0	/	0	/	0	/
AKR1C2	0	/	1	0.000613011	0	/	0	/	0	/	0	/	0	/
AL928768.3	0	/	0	/	0	/	0	/	0	/	0	/	1	0.000122343
ALAS2	0	/	0	/	0	/	0	/	0	/	1	0.00934442	0	/
ALDH1A1	0	/	0	/	0	/	0	/	0	/	0	/	1	0.0281809
ALDH1L1	0	/	0	/	0	/	1	0.00196144	0	/	0	/	0	/
ALDH4A1	0	/	0	/	0	/	1	0.00307642	0	/	0	/	0	/
ALDH6A1	0	/	0	/	0	/	1	0.0184192	0	/	0	/	0	/
ALOX5	0	/	0	/	0	/	1	0.0133391	0	/	0	/	0	/
ALOX5AP	0	/	0	/	0	/	1	5.06e-05	0	/	0	/	0	/
ALPL	0	/	0	/	0	/	0	/	0	/	0	/	1	0.0124203
ALYREF	0	/	0	/	1	0.0494733	0	/	0	/	0	/	0	/
AMACR	0	/	0	/	0	/	1	0.0152005	0	/	0	/	0	/
AMMECR1	0	/	0	/	0	/	1	0.0415349	0	/	0	/	0	/
AMPH	0	/	0	/	1	0.0409439	0	/	0	/	0	/	0	/
ANG	0	/	0	/	0	/	0	/	0	/	0	/	1	5.03e-06
ANGEL2	0	/	0	/	0	/	0	/	0	/	1	0.0351565	0	/
ANKRD12	1	0.0133327	0	/	0	/	0	/	0	/	0	/	0	/
ANKRD20A2	1	0.023671	0	/	0	/	0	/	0	/	0	/	0	/
ANKRD36B	0	/	0	/	0	/	0	/	0	/	0	/	1	3.77e-06
ANKRD6	0	/	0	/	0	/	0	/	1	0.0298358	0	/	0	/
ANO3	1	0.0198235	0	/	0	/	0	/	0	/	0	/	0	/
ANPEP	0	/	0	/	0	/	0	/	0	/	0	/	1	6.55e-05
ANXA3	0	/	0	/	0	/	0	/	0	/	0	/	1	0.029651
ANXA4	0	/	0	/	1	0.0372638	0	/	0	/	0	/	0	/
APAF1	0	/	0	/	0	/	0	/	0	/	1	0.0424561	0	/
APBB1IP	0	/	0	/	1	0.0107827	0	/	1	0.0209496	0	/	0	/
APBB3	0	/	0	/	0	/	0	/	0	/	1	0.0215758	0	/
APOBEC3A	0	/	0	/	0	/	0	/	0	/	0	/	1	0.00922179
APOC1	0	/	0	/	1	0.00883868	1	0.00016583	0	/	0	/	0	/
APOE	0	/	0	/	0	/	1	0.0154809	0	/	0	/	0	/
AQP11	0	/	0	/	1	0.0394587	0	/	0	/	0	/	0	/
ARC	1	0.0457831	0	/	0	/	0	/	0	/	0	/	0	/
ARF3	0	/	0	/	0	/	0	/	0	/	1	0.0486541	0	/
ARHGAP26	0	/	0	/	0	/	0	/	0	/	1	0.0268062	0	/
ARHGAP42	0	/	0	/	1	0.001414	0	/	0	/	0	/	0	/
ARHGAP6	0	/	0	/	0	/	0	/	0	/	0	/	1	4.97e-05
ARHGEF1	0	/	0	/	0	/	1	0.0108149	0	/	0	/	0	/
ARHGEF18	0	/	0	/	0	/	0	/	0	/	1	0.0111156	0	/
ARID4B	0	/	0	/	0	/	0	/	0	/	1	0.0180849	0	/
ARMC3	0	/	0	/	0	/	1	0.01778	0	/	0	/	0	/
ARMCX3	0	/	0	/	0	/	1	0.000131266	0	/	0	/	0	/
ARPC4	0	/	0	/	0	/	0	/	0	/	1	0.00127904	0	/
ARSA	0	/	0	/	0	/	0	/	1	0.0198228	0	/	0	/
ART3	0	/	0	/	0	/	0	/	1	0.00350518	0	/	0	/
ASAP2	0	/	0	/	0	/	0	/	0	/	0	/	1	5.05e-05
ATAD2B	0	/	0	/	0	/	1	0.0487892	0	/	0	/	0	/
ATG3	0	/	0	/	0	/	0	/	0	/	1	0.00523512	0	/
ATG4B	1	0.0225444	0	/	0	/	0	/	0	/	0	/	0	/
ATM	0	/	0	/	0	/	0	/	0	/	1	0.0122601	0	/
ATP13A1	0	/	0	/	0	/	0	/	0	/	1	0.0326097	0	/
ATP1B2	0	/	0	/	0	/	1	0.000227096	0	/	0	/	0	/
ATP2B1	0	/	0	/	0	/	1	0.035516	0	/	1	0.0133064	0	/
ATP6V0D1	0	/	0	/	0	/	0	/	0	/	1	0.0127869	0	/
ATP6V1B2	0	/	0	/	1	0.040044	0	/	0	/	0	/	0	/
ATPBD1B	0	/	0	/	0	/	0	/	0	/	1	0.0287355	0	/
AZIN1	0	/	0	/	0	/	0	/	0	/	1	0.02332	0	/
B3GALTL	0	/	0	/	1	0.0130725	1	0.00568798	0	/	0	/	0	/
B3GNT8	0	/	0	/	0	/	0	/	0	/	0	/	1	0.000211041
B4GALT6	0	/	0	/	0	/	1	0.0103464	0	/	0	/	0	/
BAG3	0	/	0	/	0	/	1	0.00106846	0	/	0	/	0	/
BAIAP2	0	/	0	/	0	/	0	/	0	/	1	0.0415475	0	/
BANK1	0	/	1	0.000127955	0	/	0	/	0	/	0	/	0	/
BBC3	0	/	0	/	0	/	1	0.00795039	0	/	0	/	0	/
BC034636	0	/	0	/	0	/	1	0.0399431	0	/	0	/	0	/
BC041025	0	/	0	/	0	/	0	/	0	/	0	/	1	4.22e-05
BC045560	0	/	0	/	1	0.016484	0	/	0	/	0	/	0	/
BCAT1	0	/	0	/	0	/	0	/	0	/	0	/	1	0.0075321
BCL11A	0	/	0	/	0	/	0	/	0	/	1	0.0320298	0	/
BCL2L1	0	/	0	/	0	/	0	/	0	/	1	0.000767362	0	/
BCL7C	0	/	0	/	0	/	1	0.0380527	0	/	0	/	0	/
BCR	0	/	0	/	0	/	1	0.0222181	0	/	0	/	0	/
BDH2	0	/	0	/	0	/	1	0.0346253	0	/	0	/	0	/
BDNF	0	/	1	0.00508102	1	0.00844133	0	/	0	/	0	/	0	/
BEND4	0	/	0	/	1	0.040046	0	/	0	/	0	/	0	/
BIN3-IT1	0	/	1	0.000970558	0	/	0	/	0	/	0	/	0	/
BLNK	0	/	0	/	0	/	0	/	1	0.0455122	0	/	0	/
BLOC1S1	0	/	0	/	0	/	0	/	0	/	1	0.00242072	0	/
BMP2	0	/	0	/	1	0.0480749	0	/	0	/	0	/	0	/
BMP2K	0	/	0	/	0	/	0	/	1	0.0489745	0	/	0	/
BMP8B	0	/	0	/	0	/	0	/	0	/	1	0.00642664	0	/
BMS1P20	0	/	0	/	0	/	0	/	0	/	0	/	1	0.0211811
BMX	0	/	0	/	0	/	0	/	0	/	0	/	1	0.024729
BPTF	0	/	0	/	0	/	1	0.0209457	0	/	0	/	0	/
BRI3P1	0	/	0	/	0	/	0	/	0	/	1	0.0163384	0	/
BRP44L	0	/	0	/	0	/	0	/	0	/	1	0.029087	0	/
BSG	0	/	0	/	0	/	0	/	0	/	1	2.46e-05	0	/
BSPH1	0	/	1	0.0342366	0	/	0	/	0	/	0	/	0	/
BTBD15	0	/	0	/	0	/	0	/	0	/	1	0.0115557	0	/
BTC	0	/	0	/	1	0.0321731	0	/	0	/	0	/	0	/
BTG2	1	0.00949385	0	/	0	/	0	/	0	/	1	0.0384047	0	/
BTN3A1	0	/	1	0.011795	0	/	0	/	0	/	0	/	0	/
BZRAP1	0	/	0	/	0	/	1	0.0241715	0	/	0	/	0	/
C10orf104	0	/	0	/	0	/	0	/	0	/	1	0.0106839	0	/
C10orf68	1	0.0102496	0	/	0	/	0	/	0	/	0	/	0	/
C10orf73	0	/	0	/	0	/	0	/	0	/	1	0.0302894	0	/
C10orf85	0	/	0	/	1	0.0129188	0	/	0	/	0	/	0	/
C11orf59	0	/	0	/	0	/	0	/	0	/	1	0.0326097	0	/
C11orf80	0	/	0	/	0	/	0	/	0	/	1	0.0360877	0	/
C12orf51	1	0.0468508	0	/	0	/	0	/	0	/	0	/	0	/
C14orf112	0	/	0	/	0	/	0	/	0	/	1	0.0256445	0	/
C14orf132	0	/	0	/	0	/	0	/	1	0.0269205	0	/	0	/
C14orf138	0	/	0	/	0	/	0	/	0	/	1	0.00318505	0	/
C14orf156	0	/	0	/	0	/	0	/	0	/	1	0.00409087	0	/
C16orf35	0	/	0	/	0	/	0	/	0	/	1	0.0285482	0	/
C19orf22	0	/	0	/	0	/	0	/	0	/	1	0.0057247	0	/
C1D	0	/	0	/	0	/	1	0.000677352	0	/	0	/	0	/
C1orf192	0	/	0	/	0	/	0	/	1	0.042511	0	/	0	/
C1orf194	0	/	0	/	1	0.0454033	0	/	0	/	0	/	0	/
C1orf55	0	/	0	/	0	/	0	/	0	/	1	0.0326097	0	/
C1orf61	0	/	0	/	0	/	1	0.0317891	0	/	0	/	0	/
C1orf63	0	/	0	/	0	/	0	/	0	/	1	0.00230021	0	/
C1QA	0	/	0	/	0	/	1	0.00889548	0	/	0	/	0	/
C1QB	0	/	0	/	0	/	1	0.00203551	0	/	0	/	0	/
C1QC	1	0.00891742	0	/	0	/	0	/	0	/	0	/	0	/
C1QTNF5	0	/	0	/	0	/	0	/	1	0.0123747	0	/	0	/
C22orf25	0	/	0	/	0	/	0	/	0	/	1	0.00306945	0	/
C22orf30	1	0.00814982	0	/	0	/	0	/	0	/	0	/	0	/
C3	0	/	1	0.00357234	1	0.0482059	0	/	0	/	0	/	0	/
C3AR1	1	0.0160198	1	0.000783299	0	/	0	/	0	/	0	/	0	/
C4orf34	0	/	0	/	0	/	0	/	0	/	1	0.0134257	0	/
C6orf190	0	/	0	/	0	/	0	/	0	/	1	0.0436129	0	/
C8orf34	0	/	1	0.000336861	0	/	0	/	0	/	0	/	0	/
C8orf4	0	/	0	/	0	/	1	0.00889548	0	/	0	/	0	/
C9orf130	0	/	0	/	0	/	0	/	0	/	1	0.00992772	0	/
C9orf40	0	/	0	/	0	/	0	/	0	/	0	/	1	1.91e-06
CA11	0	/	1	0.000278	0	/	0	/	0	/	0	/	0	/
CA12	0	/	0	/	1	0.0487775	0	/	0	/	0	/	0	/
CA4	0	/	0	/	1	0.0413329	0	/	0	/	0	/	1	0.000387337
CABLES1	0	/	1	0.0298835	0	/	0	/	0	/	0	/	0	/
CAC/2D3	0	/	0	/	0	/	1	0.0290677	0	/	0	/	0	/
CALD1	0	/	0	/	0	/	0	/	0	/	0	/	1	5.23e-05
CAMKK2	0	/	0	/	0	/	0	/	0	/	1	0.0476589	0	/
CAPG	0	/	0	/	0	/	0	/	1	0.0294559	0	/	0	/
CAPS	0	/	0	/	0	/	0	/	1	0.0372696	0	/	0	/
CAPZA2	0	/	0	/	0	/	1	0.0022811	0	/	0	/	0	/
CASC15	0	/	0	/	0	/	0	/	1	0.014915	0	/	0	/
CATSPERG	0	/	1	3.19e-06	0	/	0	/	0	/	0	/	0	/
CAV2	0	/	0	/	1	0.00591582	0	/	1	0.029737	0	/	0	/
CBLN3	0	/	1	0.00187053	0	/	0	/	0	/	0	/	0	/
CBWD2	0	/	0	/	0	/	1	0.00444911	0	/	0	/	0	/
CBX3	0	/	0	/	0	/	0	/	0	/	1	0.02332	0	/
CBX6	0	/	0	/	0	/	1	0.00971061	0	/	1	0.0192489	0	/
CCBE1	0	/	0	/	0	/	0	/	1	0.0370121	0	/	0	/
CCBL2	0	/	0	/	1	0.0235619	0	/	0	/	0	/	0	/
CCDC16	0	/	0	/	0	/	0	/	0	/	1	0.0263348	0	/
CCDC177	0	/	0	/	0	/	0	/	1	0.00268266	0	/	0	/
CCDC19	0	/	0	/	0	/	0	/	1	0.000927127	0	/	0	/
CCDC72	0	/	0	/	0	/	0	/	0	/	1	0.0151736	0	/
CCK	0	/	0	/	1	0.0465457	0	/	0	/	0	/	0	/
CC/2	0	/	0	/	0	/	1	0.0446603	0	/	0	/	0	/
CCR10	0	/	0	/	0	/	0	/	0	/	0	/	1	0.000782502
CCR3	0	/	0	/	0	/	0	/	0	/	0	/	1	0.00155821
CD160	0	/	0	/	0	/	0	/	0	/	1	0.00934442	0	/
CD163	0	/	1	0.0490707	0	/	0	/	0	/	0	/	0	/
CD164	0	/	0	/	0	/	0	/	0	/	1	0.00499854	0	/
CD177	0	/	0	/	0	/	0	/	0	/	0	/	1	0.0166946
CD274	0	/	1	5.69e-05	0	/	0	/	0	/	0	/	0	/
CD46	0	/	0	/	0	/	0	/	0	/	1	0.00409087	0	/
CD47	0	/	0	/	0	/	0	/	0	/	1	0.00857723	0	/
CD53	1	0.00963167	1	0.00309757	0	/	1	0.000525456	0	/	0	/	0	/
CD68	0	/	0	/	0	/	1	0.0443676	0	/	0	/	0	/
CD69	0	/	0	/	0	/	0	/	1	0.0421342	0	/	0	/
CD7	0	/	0	/	0	/	0	/	0	/	1	0.02332	0	/
CD74	1	0.0042356	1	0.000955004	0	/	1	0.0310861	1	0.0098171	0	/	0	/
CD9	0	/	0	/	0	/	0	/	0	/	0	/	1	2.8e-05
CDA	0	/	0	/	0	/	0	/	0	/	0	/	1	0.00990053
CDC34	0	/	0	/	0	/	0	/	0	/	1	0.015756	0	/
CDC42	0	/	0	/	0	/	1	0.0179564	0	/	0	/	0	/
CDC42EP4	0	/	0	/	0	/	1	0.00900152	0	/	0	/	0	/
CDCA7	0	/	0	/	1	0.0477944	0	/	0	/	0	/	0	/
CDH12	0	/	0	/	0	/	1	0.00195198	0	/	0	/	0	/
CDH18	0	/	0	/	0	/	0	/	1	0.025902	0	/	0	/
CDH3	0	/	0	/	1	0.0094002	0	/	0	/	0	/	0	/
CDK5RAP2	0	/	0	/	0	/	0	/	0	/	1	0.00817756	0	/
CDKN1A	0	/	0	/	0	/	1	0.0166268	0	/	0	/	0	/
CDR1	0	/	1	0.0131533	0	/	1	0.0397522	0	/	0	/	0	/
CEP27	0	/	0	/	0	/	0	/	0	/	1	0.00876103	0	/
CETN2	0	/	0	/	0	/	0	/	0	/	1	0.0343089	0	/
CFAP53	0	/	1	0.00783196	0	/	0	/	0	/	0	/	0	/
CFD	0	/	0	/	0	/	0	/	0	/	1	0.0285482	0	/
CFH	0	/	1	0.0125454	0	/	0	/	0	/	0	/	0	/
CH25H	1	0.00921163	0	/	0	/	0	/	0	/	0	/	0	/
CHADL	0	/	0	/	0	/	1	0.0133391	0	/	0	/	0	/
CHAF1A	0	/	0	/	0	/	1	0.0382376	0	/	0	/	0	/
CHD1	0	/	0	/	0	/	0	/	0	/	1	0.0057247	0	/
CHD5	0	/	0	/	0	/	1	0.0433542	0	/	0	/	0	/
CHGB	0	/	0	/	1	0.0371138	0	/	0	/	0	/	0	/
CHI3L2	0	/	0	/	1	0.0341728	0	/	0	/	0	/	0	/
CHKA	0	/	0	/	0	/	1	0.0461515	0	/	0	/	0	/
CHKB	0	/	0	/	0	/	0	/	0	/	1	0.0258008	0	/
CHMP1B	0	/	0	/	0	/	0	/	0	/	1	0.0314497	0	/
CHPT1	0	/	0	/	0	/	0	/	0	/	1	0.0169206	0	/
CHR/6	0	/	1	0.048873	0	/	0	/	0	/	0	/	0	/
CHST13	0	/	0	/	0	/	0	/	0	/	0	/	1	0.0442018
CHSY1	0	/	0	/	0	/	0	/	0	/	1	0.0292989	0	/
CICE	0	/	0	/	0	/	0	/	0	/	1	0.0358576	0	/
CIP29	0	/	0	/	0	/	0	/	0	/	1	0.0105109	0	/
CISD1	0	/	0	/	0	/	1	0.0146897	0	/	1	0.0407203	0	/
CITED2	0	/	0	/	0	/	1	0.0166268	0	/	1	0.0180849	0	/
CLDN5	0	/	0	/	0	/	1	0.0362972	0	/	0	/	0	/
CLDN6	0	/	0	/	0	/	1	0.00121646	0	/	0	/	0	/
CLEC12A	0	/	0	/	0	/	0	/	0	/	0	/	1	0.00776161
CLEC12B	0	/	0	/	0	/	0	/	0	/	0	/	1	0.00258265
CLEC7A	0	/	0	/	1	0.0498091	0	/	1	0.0162481	0	/	0	/
CLIC6	0	/	0	/	1	0.0261046	0	/	0	/	0	/	0	/
CLPTM1	0	/	0	/	0	/	0	/	0	/	0	/	1	0.0140449
CLTCL1	0	/	0	/	0	/	0	/	0	/	1	0.0314605	0	/
CLU	0	/	0	/	0	/	0	/	0	/	0	/	1	9.98e-05
CMAS	0	/	0	/	0	/	1	0.0283114	0	/	0	/	0	/
CMKLR1	1	0.00115497	0	/	0	/	0	/	0	/	0	/	0	/
CNGB1	0	/	0	/	0	/	0	/	0	/	1	0.0244824	0	/
CNKSR2	1	0.00702567	0	/	0	/	0	/	0	/	0	/	0	/
CNOT6L	0	/	0	/	0	/	0	/	1	0.0364409	0	/	0	/
CNOT8	0	/	0	/	0	/	1	0.037501	0	/	0	/	0	/
CNPY4	0	/	0	/	0	/	1	0.0495179	0	/	0	/	0	/
CNR1	0	/	1	0.000438801	0	/	0	/	0	/	0	/	0	/
COBLL1	0	/	0	/	0	/	0	/	0	/	1	0.0456911	0	/
COCH	0	/	0	/	0	/	0	/	1	0.00314556	0	/	0	/
COG3	0	/	0	/	0	/	0	/	0	/	1	0.0348471	0	/
COL21A1	0	/	0	/	0	/	0	/	1	0.0420691	0	/	0	/
COL4A3BP	0	/	0	/	0	/	0	/	0	/	1	0.0459254	0	/
COMMD6	0	/	0	/	0	/	0	/	0	/	1	0.014591	0	/
COPS2	0	/	0	/	0	/	1	0.0131467	0	/	0	/	0	/
COPS4	0	/	0	/	1	0.0314965	1	0.0456796	0	/	0	/	0	/
CORO1B	0	/	0	/	0	/	0	/	0	/	1	0.0291287	0	/
COX6C	0	/	0	/	0	/	0	/	0	/	1	0.00292248	0	/
COX7B	0	/	0	/	0	/	0	/	0	/	1	0.00175374	0	/
CP110	0	/	0	/	0	/	0	/	0	/	1	0.00743127	0	/
CRABP1	0	/	0	/	0	/	1	0.0438148	0	/	0	/	0	/
CRACR2A	0	/	1	0.000994685	0	/	0	/	0	/	0	/	0	/
CREB1	0	/	0	/	0	/	1	0.0275646	0	/	0	/	0	/
CREB5	0	/	0	/	0	/	0	/	0	/	0	/	1	0.00371645
CRH	0	/	0	/	1	0.009382	1	0.0310861	0	/	0	/	0	/
CRHBP	0	/	0	/	1	0.00517119	1	0.0124058	0	/	0	/	0	/
CRIP2	1	0.0233762	0	/	0	/	0	/	0	/	0	/	1	0.00122565
CRISPLD2	0	/	0	/	0	/	0	/	0	/	0	/	1	7.45e-05
CROP	0	/	0	/	0	/	0	/	0	/	1	0.0163384	0	/
CRSP3	0	/	0	/	0	/	0	/	0	/	1	0.0418776	0	/
CRTC1	0	/	0	/	0	/	1	0.0180717	0	/	0	/	0	/
CRY1	0	/	0	/	0	/	0	/	0	/	1	0.00694066	0	/
CSDA	0	/	0	/	0	/	0	/	0	/	1	0.0459254	0	/
CSF1R	1	0.0441282	0	/	0	/	0	/	0	/	0	/	0	/
CSNK1E	0	/	0	/	0	/	0	/	0	/	1	0.027387	0	/
CST3	0	/	0	/	0	/	1	0.00311928	0	/	0	/	0	/
CTB-78F1.1	0	/	0	/	1	0.0319491	0	/	0	/	0	/	0	/
CTC-510F12.4	0	/	0	/	0	/	0	/	0	/	0	/	1	0.0188461
CTDSPL	0	/	0	/	0	/	0	/	0	/	0	/	1	1.34e-05
CTR9	0	/	0	/	0	/	1	0.0258748	0	/	0	/	0	/
CTSH	0	/	0	/	0	/	0	/	0	/	1	0.0372807	0	/
CTTN	0	/	0	/	0	/	0	/	0	/	0	/	1	2.4e-05
CTXN1	1	0.017026	0	/	0	/	0	/	0	/	0	/	0	/
CX3CR1	0	/	1	0.00872747	1	0.0304636	0	/	0	/	0	/	0	/
CXCL14	0	/	0	/	0	/	1	0.035516	0	/	0	/	0	/
CXCL5	0	/	0	/	0	/	0	/	0	/	0	/	1	0.000200282
CXorf39	0	/	0	/	0	/	0	/	0	/	1	0.0145254	0	/
CYBB	0	/	1	0.00147967	0	/	1	0.0310861	0	/	0	/	0	/
CYorf15B	1	0.0128022	0	/	0	/	0	/	0	/	0	/	0	/
CYP11B2	0	/	0	/	0	/	1	0.00272025	0	/	0	/	0	/
CYP1B1	0	/	1	0.0334707	0	/	0	/	0	/	0	/	0	/
CYP26B1	0	/	1	0.00390943	0	/	0	/	1	0.0302588	0	/	0	/
CYP4F3	0	/	0	/	0	/	0	/	1	0.0316691	0	/	0	/
CYP4X1	0	/	1	0.00125469	0	/	0	/	0	/	0	/	0	/
DAAM2	0	/	0	/	0	/	0	/	0	/	0	/	1	0.00108885
DAB2	0	/	0	/	0	/	0	/	0	/	0	/	1	2.04e-05
DAG1	0	/	0	/	0	/	1	0.0309998	0	/	0	/	0	/
DAPK1-IT1	0	/	0	/	0	/	0	/	1	0.0386474	0	/	0	/
DBI	0	/	0	/	0	/	0	/	0	/	1	0.018667	0	/
DCAF6	0	/	0	/	0	/	1	0.0294494	0	/	0	/	0	/
DCK	0	/	0	/	0	/	0	/	0	/	1	0.00759401	0	/
DCLK1	0	/	1	0.000233666	0	/	1	0.0105794	0	/	0	/	0	/
DCLRE1C	0	/	0	/	0	/	0	/	0	/	1	0.0221573	0	/
DDAH2	0	/	0	/	0	/	1	0.00138483	0	/	0	/	0	/
DDX17	0	/	0	/	0	/	0	/	0	/	1	0.0459566	0	/
DDX27	0	/	0	/	0	/	0	/	0	/	1	0.0279676	0	/
DDX3Y	1	0.00948577	0	/	0	/	1	0.000137095	0	/	0	/	0	/
DDX46	0	/	0	/	0	/	0	/	0	/	1	0.00630163	0	/
DDX47	0	/	0	/	0	/	0	/	0	/	1	0.0131163	0	/
DHRS4	0	/	0	/	0	/	1	0.0209457	0	/	0	/	0	/
DHX29	0	/	0	/	0	/	1	0.0214933	0	/	0	/	0	/
DICER1	0	/	0	/	0	/	0	/	0	/	1	0.000948775	0	/
DIS3	0	/	0	/	0	/	1	0.0447426	0	/	0	/	0	/
DIXDC1	0	/	0	/	0	/	1	0.0206214	0	/	0	/	0	/
DKFZp434K191	0	/	0	/	0	/	0	/	0	/	1	0.0169206	0	/
DKKL1	0	/	0	/	0	/	1	0.0066052	0	/	0	/	0	/
DLX6-AS1	0	/	0	/	1	0.000304179	0	/	0	/	0	/	0	/
D/H10OS	1	0.00470106	0	/	0	/	0	/	0	/	0	/	0	/
D/JB2	0	/	0	/	0	/	0	/	0	/	1	0.00451396	0	/
D/JB6	0	/	0	/	0	/	1	0.0232115	0	/	0	/	0	/
D/JC9	1	0.000688585	0	/	0	/	0	/	0	/	0	/	0	/
D/LI1	0	/	0	/	0	/	0	/	1	0.016849	0	/	0	/
DNM3	0	/	0	/	0	/	0	/	0	/	0	/	1	7.47e-05
DNMT1	0	/	0	/	0	/	0	/	0	/	1	0.00384621	0	/
DOCK10	0	/	0	/	0	/	0	/	0	/	1	0.0372464	0	/
DOCK4	0	/	0	/	0	/	0	/	0	/	0	/	1	0.0022713
DOCK8	0	/	0	/	0	/	0	/	1	0.0440405	0	/	0	/
DOK5	0	/	0	/	0	/	0	/	1	0.0153282	0	/	0	/
DOPEY2	0	/	0	/	0	/	0	/	0	/	1	0.0175028	0	/
DPM2	0	/	0	/	0	/	0	/	0	/	1	0.00332659	0	/
DR1	0	/	0	/	0	/	1	0.00296585	0	/	1	0.00116925	0	/
DRAM1	0	/	0	/	0	/	0	/	1	0.0227031	0	/	0	/
DSEL	0	/	0	/	0	/	0	/	1	0.0145347	0	/	0	/
DUSP1	1	0.00440439	1	0.030044	0	/	0	/	0	/	1	0.0343491	0	/
DUSP4	0	/	1	4.54e-05	0	/	0	/	0	/	0	/	0	/
DUSP5P	0	/	0	/	0	/	1	0.0222181	0	/	0	/	0	/
DUSP6	0	/	0	/	0	/	1	0.0065858	0	/	0	/	0	/
DYNC1LI1	0	/	0	/	0	/	1	0.000989996	0	/	0	/	0	/
DYNC2H1	1	0.0145568	0	/	0	/	0	/	0	/	0	/	0	/
DZIP1	1	0.00214429	0	/	0	/	1	0.0397522	0	/	0	/	0	/
ECGF1	0	/	0	/	0	/	0	/	0	/	1	0.00642664	0	/
ECHDC2	0	/	0	/	0	/	1	0.0271947	0	/	0	/	0	/
ECHDC3	0	/	0	/	1	0.0414483	0	/	0	/	0	/	0	/
EDN1	0	/	1	0.0216963	0	/	1	0.0135706	0	/	0	/	0	/
EEF1E1	0	/	0	/	1	0.0127461	1	0.0239732	0	/	0	/	0	/
EFCAB12	0	/	0	/	0	/	0	/	1	0.029005	0	/	0	/
EFEMP2	0	/	0	/	0	/	1	0.00595985	0	/	0	/	0	/
EGF	0	/	0	/	0	/	0	/	0	/	0	/	1	4.64e-05
EGR1	1	0.0444764	0	/	0	/	0	/	0	/	1	0.00292248	0	/
EGR3	1	0.000770841	0	/	0	/	0	/	0	/	0	/	0	/
EHMT1	0	/	0	/	0	/	0	/	0	/	1	0.0343491	0	/
EIF1	0	/	0	/	0	/	0	/	0	/	1	0.0372464	0	/
EIF1AY	1	0.0122655	0	/	0	/	0	/	0	/	0	/	0	/
EIF1B	0	/	0	/	0	/	0	/	0	/	1	0.0221573	0	/
EIF2AK4	0	/	0	/	0	/	0	/	0	/	1	0.0110941	0	/
EIF3S10	0	/	0	/	0	/	0	/	0	/	1	0.000584667	0	/
EIF5A	0	/	0	/	0	/	0	/	0	/	1	0.0166403	0	/
ELAVL2	0	/	1	0.000829178	0	/	0	/	0	/	0	/	0	/
ELF1	0	/	0	/	0	/	0	/	0	/	1	0.0430345	0	/
ELK1	0	/	0	/	0	/	1	0.00887994	1	0.0246038	0	/	0	/
ELMO1	0	/	1	0.00046742	0	/	0	/	0	/	0	/	0	/
ELOVL7	0	/	0	/	0	/	0	/	0	/	0	/	1	8.65e-05
ELP4	0	/	0	/	0	/	1	0.035516	0	/	0	/	0	/
EMP1	0	/	0	/	0	/	1	0.0222181	0	/	0	/	0	/
ENDOD1	0	/	0	/	0	/	0	/	0	/	0	/	1	5.36e-06
ENPP2	0	/	0	/	0	/	1	6.72e-05	0	/	0	/	0	/
ENPP4	0	/	0	/	0	/	0	/	0	/	1	0.015756	0	/
ENPP5	0	/	0	/	1	0.0369207	0	/	0	/	0	/	0	/
ENTH	0	/	0	/	0	/	0	/	0	/	1	0.0250635	0	/
ENY2	0	/	0	/	0	/	0	/	0	/	1	0.029709	0	/
EOMES	0	/	1	0.000191809	0	/	0	/	0	/	0	/	0	/
EPAS1	0	/	0	/	0	/	1	0.0358758	0	/	0	/	0	/
EPB41L3	0	/	0	/	0	/	1	0.00239294	0	/	0	/	0	/
EPB42	0	/	0	/	0	/	0	/	0	/	1	0.0215758	0	/
EPB49	0	/	0	/	0	/	0	/	0	/	1	0.000246841	0	/
EPHX1	0	/	0	/	0	/	1	0.00239294	0	/	0	/	0	/
ERAP2	0	/	0	/	0	/	0	/	0	/	0	/	1	0.0354312
ERF	0	/	0	/	0	/	0	/	0	/	0	/	1	0.00242994
ERICH3	0	/	1	0.000729828	0	/	0	/	0	/	0	/	0	/
ETNPPL	0	/	0	/	0	/	1	5.5e-06	0	/	0	/	0	/
ETS1	0	/	0	/	0	/	0	/	0	/	1	0.0140084	0	/
ETS2	0	/	0	/	0	/	1	0.0461515	0	/	0	/	0	/
ETV1	0	/	0	/	0	/	1	0.0384393	0	/	0	/	0	/
ETV4	0	/	0	/	0	/	1	0.045688	0	/	0	/	0	/
ETV5	0	/	1	2.06e-05	0	/	0	/	1	0.0333623	0	/	0	/
EVI2A	0	/	0	/	0	/	1	0.0222181	0	/	0	/	0	/
EVI5	0	/	0	/	0	/	0	/	0	/	1	0.018667	0	/
EYS	0	/	0	/	0	/	1	0.00889548	0	/	0	/	0	/
EZR	0	/	0	/	0	/	1	0.0397522	0	/	0	/	0	/
FABP3	0	/	0	/	0	/	1	0.0058624	0	/	0	/	0	/
FABP4	0	/	0	/	1	0.031192	0	/	0	/	0	/	0	/
FAM100B	0	/	0	/	0	/	0	/	0	/	1	0.0321981	0	/
FAM101B	0	/	0	/	0	/	0	/	0	/	1	0.0302894	0	/
FAM107A	0	/	0	/	0	/	1	0.00754774	0	/	0	/	0	/
FAM110B	0	/	0	/	0	/	0	/	1	0.0113398	0	/	0	/
FAM153B	0	/	0	/	0	/	0	/	0	/	1	0.00350672	0	/
FAM153C	1	0.0360231	0	/	0	/	0	/	0	/	0	/	0	/
FAM169A	0	/	0	/	0	/	1	0.0310861	0	/	0	/	0	/
FAM183B	1	0.00488227	0	/	0	/	0	/	0	/	0	/	0	/
FAM186B	0	/	0	/	0	/	0	/	1	0.0284163	0	/	0	/
FAM24A	0	/	0	/	0	/	1	0.00889548	0	/	0	/	0	/
FAM25B	1	0.00253938	0	/	0	/	0	/	0	/	0	/	0	/
FAM3A	0	/	0	/	0	/	0	/	0	/	1	0.0368033	0	/
FAM3C	0	/	0	/	0	/	1	0.0157636	0	/	0	/	0	/
FAM40B	0	/	0	/	0	/	0	/	0	/	1	0.0116771	0	/
FAM63B	1	0.0466004	0	/	0	/	0	/	0	/	0	/	0	/
FANK1	0	/	0	/	0	/	0	/	1	0.0128039	0	/	0	/
FBLN1	0	/	0	/	1	0.0399091	0	/	0	/	0	/	0	/
FBLN7	0	/	0	/	0	/	1	0.0133076	0	/	0	/	0	/
FBXL13	0	/	0	/	0	/	0	/	0	/	0	/	1	0.0449262
FBXL20	1	0.0110529	0	/	0	/	0	/	0	/	0	/	0	/
FBXO9	0	/	0	/	0	/	1	0.00356801	0	/	0	/	0	/
FCER1G	0	/	0	/	1	0.0363162	0	/	0	/	0	/	0	/
FCGBP	0	/	0	/	0	/	0	/	0	/	1	0.0331896	0	/
FCGR3A	0	/	0	/	0	/	0	/	0	/	0	/	1	0.0197746
FCHO2	0	/	0	/	1	0.0116283	0	/	0	/	1	0.029709	0	/
FGD2	0	/	0	/	0	/	0	/	1	0.0142117	0	/	0	/
FGF13	0	/	0	/	0	/	1	0.00921935	0	/	0	/	0	/
FGF14	0	/	0	/	0	/	1	0.017512	0	/	0	/	0	/
FGFR3	0	/	0	/	0	/	1	0.00114576	0	/	0	/	0	/
FGL2	1	0.0150837	0	/	0	/	0	/	0	/	0	/	0	/
FH	0	/	0	/	0	/	0	/	0	/	1	0.040376	0	/
FHL2	0	/	0	/	1	0.0496483	0	/	0	/	0	/	0	/
FIG4	0	/	0	/	0	/	0	/	1	0.0412766	0	/	0	/
FIS1	0	/	0	/	0	/	0	/	0	/	1	0.00102673	0	/
FKBP5	0	/	1	0.0466746	0	/	0	/	0	/	0	/	0	/
FKTN	0	/	0	/	0	/	1	0.00735024	0	/	0	/	0	/
FLI1	0	/	0	/	0	/	1	0.00966261	0	/	1	0.049969	0	/
FLJ12120	0	/	0	/	1	0.0135577	0	/	0	/	0	/	0	/
FLJ20444	1	0.0090057	0	/	0	/	0	/	0	/	0	/	0	/
FLJ25363	0	/	0	/	0	/	0	/	0	/	1	0.0105109	0	/
FLJ34969	0	/	0	/	0	/	0	/	0	/	1	0.0379221	0	/
FLJ35390	0	/	0	/	0	/	0	/	0	/	1	0.041299	0	/
FLJ40852	0	/	0	/	0	/	1	0.0399431	0	/	0	/	0	/
FLJ45256	0	/	0	/	0	/	0	/	0	/	1	0.0441911	0	/
FLJ45513	0	/	0	/	1	0.0030385	0	/	0	/	0	/	0	/
FLVCR1-AS1	0	/	0	/	0	/	0	/	0	/	0	/	1	0.0302159
FN1	1	0.0159557	1	0.021215	0	/	0	/	0	/	0	/	0	/
FNDC3A	0	/	0	/	0	/	0	/	0	/	1	0.0105109	0	/
FNDC9	0	/	0	/	1	0.0363792	0	/	0	/	0	/	0	/
FOLR2	1	0.00441626	0	/	0	/	0	/	0	/	0	/	0	/
FOS	1	0.00552574	0	/	0	/	1	0.01778	0	/	0	/	0	/
FOSB	0	/	0	/	0	/	0	/	0	/	1	0.000584667	0	/
FOXJ3	0	/	0	/	0	/	0	/	0	/	1	0.0443751	0	/
FOXRED2	0	/	0	/	0	/	1	0.0399431	0	/	0	/	0	/
FRMPD2	0	/	0	/	0	/	1	0.000111083	0	/	0	/	0	/
FSTL1	0	/	0	/	1	0.0334332	0	/	0	/	0	/	1	7.84e-05
FTL	1	0.00191864	0	/	0	/	0	/	0	/	0	/	0	/
FUT7	0	/	0	/	0	/	0	/	0	/	0	/	1	0.00241006
FXYD1	0	/	0	/	0	/	1	0.00274428	0	/	0	/	0	/
G3BP2	0	/	0	/	0	/	1	0.014104	0	/	0	/	0	/
GABRA1	0	/	0	/	0	/	1	0.00444911	0	/	0	/	0	/
GABRA6	0	/	1	0.00115921	0	/	0	/	0	/	0	/	0	/
GABRB3	0	/	0	/	0	/	1	0.0250255	0	/	0	/	0	/
GABRG1	0	/	0	/	0	/	1	0.0064011	0	/	0	/	0	/
GABRG2	0	/	0	/	0	/	1	0.00166561	0	/	0	/	0	/
GABRG3	0	/	0	/	0	/	1	0.0154809	0	/	0	/	0	/
GAD1	0	/	0	/	1	0.0222316	0	/	0	/	0	/	0	/
GADD45B	0	/	0	/	0	/	0	/	0	/	1	0.00233816	0	/
GADD45G	0	/	0	/	0	/	0	/	0	/	1	0.0476589	0	/
GALNT5	0	/	1	0.00265342	0	/	0	/	0	/	0	/	0	/
GAPDHL6	0	/	0	/	0	/	0	/	0	/	1	0.00467494	0	/
GATA1	0	/	0	/	0	/	0	/	0	/	1	0.0424561	0	/
GBGT1	0	/	0	/	0	/	0	/	0	/	1	0.0418776	0	/
GBP5	0	/	0	/	0	/	0	/	0	/	1	0.0268062	0	/
GDNF	0	/	0	/	0	/	0	/	1	0.00468028	0	/	0	/
GFOD1	0	/	0	/	0	/	0	/	0	/	1	0.049969	0	/
GGTA1P	0	/	0	/	0	/	0	/	0	/	0	/	1	2.84e-06
GGTLC2	1	0.0450392	0	/	0	/	0	/	0	/	0	/	0	/
GJC1	0	/	0	/	1	0.00436368	0	/	0	/	0	/	0	/
GK	0	/	0	/	0	/	0	/	0	/	1	0.0123696	0	/
GLI3	0	/	0	/	0	/	1	0.00307538	0	/	0	/	0	/
GLIPR1	0	/	0	/	0	/	1	0.000220479	0	/	0	/	0	/
GLIS2	0	/	0	/	1	0.00183416	0	/	0	/	0	/	0	/
GLIS3	0	/	0	/	0	/	1	0.0443676	0	/	0	/	0	/
GLRB	0	/	0	/	0	/	1	0.00039529	0	/	0	/	0	/
GLUL	1	0.0297167	0	/	0	/	0	/	0	/	0	/	0	/
GMPPA	0	/	0	/	0	/	0	/	0	/	1	0.0121407	0	/
GMPR	0	/	0	/	0	/	0	/	0	/	1	0.0320298	0	/
G/I1	0	/	0	/	0	/	1	0.00139369	0	/	0	/	0	/
G/Z	0	/	0	/	0	/	0	/	0	/	0	/	1	3.76e-05
GOLGA6L5	1	0.0331222	0	/	0	/	0	/	0	/	0	/	0	/
GOLGA8A	0	/	0	/	0	/	0	/	0	/	1	0.0159541	0	/
GOLGA8E	0	/	0	/	0	/	1	0.035516	0	/	0	/	0	/
GOLT1B	0	/	0	/	0	/	0	/	0	/	1	0.0476589	0	/
GP1BB	0	/	0	/	0	/	0	/	0	/	0	/	1	0.000131616
GPC5	0	/	0	/	0	/	1	0.000493445	0	/	0	/	0	/
GPNMB	0	/	0	/	0	/	1	0.00206535	0	/	0	/	0	/
GPR144	0	/	0	/	0	/	1	0.00988803	0	/	0	/	0	/
GPR15	0	/	0	/	0	/	0	/	0	/	0	/	1	2.8e-05
GPR160	0	/	0	/	0	/	0	/	0	/	1	0.0300109	0	/
GPR175	0	/	0	/	0	/	0	/	0	/	1	0.0256445	0	/
GPR22	0	/	0	/	0	/	1	0.0028589	0	/	0	/	0	/
GPR37	0	/	0	/	0	/	1	0.00889548	0	/	0	/	0	/
GPR56	1	0.0152786	0	/	0	/	0	/	0	/	0	/	0	/
GPS2	0	/	0	/	0	/	0	/	0	/	1	0.0159541	0	/
GPX1	1	0.00322855	0	/	0	/	0	/	0	/	1	0.0447693	0	/
GPX4	0	/	0	/	0	/	0	/	0	/	1	0.0107696	0	/
GRIN1	0	/	0	/	0	/	1	0.0239732	0	/	0	/	0	/
GRI/	0	/	0	/	0	/	0	/	0	/	1	0.00701036	0	/
GRM1	0	/	0	/	1	0.0132147	0	/	0	/	0	/	0	/
GSTM1	1	0.0126443	1	0.00496021	0	/	1	0.0490302	0	/	0	/	0	/
GSTM2	0	/	0	/	0	/	1	0.0253811	0	/	0	/	0	/
GSTM3	0	/	0	/	1	0.0168277	0	/	0	/	0	/	0	/
GSTT1	0	/	0	/	0	/	1	0.0133391	0	/	0	/	0	/
GSTT2	0	/	0	/	0	/	1	0.035516	0	/	0	/	0	/
GTF2H4	0	/	0	/	0	/	0	/	1	0.0149636	0	/	0	/
GTF3C5	0	/	0	/	0	/	0	/	0	/	1	0.0361715	0	/
GUCY1A3	0	/	0	/	0	/	0	/	1	0.00785035	0	/	1	1.24e-05
GUCY1B3	0	/	0	/	0	/	0	/	0	/	0	/	1	1.22e-06
GUK1	0	/	0	/	0	/	0	/	0	/	1	0.00831128	0	/
GUSBP1	0	/	0	/	1	0.00547323	0	/	1	0.0129021	0	/	0	/
GXYLT2	0	/	0	/	0	/	0	/	1	0.00705001	0	/	0	/
GYG2	0	/	0	/	0	/	0	/	1	0.0338898	0	/	0	/
GYPC	0	/	0	/	0	/	0	/	0	/	1	0.0239013	0	/
H1F0	0	/	0	/	0	/	0	/	0	/	1	0.029709	0	/
HAGH	0	/	0	/	1	0.0456864	0	/	0	/	0	/	0	/
HAGLR	0	/	0	/	1	0.00814483	0	/	0	/	0	/	0	/
HBG1	0	/	0	/	1	0.037791	0	/	0	/	0	/	0	/
HBQ1	0	/	0	/	0	/	0	/	0	/	1	0.0430345	0	/
HBZ	0	/	0	/	0	/	0	/	0	/	1	0.0175028	0	/
HCFC1	0	/	0	/	0	/	0	/	0	/	1	0.0266039	0	/
HCFC1R1	0	/	0	/	0	/	0	/	0	/	1	0.00663412	0	/
HDAC9	0	/	1	8.41e-05	0	/	0	/	0	/	0	/	0	/
HDGF	0	/	0	/	0	/	0	/	0	/	1	0.0320298	0	/
HERC6	0	/	0	/	0	/	0	/	0	/	1	0.0378256	0	/
HIST1H1C	0	/	1	0.00297963	0	/	0	/	0	/	0	/	0	/
HIST1H1D	0	/	1	0.00118077	0	/	0	/	0	/	0	/	0	/
HIST1H1E	0	/	1	0.00600409	0	/	0	/	0	/	0	/	0	/
HIST1H2AC	0	/	1	0.000261816	0	/	0	/	0	/	0	/	0	/
HIST1H2BD	0	/	0	/	0	/	0	/	1	0.017388	0	/	0	/
HIST1H2BF	0	/	1	0.000590278	0	/	0	/	0	/	0	/	0	/
HIST1H2BJ	0	/	0	/	0	/	0	/	0	/	1	0.0192988	0	/
HIST1H3D	0	/	1	0.00233363	0	/	0	/	0	/	0	/	0	/
HIST1H3I	0	/	1	0.0053555	0	/	0	/	0	/	0	/	0	/
HIST1H4A	0	/	1	0.000780183	0	/	0	/	0	/	0	/	0	/
HIST1H4B	0	/	1	0.0348581	0	/	0	/	0	/	0	/	0	/
HIST1H4C	1	0.0088151	0	/	0	/	0	/	0	/	0	/	0	/
HIST1H4D	1	0.0175736	1	0.0209183	0	/	0	/	0	/	0	/	0	/
HIST1H4H	0	/	1	0.00144933	0	/	0	/	0	/	0	/	0	/
HIST1H4J	0	/	1	0.00807858	0	/	0	/	0	/	0	/	0	/
HIST2H2AB	0	/	1	0.00558042	0	/	0	/	0	/	0	/	0	/
HIST2H2AC	0	/	1	0.00503607	0	/	0	/	0	/	0	/	0	/
HK2	0	/	0	/	1	0.0420686	0	/	0	/	0	/	0	/
HKDC1	0	/	0	/	0	/	0	/	1	0.0303367	0	/	0	/
HLA-DMA	0	/	0	/	0	/	0	/	1	0.0302083	0	/	0	/
HLA-DMB	0	/	0	/	0	/	1	0.000546573	1	0.0238964	0	/	0	/
HLA-DPA1	1	0.000424743	1	0.0118493	0	/	1	0.00351789	0	/	0	/	0	/
HLA-DPB1	0	/	0	/	0	/	1	0.0310861	1	0.00738771	0	/	0	/
HLA-DQA2	0	/	1	0.003059	0	/	0	/	0	/	0	/	0	/
HLA-DRA	1	0.0419343	1	0.000645609	0	/	0	/	0	/	0	/	0	/
HLA-H	0	/	0	/	0	/	0	/	0	/	1	0.00817756	0	/
HMGB2	0	/	1	0.00793298	0	/	0	/	0	/	0	/	0	/
HMGB3P1	0	/	1	0.00116456	0	/	0	/	0	/	0	/	0	/
HNRPA2B1	0	/	0	/	0	/	0	/	0	/	1	0.0447693	0	/
HNRPR	0	/	0	/	0	/	0	/	0	/	1	0.00316176	0	/
HPCAL1	0	/	0	/	0	/	0	/	1	0.041412	0	/	0	/
HPRT1	0	/	0	/	0	/	1	0.0190363	0	/	0	/	0	/
HSCB	0	/	0	/	0	/	0	/	0	/	1	0.0418776	0	/
HSD17B14	1	0.0424656	0	/	0	/	0	/	0	/	0	/	0	/
HSDL2	0	/	0	/	0	/	1	0.00666601	0	/	0	/	0	/
HSFY2	1	0.00775146	0	/	0	/	0	/	0	/	0	/	0	/
HSPA1B	0	/	0	/	0	/	0	/	0	/	1	0.02332	0	/
HSPA8	0	/	0	/	1	0.0490137	1	0.0266535	0	/	0	/	0	/
HSPB1	0	/	0	/	1	0.0435402	0	/	0	/	0	/	0	/
HSPE1	0	/	0	/	0	/	0	/	0	/	1	0.0493916	0	/
HSPE1-MOB4	0	/	0	/	0	/	1	0.0184192	0	/	0	/	0	/
HTT	0	/	0	/	0	/	1	0.0317209	0	/	0	/	0	/
HULC	1	0.0215054	0	/	0	/	0	/	0	/	0	/	0	/
IBTK	0	/	0	/	0	/	0	/	0	/	1	0.0435947	0	/
ICA1	0	/	0	/	0	/	0	/	0	/	1	0.0198307	0	/
ICAM2	0	/	0	/	0	/	1	0.0037967	0	/	0	/	0	/
ID2	0	/	0	/	0	/	0	/	0	/	1	0.0400444	0	/
ID3	1	0.0359938	0	/	0	/	0	/	0	/	0	/	0	/
IER2	1	0.0165304	0	/	0	/	0	/	0	/	0	/	0	/
IER5	0	/	0	/	0	/	0	/	0	/	1	0.00584283	0	/
IER5L	0	/	0	/	0	/	0	/	0	/	1	0.0190126	0	/
IFI27	0	/	0	/	0	/	0	/	0	/	1	0.041299	0	/
IFIT3	0	/	1	7.44e-05	0	/	0	/	0	/	0	/	0	/
IFITM3	0	/	0	/	0	/	1	0.00365599	0	/	0	/	0	/
IFT57	0	/	0	/	0	/	1	0.00755549	0	/	0	/	0	/
IFT81	0	/	0	/	0	/	1	0.0443676	0	/	0	/	0	/
IGBP1P1	0	/	1	0.0138554	0	/	0	/	0	/	0	/	0	/
IGDCC4	0	/	0	/	0	/	1	0.0133391	0	/	0	/	0	/
IGF1	0	/	0	/	1	0.0125358	0	/	0	/	0	/	0	/
IGF2BP2	0	/	0	/	0	/	0	/	0	/	1	0.0110941	0	/
IGF2BP3	0	/	0	/	0	/	0	/	0	/	0	/	1	3.04e-05
IGF2R	0	/	0	/	0	/	0	/	0	/	1	0.0190697	0	/
IGFBP5	0	/	1	0.00303564	0	/	0	/	0	/	0	/	0	/
IGFBP6	0	/	0	/	0	/	1	0.0229424	0	/	0	/	0	/
IGH	0	/	0	/	0	/	0	/	0	/	0	/	1	0.0184938
IGHG1	0	/	0	/	0	/	0	/	0	/	0	/	1	0.0490519
IGKC	0	/	0	/	0	/	0	/	0	/	0	/	1	0.0171528
IGSF10	0	/	0	/	1	0.0275806	0	/	0	/	0	/	0	/
IKBIP	0	/	0	/	0	/	0	/	0	/	0	/	1	1.68e-06
IL17R	0	/	0	/	0	/	0	/	0	/	1	0.0447693	0	/
IL17RB	0	/	0	/	0	/	1	0.000585673	0	/	0	/	0	/
IL18RAP	0	/	0	/	0	/	0	/	0	/	1	0.0122601	0	/
IL2RB	0	/	0	/	0	/	0	/	0	/	1	0.0395627	0	/
IL7	0	/	0	/	0	/	1	0.0266535	0	/	0	/	0	/
IL8	0	/	0	/	0	/	0	/	0	/	1	0.00233816	0	/
IQCG	0	/	0	/	0	/	0	/	1	0.0288951	0	/	0	/
ISCA1L	0	/	0	/	0	/	0	/	0	/	1	0.049969	0	/
ITGA2B	0	/	0	/	0	/	0	/	0	/	0	/	1	2.75e-05
ITGB2	0	/	0	/	0	/	0	/	1	0.0088245	0	/	0	/
ITGB2-AS1	0	/	0	/	0	/	0	/	1	0.0027747	0	/	0	/
ITGB3	0	/	0	/	0	/	0	/	0	/	0	/	1	1.03e-05
ITGB5	0	/	0	/	0	/	0	/	0	/	0	/	1	5.37e-05
ITIH4	0	/	0	/	0	/	0	/	1	0.00908397	0	/	0	/
ITM2B	0	/	0	/	0	/	0	/	0	/	1	0.0488141	0	/
ITM2C	0	/	1	0.0357274	0	/	0	/	0	/	0	/	0	/
JAM3	0	/	0	/	0	/	0	/	0	/	0	/	1	1.59e-05
JMJD1C	0	/	0	/	0	/	0	/	0	/	1	0.0151736	0	/
JUNB	1	0.0114699	0	/	0	/	0	/	0	/	1	0.0151736	0	/
KAL1	0	/	0	/	1	0.0339179	0	/	0	/	0	/	0	/
KANSL1-AS1	0	/	0	/	0	/	0	/	0	/	0	/	1	0.0041725
KAZN	0	/	0	/	0	/	0	/	0	/	0	/	1	0.0123986
KBTBD7	0	/	0	/	0	/	0	/	0	/	1	0.0401415	0	/
KCNJ1	0	/	0	/	0	/	0	/	1	0.0330051	0	/	0	/
KCNJ13	0	/	0	/	1	0.0350148	0	/	0	/	0	/	0	/
KCNJ15	0	/	0	/	0	/	0	/	0	/	0	/	1	0.0280667
KCNJ4	1	0.0154951	0	/	0	/	0	/	0	/	0	/	0	/
KCNJ8	0	/	0	/	1	0.0138025	0	/	0	/	0	/	0	/
KCNK1	0	/	0	/	1	0.00683556	1	0.0461032	0	/	0	/	0	/
KCNV1	0	/	0	/	0	/	1	0.0313932	0	/	0	/	0	/
KCTD4	0	/	0	/	1	0.00136235	0	/	0	/	0	/	0	/
KDM5D	0	/	0	/	0	/	1	0.000111083	0	/	0	/	0	/
KIAA0141	0	/	0	/	0	/	1	0.037501	0	/	0	/	0	/
KIAA0195	0	/	0	/	0	/	1	0.00895349	0	/	0	/	0	/
KIAA0947	0	/	0	/	0	/	0	/	0	/	1	0.0166403	0	/
KIAA1012	0	/	0	/	0	/	0	/	0	/	1	0.0110941	0	/
KIAA1377	1	0.0300955	0	/	0	/	0	/	0	/	0	/	0	/
KIAA1654	1	0.00237911	0	/	0	/	0	/	0	/	0	/	0	/
KIF19	0	/	0	/	0	/	1	0.00444911	0	/	0	/	0	/
KIF1A	0	/	0	/	0	/	1	0.0222181	0	/	0	/	0	/
KIF20B	0	/	0	/	0	/	1	0.0443676	0	/	0	/	0	/
KIF3A	0	/	0	/	0	/	1	0.00889548	0	/	0	/	0	/
KIFAP3	0	/	0	/	1	0.0332326	0	/	0	/	0	/	0	/
KL	0	/	0	/	0	/	0	/	1	0.0170503	0	/	0	/
KLF10	0	/	0	/	1	0.0360467	0	/	0	/	0	/	0	/
KLF13	0	/	0	/	0	/	0	/	0	/	1	0.0239013	0	/
KLHL1	0	/	1	0.0366407	0	/	0	/	0	/	0	/	0	/
KLHL2	0	/	0	/	0	/	0	/	0	/	1	0.0459254	0	/
KLHL5	1	0.00416906	0	/	0	/	0	/	0	/	0	/	0	/
KLKB1	0	/	0	/	0	/	0	/	1	0.0359268	0	/	0	/
KREMEN1	0	/	0	/	0	/	0	/	0	/	0	/	1	0.0155997
KRT1	0	/	0	/	0	/	0	/	0	/	1	0.00188464	0	/
KRT31	0	/	1	0.019932	0	/	0	/	0	/	0	/	0	/
KRTAP4-5	1	0.0158833	0	/	0	/	0	/	0	/	0	/	0	/
KRTAP5-1	1	0.0280145	0	/	0	/	0	/	0	/	0	/	0	/
KSR2	0	/	0	/	1	0.0420004	0	/	0	/	0	/	0	/
LAMB1	0	/	1	1.43e-06	0	/	0	/	0	/	0	/	0	/
LAP3	0	/	0	/	0	/	1	0.0419863	0	/	0	/	0	/
LAPTM5	1	0.0276774	0	/	0	/	1	0.0380063	0	/	0	/	0	/
LARGE	0	/	0	/	0	/	1	0.0161285	0	/	0	/	0	/
LCN2	0	/	0	/	0	/	0	/	0	/	1	0.0169206	0	/
LDB1	0	/	0	/	0	/	1	0.0358758	0	/	0	/	0	/
LDLR	1	0.0143443	0	/	0	/	0	/	0	/	0	/	0	/
LEMD3	0	/	0	/	0	/	0	/	0	/	1	0.00201238	0	/
LFNG	0	/	0	/	0	/	1	0.00519451	0	/	0	/	0	/
LGALS3	0	/	0	/	0	/	1	0.00900152	0	/	0	/	0	/
LIF	0	/	0	/	0	/	0	/	1	0.0183819	0	/	0	/
LIG3	0	/	0	/	0	/	1	0.00444911	0	/	0	/	0	/
LINC00152	0	/	0	/	1	0.00781767	0	/	0	/	0	/	0	/
LINC00461	0	/	1	0.00609908	0	/	0	/	0	/	0	/	0	/
LINC00937	0	/	0	/	1	0.0380619	0	/	0	/	0	/	0	/
LINC01119	0	/	0	/	0	/	0	/	1	0.0311793	0	/	0	/
LINC01410	0	/	0	/	1	0.0291515	0	/	0	/	0	/	0	/
LIPG	0	/	0	/	0	/	0	/	1	0.0112569	0	/	0	/
LIX1	0	/	0	/	0	/	0	/	1	0.0316023	0	/	0	/
LL22NC03-N14H11.1	0	/	0	/	0	/	0	/	1	0.0216675	0	/	0	/
LMBR1	0	/	0	/	1	0.0416303	0	/	0	/	0	/	0	/
LOC100008589	0	/	0	/	0	/	0	/	0	/	1	0.00701036	0	/
LOC100128402	1	0.0231051	0	/	0	/	0	/	0	/	0	/	0	/
LOC100129113	1	0.0314228	0	/	0	/	0	/	0	/	0	/	0	/
LOC100130598	0	/	0	/	0	/	0	/	0	/	1	0.014591	0	/
LOC100130872	0	/	0	/	0	/	1	0.0222181	1	0.0187981	0	/	0	/
LOC100130938	0	/	0	/	0	/	0	/	0	/	0	/	1	0.00017981
LOC100131242	1	0.00670352	0	/	0	/	0	/	0	/	0	/	0	/
LOC100131673	1	0.0362911	0	/	0	/	0	/	0	/	0	/	0	/
LOC100131787	0	/	0	/	0	/	0	/	0	/	1	0.00525893	0	/
LOC100132394	0	/	0	/	0	/	0	/	0	/	1	0.00175374	0	/
LOC100133019	0	/	0	/	0	/	0	/	0	/	1	0.029709	0	/
LOC100133298	0	/	0	/	0	/	0	/	0	/	1	0.0291287	0	/
LOC100134364	0	/	0	/	0	/	0	/	0	/	1	0.015756	0	/
LOC100134868	1	0.00183461	0	/	0	/	0	/	0	/	1	0.0239013	0	/
LOC100287222	1	0.0254766	0	/	0	/	0	/	0	/	0	/	0	/
LOC100294341	0	/	0	/	0	/	0	/	0	/	0	/	1	0.00471246
LOC100419773	0	/	1	0.00220343	0	/	0	/	0	/	0	/	0	/
LOC100505774	0	/	0	/	0	/	0	/	1	0.00192143	0	/	0	/
LOC100506388	0	/	0	/	0	/	0	/	1	0.026997	0	/	0	/
LOC100506476	0	/	0	/	1	0.0154882	0	/	0	/	0	/	0	/
LOC100506731	1	0.0429299	0	/	0	/	0	/	0	/	0	/	0	/
LOC100506897	1	0.00576328	0	/	0	/	0	/	0	/	0	/	0	/
LOC100506923	1	0.00981171	0	/	0	/	0	/	0	/	0	/	0	/
LOC100506956	1	0.0387509	0	/	0	/	0	/	0	/	0	/	0	/
LOC100507087	1	0.00841049	0	/	0	/	0	/	0	/	0	/	0	/
LOC100507187	1	0.00934947	0	/	0	/	0	/	0	/	0	/	0	/
LOC100507472	0	/	0	/	0	/	0	/	0	/	0	/	1	3.31e-06
LOC100507640	1	0.0317852	0	/	0	/	0	/	0	/	0	/	0	/
LOC100509445	0	/	0	/	0	/	0	/	0	/	0	/	1	0.000769042
LOC100510059	1	0.0145742	0	/	0	/	0	/	0	/	0	/	0	/
LOC101060275	0	/	0	/	0	/	1	0.0342131	0	/	0	/	0	/
LOC101927067	0	/	0	/	0	/	0	/	1	0.039258	0	/	0	/
LOC101928123	0	/	0	/	0	/	0	/	1	0.00524384	0	/	0	/
LOC101928198	0	/	0	/	0	/	0	/	0	/	0	/	1	4.6e-05
LOC101928717	0	/	0	/	1	0.0222086	0	/	0	/	0	/	0	/
LOC101928817	0	/	0	/	0	/	0	/	1	0.0329308	0	/	0	/
LOC101929465	0	/	0	/	0	/	0	/	1	0.0200781	0	/	0	/
LOC101929497	0	/	0	/	1	0.0472133	0	/	0	/	0	/	0	/
LOC101929740	0	/	0	/	0	/	0	/	1	0.0242601	0	/	0	/
LOC101930059	0	/	0	/	0	/	0	/	0	/	0	/	1	2.21e-10
LOC102724229	0	/	1	0.0138204	0	/	0	/	0	/	0	/	0	/
LOC102724517	0	/	0	/	0	/	0	/	1	0.0476116	0	/	0	/
LOC102724788	0	/	0	/	0	/	1	0.00469566	0	/	0	/	0	/
LOC105369230	0	/	1	0.00685768	0	/	0	/	0	/	0	/	0	/
LOC151657	0	/	0	/	0	/	0	/	1	0.0176178	0	/	0	/
LOC283516	1	0.0338909	0	/	0	/	0	/	0	/	0	/	0	/
LOC284219	0	/	0	/	0	/	0	/	1	0.0349907	0	/	0	/
LOC284230	0	/	0	/	0	/	0	/	0	/	1	0.00584283	0	/
LOC284422	0	/	0	/	0	/	0	/	0	/	1	0.0279676	0	/
LOC284581	0	/	1	0.025982	0	/	0	/	0	/	0	/	0	/
LOC389435	0	/	0	/	0	/	0	/	0	/	1	0.0390577	0	/
LOC389599	0	/	0	/	0	/	0	/	0	/	1	0.018667	0	/
LOC392288	1	0.0223803	0	/	0	/	0	/	0	/	0	/	0	/
LOC400464	1	0.0271665	0	/	0	/	0	/	0	/	0	/	0	/
LOC400948	0	/	0	/	0	/	0	/	0	/	1	0.0120952	0	/
LOC440416	0	/	0	/	1	0.0356805	0	/	0	/	0	/	0	/
LOC440896	1	0.00428855	0	/	0	/	0	/	0	/	0	/	0	/
LOC642073	0	/	0	/	0	/	0	/	0	/	1	0.027387	0	/
LOC642233	0	/	0	/	0	/	0	/	0	/	1	0.0264692	0	/
LOC642755	0	/	0	/	0	/	0	/	0	/	1	0.0372464	0	/
LOC643007	0	/	0	/	0	/	0	/	0	/	1	0.0244824	0	/
LOC643072	0	/	0	/	0	/	0	/	0	/	0	/	1	0.00782865
LOC644162	0	/	0	/	0	/	0	/	0	/	1	0.0470811	0	/
LOC644250	0	/	0	/	0	/	0	/	0	/	1	0.0256445	0	/
LOC644863	0	/	0	/	0	/	0	/	0	/	1	0.00520525	0	/
LOC644969	0	/	0	/	0	/	0	/	0	/	1	0.000584667	0	/
LOC645018	0	/	0	/	0	/	0	/	0	/	1	0.00233816	0	/
LOC645177	1	0.0327862	0	/	0	/	0	/	0	/	0	/	0	/
LOC645580	0	/	0	/	0	/	0	/	0	/	1	0.0298678	0	/
LOC646513	1	0.0125312	0	/	0	/	0	/	0	/	0	/	0	/
LOC646672	0	/	0	/	0	/	0	/	0	/	1	0.0395627	0	/
LOC648000	0	/	0	/	0	/	0	/	0	/	1	0.0331896	0	/
LOC648390	0	/	0	/	0	/	0	/	0	/	1	0.0430345	0	/
LOC651064	0	/	0	/	0	/	0	/	0	/	1	0.0204125	0	/
LOC653086	0	/	0	/	0	/	0	/	0	/	1	0.0372807	0	/
LOC653147	0	/	0	/	0	/	0	/	0	/	1	0.00819859	0	/
LOC654094	0	/	0	/	0	/	0	/	0	/	1	0.0250635	0	/
LOC654194	0	/	0	/	0	/	0	/	0	/	1	0.00467494	0	/
LOC727908	0	/	0	/	0	/	0	/	0	/	1	0.000584667	0	/
LOC728752	1	0.0101325	0	/	0	/	0	/	0	/	0	/	0	/
LOC729810	1	0.0319966	0	/	0	/	0	/	0	/	0	/	0	/
LOC730909	0	/	0	/	0	/	1	0.0310861	0	/	0	/	0	/
LOC731314	0	/	0	/	0	/	0	/	0	/	1	0.0244824	0	/
LOC92017	0	/	0	/	0	/	0	/	0	/	1	0.0204125	0	/
LOXL1	0	/	0	/	1	0.00929212	0	/	0	/	0	/	0	/
LPAR6	0	/	0	/	1	0.0474652	0	/	1	0.0490435	0	/	0	/
LRMP	0	/	0	/	1	0.0297392	0	/	0	/	0	/	0	/
LRP1B	1	0.0293873	0	/	0	/	0	/	0	/	0	/	0	/
LRP3	0	/	0	/	0	/	0	/	0	/	1	0.0482365	0	/
LRPPRC	0	/	0	/	0	/	1	0.0488587	0	/	0	/	0	/
LRRC2	0	/	1	0.00417989	0	/	0	/	0	/	0	/	0	/
LRRC34	0	/	0	/	0	/	0	/	1	0.0341126	0	/	0	/
LRRC37A	0	/	0	/	0	/	1	0.01778	0	/	0	/	0	/
LRRC4	0	/	0	/	0	/	0	/	0	/	0	/	1	0.000416077
LRRC6	1	0.00442998	0	/	0	/	0	/	0	/	0	/	1	0.000133273
LRRTM2	1	0.0131337	0	/	0	/	0	/	0	/	0	/	0	/
LRRTM3	1	0.0302952	0	/	0	/	0	/	0	/	0	/	0	/
LSM3	0	/	0	/	0	/	0	/	0	/	1	0.00525893	0	/
LTB4R	0	/	0	/	0	/	0	/	0	/	0	/	1	0.000968157
LTB4R2	0	/	0	/	0	/	1	0.0393123	0	/	0	/	0	/
LTBP1	0	/	0	/	0	/	0	/	0	/	0	/	1	3.7e-05
LTK	0	/	0	/	0	/	1	0.0127081	0	/	0	/	0	/
LY86	0	/	1	0.000207417	0	/	0	/	0	/	0	/	0	/
LY86-AS1	0	/	0	/	1	0.0169841	0	/	0	/	0	/	0	/
LYSMD3	0	/	0	/	0	/	1	0.000855578	0	/	0	/	0	/
LYVE1	1	0.0358722	1	0.0225915	0	/	1	0.000722127	0	/	0	/	0	/
MAF	0	/	0	/	0	/	0	/	1	0.0164754	0	/	0	/
MAGOH	0	/	0	/	0	/	0	/	0	/	1	0.0407203	0	/
MAOA	0	/	0	/	0	/	1	0.00209248	0	/	0	/	0	/
MAP2K2	0	/	0	/	0	/	0	/	0	/	1	0.0488141	0	/
MAP2K3	0	/	0	/	0	/	0	/	0	/	1	0.0389837	0	/
MAP3K8	0	/	0	/	0	/	0	/	0	/	1	0.0134257	0	/
MAPK11	0	/	0	/	0	/	1	0.0214933	0	/	0	/	0	/
MAPK9	0	/	0	/	0	/	1	0.0181144	0	/	0	/	0	/
MARC1	0	/	0	/	0	/	0	/	0	/	0	/	1	0.00125463
MASK	0	/	0	/	0	/	0	/	0	/	1	0.0320298	0	/
MAT2B	0	/	0	/	0	/	1	0.00719971	0	/	0	/	0	/
MATN4	0	/	0	/	0	/	1	0.0233471	0	/	0	/	0	/
MCOLN1	0	/	0	/	0	/	0	/	0	/	1	0.0482365	0	/
MCOLN3	0	/	0	/	0	/	0	/	1	0.0398212	0	/	0	/
MET	0	/	0	/	0	/	0	/	1	0.0317776	0	/	0	/
METRN	0	/	0	/	0	/	1	0.0313932	0	/	0	/	0	/
MFSD6	0	/	0	/	0	/	1	0.0236199	0	/	0	/	0	/
MGC13057	0	/	0	/	0	/	0	/	0	/	1	0.0262254	0	/
MGC50722	0	/	0	/	1	0.0120185	0	/	0	/	0	/	0	/
MGLL	0	/	0	/	0	/	0	/	0	/	0	/	1	1.05e-05
MIAT	1	0.0379166	0	/	0	/	0	/	0	/	0	/	0	/
MIR148B	0	/	1	0.0297314	0	/	0	/	0	/	0	/	0	/
MIR15A	0	/	1	0.00128072	0	/	0	/	0	/	0	/	0	/
MIR181A1	0	/	1	0.00039795	0	/	0	/	0	/	0	/	0	/
MIR181B1	0	/	1	0.000716014	0	/	0	/	0	/	0	/	0	/
MIR186	0	/	1	0.0123189	0	/	0	/	0	/	0	/	0	/
MIR23B	0	/	1	0.0278081	0	/	0	/	0	/	0	/	0	/
MIR24-2	1	0.0178731	0	/	0	/	0	/	0	/	0	/	0	/
MIR27B	0	/	1	0.0279852	0	/	0	/	0	/	0	/	0	/
MIR29B2	0	/	0	/	0	/	0	/	1	0.0451757	0	/	0	/
MIR30C2	0	/	1	0.000226121	0	/	0	/	0	/	0	/	0	/
MIR30E	0	/	1	0.00235254	0	/	0	/	0	/	0	/	0	/
MIR331	0	/	1	0.0122301	0	/	0	/	0	/	0	/	0	/
MIR495	0	/	1	0.00519901	0	/	0	/	0	/	0	/	0	/
MIR646HG	0	/	0	/	1	0.0212551	0	/	0	/	0	/	0	/
MIR6787	0	/	0	/	0	/	0	/	0	/	0	/	1	0.0174984
MIRLET7F1	0	/	1	0.0383514	0	/	0	/	0	/	0	/	0	/
MLC1	0	/	0	/	0	/	1	0.000660917	0	/	0	/	0	/
MLLT4-AS1	0	/	0	/	0	/	0	/	1	0.0396742	0	/	0	/
MLXIPL	0	/	0	/	0	/	1	0.00391631	0	/	0	/	0	/
MMRN1	0	/	0	/	0	/	0	/	0	/	0	/	1	0.00228429
MNS1	0	/	0	/	0	/	0	/	1	0.0111564	0	/	0	/
MPL	0	/	0	/	0	/	0	/	0	/	0	/	1	0.000584752
MPP1	0	/	0	/	0	/	0	/	0	/	1	0.00183118	0	/
MPP3	0	/	0	/	0	/	0	/	1	8.31e-05	0	/	0	/
MRAP2	0	/	1	0.000398648	0	/	0	/	0	/	0	/	0	/
MRPL36	0	/	0	/	0	/	0	/	0	/	1	0.0118239	0	/
MRPL40	0	/	0	/	0	/	0	/	0	/	1	0.0209942	0	/
MRPS22	0	/	0	/	0	/	0	/	0	/	1	0.0288758	0	/
MRPS23	0	/	0	/	0	/	0	/	0	/	1	0.0180003	0	/
MRPS33	0	/	0	/	0	/	0	/	0	/	1	0.0314497	0	/
MS4A7	0	/	0	/	0	/	1	0.00444911	0	/	0	/	0	/
MSRB2	0	/	0	/	0	/	1	0.00768846	0	/	0	/	0	/
MSTN	0	/	1	0.0421047	0	/	0	/	0	/	0	/	0	/
MT1DP	0	/	1	0.000436577	0	/	0	/	0	/	0	/	0	/
MT1E	0	/	1	0.00148149	0	/	1	0.000268351	0	/	0	/	0	/
MT1F	0	/	1	0.00600188	0	/	1	0.00092188	0	/	0	/	0	/
MT1G	0	/	1	0.0147163	0	/	1	0.000602398	0	/	0	/	0	/
MT1H	0	/	1	0.000687406	0	/	1	0.0022811	0	/	0	/	0	/
MT1HL1	0	/	0	/	0	/	1	0.00365599	0	/	0	/	0	/
MT1L	1	0.0340137	0	/	0	/	0	/	0	/	0	/	0	/
MT1M	0	/	1	0.00738028	0	/	1	0.0443676	0	/	0	/	0	/
MT1X	0	/	1	0.0435522	0	/	1	8.78e-05	0	/	0	/	0	/
MT2A	0	/	1	0.0213094	0	/	1	0.000546573	0	/	1	0.0227387	0	/
MTDH	0	/	0	/	0	/	0	/	0	/	1	0.0244824	0	/
MTMR6	0	/	0	/	0	/	0	/	0	/	1	0.0343491	0	/
MTMR7	0	/	0	/	1	0.0261773	0	/	0	/	0	/	0	/
MTR	0	/	0	/	0	/	0	/	0	/	1	0.013069	0	/
MTURN	0	/	0	/	0	/	0	/	0	/	0	/	1	2.71e-05
MUC6	0	/	0	/	0	/	0	/	0	/	1	0.0436129	0	/
MXD4	0	/	0	/	0	/	0	/	0	/	1	0.0160064	0	/
MYC	0	/	0	/	0	/	0	/	0	/	1	0.0378256	0	/
MYL10	0	/	0	/	0	/	1	0.0290677	0	/	0	/	0	/
MYL4	0	/	0	/	0	/	0	/	0	/	1	0.000260004	0	/
MYL9	0	/	0	/	0	/	0	/	0	/	0	/	1	0.00125172
MYRFL	0	/	1	0.0298033	0	/	0	/	0	/	0	/	0	/
/PSB	0	/	0	/	0	/	0	/	1	0.0412465	0	/	1	0.00639909
NBEA	0	/	0	/	1	0.0227632	1	0.00196144	0	/	0	/	0	/
NBPF10	0	/	0	/	0	/	0	/	0	/	1	0.0268062	0	/
NBPF20	0	/	0	/	0	/	0	/	0	/	1	0.0209942	0	/
NBPF8	0	/	0	/	0	/	0	/	0	/	1	0.00116925	0	/
NCAN	0	/	0	/	0	/	1	0.000247731	0	/	0	/	0	/
NCR/00183	1	0.0109261	0	/	0	/	0	/	0	/	0	/	0	/
NDUFA5	0	/	0	/	0	/	1	0.0415349	0	/	0	/	0	/
NDUFA6	0	/	0	/	0	/	0	/	0	/	1	0.00630163	0	/
NDUFB3	0	/	0	/	0	/	0	/	0	/	1	0.0192489	0	/
NDUFS4	0	/	0	/	0	/	0	/	0	/	1	0.0239013	0	/
NDUFS5	0	/	0	/	0	/	0	/	0	/	1	0.00350672	0	/
NEFH	0	/	0	/	0	/	0	/	1	0.00206415	0	/	0	/
NEFL	0	/	0	/	0	/	1	0.00220952	0	/	0	/	0	/
NEFM	0	/	0	/	0	/	1	0.0271947	0	/	0	/	0	/
NEK11	0	/	0	/	0	/	0	/	1	0.00989636	0	/	0	/
NEK2	0	/	0	/	0	/	1	0.0399431	0	/	0	/	0	/
NELL1	0	/	0	/	0	/	1	0.0022811	0	/	0	/	0	/
NFE4	0	/	0	/	0	/	0	/	0	/	0	/	1	0.000803524
NFKBIA	1	0.012149	0	/	0	/	0	/	0	/	0	/	0	/
NFKBIZ	0	/	0	/	0	/	0	/	0	/	1	0.0331896	0	/
NKAIN1	0	/	0	/	0	/	1	0.0487892	0	/	0	/	0	/
NKAPL	0	/	0	/	0	/	0	/	1	0.0110471	0	/	0	/
NLGN4Y	1	0.00764803	0	/	0	/	0	/	0	/	0	/	0	/
NME4	0	/	0	/	0	/	1	0.0228075	0	/	0	/	0	/
NME6	0	/	1	2.28e-06	0	/	0	/	0	/	0	/	0	/
NMT2	0	/	0	/	0	/	0	/	0	/	1	0.0401415	0	/
NOD2	0	/	0	/	0	/	0	/	0	/	0	/	1	0.00632844
NPTX2	0	/	0	/	1	0.0010516	1	0.00966261	0	/	0	/	0	/
NPTXR	1	0.00694391	0	/	0	/	0	/	0	/	0	/	0	/
NPY	0	/	0	/	1	0.0144478	0	/	0	/	0	/	0	/
NR4A1	1	0.00425878	1	0.0400902	0	/	0	/	0	/	0	/	0	/
NR4A2	0	/	1	0.0202324	0	/	0	/	0	/	1	0.00817756	0	/
NR4A3	0	/	1	0.00824544	0	/	0	/	0	/	0	/	0	/
NRG4	1	0.00242142	0	/	0	/	0	/	0	/	0	/	0	/
NRN1	0	/	0	/	0	/	1	0.0285686	0	/	0	/	0	/
NSF	0	/	0	/	1	0.0424857	0	/	0	/	0	/	0	/
NT5C2	0	/	0	/	0	/	0	/	0	/	1	0.0456028	0	/
NTF3	0	/	0	/	1	0.0375145	0	/	0	/	0	/	0	/
NTRK2	0	/	0	/	0	/	1	1.24e-05	0	/	0	/	0	/
NTS	0	/	1	0.0233079	0	/	0	/	1	0.0072325	0	/	0	/
NTSR2	0	/	0	/	0	/	1	0.00286665	0	/	0	/	0	/
NUBP1	0	/	0	/	0	/	1	0.0246723	0	/	0	/	0	/
NUBPL	0	/	0	/	0	/	0	/	0	/	1	0.0453474	0	/
NUCKS1	0	/	0	/	0	/	0	/	0	/	1	0.00409087	0	/
NUP85	0	/	0	/	0	/	0	/	1	0.0277848	0	/	0	/
OCM2	1	0.00156785	0	/	0	/	0	/	0	/	0	/	0	/
OGT	0	/	0	/	0	/	0	/	0	/	1	0.00149442	0	/
OLFML1	0	/	0	/	1	0.0286521	0	/	0	/	0	/	0	/
OR13C3	1	0.00233609	0	/	0	/	0	/	0	/	0	/	0	/
OR1A1	0	/	0	/	0	/	0	/	1	0.0367173	0	/	0	/
OR1B1	1	0.0145254	0	/	0	/	0	/	0	/	0	/	0	/
OR2T6	0	/	1	0.00061509	0	/	0	/	0	/	0	/	0	/
OR3A2	1	0.00887181	0	/	0	/	0	/	0	/	0	/	0	/
OR7E13P	0	/	1	0.00392653	0	/	0	/	0	/	0	/	0	/
ORM1	0	/	0	/	0	/	0	/	0	/	1	0.0227387	0	/
OSBP2	0	/	0	/	0	/	0	/	0	/	1	0.00467494	0	/
OSBPL10	0	/	0	/	0	/	0	/	1	0.000464349	0	/	0	/
OSBPL8	0	/	0	/	0	/	0	/	0	/	1	0.0180849	0	/
OTOP2	0	/	0	/	1	0.00271682	0	/	0	/	0	/	0	/
OXR1	0	/	0	/	0	/	1	0.000111083	0	/	1	0.0209942	0	/
P2RY12	0	/	1	0.00727113	1	0.014338	0	/	0	/	0	/	0	/
PAIP2B	1	0.0403266	0	/	0	/	0	/	0	/	0	/	0	/
PAK1	0	/	0	/	0	/	1	0.020228	0	/	0	/	0	/
PAMR1	0	/	0	/	0	/	1	0.0103464	1	0.00946309	0	/	0	/
PAPLN	0	/	0	/	0	/	0	/	1	0.0221943	0	/	0	/
PARP1	0	/	0	/	0	/	0	/	0	/	1	0.0382449	0	/
PAWR	0	/	1	0.00564943	0	/	0	/	0	/	0	/	0	/
PBX1	0	/	0	/	0	/	0	/	0	/	0	/	1	9.82e-07
PBXIP1	0	/	0	/	0	/	1	0.00603939	0	/	0	/	0	/
PCDH11Y	1	0.0114022	0	/	0	/	0	/	0	/	0	/	0	/
PCDHB10	1	0.0432258	0	/	0	/	0	/	0	/	0	/	0	/
PCDHB19P	1	0.00210382	0	/	0	/	0	/	0	/	0	/	0	/
PCMTD2	0	/	0	/	0	/	0	/	0	/	1	0.0204125	0	/
PCP4	0	/	0	/	0	/	1	0.00546329	0	/	0	/	0	/
PCSK1	0	/	0	/	0	/	1	3.11e-06	0	/	0	/	0	/
PCSK1N	0	/	0	/	0	/	0	/	0	/	1	0.0349287	0	/
PDE10A	1	0.0251774	1	0.00311399	0	/	0	/	0	/	0	/	0	/
PDE5A	0	/	0	/	0	/	0	/	0	/	0	/	1	0.000257406
PDGFA	0	/	0	/	0	/	0	/	0	/	0	/	1	8.87e-07
PDGFRA	0	/	0	/	0	/	1	0.01778	0	/	0	/	0	/
PDK4	0	/	1	0.0185506	0	/	0	/	0	/	1	0.0401415	0	/
PDLIM5	0	/	0	/	0	/	1	0.0362972	0	/	0	/	0	/
PDS5B	0	/	0	/	0	/	1	0.00383048	0	/	0	/	0	/
PDZK1IP1	0	/	0	/	0	/	0	/	0	/	1	0.0360877	0	/
PELI1	0	/	0	/	0	/	0	/	0	/	1	0.0349287	0	/
PENK	0	/	0	/	1	0.00490277	0	/	0	/	0	/	0	/
PER3	0	/	0	/	0	/	1	0.0443676	0	/	0	/	0	/
PF4	0	/	0	/	0	/	0	/	0	/	0	/	1	1.15e-07
PF4V1	0	/	0	/	0	/	0	/	0	/	0	/	1	0.000176163
PFKFB2	0	/	0	/	0	/	0	/	1	0.00199003	0	/	0	/
PGK1	0	/	0	/	0	/	1	0.0168291	0	/	0	/	0	/
PGLYRP1	0	/	0	/	0	/	0	/	0	/	0	/	1	0.0174687
PGM5	0	/	1	0.00258862	0	/	0	/	0	/	0	/	0	/
PGM5-AS1	0	/	0	/	1	0.0341876	0	/	0	/	0	/	0	/
PHOSPHO1	0	/	0	/	0	/	0	/	0	/	0	/	1	0.00225642
PHTF2	0	/	0	/	0	/	0	/	0	/	1	0.027387	0	/
PIFO	0	/	0	/	0	/	0	/	1	0.0263537	0	/	0	/
PIK3CB	0	/	0	/	0	/	1	0.027652	0	/	0	/	0	/
PIK3R1	0	/	0	/	0	/	1	0.0397378	0	/	0	/	0	/
PIP5K2B	0	/	0	/	0	/	0	/	0	/	1	0.0389837	0	/
PKIB	0	/	0	/	1	0.024641	0	/	0	/	0	/	0	/
PLA2G4A	0	/	0	/	0	/	0	/	1	0.0484518	0	/	0	/
PLA2G5	0	/	0	/	0	/	0	/	1	0.0260298	0	/	0	/
PLCD4	0	/	0	/	0	/	0	/	1	0.0347519	0	/	0	/
PLCXD2	0	/	0	/	1	0.0150822	0	/	1	0.0148534	0	/	0	/
PLEK2	0	/	0	/	0	/	0	/	0	/	1	0.00797551	0	/
PLEKHF1	0	/	0	/	0	/	0	/	0	/	1	0.0151736	0	/
PLEKHF2	0	/	0	/	0	/	0	/	0	/	1	0.00556936	0	/
PNKD	0	/	0	/	0	/	0	/	0	/	1	0.0279676	0	/
PNOC	0	/	0	/	1	0.000277287	0	/	0	/	0	/	0	/
PNPLA7	0	/	0	/	0	/	0	/	1	0.010088	0	/	0	/
POLE4	0	/	0	/	0	/	0	/	0	/	1	0.00566231	0	/
POLR2J	0	/	0	/	0	/	1	0.0485448	0	/	0	/	0	/
POLR2J2	1	0.0137627	0	/	0	/	0	/	0	/	0	/	0	/
PON2	0	/	0	/	0	/	1	0.00943972	0	/	0	/	0	/
POP7	1	0.00188815	0	/	0	/	0	/	0	/	0	/	0	/
POSTN	0	/	0	/	1	0.031144	0	/	0	/	0	/	0	/
PPID	0	/	0	/	0	/	1	0.0065858	0	/	0	/	0	/
PPL	0	/	0	/	0	/	0	/	1	0.00779918	0	/	0	/
PPM1B	0	/	0	/	0	/	1	0.0163778	0	/	0	/	0	/
PPP1CB	0	/	0	/	1	0.0409901	0	/	0	/	0	/	0	/
PPP1R12A	0	/	0	/	0	/	0	/	0	/	1	0.0192489	0	/
PPP1R1B	0	/	0	/	1	0.0424669	0	/	0	/	0	/	0	/
PPP1R3C	0	/	0	/	0	/	1	0.0354566	0	/	0	/	0	/
PPP3R1	0	/	0	/	0	/	0	/	1	0.032684	0	/	0	/
PRAM1	0	/	0	/	0	/	0	/	1	0.000713577	0	/	0	/
PRKAA1	0	/	0	/	0	/	0	/	0	/	1	0.04829	0	/
PRKAR1A	0	/	0	/	0	/	1	0.0384393	0	/	0	/	0	/
PRKAR2B	0	/	0	/	0	/	0	/	0	/	0	/	1	3.58e-05
PRNP	0	/	0	/	0	/	0	/	0	/	1	0.0041069	0	/
PROS1	0	/	0	/	0	/	0	/	0	/	0	/	1	2.48e-06
PRSS35	0	/	0	/	1	0.0158543	1	0.01778	0	/	0	/	0	/
PRUNE2	0	/	0	/	0	/	0	/	0	/	0	/	1	0.00870868
PSMA3	0	/	0	/	0	/	0	/	0	/	1	0.0401415	0	/
PSMA4	0	/	0	/	0	/	0	/	0	/	1	0.0198307	0	/
PSMB9	0	/	0	/	0	/	0	/	0	/	1	0.0395627	0	/
PSMC6	0	/	0	/	0	/	1	0.0106719	0	/	0	/	0	/
PSMD5-AS1	0	/	0	/	0	/	0	/	0	/	0	/	1	8.44e-05
PTGER4	0	/	0	/	0	/	0	/	0	/	1	0.0128429	0	/
PTGS1	0	/	0	/	0	/	0	/	0	/	0	/	1	5e-05
PTK2B	0	/	1	1.31e-06	0	/	0	/	0	/	0	/	0	/
PTMA	0	/	0	/	0	/	0	/	0	/	1	0.0285482	0	/
PTMS	0	/	0	/	0	/	0	/	0	/	1	0.0453474	0	/
PTP4A2	0	/	0	/	0	/	0	/	0	/	1	0.0227387	0	/
PTP4A3	0	/	0	/	0	/	1	0.038796	0	/	0	/	0	/
PTPN11	0	/	0	/	0	/	0	/	0	/	1	0.00808666	0	/
PTPN22	0	/	0	/	0	/	0	/	0	/	1	0.0256445	0	/
PTPRN2	0	/	0	/	0	/	0	/	0	/	0	/	1	0.0347643
PUS7L	1	0.0200677	0	/	0	/	0	/	0	/	0	/	0	/
PVALB	0	/	0	/	1	0.0219942	1	3.17e-05	0	/	0	/	0	/
PWAR6	0	/	0	/	0	/	0	/	0	/	0	/	1	4.05e-07
PXN	0	/	0	/	0	/	1	0.0471513	0	/	0	/	0	/
PYGM	0	/	0	/	0	/	1	0.0306087	0	/	0	/	0	/
RAB11FIP1	0	/	0	/	1	0.00445738	0	/	0	/	0	/	0	/
RAB11FIP3	0	/	0	/	0	/	0	/	0	/	0	/	1	3.11e-07
RAB1A	0	/	0	/	0	/	1	0.0475746	0	/	0	/	0	/
RAB27B	0	/	0	/	0	/	0	/	0	/	0	/	1	2.17e-05
RAB31	0	/	0	/	0	/	1	0.00139369	0	/	0	/	0	/
RAB33A	0	/	0	/	0	/	1	0.00947933	0	/	0	/	0	/
RAB3IP	1	0.00770171	0	/	0	/	0	/	0	/	0	/	0	/
RAD51	0	/	0	/	0	/	0	/	0	/	1	0.00584283	0	/
RAI2	0	/	0	/	0	/	0	/	1	0.0319717	0	/	0	/
RAMP1	0	/	0	/	0	/	1	0.0181144	0	/	0	/	0	/
RANGRF	0	/	0	/	0	/	0	/	0	/	1	0.0302894	0	/
RARRES2	0	/	0	/	0	/	0	/	1	0.0259106	0	/	0	/
RASA1	0	/	0	/	0	/	0	/	0	/	1	0.00700972	0	/
RASD1	0	/	0	/	0	/	0	/	0	/	1	0.0378256	0	/
RASGRP1	0	/	0	/	0	/	0	/	0	/	1	0.00701036	0	/
RASL11B	0	/	1	0.00442907	1	0.0242453	0	/	0	/	0	/	0	/
RAX	0	/	0	/	0	/	1	0.0130471	0	/	0	/	0	/
RBL2	0	/	0	/	0	/	0	/	0	/	1	0.0127869	0	/
RBM12B	0	/	0	/	0	/	1	0.0460263	0	/	0	/	0	/
RBM3	0	/	0	/	1	0.0285367	0	/	0	/	0	/	0	/
RBM39	0	/	0	/	0	/	0	/	0	/	1	0.0128429	0	/
RBM7	0	/	0	/	0	/	0	/	0	/	1	0.0308696	0	/
RBP1	0	/	0	/	1	0.0249323	0	/	0	/	0	/	0	/
RCAN2	0	/	0	/	0	/	1	0.0052515	0	/	0	/	0	/
RCHY1	0	/	0	/	0	/	1	0.0133362	0	/	0	/	0	/
REEP1	0	/	0	/	0	/	1	0.00955602	0	/	0	/	0	/
REM2	0	/	0	/	0	/	0	/	1	0.0183168	0	/	0	/
RETN	0	/	0	/	0	/	0	/	0	/	1	0.0180849	0	/
REV1L	0	/	0	/	0	/	0	/	0	/	1	0.0262254	0	/
RFC5	0	/	0	/	0	/	1	0.0266535	0	/	0	/	0	/
RFX4	0	/	1	0.0373479	0	/	0	/	0	/	1	0.0355083	0	/
RGS1	1	0.0427962	1	0.00783404	0	/	0	/	0	/	1	0.00409087	0	/
RGS10	0	/	0	/	1	0.0213138	0	/	0	/	0	/	0	/
RGS22	0	/	0	/	0	/	0	/	1	0.0200076	0	/	0	/
RGS8	0	/	0	/	1	0.0374437	0	/	0	/	0	/	0	/
RGS9	0	/	1	0.00132934	0	/	0	/	0	/	0	/	0	/
RHOBTB1	0	/	0	/	0	/	0	/	0	/	0	/	1	0.00325885
RHOBTB3	0	/	0	/	0	/	0	/	0	/	0	/	1	2.89e-06
RHOG	0	/	0	/	0	/	0	/	0	/	1	0.027078	0	/
RHPN2	0	/	0	/	1	0.028523	0	/	0	/	0	/	0	/
RICTOR	0	/	0	/	0	/	0	/	0	/	1	0.0279676	0	/
RIMBP3	1	0.0160621	0	/	0	/	0	/	0	/	0	/	0	/
RIN1	0	/	0	/	0	/	1	0.0314322	0	/	0	/	0	/
RIOK3	0	/	0	/	0	/	0	/	0	/	1	0.0262254	0	/
RIT2	0	/	0	/	1	0.0378314	1	0.0125335	0	/	0	/	0	/
RKHD2	0	/	0	/	0	/	0	/	0	/	1	0.00175374	0	/
RLBP1	0	/	0	/	0	/	0	/	1	0.00466943	0	/	0	/
RMST	0	/	0	/	0	/	0	/	1	0.0200424	0	/	0	/
R/SE1	0	/	0	/	0	/	1	0.0021719	0	/	0	/	0	/
R/SE3	0	/	0	/	0	/	0	/	0	/	1	0.0372464	0	/
R/SE4	0	/	0	/	0	/	0	/	0	/	0	/	1	0.00121975
RND3	0	/	0	/	0	/	1	0.000269567	0	/	0	/	0	/
RNF10	0	/	0	/	0	/	0	/	0	/	1	0.000517102	0	/
RNF14	0	/	0	/	0	/	1	0.0490748	0	/	0	/	0	/
RNF150	0	/	0	/	1	0.027486	0	/	0	/	0	/	0	/
RNF167	0	/	0	/	0	/	1	0.00902743	0	/	0	/	0	/
RNF19B	0	/	0	/	0	/	0	/	0	/	0	/	1	0.0299487
RNU1-3	0	/	0	/	0	/	0	/	0	/	1	0.00525893	0	/
RNU1-5	0	/	0	/	0	/	0	/	0	/	1	0.00116925	0	/
RNU11	0	/	0	/	0	/	0	/	0	/	1	0.0389837	0	/
RNU1A3	0	/	0	/	0	/	0	/	0	/	1	0.0105109	0	/
RNU1F1	0	/	0	/	0	/	0	/	0	/	1	0.0209942	0	/
RNU1G2	0	/	0	/	0	/	0	/	0	/	1	0.00175374	0	/
RNU4ATAC	0	/	0	/	0	/	0	/	0	/	1	0.0314497	0	/
RNU5E-1	0	/	1	0.0487782	0	/	0	/	0	/	0	/	0	/
ROBO3	0	/	0	/	0	/	1	0.0393123	0	/	0	/	0	/
ROR1	0	/	1	0.00698613	0	/	0	/	1	0.0179606	0	/	0	/
ROR2	0	/	0	/	0	/	1	0.0204583	0	/	0	/	0	/
RP1-193H18.2	0	/	0	/	1	0.00132066	0	/	0	/	0	/	0	/
RP11-158G18.1	0	/	0	/	0	/	0	/	0	/	0	/	1	4.04e-05
RP11-180N14.1	0	/	0	/	0	/	0	/	1	0.00811584	0	/	0	/
RP11-214K3.19	0	/	0	/	1	0.0291875	0	/	0	/	0	/	0	/
RP11-342L8.2	0	/	0	/	0	/	0	/	1	0.0480281	0	/	0	/
RP11-3L8.3	0	/	0	/	0	/	0	/	1	0.0335006	0	/	0	/
RP11-690I21.2	0	/	0	/	0	/	0	/	1	0.0431393	0	/	0	/
RP4-798A10.7	0	/	0	/	0	/	0	/	1	0.0087911	0	/	0	/
RP5-1039K5.17	0	/	0	/	0	/	0	/	1	0.004615	0	/	0	/
RPH3A	0	/	0	/	0	/	0	/	0	/	0	/	1	0.00156173
RPIP8	0	/	0	/	0	/	0	/	0	/	1	0.0291287	0	/
RPL13	0	/	0	/	0	/	1	0.0279368	0	/	0	/	0	/
RPL26	0	/	0	/	0	/	0	/	0	/	1	0.00233816	0	/
RPL26L1	0	/	0	/	0	/	0	/	0	/	1	0.0326097	0	/
RPL4	1	0.0311196	0	/	0	/	0	/	0	/	0	/	0	/
RPL7	0	/	0	/	0	/	0	/	0	/	1	0.0308696	0	/
RPPH1	0	/	0	/	0	/	0	/	0	/	1	0.0337694	0	/
RPRD1A	0	/	0	/	0	/	1	0.0260994	0	/	0	/	0	/
RPS19	0	/	0	/	0	/	1	0.00994549	0	/	0	/	0	/
RPS23	1	0.0384378	0	/	0	/	0	/	0	/	0	/	0	/
RPS24	0	/	0	/	0	/	0	/	0	/	1	0.00116925	0	/
RPS27L	0	/	0	/	0	/	0	/	0	/	1	0.0122601	0	/
RPS4Y1	0	/	0	/	0	/	1	0.00444911	0	/	0	/	0	/
RPS6KA3	0	/	0	/	0	/	0	/	0	/	1	0.0384047	0	/
RPS6KA5	1	0.0403228	0	/	0	/	0	/	0	/	0	/	0	/
RPUSD3	0	/	0	/	0	/	0	/	0	/	1	0.0469368	0	/
RRN3	0	/	0	/	0	/	0	/	0	/	1	0.00896441	0	/
RSAD2	0	/	0	/	1	0.0433215	0	/	0	/	0	/	0	/
RSBN1L	0	/	0	/	0	/	0	/	0	/	1	0.0453474	0	/
RSF1	1	0.0102509	0	/	0	/	0	/	0	/	0	/	0	/
RSL24D1	0	/	0	/	0	/	1	0.0154809	0	/	0	/	0	/
RTCA	0	/	0	/	0	/	1	0.0216016	0	/	0	/	0	/
RTEL1	0	/	0	/	0	/	1	0.0163911	0	/	0	/	0	/
RUFY1	0	/	0	/	0	/	0	/	0	/	1	0.0465033	0	/
RUNDC2C	0	/	0	/	0	/	0	/	0	/	1	0.0250635	0	/
RUNX2	0	/	0	/	0	/	0	/	0	/	1	0.0337694	0	/
RUSC2	0	/	0	/	0	/	1	0.0490748	0	/	0	/	0	/
S100A4	0	/	0	/	0	/	0	/	0	/	1	0.0173408	0	/
S100A8	0	/	0	/	1	0.00970204	0	/	0	/	0	/	0	/
S100A9	0	/	0	/	1	0.0168373	0	/	0	/	0	/	0	/
S100P	0	/	0	/	0	/	0	/	0	/	0	/	1	0.0271351
S1PR2	0	/	0	/	0	/	1	0.0211086	0	/	0	/	0	/
S1PR3	0	/	0	/	0	/	0	/	0	/	0	/	1	0.00209363
SACM1L	0	/	0	/	0	/	0	/	0	/	1	0.0268062	0	/
SAMSN1	0	/	0	/	1	0.0227665	0	/	0	/	0	/	0	/
SASH3	0	/	0	/	0	/	1	0.00889548	0	/	0	/	0	/
SBK1	0	/	0	/	0	/	0	/	0	/	1	0.00666784	0	/
SCAR/10	0	/	1	0.0012791	0	/	0	/	0	/	0	/	0	/
SCAR/9	0	/	1	2.87e-06	0	/	0	/	0	/	0	/	0	/
SCG2	0	/	1	0.0153607	1	0.0199808	0	/	0	/	0	/	0	/
SCMH1	0	/	0	/	0	/	1	0.0382376	0	/	0	/	0	/
SCN1A	0	/	0	/	0	/	1	0.0222181	0	/	0	/	0	/
SDC4	0	/	0	/	0	/	1	0.01778	0	/	0	/	0	/
SDFR1	0	/	0	/	0	/	0	/	0	/	1	0.00876103	0	/
SDHALP1	0	/	0	/	0	/	0	/	0	/	1	0.0447693	0	/
SDHB	0	/	0	/	0	/	1	0.0187265	0	/	0	/	0	/
SDHD	0	/	0	/	0	/	0	/	0	/	1	0.0407203	0	/
SDR16C5	0	/	0	/	1	0.0270081	0	/	0	/	0	/	0	/
SDS	0	/	0	/	0	/	1	0.0313932	0	/	0	/	0	/
SEC14L4	0	/	0	/	0	/	0	/	0	/	1	0.0460453	0	/
SEC23A	0	/	0	/	0	/	1	0.01203	0	/	0	/	0	/
SEH1L	0	/	0	/	0	/	1	0.00943972	0	/	0	/	0	/
SELE	0	/	0	/	1	0.00869006	0	/	0	/	0	/	0	/
SELM	0	/	0	/	0	/	0	/	0	/	1	0.00256521	0	/
SELP	0	/	0	/	0	/	0	/	0	/	0	/	1	4.56e-06
SELT	0	/	0	/	0	/	1	0.0350398	0	/	0	/	0	/
SEMA3E	1	0.0366412	0	/	0	/	0	/	0	/	0	/	0	/
SEPW1	0	/	0	/	0	/	0	/	0	/	1	0.027625	0	/
SERF2	0	/	0	/	0	/	0	/	0	/	1	0.0192489	0	/
SERPINE2	0	/	0	/	0	/	0	/	0	/	1	0.041299	0	/
SERPINF1	0	/	1	0.0112603	0	/	0	/	0	/	0	/	0	/
SERTAD1	0	/	0	/	0	/	0	/	0	/	1	0.00876103	0	/
SESN1	0	/	0	/	0	/	0	/	0	/	1	0.0470811	0	/
SFMBT1	1	0.0183574	0	/	0	/	0	/	0	/	0	/	0	/
SFRP1	0	/	1	0.000515235	1	0.0334154	0	/	0	/	0	/	0	/
SFRP2	0	/	0	/	0	/	0	/	1	0.0196338	0	/	0	/
SGK1	0	/	0	/	0	/	1	0.0266535	0	/	0	/	0	/
SGMS2	0	/	0	/	1	0.00676941	0	/	0	/	0	/	0	/
SGOL2	0	/	0	/	0	/	1	0.0169194	0	/	0	/	0	/
SGPP1	0	/	0	/	0	/	0	/	0	/	1	0.00584283	0	/
SGPP2	0	/	0	/	0	/	0	/	1	0.0299871	0	/	0	/
SH2D1B	0	/	0	/	0	/	0	/	0	/	1	0.000234021	0	/
SH3BGRL2	0	/	0	/	0	/	0	/	0	/	0	/	1	5.55e-05
SH3BGRL3	0	/	0	/	0	/	0	/	0	/	1	0.0424561	0	/
SH3YL1	0	/	0	/	0	/	0	/	0	/	1	0.000180558	0	/
SIAH2	0	/	0	/	0	/	0	/	0	/	1	0.0366671	0	/
SIGLEC5	0	/	0	/	0	/	0	/	0	/	0	/	1	0.0113755
SIPA1L2	0	/	0	/	0	/	0	/	0	/	0	/	1	0.00713423
SIRPAP1	0	/	0	/	0	/	0	/	0	/	0	/	1	0.000512669
SIRPB1	0	/	0	/	0	/	0	/	0	/	0	/	1	0.000243425
SITPEC	0	/	0	/	0	/	0	/	0	/	1	0.0436129	0	/
SIX4	0	/	1	5.67e-07	0	/	1	0.0199801	0	/	0	/	0	/
SKAP2	0	/	1	0.00185705	0	/	1	0.0226036	0	/	0	/	0	/
SLAMF6	1	0.00459307	0	/	0	/	0	/	0	/	0	/	0	/
SLBP	0	/	0	/	0	/	0	/	0	/	1	0.0191268	0	/
SLC16A10	0	/	0	/	1	0.0392977	0	/	0	/	0	/	0	/
SLC16A6	0	/	0	/	0	/	0	/	1	0.0221923	0	/	0	/
SLC1A3	0	/	0	/	0	/	1	0.000307955	0	/	0	/	0	/
SLC1A5	0	/	0	/	0	/	0	/	0	/	1	0.00827363	0	/
SLC22A18	0	/	0	/	0	/	0	/	0	/	1	0.00912168	0	/
SLC22A4	0	/	0	/	0	/	0	/	0	/	0	/	1	0.00112669
SLC22A8	0	/	0	/	1	0.0338349	0	/	0	/	0	/	0	/
SLC24A3	0	/	0	/	0	/	0	/	0	/	0	/	1	0.00146686
SLC25A32	0	/	0	/	0	/	1	0.0253811	0	/	0	/	0	/
SLC25A48	0	/	0	/	0	/	0	/	1	0.0129435	0	/	0	/
SLC26A8	0	/	1	0.000196748	0	/	0	/	0	/	0	/	0	/
SLC2A10	0	/	0	/	1	0.0360457	0	/	0	/	0	/	0	/
SLC2A12	0	/	0	/	1	0.0370593	0	/	0	/	0	/	0	/
SLC2A5	0	/	0	/	0	/	0	/	1	0.0400492	0	/	0	/
SLC31A2	0	/	0	/	0	/	0	/	0	/	1	0.0349287	0	/
SLC32A1	0	/	0	/	1	0.00893756	0	/	0	/	0	/	0	/
SLC35F5	0	/	0	/	1	0.0261482	0	/	0	/	0	/	0	/
SLC38A2	0	/	0	/	0	/	0	/	0	/	1	0.00642664	0	/
SLC38A5	0	/	0	/	0	/	0	/	0	/	1	0.00992772	0	/
SLC47A2	0	/	0	/	0	/	0	/	1	0.00178439	0	/	0	/
SLC4A5	0	/	0	/	0	/	0	/	0	/	1	0.0140084	0	/
SLC6A5	0	/	1	0.000516077	0	/	0	/	0	/	0	/	0	/
SLC6A8	0	/	0	/	0	/	0	/	0	/	1	0.0337694	0	/
SLC7A10	0	/	0	/	0	/	1	0.00200741	0	/	0	/	0	/
SLC9A7	1	0.0293522	0	/	0	/	0	/	0	/	0	/	0	/
SLCO1C1	0	/	0	/	1	0.0497711	0	/	0	/	0	/	0	/
SLN	0	/	1	0.0437002	0	/	0	/	0	/	0	/	0	/
SLTM	0	/	0	/	0	/	0	/	0	/	1	0.0216038	0	/
SLU7	0	/	0	/	0	/	0	/	0	/	1	0.0110285	0	/
SMAD5	0	/	0	/	0	/	0	/	0	/	1	0.00750272	0	/
SMAD9	0	/	0	/	0	/	1	0.0487892	0	/	0	/	0	/
SMARCA1	1	0.00379682	0	/	0	/	0	/	0	/	0	/	0	/
SMARCA2	0	/	0	/	0	/	0	/	0	/	1	0.0135459	0	/
SMARCD3	0	/	0	/	0	/	1	0.0122805	0	/	0	/	0	/
SMEK2	0	/	0	/	0	/	0	/	0	/	1	0.0331896	0	/
SMNDC1	0	/	0	/	0	/	0	/	0	/	1	0.0169206	0	/
SMOX	0	/	0	/	0	/	1	0.011782	0	/	0	/	0	/
SMPDL3A	0	/	0	/	0	/	1	0.0444565	0	/	0	/	0	/
S/P23	0	/	0	/	0	/	0	/	0	/	1	0.0198307	0	/
S/P29	0	/	0	/	1	0.00214481	0	/	1	0.0345018	1	0.0475659	0	/
SNCA	0	/	0	/	1	0.0415996	0	/	0	/	1	0.00701036	0	/
SNHG1	0	/	0	/	0	/	0	/	0	/	1	0.0128429	0	/
SNHG17	0	/	0	/	0	/	0	/	1	0.0412661	0	/	0	/
SNORA70	0	/	0	/	0	/	0	/	0	/	1	0.0493916	0	/
SNORD115-31	0	/	1	3.45e-05	0	/	0	/	0	/	0	/	0	/
SNORD115-38	0	/	1	7.69e-06	0	/	0	/	0	/	0	/	0	/
SNORD115-44	0	/	1	0.000508383	0	/	0	/	0	/	0	/	0	/
SNORD115-7	0	/	1	9.41e-06	0	/	0	/	0	/	0	/	0	/
SNORD12C	0	/	0	/	0	/	0	/	0	/	1	0.0355083	0	/
SNORD13	0	/	0	/	0	/	0	/	0	/	1	0.015756	0	/
SNORD3D	0	/	0	/	0	/	0	/	0	/	1	0.0122601	0	/
SNPH	0	/	0	/	0	/	1	0.0371471	0	/	0	/	0	/
SNRK	0	/	0	/	0	/	0	/	0	/	1	0.00718387	0	/
SNTA1	0	/	0	/	0	/	1	0.01203	0	/	0	/	0	/
SNTG1	0	/	0	/	0	/	0	/	1	0.010889	0	/	0	/
SNX10	0	/	0	/	0	/	1	0.0119566	0	/	1	0.00350672	0	/
SNX16	0	/	0	/	0	/	0	/	0	/	1	0.0389837	0	/
SNX33	1	0.000367706	0	/	0	/	0	/	0	/	0	/	0	/
SOCS1	0	/	0	/	0	/	0	/	0	/	1	0.0407203	0	/
SOCS5	0	/	0	/	0	/	1	0.00179168	0	/	0	/	0	/
SOD2	0	/	0	/	1	0.0295055	0	/	0	/	0	/	0	/
SOX2	0	/	0	/	0	/	1	0.0184192	0	/	0	/	0	/
SOX5	0	/	0	/	1	0.0296758	0	/	0	/	0	/	0	/
SOX6	0	/	0	/	1	0.0466954	0	/	0	/	0	/	0	/
SOX9	0	/	0	/	0	/	1	0.00196144	0	/	0	/	0	/
SP4	0	/	0	/	0	/	0	/	0	/	1	0.00594578	0	/
SPAG6	0	/	0	/	0	/	0	/	1	0.0309987	0	/	0	/
SPARC	0	/	0	/	0	/	0	/	0	/	0	/	1	8.46e-05
SPATA20	0	/	0	/	0	/	1	0.00519939	0	/	0	/	0	/
SPG7	0	/	0	/	0	/	0	/	0	/	1	0.0488141	0	/
SPHKAP	0	/	0	/	0	/	0	/	1	0.0331929	0	/	0	/
SPI1	0	/	0	/	0	/	0	/	0	/	0	/	1	0.00895259
SPIN1	0	/	0	/	0	/	1	0.0443676	0	/	0	/	0	/
SPP1	0	/	0	/	0	/	1	0.0122805	0	/	0	/	1	0.00628107
SPRY4	0	/	1	0.00117064	0	/	0	/	0	/	0	/	0	/
SPTBN4	0	/	0	/	0	/	1	0.0399431	0	/	0	/	0	/
SPTSSB	0	/	1	0.000432222	0	/	0	/	0	/	0	/	0	/
SPX	0	/	0	/	0	/	0	/	0	/	0	/	1	4.68e-07
SRP14	0	/	0	/	0	/	0	/	0	/	1	0.018842	0	/
SRP19	0	/	0	/	0	/	0	/	0	/	1	0.0384047	0	/
SRRM1	0	/	0	/	0	/	0	/	0	/	1	0.0116448	0	/
SRXN1	0	/	0	/	0	/	0	/	0	/	0	/	1	0.000116823
SSBP2	1	0.0217324	0	/	0	/	0	/	0	/	0	/	0	/
SSBP3	0	/	0	/	0	/	1	0.0266535	0	/	0	/	0	/
SSPN	0	/	0	/	0	/	0	/	0	/	0	/	1	3.26e-07
SST	0	/	0	/	1	0.00300014	1	1.16e-07	0	/	0	/	0	/
STAB1	0	/	0	/	0	/	1	0.00878621	0	/	0	/	0	/
STAM	0	/	0	/	0	/	1	0.00509618	0	/	0	/	0	/
STARD10	0	/	0	/	0	/	0	/	0	/	1	0.0355083	0	/
STARD3	0	/	0	/	0	/	1	0.0220131	0	/	0	/	0	/
STOM	0	/	0	/	0	/	1	0.00236172	0	/	0	/	0	/
STON1	0	/	0	/	0	/	0	/	1	0.0352993	0	/	0	/
STX10	0	/	0	/	0	/	0	/	0	/	1	0.0280389	0	/
SUCLA2	0	/	0	/	0	/	1	0.00365599	0	/	0	/	0	/
SUPT3H	0	/	0	/	0	/	0	/	1	0.0300473	0	/	0	/
SURF1	0	/	0	/	0	/	0	/	1	0.048892	0	/	0	/
SUSD2	1	0.0458393	0	/	0	/	0	/	0	/	0	/	0	/
SUSD4	0	/	0	/	0	/	0	/	0	/	1	0.0380027	0	/
SV2C	0	/	0	/	0	/	0	/	1	0.0423124	0	/	0	/
SVOP	0	/	1	3.83e-06	0	/	0	/	0	/	0	/	0	/
SYNJ1	0	/	0	/	0	/	1	0.019663	0	/	1	0.0360877	0	/
SYTL2	1	0.00966376	0	/	0	/	0	/	0	/	0	/	0	/
TAC1	0	/	0	/	1	0.00559181	1	0.00016583	0	/	0	/	0	/
TAF4	0	/	0	/	0	/	0	/	0	/	1	0.0355083	0	/
TAF4B	0	/	0	/	1	0.00128075	0	/	0	/	0	/	0	/
TAF7	0	/	0	/	0	/	1	0.0204772	0	/	0	/	0	/
TAL1	0	/	0	/	0	/	0	/	0	/	0	/	1	4.71e-05
TAS2R14	0	/	0	/	1	0.00394714	0	/	0	/	0	/	0	/
TBC1D30	0	/	0	/	1	0.000856893	0	/	0	/	0	/	0	/
TBC1D9	0	/	0	/	0	/	1	0.0438148	0	/	0	/	0	/
TCEAL2	1	0.040575	0	/	0	/	0	/	0	/	0	/	0	/
TCTA	0	/	0	/	0	/	0	/	0	/	1	0.0272143	0	/
TF	0	/	0	/	0	/	1	8.78e-05	0	/	0	/	0	/
TGFB1I1	0	/	0	/	0	/	0	/	0	/	0	/	1	0.000260623
TGFBI	0	/	0	/	0	/	1	0.0021719	0	/	0	/	0	/
TGIF1	0	/	0	/	0	/	1	0.00889548	0	/	0	/	0	/
TH	0	/	0	/	0	/	0	/	1	0.0359054	0	/	0	/
THAP9-AS1	0	/	0	/	1	0.0246425	1	0.0266535	0	/	0	/	0	/
THBS1	0	/	0	/	0	/	0	/	0	/	0	/	1	7.86e-06
THBS4	0	/	0	/	0	/	1	0.00338022	0	/	0	/	0	/
THOC2	0	/	0	/	0	/	0	/	0	/	1	0.0436129	0	/
TIMP3	0	/	0	/	0	/	1	0.0172144	0	/	0	/	0	/
TLE1	0	/	0	/	0	/	0	/	0	/	1	0.0145254	0	/
TM6SF1	0	/	0	/	0	/	1	0.0271947	0	/	0	/	0	/
TM7SF2	0	/	0	/	0	/	0	/	0	/	1	0.0216646	0	/
TMCC2	0	/	0	/	0	/	0	/	0	/	1	0.049969	0	/
TMED7	0	/	0	/	0	/	0	/	0	/	1	0.0291287	0	/
TMEM107	0	/	0	/	0	/	0	/	0	/	1	0.0470811	0	/
TMEM111	0	/	0	/	0	/	0	/	0	/	1	0.00238021	0	/
TMEM156	0	/	0	/	0	/	0	/	0	/	1	0.0424561	0	/
TMEM176B	0	/	0	/	0	/	0	/	0	/	1	0.0204125	0	/
TMEM191A	1	0.00815676	0	/	0	/	0	/	0	/	1	0.0262254	0	/
TMEM31	0	/	0	/	0	/	0	/	1	0.0133422	0	/	0	/
TMEM41B	0	/	0	/	0	/	0	/	0	/	1	0.0337749	0	/
TMEM43	0	/	0	/	0	/	0	/	0	/	1	0.0482365	0	/
TMEM55A	0	/	0	/	0	/	0	/	0	/	1	0.0441911	0	/
TMEM59L	1	0.0333182	0	/	0	/	0	/	0	/	0	/	0	/
TMEM70	0	/	0	/	1	0.032571	0	/	0	/	0	/	0	/
TMEM78	1	0.00415159	0	/	0	/	0	/	0	/	0	/	0	/
TMEM86B	0	/	0	/	0	/	0	/	0	/	1	0.0134257	0	/
TMPRSS9	0	/	0	/	0	/	0	/	0	/	1	0.00759401	0	/
TMSB4Y	1	0.00277318	0	/	0	/	0	/	0	/	0	/	0	/
TMX4	0	/	0	/	0	/	1	0.0066052	0	/	0	/	0	/
TNF	0	/	0	/	0	/	0	/	0	/	1	0.00350672	0	/
TNFAIP8L2	0	/	0	/	0	/	1	0.0209457	0	/	0	/	0	/
TNFSF10	0	/	1	0.0174666	0	/	1	7.36e-06	0	/	1	0.00771914	0	/
TNFSF12-TNFSF13	0	/	0	/	0	/	1	0.00391631	0	/	0	/	0	/
TNFSF13	0	/	0	/	0	/	0	/	1	0.0456242	0	/	0	/
TNFSF14	0	/	0	/	0	/	0	/	0	/	1	0.00759401	0	/
TNFSF4	0	/	0	/	0	/	1	0.0218824	0	/	0	/	0	/
TNIP1	0	/	0	/	0	/	0	/	0	/	1	0.0120498	0	/
TNNT1	0	/	0	/	0	/	0	/	0	/	1	0.00817756	0	/
TNS1	0	/	0	/	0	/	0	/	0	/	0	/	1	8.92e-05
TOPBP1	0	/	0	/	0	/	0	/	0	/	1	0.0230241	0	/
TP53BP2	0	/	0	/	0	/	1	0.0021719	0	/	0	/	0	/
TP53TG5	0	/	0	/	0	/	1	0.0133391	0	/	0	/	0	/
TPM1	0	/	0	/	0	/	0	/	0	/	0	/	1	4.66e-05
TPP1	0	/	0	/	0	/	0	/	0	/	1	0.0482365	0	/
TPP2	0	/	0	/	0	/	0	/	1	0.0135849	0	/	0	/
TPST1	0	/	0	/	0	/	0	/	0	/	0	/	1	0.000568217
TREM2	0	/	0	/	0	/	1	0.01778	0	/	0	/	0	/
TRIM22	0	/	1	0.011912	0	/	0	/	0	/	0	/	0	/
TRIM23	0	/	0	/	0	/	1	0.0103464	0	/	0	/	0	/
TRIM51	0	/	1	0.000100531	0	/	0	/	0	/	0	/	0	/
TSIX	1	0.0206363	0	/	0	/	0	/	0	/	0	/	0	/
TSPAN13	0	/	0	/	0	/	0	/	0	/	1	0.0105986	0	/
TSPAN5	0	/	0	/	0	/	1	0.0172144	0	/	0	/	0	/
TSTA3	0	/	0	/	0	/	0	/	0	/	1	0.0017611	0	/
TTC40	0	/	0	/	1	0.00165461	0	/	0	/	0	/	0	/
TTC7B	0	/	0	/	0	/	0	/	0	/	0	/	1	0.000123237
TTTY10	1	0.00793384	0	/	0	/	0	/	0	/	0	/	0	/
TTTY14	1	0.00646716	0	/	0	/	0	/	0	/	0	/	0	/
TUBB1	0	/	0	/	0	/	0	/	0	/	0	/	1	5.27e-06
TUBB2C	0	/	0	/	0	/	0	/	0	/	1	0.0163384	0	/
TUBB6	0	/	0	/	0	/	1	0.0187265	0	/	0	/	0	/
TXLNGY	0	/	0	/	0	/	0	/	0	/	0	/	1	8.21e-07
TXN	0	/	0	/	0	/	0	/	0	/	1	0.00184892	0	/
TXNDC15	0	/	0	/	0	/	1	0.0477872	0	/	0	/	0	/
TYROBP	0	/	0	/	0	/	1	0.0209457	0	/	0	/	0	/
U2AF2	0	/	0	/	0	/	0	/	0	/	1	0.00827363	0	/
UBA6	1	0.0258577	0	/	0	/	0	/	0	/	0	/	0	/
UBC	1	0.00984049	0	/	0	/	0	/	0	/	0	/	0	/
UBE2Q2	0	/	0	/	0	/	0	/	0	/	1	0.00473892	0	/
UBE2V2	0	/	0	/	0	/	1	0.0410858	0	/	0	/	0	/
UBN1	0	/	0	/	0	/	0	/	0	/	1	0.0366671	0	/
UBXD1	0	/	0	/	0	/	0	/	0	/	1	0.0163384	0	/
UNC119	0	/	0	/	0	/	1	0.0378682	0	/	0	/	0	/
UNC50	0	/	0	/	0	/	1	0.0124058	0	/	0	/	0	/
UQCRB	0	/	0	/	0	/	0	/	0	/	1	0.0221573	0	/
UQCRFS1	0	/	0	/	0	/	1	0.00154409	0	/	0	/	0	/
URM1	0	/	0	/	0	/	1	0.0492447	0	/	0	/	0	/
USF1	0	/	0	/	0	/	0	/	0	/	0	/	1	0.000558368
USMG5	0	/	0	/	0	/	0	/	0	/	1	0.0250635	0	/
USP1	0	/	0	/	0	/	0	/	0	/	1	0.0179449	0	/
USP10	0	/	0	/	0	/	0	/	0	/	0	/	1	0.011197
USP15	0	/	0	/	0	/	0	/	0	/	1	0.0107696	0	/
USP9Y	1	0.0142173	0	/	0	/	1	0.00114576	0	/	0	/	0	/
UTP18	0	/	0	/	0	/	1	0.0266063	0	/	0	/	0	/
UTRN	0	/	0	/	0	/	0	/	1	0.00225698	0	/	0	/
UTY	1	0.00498301	0	/	0	/	0	/	0	/	0	/	0	/
VAMP5	0	/	0	/	0	/	0	/	0	/	1	0.0110941	0	/
VAV3	0	/	0	/	0	/	0	/	0	/	1	0.0215758	0	/
VEPH1	0	/	1	9.64e-07	0	/	0	/	0	/	0	/	0	/
VILL	0	/	0	/	0	/	1	0.014104	0	/	0	/	0	/
VMP1	0	/	0	/	0	/	0	/	1	0.0108912	0	/	0	/
VNN1	0	/	0	/	0	/	0	/	0	/	0	/	1	2.2e-07
VPS13A	1	0.0228724	0	/	0	/	0	/	0	/	0	/	0	/
VPS53	1	0.0229364	0	/	0	/	0	/	0	/	0	/	0	/
VWC2L	0	/	1	0.00016433	0	/	0	/	0	/	0	/	0	/
WARS	0	/	0	/	0	/	0	/	0	/	1	0.0302894	0	/
WASF3	0	/	0	/	0	/	0	/	0	/	0	/	1	0.000807121
WASPIP	0	/	0	/	0	/	0	/	0	/	1	0.014591	0	/
WDR13	0	/	0	/	0	/	0	/	0	/	1	0.0090036	0	/
WDR16	0	/	0	/	0	/	0	/	1	0.0186586	0	/	0	/
WDR40A	0	/	0	/	0	/	0	/	0	/	1	0.00934442	0	/
WDR63	0	/	0	/	1	0.0339055	0	/	0	/	0	/	0	/
WDR67	0	/	0	/	0	/	0	/	0	/	1	0.0198774	0	/
WDR96	0	/	0	/	0	/	0	/	1	0.0050295	0	/	0	/
WDSUB1	0	/	0	/	0	/	0	/	0	/	1	0.0163747	0	/
WLS	0	/	0	/	0	/	0	/	0	/	0	/	1	0.0308689
WNT11	0	/	0	/	0	/	1	0.0310861	0	/	0	/	0	/
WNT5A	0	/	0	/	0	/	1	0.0443676	0	/	0	/	0	/
WRNIP1	0	/	0	/	0	/	0	/	0	/	1	0.000369621	0	/
WSB1	0	/	0	/	0	/	0	/	0	/	1	0.00563124	0	/
XIST	1	0.00518849	0	/	0	/	1	1.38e-06	0	/	0	/	0	/
XK	0	/	0	/	0	/	0	/	0	/	0	/	1	0.00119748
XKR4	0	/	0	/	0	/	0	/	1	0.0332869	0	/	0	/
YBX3	0	/	0	/	0	/	1	0.0329906	0	/	0	/	0	/
YIPF5	0	/	0	/	0	/	1	0.00802746	0	/	0	/	0	/
YOD1	0	/	0	/	0	/	0	/	0	/	1	0.0308696	0	/
ZBTB16	0	/	1	0.0292154	0	/	0	/	0	/	1	0.0100525	0	/
ZBTB8A	0	/	0	/	0	/	0	/	1	0.00514098	0	/	0	/
ZC3H12A	0	/	0	/	0	/	0	/	0	/	1	0.0309492	0	/
ZC3H13	1	0.0375696	0	/	0	/	0	/	0	/	0	/	0	/
ZC3HAV1	0	/	0	/	0	/	1	0.0309998	0	/	0	/	0	/
ZCCHC14	0	/	0	/	0	/	1	0.0270513	0	/	0	/	0	/
ZCCHC2	0	/	0	/	0	/	0	/	0	/	0	/	1	0.000152103
ZDHHC11	1	0.0118216	0	/	0	/	0	/	0	/	0	/	0	/
ZFAND1	0	/	0	/	0	/	1	0.00613162	0	/	0	/	0	/
ZFAND3	0	/	0	/	0	/	1	0.0348179	0	/	0	/	0	/
ZFAND4	0	/	0	/	1	0.000632644	0	/	0	/	0	/	0	/
ZFP36	1	0.0116196	0	/	0	/	0	/	0	/	1	0.0360877	0	/
ZFPM2	0	/	0	/	0	/	1	0.0232835	0	/	0	/	0	/
ZFY	1	0.0186699	0	/	0	/	0	/	0	/	0	/	0	/
ZMAT2	0	/	0	/	0	/	0	/	0	/	1	0.0459254	0	/
ZMYM1	0	/	0	/	0	/	0	/	0	/	1	0.0475659	0	/
ZMYND11	0	/	0	/	0	/	0	/	0	/	1	0.0308765	0	/
ZNF160	0	/	0	/	0	/	0	/	0	/	1	0.0343491	0	/
ZNF223	0	/	0	/	0	/	0	/	0	/	1	0.00292248	0	/
ZNF265	0	/	0	/	0	/	0	/	0	/	1	0.018667	0	/
ZNF281	0	/	0	/	0	/	0	/	0	/	1	0.0146252	0	/
ZNF300P1	0	/	1	0.0153133	0	/	0	/	0	/	0	/	0	/
ZNF320	0	/	0	/	0	/	0	/	0	/	1	0.0337694	0	/
ZNF385D	0	/	0	/	0	/	0	/	1	0.0294028	0	/	0	/
ZNF430	0	/	0	/	0	/	0	/	1	0.0224184	0	/	0	/
ZNF451	0	/	0	/	0	/	0	/	1	0.0262309	0	/	0	/
ZNF467	0	/	0	/	0	/	1	0.000154103	0	/	0	/	1	0.00112493
ZNF493	1	0.0342905	0	/	0	/	0	/	0	/	0	/	0	/
ZNF509	0	/	0	/	0	/	1	0.0266535	0	/	0	/	0	/
ZNF529	0	/	0	/	0	/	0	/	0	/	1	0.0303701	0	/
ZNF563	0	/	0	/	0	/	1	0.0487892	0	/	0	/	0	/
ZNF641	0	/	0	/	0	/	0	/	0	/	1	0.0470811	0	/
ZNF667-AS1	0	/	0	/	0	/	0	/	0	/	0	/	1	0.000470228
ZNF682	0	/	1	0.00029639	0	/	0	/	0	/	0	/	0	/
ZNF683	0	/	0	/	0	/	0	/	0	/	1	0.00992772	0	/
ZNF718	0	/	0	/	0	/	1	0.00444911	1	0.0387332	0	/	0	/
ZNF721	0	/	0	/	0	/	0	/	0	/	1	0.00384621	0	/
ZNF724	0	/	1	0.00745155	0	/	0	/	0	/	0	/	0	/
ZNF773	0	/	0	/	0	/	0	/	0	/	1	0.0465033	0	/
ZNF786	0	/	0	/	0	/	0	/	0	/	1	0.0493916	0	/
ZNF799	0	/	1	0.00290423	0	/	0	/	0	/	0	/	0	/
ZNF83	0	/	0	/	0	/	1	0.00358035	0	/	0	/	0	/
ZNF836	0	/	0	/	0	/	1	0.0222181	0	/	0	/	0	/
ZNF883	0	/	0	/	0	/	1	0.0222181	0	/	0	/	0	/
ZNF90	0	/	1	0.000808241	0	/	0	/	0	/	0	/	0	/
ZNF91	0	/	0	/	0	/	0	/	1	0.0239117	0	/	0	/
ZNF93	0	/	1	0.000750362	0	/	0	/	0	/	1	0.0308696	0	/
ZP2	0	/	1	5.64e-05	0	/	0	/	0	/	0	/	0	/
ZSWIM7	0	/	0	/	0	/	0	/	1	0.0386031	0	/	0	/
ZZZ3	0	/	0	/	0	/	1	0.0133391	0	/	1	0.0205831	0	/
