# Supplementary material for: Integrated co-expression network analysis uncovers novel tissue-specific genes in major depressive disorder and bipolar disorder
Source: Front Psychiatry. 2022 Aug 23;13:980315. doi: 10.3389/fpsyt.2022.980315 (PMC9445988; doi:10.3389/fpsyt.2022.980315)
Supplement: Supplementary file 7 [file Table_7.XLSX]

## Sheet: tissue-specific_GO
Table S7a. Tissue-related genes GO enrichment
Disease	Tissue	Module	Key	Gene	GO
BP	CRE	greenyellow	GWAS_Gene	ABCD1	purine nucleoside monophosphate metabolic process
BP	CRE	greenyellow	GWAS_Gene	ABCD1	nucleoside triphosphate metabolic process
BP	CRE	greenyellow	GWAS_Gene	ABCD1	ribonucleoside monophosphate metabolic process
BP	CRE	greenyellow	GWAS_Gene	ABCD1	ATP metabolic process
BP	CRE	greenyellow	GWAS_Gene	ABCD1	purine ribonucleoside triphosphate metabolic process
BP	CRE	greenyellow	GWAS_Gene	ABCD1	oxidative phosphorylation
BP	CRE	greenyellow	GWAS_Gene	ABCD1	purine ribonucleoside monophosphate metabolic process
BP	CRE	greenyellow	GWAS_Gene	ABCD1	ribonucleoside triphosphate metabolic process
BP	CRE	greenyellow	GWAS_Gene	ABCD1	microbody
BP	CRE	greenyellow	GWAS_Gene	ABCD1	purine nucleoside triphosphate metabolic process
BP	CRE	greenyellow	GWAS_Gene	ABCD1	peroxisome
BP	CRE	greenyellow	GWAS_Gene	ABCD1	nucleoside monophosphate metabolic process
BP	CRE	greenyellow	GWAS_Gene	MRPS33	mitochondrial inner membrane
BP	CRE	greenyellow	GWAS_Gene	MRPS33	mitochondrial protein complex
BP	CRE	greenyellow	GWAS_Gene	MRPS33	small ribosomal subunit
BP	PBMC	blue	GWAS_Gene	AKAP6	protein targeting
BP	PBMC	blue	GWAS_Gene	AKAP6	T-tubule
BP	PBMC	blue	GWAS_Gene	AKAP6	membrane region
BP	PBMC	blue	GWAS_Gene	AKAP6	ion channel binding
BP	PBMC	blue	GWAS_Gene	AKAP6	calcium ion transport into cytosol
BP	PBMC	blue	GWAS_Gene	AKAP6	nuclear envelope
BP	PBMC	blue	GWAS_Gene	AKAP6	sequestering of calcium ion
BP	PBMC	blue	GWAS_Gene	AKAP6	membrane raft
BP	PBMC	blue	GWAS_Gene	AKAP6	action potential
BP	PBMC	blue	GWAS_Gene	AKAP6	intercalated disc
BP	PBMC	blue	GWAS_Gene	AKAP6	cytosolic calcium ion transport
BP	PBMC	blue	GWAS_Gene	AKAP6	divalent metal ion transport
BP	PBMC	blue	GWAS_Gene	AKAP6	regulation of membrane potential
BP	PBMC	blue	GWAS_Gene	AKAP6	negative regulation of sequestering of calcium ion
BP	PBMC	blue	GWAS_Gene	AKAP6	sarcolemma
BP	PBMC	blue	GWAS_Gene	AKAP6	maintenance of location
BP	PBMC	blue	GWAS_Gene	AKAP6	membrane repolarization
BP	PBMC	blue	GWAS_Gene	AKAP6	cell-cell contact zone
BP	PBMC	blue	GWAS_Gene	AKAP6	calcium ion transmembrane transport
BP	PBMC	blue	GWAS_Gene	AKAP6	regulation of sequestering of calcium ion
BP	PBMC	blue	GWAS_Gene	AKAP6	membrane microdomain
BP	PBMC	blue	GWAS_Gene	ANK3	cell communication by electrical coupling
BP	PBMC	blue	GWAS_Gene	ANK3	vesicle-mediated transport to the plasma membrane
BP	PBMC	blue	GWAS_Gene	ANK3	maintenance of location
BP	PBMC	blue	GWAS_Gene	ANK3	membrane assembly
BP	PBMC	blue	GWAS_Gene	ANK3	I band
BP	PBMC	blue	GWAS_Gene	ANK3	cell-cell contact zone
BP	PBMC	blue	GWAS_Gene	ANK3	synapse organization
BP	PBMC	blue	GWAS_Gene	ANK3	sodium ion transport
BP	PBMC	blue	GWAS_Gene	ANK3	intercalated disc
BP	PBMC	blue	GWAS_Gene	ANK3	axon part
BP	PBMC	blue	GWAS_Gene	ANK3	endomembrane system organization
BP	PBMC	blue	GWAS_Gene	ANK3	membrane depolarization during action potential
BP	PBMC	blue	GWAS_Gene	ANK3	regulation of sodium ion transport
BP	PBMC	blue	GWAS_Gene	ANK3	T-tubule
BP	PBMC	blue	GWAS_Gene	ANK3	Golgi vesicle transport
BP	PBMC	blue	GWAS_Gene	ANK3	membrane depolarization during cardiac muscle cell action potential
BP	PBMC	blue	GWAS_Gene	ANK3	synaptic membrane
BP	PBMC	blue	GWAS_Gene	ANK3	regulation of membrane potential
BP	PBMC	blue	GWAS_Gene	ANK3	ER to Golgi vesicle-mediated transport
BP	PBMC	blue	GWAS_Gene	ANK3	membrane biogenesis
BP	PBMC	blue	GWAS_Gene	ANK3	action potential
BP	PBMC	blue	GWAS_Gene	ANK3	multicellular organismal signaling
BP	PBMC	blue	GWAS_Gene	ANK3	ion channel binding
BP	PBMC	blue	GWAS_Gene	ANK3	protein localization to cell periphery
BP	PBMC	blue	GWAS_Gene	ANK3	Z disc
BP	PBMC	blue	GWAS_Gene	ANK3	sarcolemma
BP	PBMC	blue	GWAS_Gene	ANK3	protein targeting
BP	PBMC	blue	GWAS_Gene	ANK3	cardiac muscle cell action potential
BP	PBMC	blue	GWAS_Gene	ANK3	establishment of protein localization to membrane
BP	PBMC	blue	GWAS_Gene	ANK3	protein targeting to membrane
BP	PBMC	blue	GWAS_Gene	ANK3	postsynaptic membrane
BP	PBMC	blue	GWAS_Gene	ANK3	cadherin binding
BP	PBMC	blue	GWAS_Gene	ARL3	GTPase activity
BP	PBMC	blue	GWAS_Gene	ARL3	Golgi vesicle transport
BP	PBMC	blue	GWAS_Gene	ARL3	protein localization to cell periphery
BP	PBMC	blue	GWAS_Gene	ARL3	microtubule
BP	PBMC	blue	GWAS_Gene	ARL3	spindle
BP	PBMC	blue	GWAS_Gene	ARL3	spindle microtubule
BP	PBMC	blue	GWAS_Gene	ARL3	vesicle-mediated transport to the plasma membrane
BP	PBMC	blue	GWAS_Gene	ASAP2	positive regulation of GTPase activity
BP	PBMC	blue	GWAS_Gene	ASAP2	regulation of GTPase activity
BP	PBMC	blue	GWAS_Gene	ASCC2	nuclear speck
BP	PBMC	blue	GWAS_Gene	BAK1	peptidyl-serine modification
BP	PBMC	blue	GWAS_Gene	BAK1	regulation of membrane potential
BP	PBMC	blue	GWAS_Gene	BAK1	response to endoplasmic reticulum stress
BP	PBMC	blue	GWAS_Gene	BAK1	divalent metal ion transport
BP	PBMC	blue	GWAS_Gene	BAK1	calcium ion transport into cytosol
BP	PBMC	blue	GWAS_Gene	BAK1	peptidyl-serine phosphorylation
BP	PBMC	blue	GWAS_Gene	BAK1	regulation of response to endoplasmic reticulum stress
BP	PBMC	blue	GWAS_Gene	BAK1	cytosolic calcium ion transport
BP	PBMC	blue	GWAS_Gene	BAK1	ion channel binding
BP	PBMC	blue	GWAS_Gene	CACNB2	synaptic vesicle cycle
BP	PBMC	blue	GWAS_Gene	CACNB2	regulation of membrane potential
BP	PBMC	blue	GWAS_Gene	CACNB2	positive regulation of exocytosis
BP	PBMC	blue	GWAS_Gene	CACNB2	heart contraction
BP	PBMC	blue	GWAS_Gene	CACNB2	divalent metal ion transport
BP	PBMC	blue	GWAS_Gene	CACNB2	neurotransmitter transport
BP	PBMC	blue	GWAS_Gene	CACNB2	synapse organization
BP	PBMC	blue	GWAS_Gene	CACNB2	action potential
BP	PBMC	blue	GWAS_Gene	CACNB2	heart process
BP	PBMC	blue	GWAS_Gene	CACNB2	signal release
BP	PBMC	blue	GWAS_Gene	CACNB2	cardiac muscle cell action potential
BP	PBMC	blue	GWAS_Gene	CACNB2	calcium ion transmembrane transport
BP	PBMC	blue	GWAS_Gene	CACNB2	vesicle-mediated transport in synapse
BP	PBMC	blue	GWAS_Gene	CACNB2	cardiac conduction
BP	PBMC	blue	GWAS_Gene	CACNB2	regulation of heart rate by cardiac conduction
BP	PBMC	blue	GWAS_Gene	CACNB2	regulation of blood circulation
BP	PBMC	blue	GWAS_Gene	CACNB2	membrane depolarization during action potential
BP	PBMC	blue	GWAS_Gene	CACNB2	regulation of neurotransmitter levels
BP	PBMC	blue	GWAS_Gene	CACNB2	regulation of heart contraction
BP	PBMC	blue	GWAS_Gene	CACNB2	positive regulation of synaptic transmission
BP	PBMC	blue	GWAS_Gene	CACNB2	membrane depolarization during cardiac muscle cell action potential
BP	PBMC	blue	GWAS_Gene	CACNB2	presynapse
BP	PBMC	blue	GWAS_Gene	CACNB2	establishment of vesicle localization
BP	PBMC	blue	GWAS_Gene	CACNB2	neurotransmitter secretion
BP	PBMC	blue	GWAS_Gene	CACNB2	regulation of exocytosis
BP	PBMC	blue	GWAS_Gene	CACNB2	modulation of chemical synaptic transmission
BP	PBMC	blue	GWAS_Gene	CACNB2	signal release from synapse
BP	PBMC	blue	GWAS_Gene	CACNB2	multicellular organismal signaling
BP	PBMC	blue	GWAS_Gene	CACNB2	cell communication involved in cardiac conduction
BP	PBMC	blue	GWAS_Gene	CACNB2	regulation of trans-synaptic signaling
BP	PBMC	blue	GWAS_Gene	CACNB2	cardiac muscle cell action potential involved in contraction
BP	PBMC	blue	GWAS_Gene	CACNB2	regulation of heart rate
BP	PBMC	blue	GWAS_Gene	CACNB2	T-tubule
BP	PBMC	blue	GWAS_Gene	CACNB2	vesicle localization
BP	PBMC	blue	GWAS_Gene	CACNB2	protein localization to cell periphery
BP	PBMC	blue	GWAS_Gene	CACNB2	sarcolemma
BP	PBMC	blue	GWAS_Gene	CDC25B	regulation of G2/M transition of mitotic cell cycle
BP	PBMC	blue	GWAS_Gene	CDC25B	spindle
BP	PBMC	blue	GWAS_Gene	CDH11	modulation of chemical synaptic transmission
BP	PBMC	blue	GWAS_Gene	CDH11	cadherin binding
BP	PBMC	blue	GWAS_Gene	CDH11	Schaffer collateral - CA1 synapse
BP	PBMC	blue	GWAS_Gene	CDH11	regulation of trans-synaptic signaling
BP	PBMC	blue	GWAS_Gene	CDH11	extrinsic component of plasma membrane
BP	PBMC	blue	GWAS_Gene	CDH11	glutamatergic synapse
BP	PBMC	blue	GWAS_Gene	CLU	regulation of proteolysis involved in cellular protein catabolic process
BP	PBMC	blue	GWAS_Gene	CLU	protein targeting
BP	PBMC	blue	GWAS_Gene	CLU	endomembrane system organization
BP	PBMC	blue	GWAS_Gene	CLU	vesicle lumen
BP	PBMC	blue	GWAS_Gene	CLU	ubiquitin-like protein ligase binding
BP	PBMC	blue	GWAS_Gene	CLU	regulation of proteasomal protein catabolic process
BP	PBMC	blue	GWAS_Gene	CLU	regulation of protein stability
BP	PBMC	blue	GWAS_Gene	CLU	regulation of response to endoplasmic reticulum stress
BP	PBMC	blue	GWAS_Gene	CLU	regulation of neurotransmitter levels
BP	PBMC	blue	GWAS_Gene	CLU	negative regulation of organelle organization
BP	PBMC	blue	GWAS_Gene	CLU	proteasomal protein catabolic process
BP	PBMC	blue	GWAS_Gene	CLU	regulation of protein catabolic process
BP	PBMC	blue	GWAS_Gene	CLU	secretory granule lumen
BP	PBMC	blue	GWAS_Gene	CLU	proteasome-mediated ubiquitin-dependent protein catabolic process
BP	PBMC	blue	GWAS_Gene	CLU	platelet degranulation
BP	PBMC	blue	GWAS_Gene	CLU	regulation of supramolecular fiber organization
BP	PBMC	blue	GWAS_Gene	CLU	response to endoplasmic reticulum stress
BP	PBMC	blue	GWAS_Gene	CLU	amyloid-beta clearance
BP	PBMC	blue	GWAS_Gene	CLU	cytoplasmic vesicle lumen
BP	PBMC	blue	GWAS_Gene	EEF1A2	neuronal cell body
BP	PBMC	blue	GWAS_Gene	EEF1A2	regulation of protein catabolic process
BP	PBMC	blue	GWAS_Gene	EEF1A2	GTPase activity
BP	PBMC	blue	GWAS_Gene	IFT88	regulation of plasma membrane bounded cell projection assembly
BP	PBMC	blue	GWAS_Gene	IFT88	regulation of cell projection assembly
BP	PBMC	blue	GWAS_Gene	KIAA1109	presynapse
BP	PBMC	blue	GWAS_Gene	KIAA1109	vesicle-mediated transport in synapse
BP	PBMC	blue	GWAS_Gene	KIAA1109	synaptic vesicle endocytosis
BP	PBMC	blue	GWAS_Gene	KIAA1109	synaptic vesicle cycle
BP	PBMC	blue	GWAS_Gene	KIAA1109	presynaptic endocytosis
BP	PBMC	blue	GWAS_Gene	KIF5B	endocytic vesicle
BP	PBMC	blue	GWAS_Gene	KIF5B	regulation of trans-synaptic signaling
BP	PBMC	blue	GWAS_Gene	KIF5B	site of polarized growth
BP	PBMC	blue	GWAS_Gene	KIF5B	axon part
BP	PBMC	blue	GWAS_Gene	KIF5B	modulation of chemical synaptic transmission
BP	PBMC	blue	GWAS_Gene	KIF5B	vesicle organization
BP	PBMC	blue	GWAS_Gene	KIF5B	sodium ion transport
BP	PBMC	blue	GWAS_Gene	KIF5B	positive regulation of synaptic transmission
BP	PBMC	blue	GWAS_Gene	KIF5B	cytosolic transport
BP	PBMC	blue	GWAS_Gene	KIF5B	microtubule associated complex
BP	PBMC	blue	GWAS_Gene	KIF5B	growth cone
BP	PBMC	blue	GWAS_Gene	KIF5B	distal axon
BP	PBMC	blue	GWAS_Gene	KIF5B	signal release
BP	PBMC	blue	GWAS_Gene	KIF5B	establishment of vesicle localization
BP	PBMC	blue	GWAS_Gene	KIF5B	cadherin binding
BP	PBMC	blue	GWAS_Gene	KIF5B	protein localization to cell periphery
BP	PBMC	blue	GWAS_Gene	KIF5B	regulation of membrane potential
BP	PBMC	blue	GWAS_Gene	KIF5B	regulation of sodium ion transport
BP	PBMC	blue	GWAS_Gene	KIF5B	vesicle localization
BP	PBMC	blue	GWAS_Gene	KIF5B	microtubule
BP	PBMC	blue	GWAS_Gene	KIF5C	site of polarized growth
BP	PBMC	blue	GWAS_Gene	KIF5C	axon part
BP	PBMC	blue	GWAS_Gene	KIF5C	establishment of vesicle localization
BP	PBMC	blue	GWAS_Gene	KIF5C	growth cone
BP	PBMC	blue	GWAS_Gene	KIF5C	microtubule
BP	PBMC	blue	GWAS_Gene	KIF5C	distal axon
BP	PBMC	blue	GWAS_Gene	KIF5C	localization within membrane
BP	PBMC	blue	GWAS_Gene	KIF5C	microtubule associated complex
BP	PBMC	blue	GWAS_Gene	KIF5C	neuronal cell body
BP	PBMC	blue	GWAS_Gene	KIF5C	vesicle localization
BP	PBMC	blue	GWAS_Gene	KIF5C	vesicle-mediated transport in synapse
BP	PBMC	blue	GWAS_Gene	MAD1L1	spindle
BP	PBMC	blue	GWAS_Gene	MAD1L1	negative regulation of organelle organization
BP	PBMC	blue	GWAS_Gene	MAD1L1	chromosome, centromeric region
BP	PBMC	blue	GWAS_Gene	MAD1L1	nuclear envelope
BP	PBMC	blue	GWAS_Gene	MAD1L1	regulation of mitotic sister chromatid segregation
BP	PBMC	blue	GWAS_Gene	OPA1	postsynapse organization
BP	PBMC	blue	GWAS_Gene	OPA1	calcium ion transmembrane transport
BP	PBMC	blue	GWAS_Gene	OPA1	regulation of dendritic spine morphogenesis
BP	PBMC	blue	GWAS_Gene	OPA1	protein polymerization
BP	PBMC	blue	GWAS_Gene	OPA1	positive regulation of neurogenesis
BP	PBMC	blue	GWAS_Gene	OPA1	axon part
BP	PBMC	blue	GWAS_Gene	OPA1	regulation of cell morphogenesis
BP	PBMC	blue	GWAS_Gene	OPA1	dendritic spine organization
BP	PBMC	blue	GWAS_Gene	OPA1	cytosolic calcium ion transport
BP	PBMC	blue	GWAS_Gene	OPA1	positive regulation of dendrite development
BP	PBMC	blue	GWAS_Gene	OPA1	dendritic spine morphogenesis
BP	PBMC	blue	GWAS_Gene	OPA1	regulation of response to endoplasmic reticulum stress
BP	PBMC	blue	GWAS_Gene	OPA1	regulation of synapse organization
BP	PBMC	blue	GWAS_Gene	OPA1	response to endoplasmic reticulum stress
BP	PBMC	blue	GWAS_Gene	OPA1	positive regulation of neuron differentiation
BP	PBMC	blue	GWAS_Gene	OPA1	regulation of dendritic spine development
BP	PBMC	blue	GWAS_Gene	OPA1	negative regulation of organelle organization
BP	PBMC	blue	GWAS_Gene	OPA1	positive regulation of neuron projection development
BP	PBMC	blue	GWAS_Gene	OPA1	synapse organization
BP	PBMC	blue	GWAS_Gene	OPA1	regulation of postsynapse organization
BP	PBMC	blue	GWAS_Gene	OPA1	regulation of dendrite development
BP	PBMC	blue	GWAS_Gene	OPA1	divalent metal ion transport
BP	PBMC	blue	GWAS_Gene	OPA1	GTPase activity
BP	PBMC	blue	GWAS_Gene	OPA1	positive regulation of dendritic spine development
BP	PBMC	blue	GWAS_Gene	OPA1	positive regulation of cell projection organization
BP	PBMC	blue	GWAS_Gene	OPA1	neuron projection organization
BP	PBMC	blue	GWAS_Gene	OPA1	dendrite morphogenesis
BP	PBMC	blue	GWAS_Gene	OPA1	dendrite development
BP	PBMC	blue	GWAS_Gene	OPA1	dendritic spine development
BP	PBMC	blue	GWAS_Gene	OPA1	regulation of dendrite morphogenesis
BP	PBMC	blue	GWAS_Gene	OPA1	regulation of neuron projection development
BP	PBMC	blue	GWAS_Gene	PBRM1	SWI/SNF superfamily-type complex
BP	PBMC	blue	GWAS_Gene	PBRM1	ATPase complex
BP	PBMC	blue	GWAS_Gene	PCLO	regulation of neurotransmitter levels
BP	PBMC	blue	GWAS_Gene	PCLO	neurotransmitter secretion
BP	PBMC	blue	GWAS_Gene	PCLO	vesicle localization
BP	PBMC	blue	GWAS_Gene	PCLO	postsynaptic density
BP	PBMC	blue	GWAS_Gene	PCLO	postsynaptic specialization
BP	PBMC	blue	GWAS_Gene	PCLO	neuron to neuron synapse
BP	PBMC	blue	GWAS_Gene	PCLO	presynapse
BP	PBMC	blue	GWAS_Gene	PCLO	synapse organization
BP	PBMC	blue	GWAS_Gene	PCLO	neurotransmitter transport
BP	PBMC	blue	GWAS_Gene	PCLO	vesicle-mediated transport in synapse
BP	PBMC	blue	GWAS_Gene	PCLO	asymmetric synapse
BP	PBMC	blue	GWAS_Gene	PCLO	presynaptic active zone
BP	PBMC	blue	GWAS_Gene	PCLO	synaptic vesicle cycle
BP	PBMC	blue	GWAS_Gene	PCLO	regulation of exocytosis
BP	PBMC	blue	GWAS_Gene	PCLO	signal release
BP	PBMC	blue	GWAS_Gene	PCLO	establishment of vesicle localization
BP	PBMC	blue	GWAS_Gene	PCLO	signal release from synapse
BP	PBMC	blue	GWAS_Gene	PDE5A	heart process
BP	PBMC	blue	GWAS_Gene	PDE5A	regulation of blood circulation
BP	PBMC	blue	GWAS_Gene	PDE5A	heart contraction
BP	PBMC	blue	GWAS_Gene	PDE5A	regulation of heart contraction
BP	PBMC	blue	GWAS_Gene	PECAM1	Ras protein signal transduction
BP	PBMC	blue	GWAS_Gene	PECAM1	cell-cell contact zone
BP	PBMC	blue	GWAS_Gene	PECAM1	membrane raft
BP	PBMC	blue	GWAS_Gene	PECAM1	membrane microdomain
BP	PBMC	blue	GWAS_Gene	PECAM1	neutrophil activation involved in immune response
BP	PBMC	blue	GWAS_Gene	PECAM1	neutrophil degranulation
BP	PBMC	blue	GWAS_Gene	PECAM1	membrane region
BP	PBMC	blue	GWAS_Gene	PECAM1	platelet degranulation
BP	PBMC	blue	GWAS_Gene	PIM1	regulation of protein stability
BP	PBMC	blue	GWAS_Gene	RARRES2	vesicle lumen
BP	PBMC	blue	GWAS_Gene	RARRES2	platelet degranulation
BP	PBMC	blue	GWAS_Gene	RARRES2	secretory granule lumen
BP	PBMC	blue	GWAS_Gene	RARRES2	cytoplasmic vesicle lumen
BP	PBMC	blue	GWAS_Gene	SNTB1	focal adhesion
BP	PBMC	blue	GWAS_Gene	SNTB1	sarcolemma
BP	PBMC	blue	GWAS_Gene	SNTB1	cell-substrate junction
BP	PBMC	blue	GWAS_Gene	SNTB1	cell-substrate adherens junction
BP	PBMC	blue	GWAS_Gene	SRPK2	regulation of mRNA metabolic process
BP	PBMC	blue	GWAS_Gene	SYNE1	endomembrane system organization
BP	PBMC	blue	GWAS_Gene	SYNE1	maintenance of location
BP	PBMC	blue	GWAS_Gene	SYNE1	postsynaptic membrane
BP	PBMC	blue	GWAS_Gene	SYNE1	cytoplasmic ribonucleoprotein granule
BP	PBMC	blue	GWAS_Gene	SYNE1	nuclear envelope
BP	PBMC	blue	GWAS_Gene	SYNE1	ribonucleoprotein granule
BP	PBMC	blue	GWAS_Gene	SYNE1	synaptic membrane
BP	PBMC	blue	GWAS_Gene	THRA	regulation of heart contraction
BP	PBMC	blue	GWAS_Gene	THRA	regulation of blood circulation
BP	PBMC	blue	GWAS_Gene	THRA	nuclear receptor transcription coactivator activity
BP	PBMC	blue	GWAS_Gene	THRA	heart process
BP	PBMC	blue	GWAS_Gene	THRA	heart contraction
BP	PBMC	blue	GWAS_Gene	THRA	response to cold
BP	PBMC	blue	GWAS_Gene	THRA	nuclear transcription factor complex
BP	PBMC	blue	GWAS_Gene	UBAP2	cadherin binding
BP	PBMC	blue	GWAS_Gene	ZMYND8	positive regulation of filopodium assembly
BP	PBMC	blue	GWAS_Gene	ZMYND8	dendritic spine development
BP	PBMC	blue	GWAS_Gene	ZMYND8	regulation of synapse organization
BP	PBMC	blue	GWAS_Gene	ZMYND8	regulation of postsynapse organization
BP	PBMC	blue	GWAS_Gene	ZMYND8	dendritic spine organization
BP	PBMC	blue	GWAS_Gene	ZMYND8	regulation of filopodium assembly
BP	PBMC	blue	GWAS_Gene	ZMYND8	dendritic spine
BP	PBMC	blue	GWAS_Gene	ZMYND8	positive regulation of plasma membrane bounded cell projection assembly
BP	PBMC	blue	GWAS_Gene	ZMYND8	neuron spine
BP	PBMC	blue	GWAS_Gene	ZMYND8	positive regulation of neuron differentiation
BP	PBMC	blue	GWAS_Gene	ZMYND8	regulation of dendrite development
BP	PBMC	blue	GWAS_Gene	ZMYND8	positive regulation of dendrite development
BP	PBMC	blue	GWAS_Gene	ZMYND8	regulation of neuron projection development
BP	PBMC	blue	GWAS_Gene	ZMYND8	regulation of cell projection assembly
BP	PBMC	blue	GWAS_Gene	ZMYND8	filopodium assembly
BP	PBMC	blue	GWAS_Gene	ZMYND8	regulation of dendritic spine development
BP	PBMC	blue	GWAS_Gene	ZMYND8	positive regulation of cell projection organization
BP	PBMC	blue	GWAS_Gene	ZMYND8	regulation of trans-synaptic signaling
BP	PBMC	blue	GWAS_Gene	ZMYND8	positive regulation of dendritic spine development
BP	PBMC	blue	GWAS_Gene	ZMYND8	chemical synaptic transmission, postsynaptic
BP	PBMC	blue	GWAS_Gene	ZMYND8	positive regulation of neuron projection development
BP	PBMC	blue	GWAS_Gene	ZMYND8	positive regulation of neurogenesis
BP	PBMC	blue	GWAS_Gene	ZMYND8	dendritic shaft
BP	PBMC	blue	GWAS_Gene	ZMYND8	synapse organization
BP	PBMC	blue	GWAS_Gene	ZMYND8	regulation of membrane potential
BP	PBMC	blue	GWAS_Gene	ZMYND8	regulation of postsynaptic membrane potential
BP	PBMC	blue	GWAS_Gene	ZMYND8	postsynapse organization
BP	PBMC	blue	GWAS_Gene	ZMYND8	regulation of plasma membrane bounded cell projection assembly
BP	PBMC	blue	GWAS_Gene	ZMYND8	modulation of chemical synaptic transmission
BP	PBMC	blue	GWAS_Gene	ZMYND8	postsynaptic membrane organization
BP	PBMC	blue	GWAS_Gene	ZMYND8	dendrite development
BP	PBMC	blue	GWAS_Gene	ZMYND8	excitatory postsynaptic potential
BP	PBMC	blue	GWAS_Gene	ZMYND8	neuron projection organization
BP	PBMC	blue	GWAS_Gene	ZNF804A	growth cone
BP	PBMC	blue	GWAS_Gene	ZNF804A	dendritic spine
BP	PBMC	blue	GWAS_Gene	ZNF804A	presynapse
BP	PBMC	blue	GWAS_Gene	ZNF804A	regulation of postsynapse organization
BP	PBMC	blue	GWAS_Gene	ZNF804A	postsynapse organization
BP	PBMC	blue	GWAS_Gene	ZNF804A	positive regulation of neuron differentiation
BP	PBMC	blue	GWAS_Gene	ZNF804A	distal axon
BP	PBMC	blue	GWAS_Gene	ZNF804A	microtubule
BP	PBMC	blue	GWAS_Gene	ZNF804A	positive regulation of neuron projection development
BP	PBMC	blue	GWAS_Gene	ZNF804A	neuron projection organization
BP	PBMC	blue	GWAS_Gene	ZNF804A	neuron spine
BP	PBMC	blue	GWAS_Gene	ZNF804A	neuronal cell body
BP	PBMC	blue	GWAS_Gene	ZNF804A	dendritic shaft
BP	PBMC	blue	GWAS_Gene	ZNF804A	positive regulation of neurogenesis
BP	PBMC	blue	GWAS_Gene	ZNF804A	regulation of neuron projection development
BP	PBMC	blue	GWAS_Gene	ZNF804A	synapse organization
BP	PBMC	blue	GWAS_Gene	ZNF804A	site of polarized growth
BP	PBMC	blue	GWAS_Gene	ZNF804A	regulation of synapse organization
BP	PBMC	blue	GWAS_Gene	ZNF804A	dendritic spine organization
BP	PBMC	blue	GWAS_Gene	ZNF804A	axon part
BP	PBMC	blue	GWAS_Gene	ZNF804A	positive regulation of cell projection organization
BP	PBMC	blue	RRA_Gene	ADM	response to cold
BP	PBMC	blue	RRA_Gene	ADM	heart contraction
BP	PBMC	blue	RRA_Gene	ADM	regulation of heart rate
BP	PBMC	blue	RRA_Gene	ADM	heart process
BP	PBMC	blue	RRA_Gene	ADM	regulation of heart contraction
BP	PBMC	blue	RRA_Gene	ADM	regulation of blood circulation
BP	PBMC	blue	RRA_Gene	ADM	signal release
BP	PBMC	blue	RRA_Gene	APAF1	neutrophil activation involved in immune response
BP	PBMC	blue	RRA_Gene	APAF1	response to endoplasmic reticulum stress
BP	PBMC	blue	RRA_Gene	APAF1	ficolin-1-rich granule
BP	PBMC	blue	RRA_Gene	APAF1	ficolin-1-rich granule lumen
BP	PBMC	blue	RRA_Gene	APAF1	cytoplasmic vesicle lumen
BP	PBMC	blue	RRA_Gene	APAF1	vesicle lumen
BP	PBMC	blue	RRA_Gene	APAF1	cytosolic part
BP	PBMC	blue	RRA_Gene	APAF1	secretory granule lumen
BP	PBMC	blue	RRA_Gene	APAF1	neutrophil degranulation
BP	PBMC	blue	RRA_Gene	ATP2B1	synaptic membrane
BP	PBMC	blue	RRA_Gene	ATP2B1	cardiac conduction
BP	PBMC	blue	RRA_Gene	ATP2B1	intrinsic component of synaptic membrane
BP	PBMC	blue	RRA_Gene	ATP2B1	presynaptic active zone
BP	PBMC	blue	RRA_Gene	ATP2B1	neuron spine
BP	PBMC	blue	RRA_Gene	ATP2B1	glutamatergic synapse
BP	PBMC	blue	RRA_Gene	ATP2B1	dendritic spine
BP	PBMC	blue	RRA_Gene	ATP2B1	membrane microdomain
BP	PBMC	blue	RRA_Gene	ATP2B1	response to cold
BP	PBMC	blue	RRA_Gene	ATP2B1	presynaptic membrane
BP	PBMC	blue	RRA_Gene	ATP2B1	negative regulation of cytosolic calcium ion concentration
BP	PBMC	blue	RRA_Gene	ATP2B1	heart contraction
BP	PBMC	blue	RRA_Gene	ATP2B1	multicellular organismal signaling
BP	PBMC	blue	RRA_Gene	ATP2B1	cell leading edge
BP	PBMC	blue	RRA_Gene	ATP2B1	heart process
BP	PBMC	blue	RRA_Gene	ATP2B1	regulation of cardiac conduction
BP	PBMC	blue	RRA_Gene	ATP2B1	membrane raft
BP	PBMC	blue	RRA_Gene	ATP2B1	GABA-ergic synapse
BP	PBMC	blue	RRA_Gene	ATP2B1	integral component of synaptic membrane
BP	PBMC	blue	RRA_Gene	ATP2B1	regulation of heart contraction
BP	PBMC	blue	RRA_Gene	ATP2B1	integral component of presynaptic membrane
BP	PBMC	blue	RRA_Gene	ATP2B1	neuronal cell body
BP	PBMC	blue	RRA_Gene	ATP2B1	membrane region
BP	PBMC	blue	RRA_Gene	ATP2B1	divalent metal ion transport
BP	PBMC	blue	RRA_Gene	ATP2B1	regulation of blood circulation
BP	PBMC	blue	RRA_Gene	ATP2B1	intrinsic component of presynaptic membrane
BP	PBMC	blue	RRA_Gene	ATP2B1	presynapse
BP	PBMC	blue	RRA_Gene	CFD	cytoplasmic vesicle lumen
BP	PBMC	blue	RRA_Gene	CFD	secretory granule lumen
BP	PBMC	blue	RRA_Gene	CFD	neutrophil activation involved in immune response
BP	PBMC	blue	RRA_Gene	CFD	platelet degranulation
BP	PBMC	blue	RRA_Gene	CFD	neutrophil degranulation
BP	PBMC	blue	RRA_Gene	CFD	vesicle lumen
BP	PBMC	blue	RRA_Gene	CFD	ficolin-1-rich granule lumen
BP	PBMC	blue	RRA_Gene	CFD	ficolin-1-rich granule
BP	PBMC	blue	RRA_Gene	DNMT1	chromosome, centromeric region
BP	PBMC	blue	RRA_Gene	DNMT1	negative regulation of organelle organization
BP	PBMC	blue	RRA_Gene	DNMT1	Ras protein signal transduction
BP	PBMC	blue	RRA_Gene	DOCK10	dendrite development
BP	PBMC	blue	RRA_Gene	DOCK10	synapse organization
BP	PBMC	blue	RRA_Gene	DOCK10	neuron projection organization
BP	PBMC	blue	RRA_Gene	DOCK10	dendritic spine organization
BP	PBMC	blue	RRA_Gene	DOCK10	postsynapse organization
BP	PBMC	blue	RRA_Gene	DOCK10	dendritic spine morphogenesis
BP	PBMC	blue	RRA_Gene	DOCK10	dendrite morphogenesis
BP	PBMC	blue	RRA_Gene	DOCK10	neuron spine
BP	PBMC	blue	RRA_Gene	DOCK10	dendritic spine
BP	PBMC	blue	RRA_Gene	DOCK10	dendritic spine development
BP	PBMC	blue	RRA_Gene	DOCK10	regulation of GTPase activity
BP	PBMC	blue	RRA_Gene	DOCK10	positive regulation of GTPase activity
BP	PBMC	blue	RRA_Gene	DUSP1	negative regulation of organelle organization
BP	PBMC	blue	RRA_Gene	DUSP1	regulation of mitotic sister chromatid segregation
BP	PBMC	blue	RRA_Gene	EVI5	spindle
BP	PBMC	blue	RRA_Gene	EVI5	positive regulation of GTPase activity
BP	PBMC	blue	RRA_Gene	EVI5	cytosolic transport
BP	PBMC	blue	RRA_Gene	EVI5	regulation of GTPase activity
BP	PBMC	blue	RRA_Gene	GBP5	GTPase activity
BP	PBMC	blue	RRA_Gene	GPX1	heart contraction
BP	PBMC	blue	RRA_Gene	GPX1	negative regulation of organelle organization
BP	PBMC	blue	RRA_Gene	GPX1	heart process
BP	PBMC	blue	RRA_Gene	GPX1	regulation of supramolecular fiber organization
BP	PBMC	blue	RRA_Gene	GPX1	regulation of proteolysis involved in cellular protein catabolic process
BP	PBMC	blue	RRA_Gene	GPX1	regulation of protein catabolic process
BP	PBMC	blue	RRA_Gene	GPX1	proteasomal protein catabolic process
BP	PBMC	blue	RRA_Gene	GPX1	regulation of proteasomal protein catabolic process
BP	PBMC	blue	RRA_Gene	GTF3C5	nuclear transcription factor complex
BP	PBMC	blue	RRA_Gene	IGF2R	Golgi-associated vesicle
BP	PBMC	blue	RRA_Gene	IGF2R	nuclear envelope
BP	PBMC	blue	RRA_Gene	IGF2R	clathrin-coated vesicle membrane
BP	PBMC	blue	RRA_Gene	IGF2R	trans-Golgi network membrane
BP	PBMC	blue	RRA_Gene	IGF2R	transport vesicle
BP	PBMC	blue	RRA_Gene	IGF2R	neutrophil degranulation
BP	PBMC	blue	RRA_Gene	IGF2R	focal adhesion
BP	PBMC	blue	RRA_Gene	IGF2R	late endosome
BP	PBMC	blue	RRA_Gene	IGF2R	cell-substrate adherens junction
BP	PBMC	blue	RRA_Gene	IGF2R	coated vesicle
BP	PBMC	blue	RRA_Gene	IGF2R	endocytic vesicle
BP	PBMC	blue	RRA_Gene	IGF2R	coated vesicle membrane
BP	PBMC	blue	RRA_Gene	IGF2R	cell-substrate junction
BP	PBMC	blue	RRA_Gene	IGF2R	trans-Golgi network
BP	PBMC	blue	RRA_Gene	IGF2R	neutrophil activation involved in immune response
BP	PBMC	blue	RRA_Gene	MTDH	nuclear envelope
BP	PBMC	blue	RRA_Gene	PSMB9	proteasome-mediated ubiquitin-dependent protein catabolic process
BP	PBMC	blue	RRA_Gene	PSMB9	regulation of mRNA stability
BP	PBMC	blue	RRA_Gene	PSMB9	RNA catabolic process
BP	PBMC	blue	RRA_Gene	PSMB9	regulation of hematopoietic stem cell differentiation
BP	PBMC	blue	RRA_Gene	PSMB9	antigen processing and presentation
BP	PBMC	blue	RRA_Gene	PSMB9	regulation of mRNA metabolic process
BP	PBMC	blue	RRA_Gene	PSMB9	antigen processing and presentation of exogenous antigen
BP	PBMC	blue	RRA_Gene	PSMB9	regulation of G2/M transition of mitotic cell cycle
BP	PBMC	blue	RRA_Gene	PSMB9	mRNA catabolic process
BP	PBMC	blue	RRA_Gene	PSMB9	regulation of mRNA catabolic process
BP	PBMC	blue	RRA_Gene	PSMB9	antigen processing and presentation of peptide antigen
BP	PBMC	blue	RRA_Gene	PSMB9	antigen processing and presentation of peptide antigen via MHC class I
BP	PBMC	blue	RRA_Gene	PSMB9	antigen processing and presentation of exogenous peptide antigen
BP	PBMC	blue	RRA_Gene	PSMB9	proteasomal protein catabolic process
BP	PBMC	blue	RRA_Gene	RBM39	nuclear speck
BP	PBMC	blue	RRA_Gene	SLC31A2	recycling endosome
BP	PBMC	blue	RRA_Gene	SLC31A2	late endosome
BP	PBMC	blue	RRA_Gene	SMNDC1	spliceosomal complex
BP	PBMC	blue	RRA_Gene	SMNDC1	nuclear speck
BP	PBMC	blue	RRA_Gene	SYNJ1	neurotransmitter secretion
BP	PBMC	blue	RRA_Gene	SYNJ1	distal axon
BP	PBMC	blue	RRA_Gene	SYNJ1	neurotransmitter transport
BP	PBMC	blue	RRA_Gene	SYNJ1	vesicle-mediated transport in synapse
BP	PBMC	blue	RRA_Gene	SYNJ1	synaptic vesicle endocytosis
BP	PBMC	blue	RRA_Gene	SYNJ1	establishment of vesicle localization
BP	PBMC	blue	RRA_Gene	SYNJ1	vesicle organization
BP	PBMC	blue	RRA_Gene	SYNJ1	signal release
BP	PBMC	blue	RRA_Gene	SYNJ1	learning
BP	PBMC	blue	RRA_Gene	SYNJ1	microtubule
BP	PBMC	blue	RRA_Gene	SYNJ1	axon part
BP	PBMC	blue	RRA_Gene	SYNJ1	presynapse
BP	PBMC	blue	RRA_Gene	SYNJ1	vesicle localization
BP	PBMC	blue	RRA_Gene	SYNJ1	endomembrane system organization
BP	PBMC	blue	RRA_Gene	SYNJ1	synaptic membrane
BP	PBMC	blue	RRA_Gene	SYNJ1	regulation of neurotransmitter levels
BP	PBMC	blue	RRA_Gene	SYNJ1	synaptic vesicle cycle
BP	PBMC	blue	RRA_Gene	SYNJ1	presynaptic endocytosis
BP	PBMC	blue	RRA_Gene	SYNJ1	signal release from synapse
BP	PBMC	blue	RRA_Gene	TMEM176B	nuclear envelope
BP	PBMC	blue	RRA_Gene	TMEM43	endomembrane system organization
BP	PBMC	blue	RRA_Gene	TMEM43	nuclear envelope
BP	PBMC	blue	RRA_Gene	U2AF2	nuclear speck
BP	PBMC	blue	RRA_Gene	U2AF2	spliceosomal complex
BP	PBMC	blue	RRA_Gene	U2AF2	regulation of mRNA metabolic process
BP	PBMC	blue	RRA_Gene	VAMP5	Golgi vesicle transport
BP	PBMC	blue	RRA_Gene	VAMP5	establishment of protein localization to membrane
BP	PBMC	blue	RRA_Gene	VAMP5	vesicle-mediated transport to the plasma membrane
BP	PBMC	blue	RRA_Gene	VAMP5	protein localization to cell periphery
BP	PBMC	blue	RRA_Gene	VAMP5	intercalated disc
BP	PBMC	blue	RRA_Gene	VAMP5	late endosome
BP	PBMC	blue	RRA_Gene	VAMP5	cell-cell contact zone
BP	PBMC	blue	RRA_Gene	YOD1	proteasome-mediated ubiquitin-dependent protein catabolic process
BP	PBMC	blue	RRA_Gene	YOD1	regulation of proteasomal protein catabolic process
BP	PBMC	blue	RRA_Gene	YOD1	regulation of response to endoplasmic reticulum stress
BP	PBMC	blue	RRA_Gene	YOD1	regulation of protein catabolic process
BP	PBMC	blue	RRA_Gene	YOD1	ubiquitin-like protein ligase binding
BP	PBMC	blue	RRA_Gene	YOD1	proteasomal protein catabolic process
BP	PBMC	blue	RRA_Gene	YOD1	response to endoplasmic reticulum stress
BP	PBMC	blue	RRA_Gene	YOD1	regulation of proteolysis involved in cellular protein catabolic process
BP	PBMC	yellow	GWAS_Gene	ALOX5AP	protein homooligomerization
BP	PBMC	yellow	GWAS_Gene	ALOX5AP	icosanoid biosynthetic process
BP	PBMC	yellow	GWAS_Gene	ANXA1	cellular response to drug
BP	PBMC	yellow	GWAS_Gene	ANXA1	positive regulation of adaptive immune response
BP	PBMC	yellow	GWAS_Gene	ANXA1	myeloid cell homeostasis
BP	PBMC	yellow	GWAS_Gene	ANXA1	regulation of adaptive immune response
BP	PBMC	yellow	GWAS_Gene	ANXA1	positive regulation of T cell activation
BP	PBMC	yellow	GWAS_Gene	ANXA1	regulation of immune effector process
BP	PBMC	yellow	GWAS_Gene	ANXA1	CD4-positive, alpha-beta T cell differentiation
BP	PBMC	yellow	GWAS_Gene	ANXA1	negative regulation of lymphocyte activation
BP	PBMC	yellow	GWAS_Gene	ANXA1	lipid localization
BP	PBMC	yellow	GWAS_Gene	ANXA1	positive regulation of immune effector process
BP	PBMC	yellow	GWAS_Gene	ANXA1	myeloid leukocyte migration
BP	PBMC	yellow	GWAS_Gene	ANXA1	alpha-beta T cell differentiation involved in immune response
BP	PBMC	yellow	GWAS_Gene	ANXA1	regulation of cytokine secretion
BP	PBMC	yellow	GWAS_Gene	ANXA1	positive regulation of leukocyte differentiation
BP	PBMC	yellow	GWAS_Gene	ANXA1	positive regulation of mononuclear cell proliferation
BP	PBMC	yellow	GWAS_Gene	ANXA1	positive regulation of adaptive immune response based on somatic recombination of immune receptors built from immunoglobulin superfamily domains
BP	PBMC	yellow	GWAS_Gene	ANXA1	cell chemotaxis
BP	PBMC	yellow	GWAS_Gene	ANXA1	positive regulation of CD4-positive, alpha-beta T cell differentiation
BP	PBMC	yellow	GWAS_Gene	ANXA1	alpha-beta T cell activation involved in immune response
BP	PBMC	yellow	GWAS_Gene	ANXA1	negative regulation of cytokine production
BP	PBMC	yellow	GWAS_Gene	ANXA1	regulation of lymphocyte differentiation
BP	PBMC	yellow	GWAS_Gene	ANXA1	regulation of T cell proliferation
BP	PBMC	yellow	GWAS_Gene	ANXA1	positive regulation of response to wounding
BP	PBMC	yellow	GWAS_Gene	ANXA1	positive regulation of T cell proliferation
BP	PBMC	yellow	GWAS_Gene	ANXA1	focal adhesion
BP	PBMC	yellow	GWAS_Gene	ANXA1	negative regulation of exocytosis
BP	PBMC	yellow	GWAS_Gene	ANXA1	regulation of leukocyte proliferation
BP	PBMC	yellow	GWAS_Gene	ANXA1	positive regulation of alpha-beta T cell differentiation
BP	PBMC	yellow	GWAS_Gene	ANXA1	regulation of phospholipase activity
BP	PBMC	yellow	GWAS_Gene	ANXA1	negative regulation of leukocyte activation
BP	PBMC	yellow	GWAS_Gene	ANXA1	granulocyte chemotaxis
BP	PBMC	yellow	GWAS_Gene	ANXA1	leukocyte migration
BP	PBMC	yellow	GWAS_Gene	ANXA1	ameboidal-type cell migration
BP	PBMC	yellow	GWAS_Gene	ANXA1	positive regulation of hemopoiesis
BP	PBMC	yellow	GWAS_Gene	ANXA1	lymphocyte proliferation
BP	PBMC	yellow	GWAS_Gene	ANXA1	regulation of lipase activity
BP	PBMC	yellow	GWAS_Gene	ANXA1	regulation of T-helper cell differentiation
BP	PBMC	yellow	GWAS_Gene	ANXA1	interleukin-1 production
BP	PBMC	yellow	GWAS_Gene	ANXA1	negative regulation of cell activation
BP	PBMC	yellow	GWAS_Gene	ANXA1	lymphocyte activation involved in immune response
BP	PBMC	yellow	GWAS_Gene	ANXA1	T cell activation involved in immune response
BP	PBMC	yellow	GWAS_Gene	ANXA1	positive regulation of lymphocyte activation
BP	PBMC	yellow	GWAS_Gene	ANXA1	leukocyte cell-cell adhesion
BP	PBMC	yellow	GWAS_Gene	ANXA1	cell adhesion molecule binding
BP	PBMC	yellow	GWAS_Gene	ANXA1	positive regulation of leukocyte activation
BP	PBMC	yellow	GWAS_Gene	ANXA1	phagocytosis
BP	PBMC	yellow	GWAS_Gene	ANXA1	actin filament
BP	PBMC	yellow	GWAS_Gene	ANXA1	T cell differentiation involved in immune response
BP	PBMC	yellow	GWAS_Gene	ANXA1	regulation of interleukin-2 production
BP	PBMC	yellow	GWAS_Gene	ANXA1	T-helper cell differentiation
BP	PBMC	yellow	GWAS_Gene	ANXA1	T cell proliferation
BP	PBMC	yellow	GWAS_Gene	ANXA1	alpha-beta T cell activation
BP	PBMC	yellow	GWAS_Gene	ANXA1	type 2 immune response
BP	PBMC	yellow	GWAS_Gene	ANXA1	regulation of leukocyte cell-cell adhesion
BP	PBMC	yellow	GWAS_Gene	ANXA1	positive regulation of epithelial cell migration
BP	PBMC	yellow	GWAS_Gene	ANXA1	regulation of T cell differentiation
BP	PBMC	yellow	GWAS_Gene	ANXA1	negative regulation of immune system process
BP	PBMC	yellow	GWAS_Gene	ANXA1	cytokine secretion
BP	PBMC	yellow	GWAS_Gene	ANXA1	positive regulation of cell adhesion
BP	PBMC	yellow	GWAS_Gene	ANXA1	mononuclear cell proliferation
BP	PBMC	yellow	GWAS_Gene	ANXA1	interleukin-8 secretion
BP	PBMC	yellow	GWAS_Gene	ANXA1	positive regulation of leukocyte proliferation
BP	PBMC	yellow	GWAS_Gene	ANXA1	positive regulation of vesicle fusion
BP	PBMC	yellow	GWAS_Gene	ANXA1	alpha-beta T cell differentiation
BP	PBMC	yellow	GWAS_Gene	ANXA1	T cell differentiation
BP	PBMC	yellow	GWAS_Gene	ANXA1	cell-substrate adherens junction
BP	PBMC	yellow	GWAS_Gene	ANXA1	interleukin-2 production
BP	PBMC	yellow	GWAS_Gene	ANXA1	lymphocyte differentiation
BP	PBMC	yellow	GWAS_Gene	ANXA1	positive regulation of T cell differentiation
BP	PBMC	yellow	GWAS_Gene	ANXA1	positive regulation of lymphocyte differentiation
BP	PBMC	yellow	GWAS_Gene	ANXA1	cell-cell junction
BP	PBMC	yellow	GWAS_Gene	ANXA1	regulation of lymphocyte proliferation
BP	PBMC	yellow	GWAS_Gene	ANXA1	positive regulation of leukocyte cell-cell adhesion
BP	PBMC	yellow	GWAS_Gene	ANXA1	negative regulation of immune response
BP	PBMC	yellow	GWAS_Gene	ANXA1	T cell activation
BP	PBMC	yellow	GWAS_Gene	ANXA1	regulation of lipid metabolic process
BP	PBMC	yellow	GWAS_Gene	ANXA1	positive regulation of cell-cell adhesion
BP	PBMC	yellow	GWAS_Gene	ANXA1	regulation of leukocyte apoptotic process
BP	PBMC	yellow	GWAS_Gene	ANXA1	response to oxidative stress
BP	PBMC	yellow	GWAS_Gene	ANXA1	regulation of T cell activation
BP	PBMC	yellow	GWAS_Gene	ANXA1	positive regulation of alpha-beta T cell activation
BP	PBMC	yellow	GWAS_Gene	ANXA1	regulation of type 2 immune response
BP	PBMC	yellow	GWAS_Gene	ANXA1	regulation of response to wounding
BP	PBMC	yellow	GWAS_Gene	ANXA1	positive regulation of T-helper 1 type immune response
BP	PBMC	yellow	GWAS_Gene	ANXA1	regulation of leukocyte differentiation
BP	PBMC	yellow	GWAS_Gene	ANXA1	regulation of alpha-beta T cell differentiation
BP	PBMC	yellow	GWAS_Gene	ANXA1	T-helper 1 type immune response
BP	PBMC	yellow	GWAS_Gene	ANXA1	regulation of mononuclear cell proliferation
BP	PBMC	yellow	GWAS_Gene	ANXA1	icosanoid biosynthetic process
BP	PBMC	yellow	GWAS_Gene	ANXA1	actin cytoskeleton reorganization
BP	PBMC	yellow	GWAS_Gene	ANXA1	cell-substrate junction
BP	PBMC	yellow	GWAS_Gene	ANXA1	leukocyte apoptotic process
BP	PBMC	yellow	GWAS_Gene	ANXA1	homeostasis of number of cells
BP	PBMC	yellow	GWAS_Gene	ANXA1	leukocyte proliferation
BP	PBMC	yellow	GWAS_Gene	ANXA1	regulation of interleukin-8 secretion
BP	PBMC	yellow	GWAS_Gene	ANXA1	external side of plasma membrane
BP	PBMC	yellow	GWAS_Gene	ANXA1	negative regulation of cytokine secretion
BP	PBMC	yellow	GWAS_Gene	ANXA1	regulation of protein secretion
BP	PBMC	yellow	GWAS_Gene	ANXA1	CD4-positive, alpha-beta T cell differentiation involved in immune response
BP	PBMC	yellow	GWAS_Gene	ANXA1	cellular response to oxidative stress
BP	PBMC	yellow	GWAS_Gene	ANXA1	positive regulation of CD4-positive, alpha-beta T cell activation
BP	PBMC	yellow	GWAS_Gene	ANXA1	granulocyte migration
BP	PBMC	yellow	GWAS_Gene	ANXA1	positive regulation of cytokine production
BP	PBMC	yellow	GWAS_Gene	ANXA1	regulation of exocytosis
BP	PBMC	yellow	GWAS_Gene	ANXA1	regulation of peptide secretion
BP	PBMC	yellow	GWAS_Gene	ANXA1	interleukin-8 production
BP	PBMC	yellow	GWAS_Gene	ANXA1	regulation of adaptive immune response based on somatic recombination of immune receptors built from immunoglobulin superfamily domains
BP	PBMC	yellow	GWAS_Gene	ANXA1	regulation of small molecule metabolic process
BP	PBMC	yellow	GWAS_Gene	ANXA1	negative regulation of hemopoiesis
BP	PBMC	yellow	GWAS_Gene	ANXA1	regulation of interleukin-1 production
BP	PBMC	yellow	GWAS_Gene	ANXA1	regulation of cell-cell adhesion
BP	PBMC	yellow	GWAS_Gene	ANXA1	regulation of wound healing
BP	PBMC	yellow	GWAS_Gene	ANXA1	T-helper 2 cell differentiation
BP	PBMC	yellow	GWAS_Gene	ANXA1	mast cell granule
BP	PBMC	yellow	GWAS_Gene	ANXA1	cadherin binding
BP	PBMC	yellow	GWAS_Gene	ANXA1	leukocyte homeostasis
BP	PBMC	yellow	GWAS_Gene	ANXA1	positive regulation of lymphocyte proliferation
BP	PBMC	yellow	GWAS_Gene	ANXA1	regulation of alpha-beta T cell activation
BP	PBMC	yellow	GWAS_Gene	ANXA1	positive regulation of cell activation
BP	PBMC	yellow	GWAS_Gene	ANXA1	regulation of T-helper 2 cell differentiation
BP	PBMC	yellow	GWAS_Gene	ANXA1	regulation of hemopoiesis
BP	PBMC	yellow	GWAS_Gene	ANXA1	positive regulation of interleukin-2 production
BP	PBMC	yellow	GWAS_Gene	ANXA1	negative regulation of cell-cell adhesion
BP	PBMC	yellow	GWAS_Gene	ANXA1	regulation of lymphocyte activation
BP	PBMC	yellow	GWAS_Gene	ANXA1	regulation of inflammatory response
BP	PBMC	yellow	GWAS_Gene	ANXA1	cellular response to reactive oxygen species
BP	PBMC	yellow	GWAS_Gene	ANXA1	leukocyte chemotaxis
BP	PBMC	yellow	GWAS_Gene	ANXA1	positive regulation of wound healing
BP	PBMC	yellow	GWAS_Gene	ANXA1	regulation of interleukin-8 production
BP	PBMC	yellow	GWAS_Gene	ANXA1	positive regulation of T-helper cell differentiation
BP	PBMC	yellow	GWAS_Gene	ANXA1	regulation of T-helper 1 type immune response
BP	PBMC	yellow	GWAS_Gene	ANXA1	CD4-positive, alpha-beta T cell activation
BP	PBMC	yellow	GWAS_Gene	ANXA1	negative regulation of leukocyte differentiation
BP	PBMC	yellow	GWAS_Gene	BTN3A1	interferon-gamma secretion
BP	PBMC	yellow	GWAS_Gene	BTN3A1	interferon-gamma production
BP	PBMC	yellow	GWAS_Gene	BTN3A1	T cell receptor signaling pathway
BP	PBMC	yellow	GWAS_Gene	BTN3A1	T cell proliferation
BP	PBMC	yellow	GWAS_Gene	BTN3A1	antigen receptor-mediated signaling pathway
BP	PBMC	yellow	GWAS_Gene	BTN3A1	mononuclear cell proliferation
BP	PBMC	yellow	GWAS_Gene	BTN3A1	immune response-activating cell surface receptor signaling pathway
BP	PBMC	yellow	GWAS_Gene	BTN3A1	lymphocyte proliferation
BP	PBMC	yellow	GWAS_Gene	BTN3A1	leukocyte proliferation
BP	PBMC	yellow	GWAS_Gene	BTN3A1	external side of plasma membrane
BP	PBMC	yellow	GWAS_Gene	BTN3A1	T cell activation
BP	PBMC	yellow	GWAS_Gene	BTN3A1	cytokine secretion
BP	PBMC	yellow	GWAS_Gene	C11orf80	nucleic acid phosphodiester bond hydrolysis
BP	PBMC	yellow	GWAS_Gene	CNTN1	positive regulation of cell projection organization
BP	PBMC	yellow	GWAS_Gene	CNTN1	regulation of peptidyl-tyrosine phosphorylation
BP	PBMC	yellow	GWAS_Gene	CNTN1	membrane region
BP	PBMC	yellow	GWAS_Gene	CNTN1	peptidyl-tyrosine phosphorylation
BP	PBMC	yellow	GWAS_Gene	CNTN1	presynapse
BP	PBMC	yellow	GWAS_Gene	CNTN1	membrane raft
BP	PBMC	yellow	GWAS_Gene	CNTN1	anchored component of membrane
BP	PBMC	yellow	GWAS_Gene	CNTN1	positive regulation of neurogenesis
BP	PBMC	yellow	GWAS_Gene	CNTN1	membrane microdomain
BP	PBMC	yellow	GWAS_Gene	CNTN1	presynaptic membrane
BP	PBMC	yellow	GWAS_Gene	CNTN1	peptidyl-tyrosine modification
BP	PBMC	yellow	GWAS_Gene	EPHX2	cellular calcium ion homeostasis
BP	PBMC	yellow	GWAS_Gene	EPHX2	calcium ion homeostasis
BP	PBMC	yellow	GWAS_Gene	EPHX2	cellular divalent inorganic cation homeostasis
BP	PBMC	yellow	GWAS_Gene	EPHX2	regulation of lipid metabolic process
BP	PBMC	yellow	GWAS_Gene	EPHX2	regulation of small molecule metabolic process
BP	PBMC	yellow	GWAS_Gene	FCGR2A	secretory granule membrane
BP	PBMC	yellow	GWAS_Gene	FCGR2A	phagocytosis
BP	PBMC	yellow	GWAS_Gene	FCGR2A	immune response-activating cell surface receptor signaling pathway
BP	PBMC	yellow	GWAS_Gene	FCGR2A	neutrophil degranulation
BP	PBMC	yellow	GWAS_Gene	FCGR2A	Fc receptor signaling pathway
BP	PBMC	yellow	GWAS_Gene	FCGR2A	neutrophil mediated immunity
BP	PBMC	yellow	GWAS_Gene	FCGR2A	neutrophil activation involved in immune response
BP	PBMC	yellow	GWAS_Gene	FCGR2A	neutrophil activation
BP	PBMC	yellow	GWAS_Gene	FGFR1	inositol lipid-mediated signaling
BP	PBMC	yellow	GWAS_Gene	FGFR1	regulation of lipase activity
BP	PBMC	yellow	GWAS_Gene	FGFR1	peptidyl-tyrosine modification
BP	PBMC	yellow	GWAS_Gene	FGFR1	positive regulation of phospholipase C activity
BP	PBMC	yellow	GWAS_Gene	FGFR1	peptidyl-tyrosine phosphorylation
BP	PBMC	yellow	GWAS_Gene	FGFR1	positive regulation of DNA metabolic process
BP	PBMC	yellow	GWAS_Gene	FGFR1	regulation of MAP kinase activity
BP	PBMC	yellow	GWAS_Gene	FGFR1	positive regulation of neurogenesis
BP	PBMC	yellow	GWAS_Gene	FGFR1	inner ear receptor cell differentiation
BP	PBMC	yellow	GWAS_Gene	FGFR1	negative regulation of cytokine production
BP	PBMC	yellow	GWAS_Gene	FGFR1	positive regulation of secretion by cell
BP	PBMC	yellow	GWAS_Gene	FGFR1	regulation of apoptotic signaling pathway
BP	PBMC	yellow	GWAS_Gene	FGFR1	positive regulation of response to external stimulus
BP	PBMC	yellow	GWAS_Gene	FGFR1	positive regulation of secretion
BP	PBMC	yellow	GWAS_Gene	FGFR1	protein autophosphorylation
BP	PBMC	yellow	GWAS_Gene	FGFR1	regulation of phospholipase activity
BP	PBMC	yellow	GWAS_Gene	FGFR1	regulation of phospholipase C activity
BP	PBMC	yellow	GWAS_Gene	FGFR1	regulation of phosphatidylinositol 3-kinase signaling
BP	PBMC	yellow	GWAS_Gene	FGFR1	phosphatidylinositol-mediated signaling
BP	PBMC	yellow	GWAS_Gene	FGFR1	inner ear receptor cell development
BP	PBMC	yellow	GWAS_Gene	FGFR1	cell chemotaxis
BP	PBMC	yellow	GWAS_Gene	FGFR1	positive regulation of cell projection organization
BP	PBMC	yellow	GWAS_Gene	FGFR1	ameboidal-type cell migration
BP	PBMC	yellow	GWAS_Gene	FGFR1	positive regulation of epithelial cell migration
BP	PBMC	yellow	GWAS_Gene	HLA-DMA	antigen processing and presentation
BP	PBMC	yellow	GWAS_Gene	HLA-DMA	antigen processing and presentation of exogenous peptide antigen
BP	PBMC	yellow	GWAS_Gene	HLA-DMA	vacuolar membrane
BP	PBMC	yellow	GWAS_Gene	HLA-DMA	antigen processing and presentation of exogenous antigen
BP	PBMC	yellow	GWAS_Gene	HLA-DMA	lysosomal membrane
BP	PBMC	yellow	GWAS_Gene	HLA-DMA	lytic vacuole membrane
BP	PBMC	yellow	GWAS_Gene	HLA-DMA	antigen processing and presentation of peptide antigen
BP	PBMC	yellow	GWAS_Gene	HLA-DMB	positive regulation of lymphocyte proliferation
BP	PBMC	yellow	GWAS_Gene	HLA-DMB	T cell activation involved in immune response
BP	PBMC	yellow	GWAS_Gene	HLA-DMB	lymphocyte proliferation
BP	PBMC	yellow	GWAS_Gene	HLA-DMB	leukocyte cell-cell adhesion
BP	PBMC	yellow	GWAS_Gene	HLA-DMB	regulation of T cell activation
BP	PBMC	yellow	GWAS_Gene	HLA-DMB	positive regulation of cell activation
BP	PBMC	yellow	GWAS_Gene	HLA-DMB	regulation of leukocyte proliferation
BP	PBMC	yellow	GWAS_Gene	HLA-DMB	positive regulation of T cell proliferation
BP	PBMC	yellow	GWAS_Gene	HLA-DMB	regulation of cell-cell adhesion
BP	PBMC	yellow	GWAS_Gene	HLA-DMB	positive regulation of cell adhesion
BP	PBMC	yellow	GWAS_Gene	HLA-DMB	positive regulation of cell-cell adhesion
BP	PBMC	yellow	GWAS_Gene	HLA-DMB	regulation of immune effector process
BP	PBMC	yellow	GWAS_Gene	HLA-DMB	positive regulation of T cell activation
BP	PBMC	yellow	GWAS_Gene	HLA-DMB	positive regulation of leukocyte cell-cell adhesion
BP	PBMC	yellow	GWAS_Gene	HLA-DMB	regulation of lymphocyte proliferation
BP	PBMC	yellow	GWAS_Gene	HLA-DMB	lysosomal membrane
BP	PBMC	yellow	GWAS_Gene	HLA-DMB	lymphocyte activation involved in immune response
BP	PBMC	yellow	GWAS_Gene	HLA-DMB	antigen processing and presentation of exogenous antigen
BP	PBMC	yellow	GWAS_Gene	HLA-DMB	regulation of T cell proliferation
BP	PBMC	yellow	GWAS_Gene	HLA-DMB	regulation of leukocyte cell-cell adhesion
BP	PBMC	yellow	GWAS_Gene	HLA-DMB	positive regulation of immune effector process
BP	PBMC	yellow	GWAS_Gene	HLA-DMB	T cell proliferation
BP	PBMC	yellow	GWAS_Gene	HLA-DMB	regulation of mononuclear cell proliferation
BP	PBMC	yellow	GWAS_Gene	HLA-DMB	T cell activation
BP	PBMC	yellow	GWAS_Gene	HLA-DMB	antigen processing and presentation
BP	PBMC	yellow	GWAS_Gene	HLA-DMB	positive regulation of leukocyte activation
BP	PBMC	yellow	GWAS_Gene	HLA-DMB	antigen processing and presentation of peptide antigen
BP	PBMC	yellow	GWAS_Gene	HLA-DMB	leukocyte proliferation
BP	PBMC	yellow	GWAS_Gene	HLA-DMB	positive regulation of lymphocyte activation
BP	PBMC	yellow	GWAS_Gene	HLA-DMB	regulation of lymphocyte activation
BP	PBMC	yellow	GWAS_Gene	HLA-DMB	vacuolar membrane
BP	PBMC	yellow	GWAS_Gene	HLA-DMB	positive regulation of mononuclear cell proliferation
BP	PBMC	yellow	GWAS_Gene	HLA-DMB	mononuclear cell proliferation
BP	PBMC	yellow	GWAS_Gene	HLA-DMB	antigen processing and presentation of exogenous peptide antigen
BP	PBMC	yellow	GWAS_Gene	HLA-DMB	lytic vacuole membrane
BP	PBMC	yellow	GWAS_Gene	HLA-DMB	positive regulation of leukocyte proliferation
BP	PBMC	yellow	GWAS_Gene	IL1R2	regulation of interleukin-1 production
BP	PBMC	yellow	GWAS_Gene	IL1R2	interleukin-1 production
BP	PBMC	yellow	GWAS_Gene	IL1R2	regulation of response to cytokine stimulus
BP	PBMC	yellow	GWAS_Gene	IL1R2	cytokine receptor activity
BP	PBMC	yellow	GWAS_Gene	IL1R2	regulation of cytokine-mediated signaling pathway
BP	PBMC	yellow	GWAS_Gene	IL1R2	regulation of cytokine production involved in inflammatory response
BP	PBMC	yellow	GWAS_Gene	IL1R2	negative regulation of cytokine production
BP	PBMC	yellow	GWAS_Gene	IL1R2	regulation of inflammatory response
BP	PBMC	yellow	GWAS_Gene	IL1R2	production of molecular mediator involved in inflammatory response
BP	PBMC	yellow	GWAS_Gene	IL1R2	regulation of peptide secretion
BP	PBMC	yellow	GWAS_Gene	IL1R2	negative regulation of cytokine secretion
BP	PBMC	yellow	GWAS_Gene	IL1R2	cytokine binding
BP	PBMC	yellow	GWAS_Gene	IL1R2	cytokine production involved in inflammatory response
BP	PBMC	yellow	GWAS_Gene	IL1R2	regulation of cytokine secretion
BP	PBMC	yellow	GWAS_Gene	IL1R2	regulation of protein secretion
BP	PBMC	yellow	GWAS_Gene	IL1R2	cytokine secretion
BP	PBMC	yellow	GWAS_Gene	ITK	regulation of phospholipase activity
BP	PBMC	yellow	GWAS_Gene	ITK	positive regulation of phospholipase C activity
BP	PBMC	yellow	GWAS_Gene	ITK	lymphocyte differentiation
BP	PBMC	yellow	GWAS_Gene	ITK	interleukin-4 production
BP	PBMC	yellow	GWAS_Gene	ITK	alpha-beta T cell differentiation
BP	PBMC	yellow	GWAS_Gene	ITK	antigen receptor-mediated signaling pathway
BP	PBMC	yellow	GWAS_Gene	ITK	regulation of lipase activity
BP	PBMC	yellow	GWAS_Gene	ITK	peptidyl-tyrosine modification
BP	PBMC	yellow	GWAS_Gene	ITK	protein autophosphorylation
BP	PBMC	yellow	GWAS_Gene	ITK	T cell differentiation
BP	PBMC	yellow	GWAS_Gene	ITK	regulation of phospholipase C activity
BP	PBMC	yellow	GWAS_Gene	ITK	Fc receptor signaling pathway
BP	PBMC	yellow	GWAS_Gene	ITK	immune response-activating cell surface receptor signaling pathway
BP	PBMC	yellow	GWAS_Gene	ITK	interferon-gamma production
BP	PBMC	yellow	GWAS_Gene	ITK	T cell receptor signaling pathway
BP	PBMC	yellow	GWAS_Gene	ITK	peptidyl-tyrosine phosphorylation
BP	PBMC	yellow	GWAS_Gene	ITK	T cell activation
BP	PBMC	yellow	GWAS_Gene	ITK	alpha-beta T cell activation
BP	PBMC	yellow	GWAS_Gene	ITK	cell-cell junction
BP	PBMC	yellow	GWAS_Gene	KIT	actin cytoskeleton reorganization
BP	PBMC	yellow	GWAS_Gene	KIT	regulation of lipid metabolic process
BP	PBMC	yellow	GWAS_Gene	KIT	myeloid leukocyte differentiation
BP	PBMC	yellow	GWAS_Gene	KIT	lymphocyte differentiation
BP	PBMC	yellow	GWAS_Gene	KIT	regulation of phospholipase activity
BP	PBMC	yellow	GWAS_Gene	KIT	erythrocyte differentiation
BP	PBMC	yellow	GWAS_Gene	KIT	regulation of DNA-binding transcription factor activity
BP	PBMC	yellow	GWAS_Gene	KIT	cytokine production involved in immune response
BP	PBMC	yellow	GWAS_Gene	KIT	cellular response to thyroid hormone stimulus
BP	PBMC	yellow	GWAS_Gene	KIT	peptidyl-tyrosine phosphorylation
BP	PBMC	yellow	GWAS_Gene	KIT	dendritic cell cytokine production
BP	PBMC	yellow	GWAS_Gene	KIT	myeloid leukocyte migration
BP	PBMC	yellow	GWAS_Gene	KIT	regulation of phospholipase C activity
BP	PBMC	yellow	GWAS_Gene	KIT	external side of plasma membrane
BP	PBMC	yellow	GWAS_Gene	KIT	peptidyl-tyrosine modification
BP	PBMC	yellow	GWAS_Gene	KIT	mast cell activation involved in immune response
BP	PBMC	yellow	GWAS_Gene	KIT	B cell differentiation
BP	PBMC	yellow	GWAS_Gene	KIT	mast cell degranulation
BP	PBMC	yellow	GWAS_Gene	KIT	myeloid cell differentiation
BP	PBMC	yellow	GWAS_Gene	KIT	lamellipodium assembly
BP	PBMC	yellow	GWAS_Gene	KIT	regulation of phosphatidylinositol 3-kinase signaling
BP	PBMC	yellow	GWAS_Gene	KIT	myeloid cell homeostasis
BP	PBMC	yellow	GWAS_Gene	KIT	leukocyte chemotaxis
BP	PBMC	yellow	GWAS_Gene	KIT	cell chemotaxis
BP	PBMC	yellow	GWAS_Gene	KIT	lamellipodium organization
BP	PBMC	yellow	GWAS_Gene	KIT	mast cell granule
BP	PBMC	yellow	GWAS_Gene	KIT	T cell activation
BP	PBMC	yellow	GWAS_Gene	KIT	regulation of MAP kinase activity
BP	PBMC	yellow	GWAS_Gene	KIT	leukocyte proliferation
BP	PBMC	yellow	GWAS_Gene	KIT	regulation of small molecule metabolic process
BP	PBMC	yellow	GWAS_Gene	KIT	Fc receptor signaling pathway
BP	PBMC	yellow	GWAS_Gene	KIT	inositol lipid-mediated signaling
BP	PBMC	yellow	GWAS_Gene	KIT	response to thyroid hormone
BP	PBMC	yellow	GWAS_Gene	KIT	production of molecular mediator of immune response
BP	PBMC	yellow	GWAS_Gene	KIT	T cell differentiation
BP	PBMC	yellow	GWAS_Gene	KIT	regulation of peptidyl-tyrosine phosphorylation
BP	PBMC	yellow	GWAS_Gene	KIT	mast cell activation
BP	PBMC	yellow	GWAS_Gene	KIT	cell-cell junction
BP	PBMC	yellow	GWAS_Gene	KIT	phosphatidylinositol-mediated signaling
BP	PBMC	yellow	GWAS_Gene	KIT	positive regulation of cell projection organization
BP	PBMC	yellow	GWAS_Gene	KIT	leukocyte migration
BP	PBMC	yellow	GWAS_Gene	KIT	homeostasis of number of cells
BP	PBMC	yellow	GWAS_Gene	KIT	protein autophosphorylation
BP	PBMC	yellow	GWAS_Gene	KIT	mast cell mediated immunity
BP	PBMC	yellow	GWAS_Gene	KIT	positive regulation of phospholipase C activity
BP	PBMC	yellow	GWAS_Gene	KIT	positive regulation of DNA-binding transcription factor activity
BP	PBMC	yellow	GWAS_Gene	KIT	B cell activation
BP	PBMC	yellow	GWAS_Gene	KIT	erythrocyte homeostasis
BP	PBMC	yellow	GWAS_Gene	KIT	lysosome localization
BP	PBMC	yellow	GWAS_Gene	KIT	myeloid leukocyte cytokine production
BP	PBMC	yellow	GWAS_Gene	KIT	ERK1 and ERK2 cascade
BP	PBMC	yellow	GWAS_Gene	KIT	cytokine binding
BP	PBMC	yellow	GWAS_Gene	KIT	regulation of lipase activity
BP	PBMC	yellow	GWAS_Gene	KIT	positive regulation of neurogenesis
BP	PBMC	yellow	GWAS_Gene	KIT	ameboidal-type cell migration
BP	PBMC	yellow	GWAS_Gene	PCSK5	cytokine metabolic process
BP	PBMC	yellow	GWAS_Gene	PCSK5	regulation of lipase activity
BP	PBMC	yellow	GWAS_Gene	PCSK5	cytokine biosynthetic process
BP	PBMC	yellow	GWAS_Gene	PCSK5	viral life cycle
BP	PBMC	yellow	GWAS_Gene	PTPRC	cellular response to external stimulus
BP	PBMC	yellow	GWAS_Gene	PTPRC	positive regulation of adaptive immune response based on somatic recombination of immune receptors built from immunoglobulin superfamily domains
BP	PBMC	yellow	GWAS_Gene	PTPRC	external side of plasma membrane
BP	PBMC	yellow	GWAS_Gene	PTPRC	T cell proliferation
BP	PBMC	yellow	GWAS_Gene	PTPRC	positive regulation of leukocyte cell-cell adhesion
BP	PBMC	yellow	GWAS_Gene	PTPRC	membrane raft organization
BP	PBMC	yellow	GWAS_Gene	PTPRC	negative regulation of cell activation
BP	PBMC	yellow	GWAS_Gene	PTPRC	regulation of T cell activation
BP	PBMC	yellow	GWAS_Gene	PTPRC	regulation of lymphocyte proliferation
BP	PBMC	yellow	GWAS_Gene	PTPRC	regulation of adaptive immune response
BP	PBMC	yellow	GWAS_Gene	PTPRC	heterotypic cell-cell adhesion
BP	PBMC	yellow	GWAS_Gene	PTPRC	T cell receptor signaling pathway
BP	PBMC	yellow	GWAS_Gene	PTPRC	positive regulation of cell adhesion
BP	PBMC	yellow	GWAS_Gene	PTPRC	regulation of leukocyte differentiation
BP	PBMC	yellow	GWAS_Gene	PTPRC	regulation of tumor necrosis factor production
BP	PBMC	yellow	GWAS_Gene	PTPRC	positive regulation of cytokine production
BP	PBMC	yellow	GWAS_Gene	PTPRC	regulation of tumor necrosis factor superfamily cytokine production
BP	PBMC	yellow	GWAS_Gene	PTPRC	ERK1 and ERK2 cascade
BP	PBMC	yellow	GWAS_Gene	PTPRC	cellular divalent inorganic cation homeostasis
BP	PBMC	yellow	GWAS_Gene	PTPRC	regulation of production of molecular mediator of immune response
BP	PBMC	yellow	GWAS_Gene	PTPRC	regulation of leukocyte cell-cell adhesion
BP	PBMC	yellow	GWAS_Gene	PTPRC	neutrophil degranulation
BP	PBMC	yellow	GWAS_Gene	PTPRC	positive regulation of T cell proliferation
BP	PBMC	yellow	GWAS_Gene	PTPRC	positive regulation of cytokine biosynthetic process
BP	PBMC	yellow	GWAS_Gene	PTPRC	cellular calcium ion homeostasis
BP	PBMC	yellow	GWAS_Gene	PTPRC	positive regulation of lymphocyte differentiation
BP	PBMC	yellow	GWAS_Gene	PTPRC	regulation of MAP kinase activity
BP	PBMC	yellow	GWAS_Gene	PTPRC	positive regulation of endocytosis
BP	PBMC	yellow	GWAS_Gene	PTPRC	peptidyl-tyrosine modification
BP	PBMC	yellow	GWAS_Gene	PTPRC	alpha-beta T cell proliferation
BP	PBMC	yellow	GWAS_Gene	PTPRC	B cell activation
BP	PBMC	yellow	GWAS_Gene	PTPRC	regulation of leukocyte proliferation
BP	PBMC	yellow	GWAS_Gene	PTPRC	positive regulation of T cell differentiation
BP	PBMC	yellow	GWAS_Gene	PTPRC	cell-substrate adherens junction
BP	PBMC	yellow	GWAS_Gene	PTPRC	regulation of interleukin-8 production
BP	PBMC	yellow	GWAS_Gene	PTPRC	positive regulation of alpha-beta T cell proliferation
BP	PBMC	yellow	GWAS_Gene	PTPRC	neutrophil activation
BP	PBMC	yellow	GWAS_Gene	PTPRC	interleukin-8 production
BP	PBMC	yellow	GWAS_Gene	PTPRC	positive regulation of tumor necrosis factor production
BP	PBMC	yellow	GWAS_Gene	PTPRC	regulation of T cell proliferation
BP	PBMC	yellow	GWAS_Gene	PTPRC	regulation of T cell mediated immunity
BP	PBMC	yellow	GWAS_Gene	PTPRC	positive regulation of DNA metabolic process
BP	PBMC	yellow	GWAS_Gene	PTPRC	regulation of mononuclear cell proliferation
BP	PBMC	yellow	GWAS_Gene	PTPRC	cytokine biosynthetic process
BP	PBMC	yellow	GWAS_Gene	PTPRC	phagocytosis
BP	PBMC	yellow	GWAS_Gene	PTPRC	positive regulation of adaptive immune response
BP	PBMC	yellow	GWAS_Gene	PTPRC	negative regulation of immune response
BP	PBMC	yellow	GWAS_Gene	PTPRC	regulation of leukocyte mediated immunity
BP	PBMC	yellow	GWAS_Gene	PTPRC	regulation of immune effector process
BP	PBMC	yellow	GWAS_Gene	PTPRC	natural killer cell activation
BP	PBMC	yellow	GWAS_Gene	PTPRC	Fc receptor signaling pathway
BP	PBMC	yellow	GWAS_Gene	PTPRC	mononuclear cell proliferation
BP	PBMC	yellow	GWAS_Gene	PTPRC	interleukin-2 biosynthetic process
BP	PBMC	yellow	GWAS_Gene	PTPRC	alpha-beta T cell activation
BP	PBMC	yellow	GWAS_Gene	PTPRC	membrane region
BP	PBMC	yellow	GWAS_Gene	PTPRC	lymphocyte activation involved in immune response
BP	PBMC	yellow	GWAS_Gene	PTPRC	neutrophil activation involved in immune response
BP	PBMC	yellow	GWAS_Gene	PTPRC	positive regulation of T cell activation
BP	PBMC	yellow	GWAS_Gene	PTPRC	secretory granule membrane
BP	PBMC	yellow	GWAS_Gene	PTPRC	regulation of lymphocyte differentiation
BP	PBMC	yellow	GWAS_Gene	PTPRC	regulation of cell-cell adhesion
BP	PBMC	yellow	GWAS_Gene	PTPRC	regulation of endocytosis
BP	PBMC	yellow	GWAS_Gene	PTPRC	positive regulation of immune effector process
BP	PBMC	yellow	GWAS_Gene	PTPRC	leukocyte proliferation
BP	PBMC	yellow	GWAS_Gene	PTPRC	positive regulation of lymphocyte activation
BP	PBMC	yellow	GWAS_Gene	PTPRC	T cell activation
BP	PBMC	yellow	GWAS_Gene	PTPRC	B cell differentiation
BP	PBMC	yellow	GWAS_Gene	PTPRC	tumor necrosis factor superfamily cytokine production
BP	PBMC	yellow	GWAS_Gene	PTPRC	neutrophil mediated immunity
BP	PBMC	yellow	GWAS_Gene	PTPRC	lymphocyte differentiation
BP	PBMC	yellow	GWAS_Gene	PTPRC	tumor necrosis factor production
BP	PBMC	yellow	GWAS_Gene	PTPRC	regulation of adaptive immune response based on somatic recombination of immune receptors built from immunoglobulin superfamily domains
BP	PBMC	yellow	GWAS_Gene	PTPRC	regulation of alpha-beta T cell proliferation
BP	PBMC	yellow	GWAS_Gene	PTPRC	positive regulation of hemopoiesis
BP	PBMC	yellow	GWAS_Gene	PTPRC	regulation of T cell differentiation
BP	PBMC	yellow	GWAS_Gene	PTPRC	positive regulation of leukocyte differentiation
BP	PBMC	yellow	GWAS_Gene	PTPRC	positive regulation of cell-cell adhesion
BP	PBMC	yellow	GWAS_Gene	PTPRC	cytokine metabolic process
BP	PBMC	yellow	GWAS_Gene	PTPRC	negative regulation of cytokine production
BP	PBMC	yellow	GWAS_Gene	PTPRC	antigen receptor-mediated signaling pathway
BP	PBMC	yellow	GWAS_Gene	PTPRC	production of molecular mediator of immune response
BP	PBMC	yellow	GWAS_Gene	PTPRC	positive regulation of lymphocyte proliferation
BP	PBMC	yellow	GWAS_Gene	PTPRC	macrophage activation
BP	PBMC	yellow	GWAS_Gene	PTPRC	positive regulation of production of molecular mediator of immune response
BP	PBMC	yellow	GWAS_Gene	PTPRC	regulation of lymphocyte activation
BP	PBMC	yellow	GWAS_Gene	PTPRC	membrane raft
BP	PBMC	yellow	GWAS_Gene	PTPRC	positive regulation of leukocyte activation
BP	PBMC	yellow	GWAS_Gene	PTPRC	positive regulation of mononuclear cell proliferation
BP	PBMC	yellow	GWAS_Gene	PTPRC	regulation of lymphocyte mediated immunity
BP	PBMC	yellow	GWAS_Gene	PTPRC	negative regulation of adaptive immune response
BP	PBMC	yellow	GWAS_Gene	PTPRC	regulation of alpha-beta T cell activation
BP	PBMC	yellow	GWAS_Gene	PTPRC	positive thymic T cell selection
BP	PBMC	yellow	GWAS_Gene	PTPRC	regulation of cytosolic calcium ion concentration
BP	PBMC	yellow	GWAS_Gene	PTPRC	regulation of cytokine biosynthetic process
BP	PBMC	yellow	GWAS_Gene	PTPRC	negative regulation of immune system process
BP	PBMC	yellow	GWAS_Gene	PTPRC	regulation of phagocytosis
BP	PBMC	yellow	GWAS_Gene	PTPRC	regulation of inflammatory response
BP	PBMC	yellow	GWAS_Gene	PTPRC	positive regulation of leukocyte mediated immunity
BP	PBMC	yellow	GWAS_Gene	PTPRC	immune response-activating cell surface receptor signaling pathway
BP	PBMC	yellow	GWAS_Gene	PTPRC	peptidyl-tyrosine phosphorylation
BP	PBMC	yellow	GWAS_Gene	PTPRC	positive regulation of cell activation
BP	PBMC	yellow	GWAS_Gene	PTPRC	leukocyte cell-cell adhesion
BP	PBMC	yellow	GWAS_Gene	PTPRC	positive regulation of cytosolic calcium ion concentration
BP	PBMC	yellow	GWAS_Gene	PTPRC	regulation of apoptotic signaling pathway
BP	PBMC	yellow	GWAS_Gene	PTPRC	positive regulation of leukocyte proliferation
BP	PBMC	yellow	GWAS_Gene	PTPRC	interleukin-2 production
BP	PBMC	yellow	GWAS_Gene	PTPRC	defense response to virus
BP	PBMC	yellow	GWAS_Gene	PTPRC	regulation of interleukin-2 production
BP	PBMC	yellow	GWAS_Gene	PTPRC	protein autophosphorylation
BP	PBMC	yellow	GWAS_Gene	PTPRC	positive regulation of tumor necrosis factor superfamily cytokine production
BP	PBMC	yellow	GWAS_Gene	PTPRC	negative regulation of cytokine biosynthetic process
BP	PBMC	yellow	GWAS_Gene	PTPRC	positive T cell selection
BP	PBMC	yellow	GWAS_Gene	PTPRC	T cell differentiation in thymus
BP	PBMC	yellow	GWAS_Gene	PTPRC	negative regulation of adaptive immune response based on somatic recombination of immune receptors built from immunoglobulin superfamily domains
BP	PBMC	yellow	GWAS_Gene	PTPRC	regulation of hemopoiesis
BP	PBMC	yellow	GWAS_Gene	PTPRC	cell-substrate junction
BP	PBMC	yellow	GWAS_Gene	PTPRC	glial cell activation
BP	PBMC	yellow	GWAS_Gene	PTPRC	positive regulation of phagocytosis
BP	PBMC	yellow	GWAS_Gene	PTPRC	response to virus
BP	PBMC	yellow	GWAS_Gene	PTPRC	negative regulation of leukocyte activation
BP	PBMC	yellow	GWAS_Gene	PTPRC	regulation of response to cytokine stimulus
BP	PBMC	yellow	GWAS_Gene	PTPRC	lymphocyte proliferation
BP	PBMC	yellow	GWAS_Gene	PTPRC	membrane microdomain
BP	PBMC	yellow	GWAS_Gene	PTPRC	regulation of cytokine-mediated signaling pathway
BP	PBMC	yellow	GWAS_Gene	PTPRC	positive regulation of interleukin-2 production
BP	PBMC	yellow	GWAS_Gene	PTPRC	calcium ion homeostasis
BP	PBMC	yellow	GWAS_Gene	PTPRC	focal adhesion
BP	PBMC	yellow	GWAS_Gene	PTPRC	T cell differentiation
BP	PBMC	yellow	GWAS_Gene	PTPRC	regulation of peptidyl-tyrosine phosphorylation
BP	PBMC	yellow	GWAS_Gene	PTPRC	positive regulation of alpha-beta T cell activation
BP	PBMC	yellow	GWAS_Gene	PTPRC	natural killer cell differentiation
BP	PBMC	yellow	GWAS_Gene	RIMS1	cell cortex
BP	PBMC	yellow	GWAS_Gene	RIMS1	presynapse
BP	PBMC	yellow	GWAS_Gene	RIMS1	regulation of exocytosis
BP	PBMC	yellow	GWAS_Gene	RIMS1	regulation of intracellular transport
BP	PBMC	yellow	GWAS_Gene	RIMS1	establishment of vesicle localization
BP	PBMC	yellow	GWAS_Gene	RIMS1	vesicle localization
BP	PBMC	yellow	GWAS_Gene	RIMS1	presynaptic membrane
BP	PBMC	yellow	GWAS_Gene	RIMS1	positive regulation of cell projection organization
BP	PBMC	yellow	GWAS_Gene	RIMS1	regulation of regulated secretory pathway
BP	PBMC	yellow	GWAS_Gene	RIMS1	positive regulation of neurogenesis
BP	PBMC	yellow	GWAS_Gene	RPRD2	transferase complex, transferring phosphorus-containing groups
BP	PBMC	yellow	GWAS_Gene	SCN2A	presynaptic membrane
BP	PBMC	yellow	GWAS_Gene	SCN2A	cell-cell contact zone
BP	PBMC	yellow	GWAS_Gene	SCN2A	presynapse
BP	PBMC	yellow	GWAS_Gene	SCN2A	intrinsic apoptotic signaling pathway
BP	PBMC	yellow	GWAS_Gene	SCN2A	neuronal action potential
BP	PBMC	yellow	GWAS_Gene	SCN2A	cell-cell junction
BP	PBMC	yellow	GWAS_Gene	SHMT2	regulation of small molecule metabolic process
BP	PBMC	yellow	GWAS_Gene	SHMT2	protein homooligomerization
BP	PBMC	yellow	GWAS_Gene	SHMT2	folic acid-containing compound metabolic process
BP	PBMC	yellow	GWAS_Gene	SHMT2	protein modification by small protein removal
BP	PBMC	yellow	GWAS_Gene	SHMT2	tetrahydrofolate metabolic process
BP	PBMC	yellow	GWAS_Gene	SHMT2	coenzyme metabolic process
BP	PBMC	yellow	GWAS_Gene	SHMT2	regulation of ATP metabolic process
BP	PBMC	yellow	GWAS_Gene	SHMT2	regulation of nucleotide metabolic process
BP	PBMC	yellow	GWAS_Gene	SHMT2	protein deubiquitination
BP	PBMC	yellow	GWAS_Gene	SHMT2	pteridine-containing compound metabolic process
BP	PBMC	yellow	GWAS_Gene	SHMT2	response to type I interferon
BP	PBMC	yellow	GWAS_Gene	STOM	regulation of viral life cycle
BP	PBMC	yellow	GWAS_Gene	STOM	neutrophil activation involved in immune response
BP	PBMC	yellow	GWAS_Gene	STOM	positive regulation of protein transport
BP	PBMC	yellow	GWAS_Gene	STOM	regulation of viral process
BP	PBMC	yellow	GWAS_Gene	STOM	neutrophil degranulation
BP	PBMC	yellow	GWAS_Gene	STOM	positive regulation of multi-organism process
BP	PBMC	yellow	GWAS_Gene	STOM	positive regulation of intracellular transport
BP	PBMC	yellow	GWAS_Gene	STOM	secretory granule membrane
BP	PBMC	yellow	GWAS_Gene	STOM	tertiary granule membrane
BP	PBMC	yellow	GWAS_Gene	STOM	neutrophil activation
BP	PBMC	yellow	GWAS_Gene	STOM	regulation of multi-organism process
BP	PBMC	yellow	GWAS_Gene	STOM	specific granule membrane
BP	PBMC	yellow	GWAS_Gene	STOM	lytic vacuole membrane
BP	PBMC	yellow	GWAS_Gene	STOM	tertiary granule
BP	PBMC	yellow	GWAS_Gene	STOM	protein homooligomerization
BP	PBMC	yellow	GWAS_Gene	STOM	lysosomal membrane
BP	PBMC	yellow	GWAS_Gene	STOM	vacuolar membrane
BP	PBMC	yellow	GWAS_Gene	STOM	specific granule
BP	PBMC	yellow	GWAS_Gene	STOM	membrane microdomain
BP	PBMC	yellow	GWAS_Gene	STOM	regulation of intracellular transport
BP	PBMC	yellow	GWAS_Gene	STOM	azurophil granule
BP	PBMC	yellow	GWAS_Gene	STOM	regulation of symbiosis, encompassing mutualism through parasitism
BP	PBMC	yellow	GWAS_Gene	STOM	membrane raft
BP	PBMC	yellow	GWAS_Gene	STOM	membrane region
BP	PBMC	yellow	GWAS_Gene	STOM	positive regulation of establishment of protein localization
BP	PBMC	yellow	GWAS_Gene	STOM	primary lysosome
BP	PBMC	yellow	GWAS_Gene	STOM	viral life cycle
BP	PBMC	yellow	GWAS_Gene	STOM	neutrophil mediated immunity
BP	PBMC	yellow	GWAS_Gene	TES	cadherin binding
BP	PBMC	yellow	GWAS_Gene	TES	focal adhesion
BP	PBMC	yellow	GWAS_Gene	TES	cell adhesion molecule binding
BP	PBMC	yellow	GWAS_Gene	TES	cell-substrate junction
BP	PBMC	yellow	GWAS_Gene	TES	cell-substrate adherens junction
BP	PBMC	yellow	RRA_Gene	AIF1	positive regulation of peptide secretion
BP	PBMC	yellow	RRA_Gene	AIF1	regulation of interleukin-6 production
BP	PBMC	yellow	RRA_Gene	AIF1	actin polymerization or depolymerization
BP	PBMC	yellow	RRA_Gene	AIF1	macrophage activation
BP	PBMC	yellow	RRA_Gene	AIF1	T cell activation
BP	PBMC	yellow	RRA_Gene	AIF1	positive regulation of response to external stimulus
BP	PBMC	yellow	RRA_Gene	AIF1	positive regulation of secretion
BP	PBMC	yellow	RRA_Gene	AIF1	leukocyte migration
BP	PBMC	yellow	RRA_Gene	AIF1	ruffle membrane
BP	PBMC	yellow	RRA_Gene	AIF1	glial cell activation
BP	PBMC	yellow	RRA_Gene	AIF1	chemokine production
BP	PBMC	yellow	RRA_Gene	AIF1	positive regulation of cell activation
BP	PBMC	yellow	RRA_Gene	AIF1	leukocyte cell-cell adhesion
BP	PBMC	yellow	RRA_Gene	AIF1	positive regulation of interleukin-6 production
BP	PBMC	yellow	RRA_Gene	AIF1	cytokine secretion
BP	PBMC	yellow	RRA_Gene	AIF1	positive regulation of leukocyte activation
BP	PBMC	yellow	RRA_Gene	AIF1	positive regulation of leukocyte proliferation
BP	PBMC	yellow	RRA_Gene	AIF1	positive regulation of T cell activation
BP	PBMC	yellow	RRA_Gene	AIF1	cell leading edge
BP	PBMC	yellow	RRA_Gene	AIF1	positive regulation of lymphocyte activation
BP	PBMC	yellow	RRA_Gene	AIF1	cellular response to interferon-gamma
BP	PBMC	yellow	RRA_Gene	AIF1	positive regulation of mononuclear cell proliferation
BP	PBMC	yellow	RRA_Gene	AIF1	myeloid leukocyte migration
BP	PBMC	yellow	RRA_Gene	AIF1	regulation of T cell activation
BP	PBMC	yellow	RRA_Gene	AIF1	lymphocyte proliferation
BP	PBMC	yellow	RRA_Gene	AIF1	positive regulation of cytokine production
BP	PBMC	yellow	RRA_Gene	AIF1	cellular response to drug
BP	PBMC	yellow	RRA_Gene	AIF1	leukocyte proliferation
BP	PBMC	yellow	RRA_Gene	AIF1	positive regulation of interleukin-6 secretion
BP	PBMC	yellow	RRA_Gene	AIF1	positive regulation of cell adhesion
BP	PBMC	yellow	RRA_Gene	AIF1	ruffle organization
BP	PBMC	yellow	RRA_Gene	AIF1	regulation of cell-cell adhesion
BP	PBMC	yellow	RRA_Gene	AIF1	positive regulation of chemokine production
BP	PBMC	yellow	RRA_Gene	AIF1	positive regulation of chemokine secretion
BP	PBMC	yellow	RRA_Gene	AIF1	cellular response to external stimulus
BP	PBMC	yellow	RRA_Gene	AIF1	lamellipodium
BP	PBMC	yellow	RRA_Gene	AIF1	regulation of protein secretion
BP	PBMC	yellow	RRA_Gene	AIF1	T cell migration
BP	PBMC	yellow	RRA_Gene	AIF1	regulation of peptide secretion
BP	PBMC	yellow	RRA_Gene	AIF1	positive regulation of lymphocyte proliferation
BP	PBMC	yellow	RRA_Gene	AIF1	response to interferon-gamma
BP	PBMC	yellow	RRA_Gene	AIF1	cell chemotaxis
BP	PBMC	yellow	RRA_Gene	AIF1	ruffle
BP	PBMC	yellow	RRA_Gene	AIF1	leukocyte chemotaxis
BP	PBMC	yellow	RRA_Gene	AIF1	regulation of T cell proliferation
BP	PBMC	yellow	RRA_Gene	AIF1	actin filament
BP	PBMC	yellow	RRA_Gene	AIF1	actin filament bundle assembly
BP	PBMC	yellow	RRA_Gene	AIF1	positive regulation of leukocyte cell-cell adhesion
BP	PBMC	yellow	RRA_Gene	AIF1	positive regulation of reactive oxygen species metabolic process
BP	PBMC	yellow	RRA_Gene	AIF1	neuronal cell body
BP	PBMC	yellow	RRA_Gene	AIF1	actin filament organization
BP	PBMC	yellow	RRA_Gene	AIF1	positive regulation of establishment of protein localization
BP	PBMC	yellow	RRA_Gene	AIF1	Ras protein signal transduction
BP	PBMC	yellow	RRA_Gene	AIF1	interleukin-6 production
BP	PBMC	yellow	RRA_Gene	AIF1	positive regulation of protein transport
BP	PBMC	yellow	RRA_Gene	AIF1	cellular response to oxidative stress
BP	PBMC	yellow	RRA_Gene	AIF1	positive regulation of cytokine secretion
BP	PBMC	yellow	RRA_Gene	AIF1	regulation of cytokine secretion
BP	PBMC	yellow	RRA_Gene	AIF1	phagocytosis
BP	PBMC	yellow	RRA_Gene	AIF1	regulation of leukocyte proliferation
BP	PBMC	yellow	RRA_Gene	AIF1	T cell proliferation
BP	PBMC	yellow	RRA_Gene	AIF1	chemokine secretion
BP	PBMC	yellow	RRA_Gene	AIF1	positive regulation of T cell proliferation
BP	PBMC	yellow	RRA_Gene	AIF1	positive regulation of secretion by cell
BP	PBMC	yellow	RRA_Gene	AIF1	regulation of lymphocyte proliferation
BP	PBMC	yellow	RRA_Gene	AIF1	regulation of mononuclear cell proliferation
BP	PBMC	yellow	RRA_Gene	AIF1	positive regulation of cell-cell adhesion
BP	PBMC	yellow	RRA_Gene	AIF1	regulation of chemokine production
BP	PBMC	yellow	RRA_Gene	AIF1	regulation of lymphocyte activation
BP	PBMC	yellow	RRA_Gene	AIF1	interleukin-6 secretion
BP	PBMC	yellow	RRA_Gene	AIF1	response to oxidative stress
BP	PBMC	yellow	RRA_Gene	AIF1	actin binding
BP	PBMC	yellow	RRA_Gene	AIF1	regulation of chemokine secretion
BP	PBMC	yellow	RRA_Gene	AIF1	mononuclear cell proliferation
BP	PBMC	yellow	RRA_Gene	AIF1	regulation of leukocyte cell-cell adhesion
BP	PBMC	yellow	RRA_Gene	AIF1	positive regulation of protein secretion
BP	PBMC	yellow	RRA_Gene	ATG3	process utilizing autophagic mechanism
BP	PBMC	yellow	RRA_Gene	ATG3	regulation of phagocytosis
BP	PBMC	yellow	RRA_Gene	ATG3	phagocytosis
BP	PBMC	yellow	RRA_Gene	ATG3	regulation of endocytosis
BP	PBMC	yellow	RRA_Gene	ATG3	autophagy
BP	PBMC	yellow	RRA_Gene	ATP13A1	cellular divalent inorganic cation homeostasis
BP	PBMC	yellow	RRA_Gene	ATP13A1	calcium ion homeostasis
BP	PBMC	yellow	RRA_Gene	ATP13A1	cellular calcium ion homeostasis
BP	PBMC	yellow	RRA_Gene	C11orf80	nucleic acid phosphodiester bond hydrolysis
BP	PBMC	yellow	RRA_Gene	CHSY1	response to nutrient levels
BP	PBMC	yellow	RRA_Gene	CHSY1	glycoprotein metabolic process
BP	PBMC	yellow	RRA_Gene	COBLL1	cell adhesion molecule binding
BP	PBMC	yellow	RRA_Gene	COBLL1	actin binding
BP	PBMC	yellow	RRA_Gene	COBLL1	cadherin binding
BP	PBMC	yellow	RRA_Gene	COBLL1	actin monomer binding
BP	PBMC	yellow	RRA_Gene	CORO1B	cell adhesion molecule binding
BP	PBMC	yellow	RRA_Gene	CORO1B	contractile actin filament bundle
BP	PBMC	yellow	RRA_Gene	CORO1B	focal adhesion
BP	PBMC	yellow	RRA_Gene	CORO1B	cell-substrate junction
BP	PBMC	yellow	RRA_Gene	CORO1B	cell chemotaxis
BP	PBMC	yellow	RRA_Gene	CORO1B	actin filament organization
BP	PBMC	yellow	RRA_Gene	CORO1B	actin filament bundle
BP	PBMC	yellow	RRA_Gene	CORO1B	actin filament bundle assembly
BP	PBMC	yellow	RRA_Gene	CORO1B	regulation of supramolecular fiber organization
BP	PBMC	yellow	RRA_Gene	CORO1B	positive regulation of cell projection organization
BP	PBMC	yellow	RRA_Gene	CORO1B	regulation of actin cytoskeleton organization
BP	PBMC	yellow	RRA_Gene	CORO1B	ruffle organization
BP	PBMC	yellow	RRA_Gene	CORO1B	regulation of actin filament organization
BP	PBMC	yellow	RRA_Gene	CORO1B	regulation of actin filament-based process
BP	PBMC	yellow	RRA_Gene	CORO1B	stress fiber
BP	PBMC	yellow	RRA_Gene	CORO1B	cell-substrate adherens junction
BP	PBMC	yellow	RRA_Gene	CORO1B	cadherin binding
BP	PBMC	yellow	RRA_Gene	CORO1B	regulation of protein complex assembly
BP	PBMC	yellow	RRA_Gene	CORO1B	lamellipodium
BP	PBMC	yellow	RRA_Gene	CORO1B	cell leading edge
BP	PBMC	yellow	RRA_Gene	CORO1B	lamellipodium organization
BP	PBMC	yellow	RRA_Gene	CORO1B	actin filament
BP	PBMC	yellow	RRA_Gene	CORO1B	actin binding
BP	PBMC	yellow	RRA_Gene	CORO1B	actin polymerization or depolymerization
BP	PBMC	yellow	RRA_Gene	CORO1B	actomyosin
BP	PBMC	yellow	RRA_Gene	CORO1B	ameboidal-type cell migration
BP	PBMC	yellow	RRA_Gene	DCLRE1C	lymphocyte differentiation
BP	PBMC	yellow	RRA_Gene	DCLRE1C	nucleic acid phosphodiester bond hydrolysis
BP	PBMC	yellow	RRA_Gene	DCLRE1C	B cell activation
BP	PBMC	yellow	RRA_Gene	DCLRE1C	chromosomal region
BP	PBMC	yellow	RRA_Gene	DCLRE1C	B cell differentiation
BP	PBMC	yellow	RRA_Gene	ETS1	positive regulation of leukocyte cell-cell adhesion
BP	PBMC	yellow	RRA_Gene	ETS1	regulation of myeloid cell differentiation
BP	PBMC	yellow	RRA_Gene	ETS1	leukocyte cell-cell adhesion
BP	PBMC	yellow	RRA_Gene	ETS1	regulation of erythrocyte differentiation
BP	PBMC	yellow	RRA_Gene	ETS1	erythrocyte differentiation
BP	PBMC	yellow	RRA_Gene	ETS1	cellular response to drug
BP	PBMC	yellow	RRA_Gene	ETS1	erythrocyte homeostasis
BP	PBMC	yellow	RRA_Gene	ETS1	positive regulation of epithelial cell migration
BP	PBMC	yellow	RRA_Gene	ETS1	myeloid cell differentiation
BP	PBMC	yellow	RRA_Gene	ETS1	regulation of inflammatory response
BP	PBMC	yellow	RRA_Gene	ETS1	regulation of hemopoiesis
BP	PBMC	yellow	RRA_Gene	ETS1	myeloid cell homeostasis
BP	PBMC	yellow	RRA_Gene	ETS1	positive regulation of cell adhesion
BP	PBMC	yellow	RRA_Gene	ETS1	cellular response to reactive oxygen species
BP	PBMC	yellow	RRA_Gene	ETS1	positive regulation of inflammatory response
BP	PBMC	yellow	RRA_Gene	ETS1	ameboidal-type cell migration
BP	PBMC	yellow	RRA_Gene	ETS1	positive regulation of myeloid cell differentiation
BP	PBMC	yellow	RRA_Gene	ETS1	positive regulation of cell-cell adhesion
BP	PBMC	yellow	RRA_Gene	ETS1	cellular response to oxidative stress
BP	PBMC	yellow	RRA_Gene	ETS1	response to oxidative stress
BP	PBMC	yellow	RRA_Gene	ETS1	homeostasis of number of cells
BP	PBMC	yellow	RRA_Gene	ETS1	angiogenesis involved in wound healing
BP	PBMC	yellow	RRA_Gene	ETS1	regulation of cell-cell adhesion
BP	PBMC	yellow	RRA_Gene	ETS1	positive regulation of hemopoiesis
BP	PBMC	yellow	RRA_Gene	ETS1	positive regulation of response to external stimulus
BP	PBMC	yellow	RRA_Gene	ETS1	regulation of leukocyte cell-cell adhesion
BP	PBMC	yellow	RRA_Gene	FAM3A	negative regulation of immune system process
BP	PBMC	yellow	RRA_Gene	FAM3A	regulation of carbohydrate metabolic process
BP	PBMC	yellow	RRA_Gene	FAM3A	regulation of small molecule metabolic process
BP	PBMC	yellow	RRA_Gene	FAM3A	regulation of lipid metabolic process
BP	PBMC	yellow	RRA_Gene	FAM3A	negative regulation of multi-organism process
BP	PBMC	yellow	RRA_Gene	FAM3A	regulation of multi-organism process
BP	PBMC	yellow	RRA_Gene	FAM3A	negative regulation of immune response
BP	PBMC	yellow	RRA_Gene	FAM3A	regulation of innate immune response
BP	PBMC	yellow	RRA_Gene	FLI1	myeloid cell differentiation
BP	PBMC	yellow	RRA_Gene	FLI1	hemostasis
BP	PBMC	yellow	RRA_Gene	GATA1	regulation of myeloid cell differentiation
BP	PBMC	yellow	RRA_Gene	GATA1	myeloid cell differentiation
BP	PBMC	yellow	RRA_Gene	GATA1	coagulation
BP	PBMC	yellow	RRA_Gene	GATA1	positive regulation of myeloid cell differentiation
BP	PBMC	yellow	RRA_Gene	GATA1	platelet morphogenesis
BP	PBMC	yellow	RRA_Gene	GATA1	platelet activation
BP	PBMC	yellow	RRA_Gene	GATA1	homeostasis of number of cells
BP	PBMC	yellow	RRA_Gene	GATA1	response to thyroid hormone
BP	PBMC	yellow	RRA_Gene	GATA1	peptidyl-tyrosine modification
BP	PBMC	yellow	RRA_Gene	GATA1	erythrocyte differentiation
BP	PBMC	yellow	RRA_Gene	GATA1	glycoprotein metabolic process
BP	PBMC	yellow	RRA_Gene	GATA1	peptidyl-tyrosine phosphorylation
BP	PBMC	yellow	RRA_Gene	GATA1	granulocyte differentiation
BP	PBMC	yellow	RRA_Gene	GATA1	dendritic cell differentiation
BP	PBMC	yellow	RRA_Gene	GATA1	multicellular organismal homeostasis
BP	PBMC	yellow	RRA_Gene	GATA1	myeloid cell homeostasis
BP	PBMC	yellow	RRA_Gene	GATA1	cellular response to thyroid hormone stimulus
BP	PBMC	yellow	RRA_Gene	GATA1	myeloid leukocyte differentiation
BP	PBMC	yellow	RRA_Gene	GATA1	platelet formation
BP	PBMC	yellow	RRA_Gene	GATA1	regulation of binding
BP	PBMC	yellow	RRA_Gene	GATA1	regulation of peptidyl-tyrosine phosphorylation
BP	PBMC	yellow	RRA_Gene	GATA1	erythrocyte homeostasis
BP	PBMC	yellow	RRA_Gene	GATA1	regulation of hemopoiesis
BP	PBMC	yellow	RRA_Gene	GATA1	negative regulation of apoptotic signaling pathway
BP	PBMC	yellow	RRA_Gene	GATA1	hemostasis
BP	PBMC	yellow	RRA_Gene	GATA1	regulation of erythrocyte differentiation
BP	PBMC	yellow	RRA_Gene	GATA1	positive regulation of hemopoiesis
BP	PBMC	yellow	RRA_Gene	GATA1	regulation of apoptotic signaling pathway
BP	PBMC	yellow	RRA_Gene	GATA1	blood coagulation
BP	PBMC	yellow	RRA_Gene	GMPR	purine-containing compound biosynthetic process
BP	PBMC	yellow	RRA_Gene	GUK1	purine ribonucleoside diphosphate metabolic process
BP	PBMC	yellow	RRA_Gene	GUK1	nucleoside diphosphate metabolic process
BP	PBMC	yellow	RRA_Gene	GUK1	ribose phosphate biosynthetic process
BP	PBMC	yellow	RRA_Gene	GUK1	purine nucleoside diphosphate metabolic process
BP	PBMC	yellow	RRA_Gene	GUK1	nucleotide biosynthetic process
BP	PBMC	yellow	RRA_Gene	GUK1	nucleobase-containing small molecule biosynthetic process
BP	PBMC	yellow	RRA_Gene	GUK1	purine ribonucleotide biosynthetic process
BP	PBMC	yellow	RRA_Gene	GUK1	ribonucleotide biosynthetic process
BP	PBMC	yellow	RRA_Gene	GUK1	guanosine-containing compound biosynthetic process
BP	PBMC	yellow	RRA_Gene	GUK1	nucleotide phosphorylation
BP	PBMC	yellow	RRA_Gene	GUK1	purine nucleotide biosynthetic process
BP	PBMC	yellow	RRA_Gene	GUK1	purine-containing compound biosynthetic process
BP	PBMC	yellow	RRA_Gene	GUK1	nucleoside phosphate biosynthetic process
BP	PBMC	yellow	RRA_Gene	GYPC	cell cortex
BP	PBMC	yellow	RRA_Gene	GYPC	leukocyte migration
BP	PBMC	yellow	RRA_Gene	IL18RAP	cellular response to reactive oxygen species
BP	PBMC	yellow	RRA_Gene	IL18RAP	cytokine receptor activity
BP	PBMC	yellow	RRA_Gene	IL18RAP	T-helper 1 type immune response
BP	PBMC	yellow	RRA_Gene	IL18RAP	positive regulation of innate immune response
BP	PBMC	yellow	RRA_Gene	IL18RAP	regulation of lymphocyte mediated immunity
BP	PBMC	yellow	RRA_Gene	IL18RAP	regulation of leukocyte mediated immunity
BP	PBMC	yellow	RRA_Gene	IL18RAP	cellular response to oxidative stress
BP	PBMC	yellow	RRA_Gene	IL18RAP	cytokine production involved in immune response
BP	PBMC	yellow	RRA_Gene	IL18RAP	regulation of immune effector process
BP	PBMC	yellow	RRA_Gene	IL18RAP	positive regulation of immune effector process
BP	PBMC	yellow	RRA_Gene	IL18RAP	neutrophil activation
BP	PBMC	yellow	RRA_Gene	IL18RAP	positive regulation of DNA-binding transcription factor activity
BP	PBMC	yellow	RRA_Gene	IL18RAP	response to oxidative stress
BP	PBMC	yellow	RRA_Gene	IL18RAP	positive regulation of NF-kappaB transcription factor activity
BP	PBMC	yellow	RRA_Gene	IL18RAP	regulation of DNA-binding transcription factor activity
BP	PBMC	yellow	RRA_Gene	IL18RAP	regulation of innate immune response
BP	PBMC	yellow	RRA_Gene	IL18RAP	interferon-gamma production
BP	PBMC	yellow	RRA_Gene	IL18RAP	interleukin-6 production
BP	PBMC	yellow	RRA_Gene	IL18RAP	production of molecular mediator of immune response
BP	PBMC	yellow	RRA_Gene	IL18RAP	positive regulation of leukocyte mediated immunity
BP	PBMC	yellow	RRA_Gene	IL18RAP	cellular response to drug
BP	PBMC	yellow	RRA_Gene	IL2RB	response to interleukin-2
BP	PBMC	yellow	RRA_Gene	IL2RB	positive regulation of endocytosis
BP	PBMC	yellow	RRA_Gene	IL2RB	positive regulation of phagocytosis
BP	PBMC	yellow	RRA_Gene	IL2RB	regulation of endocytosis
BP	PBMC	yellow	RRA_Gene	IL2RB	cytokine binding
BP	PBMC	yellow	RRA_Gene	IL2RB	interleukin-2-mediated signaling pathway
BP	PBMC	yellow	RRA_Gene	IL2RB	cytokine receptor activity
BP	PBMC	yellow	RRA_Gene	IL2RB	external side of plasma membrane
BP	PBMC	yellow	RRA_Gene	IL2RB	phagocytosis
BP	PBMC	yellow	RRA_Gene	IL2RB	regulation of phagocytosis
BP	PBMC	yellow	RRA_Gene	IL2RB	cellular response to interleukin-2
BP	PBMC	yellow	RRA_Gene	MYC	positive regulation of endopeptidase activity
BP	PBMC	yellow	RRA_Gene	MYC	protein modification by small protein removal
BP	PBMC	yellow	RRA_Gene	MYC	regulation of monocyte differentiation
BP	PBMC	yellow	RRA_Gene	MYC	ERK1 and ERK2 cascade
BP	PBMC	yellow	RRA_Gene	MYC	myeloid cell differentiation
BP	PBMC	yellow	RRA_Gene	MYC	positive regulation of cysteine-type endopeptidase activity involved in apoptotic process
BP	PBMC	yellow	RRA_Gene	MYC	positive regulation of DNA metabolic process
BP	PBMC	yellow	RRA_Gene	MYC	positive regulation of cysteine-type endopeptidase activity
BP	PBMC	yellow	RRA_Gene	MYC	myeloid leukocyte differentiation
BP	PBMC	yellow	RRA_Gene	MYC	regulation of cysteine-type endopeptidase activity involved in apoptotic process
BP	PBMC	yellow	RRA_Gene	MYC	positive regulation of proteolysis
BP	PBMC	yellow	RRA_Gene	MYC	negative regulation of myeloid cell differentiation
BP	PBMC	yellow	RRA_Gene	MYC	regulation of cysteine-type endopeptidase activity
BP	PBMC	yellow	RRA_Gene	MYC	regulation of myeloid leukocyte differentiation
BP	PBMC	yellow	RRA_Gene	MYC	negative regulation of hemopoiesis
BP	PBMC	yellow	RRA_Gene	MYC	DNA biosynthetic process
BP	PBMC	yellow	RRA_Gene	MYC	regulation of endopeptidase activity
BP	PBMC	yellow	RRA_Gene	MYC	positive regulation of peptidase activity
BP	PBMC	yellow	RRA_Gene	MYC	negative regulation of leukocyte differentiation
BP	PBMC	yellow	RRA_Gene	MYC	regulation of hemopoiesis
BP	PBMC	yellow	RRA_Gene	MYC	negative regulation of immune system process
BP	PBMC	yellow	RRA_Gene	MYC	regulation of myeloid cell differentiation
BP	PBMC	yellow	RRA_Gene	MYC	protein deubiquitination
BP	PBMC	yellow	RRA_Gene	MYC	cellular response to drug
BP	PBMC	yellow	RRA_Gene	MYC	protein-containing complex disassembly
BP	PBMC	yellow	RRA_Gene	MYC	regulation of leukocyte differentiation
BP	PBMC	yellow	RRA_Gene	MYL4	actin monomer binding
BP	PBMC	yellow	RRA_Gene	MYL4	actin binding
BP	PBMC	yellow	RRA_Gene	PLEKHF1	vacuolar membrane
BP	PBMC	yellow	RRA_Gene	PLEKHF1	process utilizing autophagic mechanism
BP	PBMC	yellow	RRA_Gene	PLEKHF1	positive regulation of catabolic process
BP	PBMC	yellow	RRA_Gene	PLEKHF1	positive regulation of autophagy
BP	PBMC	yellow	RRA_Gene	PLEKHF1	lysosomal membrane
BP	PBMC	yellow	RRA_Gene	PLEKHF1	intrinsic apoptotic signaling pathway
BP	PBMC	yellow	RRA_Gene	PLEKHF1	lytic vacuole membrane
BP	PBMC	yellow	RRA_Gene	PLEKHF1	protein localization to plasma membrane
BP	PBMC	yellow	RRA_Gene	PLEKHF1	positive regulation of cellular catabolic process
BP	PBMC	yellow	RRA_Gene	PLEKHF1	protein localization to cell periphery
BP	PBMC	yellow	RRA_Gene	PLEKHF1	autophagy
BP	PBMC	yellow	RRA_Gene	PLEKHF1	positive regulation of intrinsic apoptotic signaling pathway
BP	PBMC	yellow	RRA_Gene	PLEKHF1	regulation of intrinsic apoptotic signaling pathway
BP	PBMC	yellow	RRA_Gene	PLEKHF1	regulation of apoptotic signaling pathway
BP	PBMC	yellow	RRA_Gene	PRNP	external side of plasma membrane
BP	PBMC	yellow	RRA_Gene	PRNP	lymphocyte proliferation
BP	PBMC	yellow	RRA_Gene	PRNP	negative regulation of cell activation
BP	PBMC	yellow	RRA_Gene	PRNP	negative regulation of cytokine production
BP	PBMC	yellow	RRA_Gene	PRNP	regulation of intracellular transport
BP	PBMC	yellow	RRA_Gene	PRNP	regulation of mononuclear cell proliferation
BP	PBMC	yellow	RRA_Gene	PRNP	cellular response to peptide
BP	PBMC	yellow	RRA_Gene	PRNP	response to amyloid-beta
BP	PBMC	yellow	RRA_Gene	PRNP	leukocyte proliferation
BP	PBMC	yellow	RRA_Gene	PRNP	cellular divalent inorganic cation homeostasis
BP	PBMC	yellow	RRA_Gene	PRNP	regulation of leukocyte cell-cell adhesion
BP	PBMC	yellow	RRA_Gene	PRNP	regulation of leukocyte proliferation
BP	PBMC	yellow	RRA_Gene	PRNP	membrane microdomain
BP	PBMC	yellow	RRA_Gene	PRNP	response to oxidative stress
BP	PBMC	yellow	RRA_Gene	PRNP	T cell receptor signaling pathway
BP	PBMC	yellow	RRA_Gene	PRNP	positive regulation of establishment of protein localization
BP	PBMC	yellow	RRA_Gene	PRNP	cellular calcium ion homeostasis
BP	PBMC	yellow	RRA_Gene	PRNP	peptidyl-tyrosine phosphorylation
BP	PBMC	yellow	RRA_Gene	PRNP	membrane raft
BP	PBMC	yellow	RRA_Gene	PRNP	regulation of interferon-gamma production
BP	PBMC	yellow	RRA_Gene	PRNP	regulation of T cell activation
BP	PBMC	yellow	RRA_Gene	PRNP	regulation of lymphocyte activation
BP	PBMC	yellow	RRA_Gene	PRNP	T cell proliferation
BP	PBMC	yellow	RRA_Gene	PRNP	regulation of lymphocyte proliferation
BP	PBMC	yellow	RRA_Gene	PRNP	protein localization to plasma membrane
BP	PBMC	yellow	RRA_Gene	PRNP	negative regulation of leukocyte proliferation
BP	PBMC	yellow	RRA_Gene	PRNP	anchored component of membrane
BP	PBMC	yellow	RRA_Gene	PRNP	cellular response to amyloid-beta
BP	PBMC	yellow	RRA_Gene	PRNP	negative regulation of lymphocyte activation
BP	PBMC	yellow	RRA_Gene	PRNP	regulation of DNA-binding transcription factor activity
BP	PBMC	yellow	RRA_Gene	PRNP	regulation of cell-cell adhesion
BP	PBMC	yellow	RRA_Gene	PRNP	peptidyl-tyrosine modification
BP	PBMC	yellow	RRA_Gene	PRNP	regulation of T cell proliferation
BP	PBMC	yellow	RRA_Gene	PRNP	regulation of interleukin-2 production
BP	PBMC	yellow	RRA_Gene	PRNP	calcium ion homeostasis
BP	PBMC	yellow	RRA_Gene	PRNP	cellular response to drug
BP	PBMC	yellow	RRA_Gene	PRNP	negative regulation of immune system process
BP	PBMC	yellow	RRA_Gene	PRNP	leukocyte cell-cell adhesion
BP	PBMC	yellow	RRA_Gene	PRNP	protein homooligomerization
BP	PBMC	yellow	RRA_Gene	PRNP	positive regulation of intracellular transport
BP	PBMC	yellow	RRA_Gene	PRNP	T cell activation
BP	PBMC	yellow	RRA_Gene	PRNP	positive regulation of protein transport
BP	PBMC	yellow	RRA_Gene	PRNP	mononuclear cell proliferation
BP	PBMC	yellow	RRA_Gene	PRNP	interferon-gamma production
BP	PBMC	yellow	RRA_Gene	PRNP	regulation of cytosolic calcium ion concentration
BP	PBMC	yellow	RRA_Gene	PRNP	immune response-activating cell surface receptor signaling pathway
BP	PBMC	yellow	RRA_Gene	PRNP	positive regulation of cytosolic calcium ion concentration
BP	PBMC	yellow	RRA_Gene	PRNP	regulation of peptidyl-tyrosine phosphorylation
BP	PBMC	yellow	RRA_Gene	PRNP	interleukin-2 production
BP	PBMC	yellow	RRA_Gene	PRNP	negative regulation of leukocyte activation
BP	PBMC	yellow	RRA_Gene	PRNP	protein localization to cell periphery
BP	PBMC	yellow	RRA_Gene	PRNP	negative regulation of cell-cell adhesion
BP	PBMC	yellow	RRA_Gene	PRNP	antigen receptor-mediated signaling pathway
BP	PBMC	yellow	RRA_Gene	PRNP	membrane region
BP	PBMC	yellow	RRA_Gene	PTGER4	cellular response to external stimulus
BP	PBMC	yellow	RRA_Gene	PTGER4	positive regulation of cytokine secretion
BP	PBMC	yellow	RRA_Gene	PTGER4	regulation of cytosolic calcium ion concentration
BP	PBMC	yellow	RRA_Gene	PTGER4	alpha-beta T cell differentiation involved in immune response
BP	PBMC	yellow	RRA_Gene	PTGER4	regulation of protein complex assembly
BP	PBMC	yellow	RRA_Gene	PTGER4	alpha-beta T cell activation
BP	PBMC	yellow	RRA_Gene	PTGER4	regulation of protein secretion
BP	PBMC	yellow	RRA_Gene	PTGER4	myeloid leukocyte migration
BP	PBMC	yellow	RRA_Gene	PTGER4	regulation of inflammatory response
BP	PBMC	yellow	RRA_Gene	PTGER4	T cell activation involved in immune response
BP	PBMC	yellow	RRA_Gene	PTGER4	T cell differentiation involved in immune response
BP	PBMC	yellow	RRA_Gene	PTGER4	regulation of stress fiber assembly
BP	PBMC	yellow	RRA_Gene	PTGER4	T cell differentiation
BP	PBMC	yellow	RRA_Gene	PTGER4	regulation of actin filament organization
BP	PBMC	yellow	RRA_Gene	PTGER4	positive regulation of protein transport
BP	PBMC	yellow	RRA_Gene	PTGER4	ERK1 and ERK2 cascade
BP	PBMC	yellow	RRA_Gene	PTGER4	regulation of peptide secretion
BP	PBMC	yellow	RRA_Gene	PTGER4	cellular divalent inorganic cation homeostasis
BP	PBMC	yellow	RRA_Gene	PTGER4	negative regulation of immune system process
BP	PBMC	yellow	RRA_Gene	PTGER4	regulation of supramolecular fiber organization
BP	PBMC	yellow	RRA_Gene	PTGER4	positive regulation of secretion by cell
BP	PBMC	yellow	RRA_Gene	PTGER4	positive regulation of secretion
BP	PBMC	yellow	RRA_Gene	PTGER4	positive regulation of protein secretion
BP	PBMC	yellow	RRA_Gene	PTGER4	T cell activation
BP	PBMC	yellow	RRA_Gene	PTGER4	leukocyte migration
BP	PBMC	yellow	RRA_Gene	PTGER4	granulocyte migration
BP	PBMC	yellow	RRA_Gene	PTGER4	positive regulation of cytokine production
BP	PBMC	yellow	RRA_Gene	PTGER4	response to molecule of bacterial origin
BP	PBMC	yellow	RRA_Gene	PTGER4	response to alcohol
BP	PBMC	yellow	RRA_Gene	PTGER4	positive regulation of cytosolic calcium ion concentration
BP	PBMC	yellow	RRA_Gene	PTGER4	cytokine secretion
BP	PBMC	yellow	RRA_Gene	PTGER4	positive regulation of establishment of protein localization
BP	PBMC	yellow	RRA_Gene	PTGER4	alpha-beta T cell differentiation
BP	PBMC	yellow	RRA_Gene	PTGER4	positive regulation of peptide secretion
BP	PBMC	yellow	RRA_Gene	PTGER4	regulation of actomyosin structure organization
BP	PBMC	yellow	RRA_Gene	PTGER4	CD4-positive, alpha-beta T cell activation
BP	PBMC	yellow	RRA_Gene	PTGER4	positive regulation of response to external stimulus
BP	PBMC	yellow	RRA_Gene	PTGER4	negative regulation of cytokine secretion
BP	PBMC	yellow	RRA_Gene	PTGER4	regulation of actin cytoskeleton organization
BP	PBMC	yellow	RRA_Gene	PTGER4	negative regulation of cytokine production
BP	PBMC	yellow	RRA_Gene	PTGER4	actin filament bundle assembly
BP	PBMC	yellow	RRA_Gene	PTGER4	CD4-positive, alpha-beta T cell differentiation
BP	PBMC	yellow	RRA_Gene	PTGER4	cellular response to alcohol
BP	PBMC	yellow	RRA_Gene	PTGER4	CD4-positive, alpha-beta T cell differentiation involved in immune response
BP	PBMC	yellow	RRA_Gene	PTGER4	positive regulation of inflammatory response
BP	PBMC	yellow	RRA_Gene	PTGER4	alpha-beta T cell activation involved in immune response
BP	PBMC	yellow	RRA_Gene	PTGER4	regulation of actin filament-based process
BP	PBMC	yellow	RRA_Gene	PTGER4	actin filament organization
BP	PBMC	yellow	RRA_Gene	PTGER4	lymphocyte differentiation
BP	PBMC	yellow	RRA_Gene	PTGER4	calcium ion homeostasis
BP	PBMC	yellow	RRA_Gene	PTGER4	response to lipopolysaccharide
BP	PBMC	yellow	RRA_Gene	PTGER4	T-helper cell differentiation
BP	PBMC	yellow	RRA_Gene	PTGER4	lymphocyte activation involved in immune response
BP	PBMC	yellow	RRA_Gene	PTGER4	regulation of actin filament bundle assembly
BP	PBMC	yellow	RRA_Gene	PTGER4	response to prostaglandin
BP	PBMC	yellow	RRA_Gene	PTGER4	cellular response to mechanical stimulus
BP	PBMC	yellow	RRA_Gene	PTGER4	cellular calcium ion homeostasis
BP	PBMC	yellow	RRA_Gene	PTGER4	regulation of cytokine secretion
BP	PBMC	yellow	RRA_Gene	PTPN22	lymphocyte proliferation
BP	PBMC	yellow	RRA_Gene	PTPN22	activation of innate immune response
BP	PBMC	yellow	RRA_Gene	PTPN22	interferon-gamma secretion
BP	PBMC	yellow	RRA_Gene	PTPN22	regulation of T cell activation
BP	PBMC	yellow	RRA_Gene	PTPN22	positive regulation of interferon-gamma production
BP	PBMC	yellow	RRA_Gene	PTPN22	positive regulation of cytokine production
BP	PBMC	yellow	RRA_Gene	PTPN22	positive regulation of protein transport
BP	PBMC	yellow	RRA_Gene	PTPN22	leukocyte cell-cell adhesion
BP	PBMC	yellow	RRA_Gene	PTPN22	process utilizing autophagic mechanism
BP	PBMC	yellow	RRA_Gene	PTPN22	positive regulation of cytokine secretion
BP	PBMC	yellow	RRA_Gene	PTPN22	regulation of MAP kinase activity
BP	PBMC	yellow	RRA_Gene	PTPN22	positive regulation of type I interferon production
BP	PBMC	yellow	RRA_Gene	PTPN22	regulation of tumor necrosis factor production
BP	PBMC	yellow	RRA_Gene	PTPN22	negative regulation of immune system process
BP	PBMC	yellow	RRA_Gene	PTPN22	regulation of natural killer cell activation
BP	PBMC	yellow	RRA_Gene	PTPN22	negative regulation of cell activation
BP	PBMC	yellow	RRA_Gene	PTPN22	positive regulation of protein secretion
BP	PBMC	yellow	RRA_Gene	PTPN22	regulation of peptide secretion
BP	PBMC	yellow	RRA_Gene	PTPN22	interleukin-8 secretion
BP	PBMC	yellow	RRA_Gene	PTPN22	regulation of innate immune response
BP	PBMC	yellow	RRA_Gene	PTPN22	regulation of leukocyte proliferation
BP	PBMC	yellow	RRA_Gene	PTPN22	cellular response to biotic stimulus
BP	PBMC	yellow	RRA_Gene	PTPN22	antigen receptor-mediated signaling pathway
BP	PBMC	yellow	RRA_Gene	PTPN22	regulation of interleukin-8 production
BP	PBMC	yellow	RRA_Gene	PTPN22	negative regulation of lymphocyte activation
BP	PBMC	yellow	RRA_Gene	PTPN22	positive regulation of peptide secretion
BP	PBMC	yellow	RRA_Gene	PTPN22	regulation of tumor necrosis factor superfamily cytokine production
BP	PBMC	yellow	RRA_Gene	PTPN22	regulation of toll-like receptor signaling pathway
BP	PBMC	yellow	RRA_Gene	PTPN22	interleukin-6 secretion
BP	PBMC	yellow	RRA_Gene	PTPN22	tumor necrosis factor production
BP	PBMC	yellow	RRA_Gene	PTPN22	toll-like receptor signaling pathway
BP	PBMC	yellow	RRA_Gene	PTPN22	regulation of leukocyte cell-cell adhesion
BP	PBMC	yellow	RRA_Gene	PTPN22	T cell activation
BP	PBMC	yellow	RRA_Gene	PTPN22	autophagy
BP	PBMC	yellow	RRA_Gene	PTPN22	type I interferon production
BP	PBMC	yellow	RRA_Gene	PTPN22	tumor necrosis factor superfamily cytokine production
BP	PBMC	yellow	RRA_Gene	PTPN22	response to molecule of bacterial origin
BP	PBMC	yellow	RRA_Gene	PTPN22	mononuclear cell proliferation
BP	PBMC	yellow	RRA_Gene	PTPN22	interleukin-8 production
BP	PBMC	yellow	RRA_Gene	PTPN22	T cell receptor signaling pathway
BP	PBMC	yellow	RRA_Gene	PTPN22	regulation of protein secretion
BP	PBMC	yellow	RRA_Gene	PTPN22	positive regulation of toll-like receptor signaling pathway
BP	PBMC	yellow	RRA_Gene	PTPN22	immune response-activating cell surface receptor signaling pathway
BP	PBMC	yellow	RRA_Gene	PTPN22	cellular response to molecule of bacterial origin
BP	PBMC	yellow	RRA_Gene	PTPN22	cellular response to drug
BP	PBMC	yellow	RRA_Gene	PTPN22	leukocyte proliferation
BP	PBMC	yellow	RRA_Gene	PTPN22	regulation of interleukin-6 production
BP	PBMC	yellow	RRA_Gene	PTPN22	negative regulation of cytokine production
BP	PBMC	yellow	RRA_Gene	PTPN22	positive regulation of innate immune response
BP	PBMC	yellow	RRA_Gene	PTPN22	cellular response to lipopolysaccharide
BP	PBMC	yellow	RRA_Gene	PTPN22	positive regulation of secretion by cell
BP	PBMC	yellow	RRA_Gene	PTPN22	natural killer cell activation
BP	PBMC	yellow	RRA_Gene	PTPN22	pattern recognition receptor signaling pathway
BP	PBMC	yellow	RRA_Gene	PTPN22	regulation of mononuclear cell proliferation
BP	PBMC	yellow	RRA_Gene	PTPN22	positive regulation of secretion
BP	PBMC	yellow	RRA_Gene	PTPN22	regulation of lymphocyte proliferation
BP	PBMC	yellow	RRA_Gene	PTPN22	negative regulation of cytokine secretion
BP	PBMC	yellow	RRA_Gene	PTPN22	regulation of interleukin-8 secretion
BP	PBMC	yellow	RRA_Gene	PTPN22	positive regulation of establishment of protein localization
BP	PBMC	yellow	RRA_Gene	PTPN22	cellular response to peptide
BP	PBMC	yellow	RRA_Gene	PTPN22	regulation of cell-cell adhesion
BP	PBMC	yellow	RRA_Gene	PTPN22	lipopolysaccharide-mediated signaling pathway
BP	PBMC	yellow	RRA_Gene	PTPN22	regulation of type I interferon production
BP	PBMC	yellow	RRA_Gene	PTPN22	response to lipopolysaccharide
BP	PBMC	yellow	RRA_Gene	PTPN22	ERK1 and ERK2 cascade
BP	PBMC	yellow	RRA_Gene	PTPN22	interleukin-6 production
BP	PBMC	yellow	RRA_Gene	PTPN22	regulation of interferon-gamma production
BP	PBMC	yellow	RRA_Gene	PTPN22	innate immune response-activating signal transduction
BP	PBMC	yellow	RRA_Gene	PTPN22	regulation of lymphocyte activation
BP	PBMC	yellow	RRA_Gene	PTPN22	regulation of protein ubiquitination
BP	PBMC	yellow	RRA_Gene	PTPN22	regulation of protein modification by small protein conjugation or removal
BP	PBMC	yellow	RRA_Gene	PTPN22	interferon-gamma production
BP	PBMC	yellow	RRA_Gene	PTPN22	negative regulation of cell-cell adhesion
BP	PBMC	yellow	RRA_Gene	PTPN22	negative regulation of leukocyte activation
BP	PBMC	yellow	RRA_Gene	PTPN22	lymphocyte differentiation
BP	PBMC	yellow	RRA_Gene	PTPN22	T cell differentiation
BP	PBMC	yellow	RRA_Gene	PTPN22	regulation of cytokine secretion
BP	PBMC	yellow	RRA_Gene	PTPN22	cytokine secretion
BP	PBMC	yellow	RRA_Gene	RGS1	positive regulation of GTPase activity
BP	PBMC	yellow	RRA_Gene	RHOG	cell cortex
BP	PBMC	yellow	RRA_Gene	RHOG	neutrophil degranulation
BP	PBMC	yellow	RRA_Gene	RHOG	regulation of small GTPase mediated signal transduction
BP	PBMC	yellow	RRA_Gene	RHOG	ruffle organization
BP	PBMC	yellow	RRA_Gene	RHOG	protein localization to plasma membrane
BP	PBMC	yellow	RRA_Gene	RHOG	regulation of actin filament-based process
BP	PBMC	yellow	RRA_Gene	RHOG	regulation of actin cytoskeleton organization
BP	PBMC	yellow	RRA_Gene	RHOG	cell chemotaxis
BP	PBMC	yellow	RRA_Gene	RHOG	cell-substrate junction
BP	PBMC	yellow	RRA_Gene	RHOG	secretory granule membrane
BP	PBMC	yellow	RRA_Gene	RHOG	focal adhesion
BP	PBMC	yellow	RRA_Gene	RHOG	positive regulation of GTPase activity
BP	PBMC	yellow	RRA_Gene	RHOG	actin filament organization
BP	PBMC	yellow	RRA_Gene	RHOG	establishment or maintenance of cell polarity
BP	PBMC	yellow	RRA_Gene	RHOG	neutrophil activation involved in immune response
BP	PBMC	yellow	RRA_Gene	RHOG	cell-substrate adherens junction
BP	PBMC	yellow	RRA_Gene	RHOG	protein localization to cell periphery
BP	PBMC	yellow	RRA_Gene	RHOG	neutrophil mediated immunity
BP	PBMC	yellow	RRA_Gene	RHOG	neutrophil activation
BP	PBMC	yellow	RRA_Gene	RHOG	Ras protein signal transduction
BP	PBMC	yellow	RRA_Gene	RIOK3	activation of innate immune response
BP	PBMC	yellow	RRA_Gene	RIOK3	positive regulation of cytokine production
BP	PBMC	yellow	RRA_Gene	RIOK3	positive regulation of type I interferon production
BP	PBMC	yellow	RRA_Gene	RIOK3	positive regulation of interferon-beta production
BP	PBMC	yellow	RRA_Gene	RIOK3	regulation of I-kappaB kinase/NF-kappaB signaling
BP	PBMC	yellow	RRA_Gene	RIOK3	regulation of multi-organism process
BP	PBMC	yellow	RRA_Gene	RIOK3	type I interferon production
BP	PBMC	yellow	RRA_Gene	RIOK3	I-kappaB kinase/NF-kappaB signaling
BP	PBMC	yellow	RRA_Gene	RIOK3	response to virus
BP	PBMC	yellow	RRA_Gene	RIOK3	negative regulation of immune system process
BP	PBMC	yellow	RRA_Gene	RIOK3	interferon-beta production
BP	PBMC	yellow	RRA_Gene	RIOK3	innate immune response-activating signal transduction
BP	PBMC	yellow	RRA_Gene	RIOK3	regulation of interferon-beta production
BP	PBMC	yellow	RRA_Gene	RIOK3	regulation of type I interferon production
BP	PBMC	yellow	RRA_Gene	RIOK3	defense response to virus
BP	PBMC	yellow	RRA_Gene	RIOK3	regulation of immune effector process
BP	PBMC	yellow	RRA_Gene	RIOK3	regulation of protein complex assembly
BP	PBMC	yellow	RRA_Gene	RIOK3	negative regulation of multi-organism process
BP	PBMC	yellow	RRA_Gene	RIOK3	pattern recognition receptor signaling pathway
BP	PBMC	yellow	RRA_Gene	RIOK3	regulation of innate immune response
BP	PBMC	yellow	RRA_Gene	RIOK3	protein homooligomerization
BP	PBMC	yellow	RRA_Gene	RIOK3	positive regulation of innate immune response
BP	PBMC	yellow	RRA_Gene	SIAH2	protein modification by small protein removal
BP	PBMC	yellow	RRA_Gene	SIAH2	regulation of Wnt signaling pathway
BP	PBMC	yellow	RRA_Gene	SIAH2	neuronal cell body
BP	PBMC	yellow	RRA_Gene	SIAH2	canonical Wnt signaling pathway
BP	PBMC	yellow	RRA_Gene	SIAH2	protein deubiquitination
BP	PBMC	yellow	RRA_Gene	SIAH2	regulation of protein ubiquitination
BP	PBMC	yellow	RRA_Gene	SIAH2	regulation of cysteine-type endopeptidase activity
BP	PBMC	yellow	RRA_Gene	SIAH2	regulation of canonical Wnt signaling pathway
BP	PBMC	yellow	RRA_Gene	SIAH2	regulation of protein modification by small protein conjugation or removal
BP	PBMC	yellow	RRA_Gene	SIAH2	regulation of cysteine-type endopeptidase activity involved in apoptotic process
BP	PBMC	yellow	RRA_Gene	SIAH2	regulation of endopeptidase activity
BP	PBMC	yellow	RRA_Gene	SIAH2	regulation of apoptotic signaling pathway
BP	PBMC	yellow	RRA_Gene	SIAH2	negative regulation of apoptotic signaling pathway
BP	PBMC	yellow	RRA_Gene	SLC38A2	neuronal cell body
BP	PBMC	yellow	RRA_Gene	SLC38A2	cellular response to mechanical stimulus
BP	PBMC	yellow	RRA_Gene	SLC38A2	response to nutrient levels
BP	PBMC	yellow	RRA_Gene	SLC38A2	cellular response to external stimulus
BP	PBMC	yellow	RRA_Gene	TNFSF10	regulation of apoptotic signaling pathway
BP	PBMC	yellow	RRA_Gene	TNFSF10	positive regulation of cysteine-type endopeptidase activity involved in apoptotic process
BP	PBMC	yellow	RRA_Gene	TNFSF10	positive regulation of I-kappaB kinase/NF-kappaB signaling
BP	PBMC	yellow	RRA_Gene	TNFSF10	positive regulation of peptidase activity
BP	PBMC	yellow	RRA_Gene	TNFSF10	positive regulation of endopeptidase activity
BP	PBMC	yellow	RRA_Gene	TNFSF10	regulation of I-kappaB kinase/NF-kappaB signaling
BP	PBMC	yellow	RRA_Gene	TNFSF10	positive regulation of proteolysis
BP	PBMC	yellow	RRA_Gene	TNFSF10	regulation of endopeptidase activity
BP	PBMC	yellow	RRA_Gene	TNFSF10	regulation of cysteine-type endopeptidase activity involved in apoptotic process
BP	PBMC	yellow	RRA_Gene	TNFSF10	activation of cysteine-type endopeptidase activity involved in apoptotic process
BP	PBMC	yellow	RRA_Gene	TNFSF10	I-kappaB kinase/NF-kappaB signaling
BP	PBMC	yellow	RRA_Gene	TNFSF10	positive regulation of cysteine-type endopeptidase activity
BP	PBMC	yellow	RRA_Gene	TNFSF10	regulation of cysteine-type endopeptidase activity
BP	PBMC	yellow	RRA_Gene	TNFSF10	negative regulation of apoptotic signaling pathway
BP	PBMC	yellow	RRA_Gene	TNIP1	positive regulation of response to external stimulus
BP	PBMC	yellow	RRA_Gene	TNIP1	regulation of innate immune response
BP	PBMC	yellow	RRA_Gene	TNIP1	positive regulation of innate immune response
BP	PBMC	yellow	RRA_Gene	TNIP1	viral life cycle
BP	PBMC	yellow	RRA_Gene	TNIP1	ERK1 and ERK2 cascade
BP	PBMC	yellow	RRA_Gene	TNIP1	innate immune response-activating signal transduction
BP	PBMC	yellow	RRA_Gene	TNIP1	regulation of I-kappaB kinase/NF-kappaB signaling
BP	PBMC	yellow	RRA_Gene	TNIP1	regulation of multi-organism process
BP	PBMC	yellow	RRA_Gene	TNIP1	pattern recognition receptor signaling pathway
BP	PBMC	yellow	RRA_Gene	TNIP1	negative regulation of multi-organism process
BP	PBMC	yellow	RRA_Gene	TNIP1	MyD88-dependent toll-like receptor signaling pathway
BP	PBMC	yellow	RRA_Gene	TNIP1	leukocyte cell-cell adhesion
BP	PBMC	yellow	RRA_Gene	TNIP1	regulation of viral process
BP	PBMC	yellow	RRA_Gene	TNIP1	toll-like receptor signaling pathway
BP	PBMC	yellow	RRA_Gene	TNIP1	regulation of protein modification by small protein conjugation or removal
BP	PBMC	yellow	RRA_Gene	TNIP1	positive regulation of inflammatory response
BP	PBMC	yellow	RRA_Gene	TNIP1	regulation of inflammatory response
BP	PBMC	yellow	RRA_Gene	TNIP1	protein deubiquitination
BP	PBMC	yellow	RRA_Gene	TNIP1	activation of innate immune response
BP	PBMC	yellow	RRA_Gene	TNIP1	regulation of symbiosis, encompassing mutualism through parasitism
BP	PBMC	yellow	RRA_Gene	TNIP1	I-kappaB kinase/NF-kappaB signaling
BP	PBMC	yellow	RRA_Gene	TNIP1	positive regulation of proteolysis
BP	PBMC	yellow	RRA_Gene	TNIP1	regulation of viral life cycle
BP	PBMC	yellow	RRA_Gene	TNIP1	protein modification by small protein removal
BP	PBMC	yellow	RRA_Gene	TNIP1	glycoprotein metabolic process
BP	PBMC	yellow	RRA_Gene	TXN	regulation of intracellular transport
BP	PBMC	yellow	RRA_Gene	TXN	cellular response to drug
BP	PBMC	yellow	RRA_Gene	TXN	cellular response to oxidative stress
BP	PBMC	yellow	RRA_Gene	TXN	response to oxidative stress
BP	PBMC	yellow	RRA_Gene	TXN	cellular response to reactive oxygen species
BP	PBMC	yellow	RRA_Gene	TXN	positive regulation of binding
BP	PBMC	yellow	RRA_Gene	TXN	regulation of binding
BP	PBMC	yellow	RRA_Gene	ZFP36	negative regulation of cytokine production
BP	PBMC	yellow	RRA_Gene	ZFP36	positive regulation of cellular catabolic process
BP	PBMC	yellow	RRA_Gene	ZFP36	positive regulation of catabolic process
BP	PBMC	yellow	RRA_Gene	ZFP36	regulation of symbiosis, encompassing mutualism through parasitism
BP	PBMC	yellow	RRA_Gene	ZFP36	interleukin-2 production
BP	PBMC	yellow	RRA_Gene	ZFP36	nucleic acid phosphodiester bond hydrolysis
BP	PBMC	yellow	RRA_Gene	ZFP36	cellular response to lipopolysaccharide
BP	PBMC	yellow	RRA_Gene	ZFP36	regulation of erythrocyte differentiation
BP	PBMC	yellow	RRA_Gene	ZFP36	homeostasis of number of cells
BP	PBMC	yellow	RRA_Gene	ZFP36	regulation of viral process
BP	PBMC	yellow	RRA_Gene	ZFP36	regulation of hemopoiesis
BP	PBMC	yellow	RRA_Gene	ZFP36	negative regulation of multi-organism process
BP	PBMC	yellow	RRA_Gene	ZFP36	erythrocyte homeostasis
BP	PBMC	yellow	RRA_Gene	ZFP36	regulation of myeloid cell differentiation
BP	PBMC	yellow	RRA_Gene	ZFP36	cellular response to molecule of bacterial origin
BP	PBMC	yellow	RRA_Gene	ZFP36	cytokine biosynthetic process
BP	PBMC	yellow	RRA_Gene	ZFP36	regulation of tumor necrosis factor superfamily cytokine production
BP	PBMC	yellow	RRA_Gene	ZFP36	negative regulation of immune system process
BP	PBMC	yellow	RRA_Gene	ZFP36	cytokine binding
BP	PBMC	yellow	RRA_Gene	ZFP36	myeloid cell differentiation
BP	PBMC	yellow	RRA_Gene	ZFP36	interleukin-2 biosynthetic process
BP	PBMC	yellow	RRA_Gene	ZFP36	negative regulation of myeloid cell differentiation
BP	PBMC	yellow	RRA_Gene	ZFP36	response to lipopolysaccharide
BP	PBMC	yellow	RRA_Gene	ZFP36	regulation of interleukin-2 production
BP	PBMC	yellow	RRA_Gene	ZFP36	cellular response to biotic stimulus
BP	PBMC	yellow	RRA_Gene	ZFP36	erythrocyte differentiation
BP	PBMC	yellow	RRA_Gene	ZFP36	regulation of tumor necrosis factor production
BP	PBMC	yellow	RRA_Gene	ZFP36	regulation of multi-organism process
BP	PBMC	yellow	RRA_Gene	ZFP36	myeloid cell homeostasis
BP	PBMC	yellow	RRA_Gene	ZFP36	cellular response to tumor necrosis factor
BP	PBMC	yellow	RRA_Gene	ZFP36	response to nutrient levels
BP	PBMC	yellow	RRA_Gene	ZFP36	regulation of cytokine biosynthetic process
BP	PBMC	yellow	RRA_Gene	ZFP36	negative regulation of cytokine biosynthetic process
BP	PBMC	yellow	RRA_Gene	ZFP36	cytokine metabolic process
BP	PBMC	yellow	RRA_Gene	ZFP36	negative regulation of hemopoiesis
BP	PBMC	yellow	RRA_Gene	ZFP36	tumor necrosis factor superfamily cytokine production
BP	PBMC	yellow	RRA_Gene	ZFP36	tumor necrosis factor production
BP	PBMC	yellow	RRA_Gene	ZFP36	response to tumor necrosis factor
BP	PBMC	yellow	RRA_Gene	ZFP36	response to molecule of bacterial origin
BP	PFC	brown	GWAS_Gene	SHANK2	regulation of signaling receptor activity
BP	PFC	brown	RRA_Gene	DKKL1	regulation of signaling receptor activity
MDD	CRE	brown4	GWAS_Gene	POP5	endonuclease complex
MDD	CRE	brown4	GWAS_Gene	POP5	endoribonuclease complex
MDD	PBMC	darkolivegreen	RRA_Gene	NUTF2	outer membrane
MDD	PBMC	darkolivegreen	RRA_Gene	NUTF2	organelle outer membrane
MDD	PBMC	lightskyblue	GWAS_Gene	CRISPLD2	secretory granule lumen
MDD	PBMC	lightskyblue	GWAS_Gene	CRISPLD2	extracellular structure organization
MDD	PBMC	lightskyblue	GWAS_Gene	CRISPLD2	neutrophil degranulation
MDD	PBMC	lightskyblue	GWAS_Gene	CRISPLD2	neutrophil activation involved in immune response
MDD	PBMC	lightskyblue	GWAS_Gene	CRISPLD2	extracellular matrix organization
MDD	PBMC	lightskyblue	GWAS_Gene	CRISPLD2	vesicle lumen
MDD	PBMC	lightskyblue	GWAS_Gene	CRISPLD2	cytoplasmic vesicle lumen
MDD	PBMC	lightskyblue	GWAS_Gene	CRISPLD2	neutrophil mediated immunity
MDD	PBMC	lightskyblue	GWAS_Gene	CRISPLD2	neutrophil activation
MDD	PBMC	lightskyblue	RRA_Gene	CD160	T cell activation
MDD	PBMC	lightskyblue	RRA_Gene	CD160	positive regulation of interferon-gamma production
MDD	PBMC	lightskyblue	RRA_Gene	CD160	positive regulation of protein secretion
MDD	PBMC	lightskyblue	RRA_Gene	CD160	positive regulation of leukocyte activation
MDD	PBMC	lightskyblue	RRA_Gene	CD160	leukocyte cell-cell adhesion
MDD	PBMC	lightskyblue	RRA_Gene	CD160	regulation of alpha-beta T cell activation
MDD	PBMC	lightskyblue	RRA_Gene	CD160	positive regulation of T cell activation
MDD	PBMC	lightskyblue	RRA_Gene	CD160	regulation of cell-cell adhesion
MDD	PBMC	lightskyblue	RRA_Gene	CD160	regulation of cytokine secretion
MDD	PBMC	lightskyblue	RRA_Gene	CD160	positive regulation of cytokine production
MDD	PBMC	lightskyblue	RRA_Gene	CD160	T cell receptor signaling pathway
MDD	PBMC	lightskyblue	RRA_Gene	CD160	leukocyte mediated cytotoxicity
MDD	PBMC	lightskyblue	RRA_Gene	CD160	interferon-gamma production
MDD	PBMC	lightskyblue	RRA_Gene	CD160	positive regulation of natural killer cell mediated cytotoxicity
MDD	PBMC	lightskyblue	RRA_Gene	CD160	regulation of lymphocyte activation
MDD	PBMC	lightskyblue	RRA_Gene	CD160	positive regulation of cytokine secretion
MDD	PBMC	lightskyblue	RRA_Gene	CD160	T cell costimulation
MDD	PBMC	lightskyblue	RRA_Gene	CD160	regulation of leukocyte cell-cell adhesion
MDD	PBMC	lightskyblue	RRA_Gene	CD160	positive regulation of lymphocyte mediated immunity
MDD	PBMC	lightskyblue	RRA_Gene	CD160	production of molecular mediator of immune response
MDD	PBMC	lightskyblue	RRA_Gene	CD160	regulation of protein secretion
MDD	PBMC	lightskyblue	RRA_Gene	CD160	positive regulation of natural killer cell mediated immunity
MDD	PBMC	lightskyblue	RRA_Gene	CD160	positive regulation of cell-cell adhesion
MDD	PBMC	lightskyblue	RRA_Gene	CD160	immune response-activating cell surface receptor signaling pathway
MDD	PBMC	lightskyblue	RRA_Gene	CD160	regulation of leukocyte mediated cytotoxicity
MDD	PBMC	lightskyblue	RRA_Gene	CD160	positive regulation of endothelial cell apoptotic process
MDD	PBMC	lightskyblue	RRA_Gene	CD160	regulation of natural killer cell mediated cytotoxicity
MDD	PBMC	lightskyblue	RRA_Gene	CD160	positive regulation of protein transport
MDD	PBMC	lightskyblue	RRA_Gene	CD160	regulation of adaptive immune response
MDD	PBMC	lightskyblue	RRA_Gene	CD160	positive regulation of peptide secretion
MDD	PBMC	lightskyblue	RRA_Gene	CD160	positive regulation of establishment of protein localization
MDD	PBMC	lightskyblue	RRA_Gene	CD160	positive regulation of cell adhesion
MDD	PBMC	lightskyblue	RRA_Gene	CD160	regulation of natural killer cell mediated immunity
MDD	PBMC	lightskyblue	RRA_Gene	CD160	positive regulation of immune effector process
MDD	PBMC	lightskyblue	RRA_Gene	CD160	regulation of production of molecular mediator of immune response
MDD	PBMC	lightskyblue	RRA_Gene	CD160	defense response to Gram-negative bacterium
MDD	PBMC	lightskyblue	RRA_Gene	CD160	positive regulation of leukocyte cell-cell adhesion
MDD	PBMC	lightskyblue	RRA_Gene	CD160	regulation of peptide secretion
MDD	PBMC	lightskyblue	RRA_Gene	CD160	positive regulation of cytokine production involved in immune response
MDD	PBMC	lightskyblue	RRA_Gene	CD160	lymphocyte mediated immunity
MDD	PBMC	lightskyblue	RRA_Gene	CD160	antigen receptor-mediated signaling pathway
MDD	PBMC	lightskyblue	RRA_Gene	CD160	negative regulation of T cell receptor signaling pathway
MDD	PBMC	lightskyblue	RRA_Gene	CD160	positive regulation of production of molecular mediator of immune response
MDD	PBMC	lightskyblue	RRA_Gene	CD160	regulation of innate immune response
MDD	PBMC	lightskyblue	RRA_Gene	CD160	cell killing
MDD	PBMC	lightskyblue	RRA_Gene	CD160	regulation of antigen receptor-mediated signaling pathway
MDD	PBMC	lightskyblue	RRA_Gene	CD160	interferon-gamma secretion
MDD	PBMC	lightskyblue	RRA_Gene	CD160	negative regulation of immune system process
MDD	PBMC	lightskyblue	RRA_Gene	CD160	regulation of lymphocyte mediated immunity
MDD	PBMC	lightskyblue	RRA_Gene	CD160	cytokine production involved in immune response
MDD	PBMC	lightskyblue	RRA_Gene	CD160	positive regulation of response to biotic stimulus
MDD	PBMC	lightskyblue	RRA_Gene	CD160	positive regulation of cell killing
MDD	PBMC	lightskyblue	RRA_Gene	CD160	regulation of interferon-gamma production
MDD	PBMC	lightskyblue	RRA_Gene	CD160	cytokine secretion
MDD	PBMC	lightskyblue	RRA_Gene	CD160	lymphocyte costimulation
MDD	PBMC	lightskyblue	RRA_Gene	CD160	positive regulation of innate immune response
MDD	PBMC	lightskyblue	RRA_Gene	CD160	alpha-beta T cell activation
MDD	PBMC	lightskyblue	RRA_Gene	CD160	regulation of T cell receptor signaling pathway
MDD	PBMC	lightskyblue	RRA_Gene	CD160	regulation of immune effector process
MDD	PBMC	lightskyblue	RRA_Gene	CD160	negative regulation of antigen receptor-mediated signaling pathway
MDD	PBMC	lightskyblue	RRA_Gene	CD160	regulation of response to biotic stimulus
MDD	PBMC	lightskyblue	RRA_Gene	CD160	regulation of leukocyte mediated immunity
MDD	PBMC	lightskyblue	RRA_Gene	CD160	positive regulation of secretion
MDD	PBMC	lightskyblue	RRA_Gene	CD160	negative regulation of adaptive immune response
MDD	PBMC	lightskyblue	RRA_Gene	CD160	positive regulation of leukocyte mediated immunity
MDD	PBMC	lightskyblue	RRA_Gene	CD160	regulation of cytokine production involved in immune response
MDD	PBMC	lightskyblue	RRA_Gene	CD160	CD4-positive, alpha-beta T cell activation
MDD	PBMC	lightskyblue	RRA_Gene	CD160	positive regulation of lymphocyte activation
MDD	PBMC	lightskyblue	RRA_Gene	CD160	regulation of cell killing
MDD	PBMC	lightskyblue	RRA_Gene	CD160	positive regulation of leukocyte mediated cytotoxicity
MDD	PBMC	lightskyblue	RRA_Gene	CD160	positive regulation of cell activation
MDD	PBMC	lightskyblue	RRA_Gene	CD160	positive regulation of secretion by cell
MDD	PBMC	lightskyblue	RRA_Gene	CD160	regulation of T cell activation
MDD	PBMC	lightskyblue	RRA_Gene	CD69	carbohydrate binding
MDD	PBMC	lightskyblue	RRA_Gene	CD69	cellular response to drug
MDD	PBMC	lightskyblue	RRA_Gene	CD69	external side of plasma membrane
MDD	PBMC	lightskyblue	RRA_Gene	TNFSF4	positive regulation of T cell mediated immunity
MDD	PBMC	lightskyblue	RRA_Gene	TNFSF4	regulation of adaptive immune response
MDD	PBMC	lightskyblue	RRA_Gene	TNFSF4	positive regulation of interferon-gamma production
MDD	PBMC	lightskyblue	RRA_Gene	TNFSF4	regulation of interferon-gamma production
MDD	PBMC	lightskyblue	RRA_Gene	TNFSF4	cellular response to lipopolysaccharide
MDD	PBMC	lightskyblue	RRA_Gene	TNFSF4	interleukin-6 production
MDD	PBMC	lightskyblue	RRA_Gene	TNFSF4	positive regulation of cytokine production involved in immune response
MDD	PBMC	lightskyblue	RRA_Gene	TNFSF4	lymphocyte differentiation
MDD	PBMC	lightskyblue	RRA_Gene	TNFSF4	interleukin-12 production
MDD	PBMC	lightskyblue	RRA_Gene	TNFSF4	regulation of DNA-binding transcription factor activity
MDD	PBMC	lightskyblue	RRA_Gene	TNFSF4	positive regulation of protein transport
MDD	PBMC	lightskyblue	RRA_Gene	TNFSF4	alpha-beta T cell differentiation
MDD	PBMC	lightskyblue	RRA_Gene	TNFSF4	lymphocyte mediated immunity
MDD	PBMC	lightskyblue	RRA_Gene	TNFSF4	regulation of production of molecular mediator of immune response
MDD	PBMC	lightskyblue	RRA_Gene	TNFSF4	positive regulation of type 2 immune response
MDD	PBMC	lightskyblue	RRA_Gene	TNFSF4	negative regulation of adaptive immune response
MDD	PBMC	lightskyblue	RRA_Gene	TNFSF4	positive regulation of production of molecular mediator of immune response
MDD	PBMC	lightskyblue	RRA_Gene	TNFSF4	response to virus
MDD	PBMC	lightskyblue	RRA_Gene	TNFSF4	T cell costimulation
MDD	PBMC	lightskyblue	RRA_Gene	TNFSF4	negative regulation of cytokine production
MDD	PBMC	lightskyblue	RRA_Gene	TNFSF4	regulatory T cell differentiation
MDD	PBMC	lightskyblue	RRA_Gene	TNFSF4	leukocyte proliferation
MDD	PBMC	lightskyblue	RRA_Gene	TNFSF4	regulation of immune effector process
MDD	PBMC	lightskyblue	RRA_Gene	TNFSF4	chemokine production
MDD	PBMC	lightskyblue	RRA_Gene	TNFSF4	regulation of leukocyte mediated immunity
MDD	PBMC	lightskyblue	RRA_Gene	TNFSF4	regulation of lymphocyte proliferation
MDD	PBMC	lightskyblue	RRA_Gene	TNFSF4	cellular response to molecule of bacterial origin
MDD	PBMC	lightskyblue	RRA_Gene	TNFSF4	positive regulation of establishment of protein localization
MDD	PBMC	lightskyblue	RRA_Gene	TNFSF4	positive regulation of secretion by cell
MDD	PBMC	lightskyblue	RRA_Gene	TNFSF4	positive regulation of cell adhesion
MDD	PBMC	lightskyblue	RRA_Gene	TNFSF4	positive regulation of T cell activation
MDD	PBMC	lightskyblue	RRA_Gene	TNFSF4	regulation of interleukin-6 production
MDD	PBMC	lightskyblue	RRA_Gene	TNFSF4	regulation of lymphocyte activation
MDD	PBMC	lightskyblue	RRA_Gene	TNFSF4	interferon-gamma production
MDD	PBMC	lightskyblue	RRA_Gene	TNFSF4	regulation of hemopoiesis
MDD	PBMC	lightskyblue	RRA_Gene	TNFSF4	adaptive immune response based on somatic recombination of immune receptors built from immunoglobulin superfamily domains
MDD	PBMC	lightskyblue	RRA_Gene	TNFSF4	regulation of mononuclear cell proliferation
MDD	PBMC	lightskyblue	RRA_Gene	TNFSF4	regulation of lymphocyte mediated immunity
MDD	PBMC	lightskyblue	RRA_Gene	TNFSF4	positive regulation of T cell differentiation
MDD	PBMC	lightskyblue	RRA_Gene	TNFSF4	positive regulation of mononuclear cell proliferation
MDD	PBMC	lightskyblue	RRA_Gene	TNFSF4	cytokine production involved in immune response
MDD	PBMC	lightskyblue	RRA_Gene	TNFSF4	T cell differentiation
MDD	PBMC	lightskyblue	RRA_Gene	TNFSF4	T cell cytokine production
MDD	PBMC	lightskyblue	RRA_Gene	TNFSF4	regulation of T cell mediated immunity
MDD	PBMC	lightskyblue	RRA_Gene	TNFSF4	positive regulation of interleukin-6 production
MDD	PBMC	lightskyblue	RRA_Gene	TNFSF4	T cell proliferation
MDD	PBMC	lightskyblue	RRA_Gene	TNFSF4	regulation of lymphocyte differentiation
MDD	PBMC	lightskyblue	RRA_Gene	TNFSF4	positive regulation of protein secretion
MDD	PBMC	lightskyblue	RRA_Gene	TNFSF4	regulation of protein secretion
MDD	PBMC	lightskyblue	RRA_Gene	TNFSF4	positive regulation of cell activation
MDD	PBMC	lightskyblue	RRA_Gene	TNFSF4	positive regulation of lymphocyte activation
MDD	PBMC	lightskyblue	RRA_Gene	TNFSF4	mononuclear cell proliferation
MDD	PBMC	lightskyblue	RRA_Gene	TNFSF4	CD4-positive, alpha-beta T cell differentiation
MDD	PBMC	lightskyblue	RRA_Gene	TNFSF4	regulation of type 2 immune response
MDD	PBMC	lightskyblue	RRA_Gene	TNFSF4	regulation of T cell differentiation
MDD	PBMC	lightskyblue	RRA_Gene	TNFSF4	regulation of regulatory T cell differentiation
MDD	PBMC	lightskyblue	RRA_Gene	TNFSF4	positive regulation of T cell cytokine production
MDD	PBMC	lightskyblue	RRA_Gene	TNFSF4	production of molecular mediator of immune response
MDD	PBMC	lightskyblue	RRA_Gene	TNFSF4	positive regulation of response to external stimulus
MDD	PBMC	lightskyblue	RRA_Gene	TNFSF4	response to tumor necrosis factor
MDD	PBMC	lightskyblue	RRA_Gene	TNFSF4	regulation of leukocyte differentiation
MDD	PBMC	lightskyblue	RRA_Gene	TNFSF4	positive regulation of peptide secretion
MDD	PBMC	lightskyblue	RRA_Gene	TNFSF4	positive regulation of hemopoiesis
MDD	PBMC	lightskyblue	RRA_Gene	TNFSF4	regulation of T cell cytokine production
MDD	PBMC	lightskyblue	RRA_Gene	TNFSF4	T cell activation involved in immune response
MDD	PBMC	lightskyblue	RRA_Gene	TNFSF4	regulation of cell-cell adhesion
MDD	PBMC	lightskyblue	RRA_Gene	TNFSF4	regulation of leukocyte cell-cell adhesion
MDD	PBMC	lightskyblue	RRA_Gene	TNFSF4	regulation of leukocyte proliferation
MDD	PBMC	lightskyblue	RRA_Gene	TNFSF4	cellular response to tumor necrosis factor
MDD	PBMC	lightskyblue	RRA_Gene	TNFSF4	negative regulation of immune system process
MDD	PBMC	lightskyblue	RRA_Gene	TNFSF4	response to lipopolysaccharide
MDD	PBMC	lightskyblue	RRA_Gene	TNFSF4	cellular response to biotic stimulus
MDD	PBMC	lightskyblue	RRA_Gene	TNFSF4	positive regulation of leukocyte mediated immunity
MDD	PBMC	lightskyblue	RRA_Gene	TNFSF4	regulation of cytokine production involved in immune response
MDD	PBMC	lightskyblue	RRA_Gene	TNFSF4	positive regulation of adaptive immune response based on somatic recombination of immune receptors built from immunoglobulin superfamily domains
MDD	PBMC	lightskyblue	RRA_Gene	TNFSF4	positive regulation of leukocyte differentiation
MDD	PBMC	lightskyblue	RRA_Gene	TNFSF4	lymphocyte costimulation
MDD	PBMC	lightskyblue	RRA_Gene	TNFSF4	T cell mediated immunity
MDD	PBMC	lightskyblue	RRA_Gene	TNFSF4	regulation of interleukin-12 production
MDD	PBMC	lightskyblue	RRA_Gene	TNFSF4	positive regulation of leukocyte cell-cell adhesion
MDD	PBMC	lightskyblue	RRA_Gene	TNFSF4	regulation of T cell activation
MDD	PBMC	lightskyblue	RRA_Gene	TNFSF4	positive regulation of cell-cell adhesion
MDD	PBMC	lightskyblue	RRA_Gene	TNFSF4	positive regulation of lymphocyte mediated immunity
MDD	PBMC	lightskyblue	RRA_Gene	TNFSF4	regulation of adaptive immune response based on somatic recombination of immune receptors built from immunoglobulin superfamily domains
MDD	PBMC	lightskyblue	RRA_Gene	TNFSF4	response to molecule of bacterial origin
MDD	PBMC	lightskyblue	RRA_Gene	TNFSF4	alpha-beta T cell activation
MDD	PBMC	lightskyblue	RRA_Gene	TNFSF4	positive regulation of leukocyte activation
MDD	PBMC	lightskyblue	RRA_Gene	TNFSF4	regulation of peptide secretion
MDD	PBMC	lightskyblue	RRA_Gene	TNFSF4	positive regulation of cytokine production
MDD	PBMC	lightskyblue	RRA_Gene	TNFSF4	positive regulation of secretion
MDD	PBMC	lightskyblue	RRA_Gene	TNFSF4	CD4-positive, alpha-beta T cell activation
MDD	PBMC	lightskyblue	RRA_Gene	TNFSF4	leukocyte cell-cell adhesion
MDD	PBMC	lightskyblue	RRA_Gene	TNFSF4	lymphocyte proliferation
MDD	PBMC	lightskyblue	RRA_Gene	TNFSF4	positive regulation of lymphocyte proliferation
MDD	PBMC	lightskyblue	RRA_Gene	TNFSF4	positive regulation of adaptive immune response
MDD	PBMC	lightskyblue	RRA_Gene	TNFSF4	regulation of alpha-beta T cell activation
MDD	PBMC	lightskyblue	RRA_Gene	TNFSF4	positive regulation of immune effector process
MDD	PBMC	lightskyblue	RRA_Gene	TNFSF4	tumor necrosis factor-mediated signaling pathway
MDD	PBMC	lightskyblue	RRA_Gene	TNFSF4	interleukin-10 production
MDD	PBMC	lightskyblue	RRA_Gene	TNFSF4	type 2 immune response
MDD	PBMC	lightskyblue	RRA_Gene	TNFSF4	cytokine receptor binding
MDD	PBMC	lightskyblue	RRA_Gene	TNFSF4	T cell activation
MDD	PFC	bisque4	GWAS_Gene	ADAM12	extracellular matrix organization
MDD	PFC	bisque4	GWAS_Gene	ADAM12	extracellular structure organization
MDD	PFC	bisque4	GWAS_Gene	FST	skin development
MDD	PFC	bisque4	GWAS_Gene	FST	activin binding
MDD	PFC	bisque4	GWAS_Gene	FST	cellular response to BMP stimulus
MDD	PFC	bisque4	GWAS_Gene	FST	regulation of BMP signaling pathway
MDD	PFC	bisque4	GWAS_Gene	FST	response to BMP
MDD	PFC	bisque4	GWAS_Gene	FST	molting cycle
MDD	PFC	bisque4	GWAS_Gene	FST	BMP signaling pathway
MDD	PFC	bisque4	GWAS_Gene	FST	hair cycle
MDD	PFC	bisque4	GWAS_Gene	FST	negative regulation of activin receptor signaling pathway
MDD	PFC	bisque4	GWAS_Gene	WNT11	renal system development
MDD	PFC	bisque4	GWAS_Gene	WNT11	kidney development
MDD	PFC	bisque4	GWAS_Gene	WNT11	response to mechanical stimulus
MDD	PFC	bisque4	GWAS_Gene	WNT11	mesonephric tubule morphogenesis
MDD	PFC	bisque4	GWAS_Gene	WNT11	digestive system development
MDD	PFC	bisque4	GWAS_Gene	WNT11	kidney epithelium development
MDD	PFC	bisque4	GWAS_Gene	WNT11	nephron development
MDD	PFC	bisque4	GWAS_Gene	WNT11	G protein-coupled receptor binding
MDD	PFC	bisque4	GWAS_Gene	WNT11	embryonic organ morphogenesis
MDD	PFC	bisque4	GWAS_Gene	WNT11	mesonephric tubule development
MDD	PFC	bisque4	GWAS_Gene	WNT11	embryonic skeletal system development
MDD	PFC	bisque4	GWAS_Gene	WNT11	ureteric bud morphogenesis
MDD	PFC	bisque4	GWAS_Gene	WNT11	kidney morphogenesis
MDD	PFC	bisque4	GWAS_Gene	WNT11	cartilage development
MDD	PFC	bisque4	GWAS_Gene	WNT11	digestive tract development
MDD	PFC	bisque4	GWAS_Gene	WNT11	embryonic organ development
MDD	PFC	bisque4	GWAS_Gene	WNT11	connective tissue development
MDD	PFC	bisque4	GWAS_Gene	WNT11	cell fate commitment
MDD	PFC	bisque4	GWAS_Gene	WNT11	mesonephric epithelium development
MDD	PFC	bisque4	GWAS_Gene	WNT11	ureteric bud development
MDD	PFC	bisque4	GWAS_Gene	WNT11	mesonephros development
MDD	PFC	bisque4	GWAS_Gene	WNT11	epithelial tube morphogenesis
MDD	PFC	bisque4	RRA_Gene	IGFBP2	response to corticosteroid
MDD	PFC	bisque4	RRA_Gene	IGFBP2	response to mechanical stimulus
MDD	PFC	bisque4	RRA_Gene	IGFBP2	aging
MDD	PFC	bisque4	RRA_Gene	IGFBP2	response to glucocorticoid
MDD	PFC	bisque4	RRA_Gene	KHK	response to peptide hormone
MDD	PFC	lightcoral	GWAS_Gene	NSUN4	ribosomal subunit
MDD	PFC	lightcoral	GWAS_Gene	NSUN4	mitochondrial ribosome
MDD	PFC	lightcoral	GWAS_Gene	NSUN4	large ribosomal subunit
MDD	PFC	lightcoral	GWAS_Gene	NSUN4	mitochondrial translation
MDD	PFC	lightcoral	GWAS_Gene	NSUN4	organellar ribosome
MDD	PFC	lightcoral	GWAS_Gene	NSUN4	mitochondrial matrix
MDD	PFC	lightcoral	GWAS_Gene	NSUN4	ribosome
MDD	WB	lightgreen	GWAS_Gene	CASP8AP2	cellular response to environmental stimulus
MDD	WB	lightgreen	GWAS_Gene	CASP8AP2	cellular response to abiotic stimulus
MDD	WB	lightgreen	GWAS_Gene	CNOT4	cell cycle checkpoint
MDD	WB	lightgreen	GWAS_Gene	CNOT4	DNA integrity checkpoint
MDD	WB	lightgreen	GWAS_Gene	CNOT4	mRNA catabolic process
MDD	WB	lightgreen	GWAS_Gene	CNOT4	RNA catabolic process
MDD	WB	lightgreen	GWAS_Gene	CNOT4	mitotic cell cycle checkpoint
MDD	WB	lightgreen	GWAS_Gene	CNOT4	negative regulation of mitotic cell cycle phase transition
MDD	WB	lightgreen	GWAS_Gene	CNOT4	negative regulation of cell cycle process
MDD	WB	lightgreen	GWAS_Gene	ESR1	positive regulation of DNA-templated transcription, initiation
MDD	WB	lightgreen	GWAS_Gene	ESR1	stem cell differentiation
MDD	WB	lightgreen	GWAS_Gene	FASN	cofactor biosynthetic process
MDD	WB	lightgreen	GWAS_Gene	GLO1	cellular ketone metabolic process
MDD	WB	lightgreen	GWAS_Gene	LIN28B	RNA 3'-end processing
MDD	WB	lightgreen	GWAS_Gene	LIN28B	RNA catabolic process
MDD	WB	lightgreen	GWAS_Gene	NR4A2	response to peptide hormone
MDD	WB	lightgreen	GWAS_Gene	NR4A2	cellular response to peptide hormone stimulus
MDD	WB	lightgreen	GWAS_Gene	NR4A2	nuclear speck
MDD	WB	lightgreen	GWAS_Gene	NR4A2	transcription factor complex
MDD	WB	lightgreen	GWAS_Gene	PAX5	regulation of chromosome organization
MDD	WB	lightgreen	GWAS_Gene	PAX5	negative regulation of chromosome organization
MDD	WB	lightgreen	GWAS_Gene	PTBP2	RNA splicing, via transesterification reactions with bulged adenosine as nucleophile
MDD	WB	lightgreen	GWAS_Gene	PTBP2	RNA splicing, via transesterification reactions
MDD	WB	lightgreen	GWAS_Gene	PTBP2	mRNA splicing, via spliceosome
MDD	WB	lightgreen	GWAS_Gene	PTBP2	RNA splicing
MDD	WB	lightgreen	GWAS_Gene	RAB27B	apical part of cell
MDD	WB	lightgreen	GWAS_Gene	RAB27B	apical plasma membrane
MDD	WB	lightgreen	GWAS_Gene	RCOR2	transcription factor complex
MDD	WB	lightgreen	GWAS_Gene	SNX4	positive regulation of intracellular transport
MDD	WB	lightgreen	GWAS_Gene	STAG1	chromosomal region
MDD	WB	lightgreen	GWAS_Gene	THOC1	mRNA 3'-end processing
MDD	WB	lightgreen	GWAS_Gene	THOC1	nucleocytoplasmic transport
MDD	WB	lightgreen	GWAS_Gene	THOC1	establishment of RNA localization
MDD	WB	lightgreen	GWAS_Gene	THOC1	mRNA-containing ribonucleoprotein complex export from nucleus
MDD	WB	lightgreen	GWAS_Gene	THOC1	RNA transport
MDD	WB	lightgreen	GWAS_Gene	THOC1	mRNA transport
MDD	WB	lightgreen	GWAS_Gene	THOC1	mRNA export from nucleus
MDD	WB	lightgreen	GWAS_Gene	THOC1	DNA integrity checkpoint
MDD	WB	lightgreen	GWAS_Gene	THOC1	nuclear speck
MDD	WB	lightgreen	GWAS_Gene	THOC1	nuclear transport
MDD	WB	lightgreen	GWAS_Gene	THOC1	nuclear export
MDD	WB	lightgreen	GWAS_Gene	THOC1	chromosomal region
MDD	WB	lightgreen	GWAS_Gene	THOC1	cell cycle checkpoint
MDD	WB	lightgreen	GWAS_Gene	THOC1	chromosome, telomeric region
MDD	WB	lightgreen	GWAS_Gene	THOC1	protein export from nucleus
MDD	WB	lightgreen	GWAS_Gene	THOC1	RNA splicing
MDD	WB	lightgreen	GWAS_Gene	THOC1	ribonucleoprotein complex localization
MDD	WB	lightgreen	GWAS_Gene	THOC1	nuclear chromosome, telomeric region
MDD	WB	lightgreen	GWAS_Gene	THOC1	ribonucleoprotein complex export from nucleus
MDD	WB	lightgreen	GWAS_Gene	THOC1	RNA localization
MDD	WB	lightgreen	GWAS_Gene	THOC1	nucleic acid transport
MDD	WB	lightgreen	GWAS_Gene	THOC1	RNA 3'-end processing
MDD	WB	lightgreen	GWAS_Gene	THOC1	RNA export from nucleus
MDD	WB	lightgreen	RRA_Gene	PGLYRP1	neutrophil activation
MDD	WB	lightgreen	RRA_Gene	PGLYRP1	neutrophil activation involved in immune response
MDD	WB	lightgreen	RRA_Gene	PGLYRP1	neutrophil degranulation
MDD	WB	lightgreen	RRA_Gene	PGLYRP1	neutrophil mediated immunity
MDD	WB	lightgreen	RRA_Gene	RBM38	RNA catabolic process
MDD	WB	lightgreen	RRA_Gene	RBM38	mRNA catabolic process
MDD	WB	lightgreen	RRA_Gene	RBM38	RNA splicing
MDD	WB	lightgreen	RRA_Gene	RBM38	regulation of mRNA metabolic process
MDD	WB	lightgreen	RRA_Gene	S100P	neutrophil mediated immunity
MDD	WB	lightgreen	RRA_Gene	S100P	neutrophil activation
MDD	WB	lightgreen	RRA_Gene	S100P	neutrophil degranulation
MDD	WB	lightgreen	RRA_Gene	S100P	neutrophil activation involved in immune response
MDD	WB	lightgreen	RRA_Gene	TCF3	stem cell differentiation
MDD	WB	lightgreen	RRA_Gene	TCF3	nuclear transcription factor complex
MDD	WB	lightgreen	RRA_Gene	TCF3	nuclear speck
MDD	WB	lightgreen	RRA_Gene	TCF3	RNA polymerase II transcription factor complex
MDD	WB	lightgreen	RRA_Gene	TCF3	transcription factor complex
MDD	WB	saddlebrown	GWAS_Gene	ADCY2	response to forskolin
MDD	WB	saddlebrown	GWAS_Gene	ADCY2	response to antibiotic
MDD	WB	saddlebrown	GWAS_Gene	ADCY2	cellular response to peptide hormone stimulus
MDD	WB	saddlebrown	GWAS_Gene	ADCY2	cellular response to alcohol
MDD	WB	saddlebrown	GWAS_Gene	ADCY2	activation of protein kinase activity
MDD	WB	saddlebrown	GWAS_Gene	ADCY2	purine nucleotide biosynthetic process
MDD	WB	saddlebrown	GWAS_Gene	ADCY2	response to alcohol
MDD	WB	saddlebrown	GWAS_Gene	ADCY2	adenylate cyclase-modulating G protein-coupled receptor signaling pathway
MDD	WB	saddlebrown	GWAS_Gene	ADCY2	cellular response to peptide
MDD	WB	saddlebrown	GWAS_Gene	ADCY2	response to ketone
MDD	WB	saddlebrown	GWAS_Gene	ADCY2	water homeostasis
MDD	WB	saddlebrown	GWAS_Gene	ADCY2	cyclic-nucleotide-mediated signaling
MDD	WB	saddlebrown	GWAS_Gene	ADCY2	membrane region
MDD	WB	saddlebrown	GWAS_Gene	ADCY2	multicellular organismal homeostasis
MDD	WB	saddlebrown	GWAS_Gene	ADCY2	cellular response to drug
MDD	WB	saddlebrown	GWAS_Gene	ADCY2	membrane microdomain
MDD	WB	saddlebrown	GWAS_Gene	ADCY2	second-messenger-mediated signaling
MDD	WB	saddlebrown	GWAS_Gene	ADCY2	purine-containing compound biosynthetic process
MDD	WB	saddlebrown	GWAS_Gene	ADCY2	activation of adenylate cyclase activity
MDD	WB	saddlebrown	GWAS_Gene	ADCY2	cellular response to ketone
MDD	WB	saddlebrown	GWAS_Gene	ADCY2	response to peptide hormone
MDD	WB	saddlebrown	GWAS_Gene	ADCY2	membrane raft
MDD	WB	saddlebrown	GWAS_Gene	ADCY2	cellular response to forskolin
MDD	WB	saddlebrown	GWAS_Gene	ADCY2	adenylate cyclase-inhibiting G protein-coupled receptor signaling pathway
MDD	WB	saddlebrown	GWAS_Gene	ADCY2	cAMP-mediated signaling
MDD	WB	saddlebrown	GWAS_Gene	ADCY2	G protein-coupled receptor signaling pathway, coupled to cyclic nucleotide second messenger
MDD	WB	saddlebrown	GWAS_Gene	AQP3	cellular response to hypoxia
MDD	WB	saddlebrown	GWAS_Gene	AQP3	response to retinoic acid
MDD	WB	saddlebrown	GWAS_Gene	AQP3	cell-cell junction
MDD	WB	saddlebrown	GWAS_Gene	AQP3	water homeostasis
MDD	WB	saddlebrown	GWAS_Gene	AQP3	organic hydroxy compound transport
MDD	WB	saddlebrown	GWAS_Gene	AQP3	channel activity
MDD	WB	saddlebrown	GWAS_Gene	AQP3	response to hypoxia
MDD	WB	saddlebrown	GWAS_Gene	AQP3	response to vitamin
MDD	WB	saddlebrown	GWAS_Gene	AQP3	response to nutrient
MDD	WB	saddlebrown	GWAS_Gene	AQP3	multicellular organismal homeostasis
MDD	WB	saddlebrown	GWAS_Gene	AQP3	cellular response to oxygen levels
MDD	WB	saddlebrown	GWAS_Gene	AQP3	cellular response to external stimulus
MDD	WB	saddlebrown	GWAS_Gene	AQP3	response to nutrient levels
MDD	WB	saddlebrown	GWAS_Gene	AQP3	polyol transport
MDD	WB	saddlebrown	GWAS_Gene	AQP3	response to oxygen levels
MDD	WB	saddlebrown	GWAS_Gene	AQP3	cellular response to nutrient levels
MDD	WB	saddlebrown	GWAS_Gene	AQP3	response to calcium ion
MDD	WB	saddlebrown	GWAS_Gene	AQP3	response to decreased oxygen levels
MDD	WB	saddlebrown	GWAS_Gene	AQP3	odontogenesis
MDD	WB	saddlebrown	GWAS_Gene	AQP3	response to acid chemical
MDD	WB	saddlebrown	GWAS_Gene	AQP3	regulation of epithelial cell differentiation
MDD	WB	saddlebrown	GWAS_Gene	AQP3	response to metal ion
MDD	WB	saddlebrown	GWAS_Gene	AQP3	substrate-specific channel activity
MDD	WB	saddlebrown	GWAS_Gene	AQP3	basolateral plasma membrane
MDD	WB	saddlebrown	GWAS_Gene	AQP3	cellular response to extracellular stimulus
MDD	WB	saddlebrown	GWAS_Gene	AQP3	passive transmembrane transporter activity
MDD	WB	saddlebrown	GWAS_Gene	AQP3	response to vitamin D
MDD	WB	saddlebrown	GWAS_Gene	ARHGAP15	regulation of GTPase activity
MDD	WB	saddlebrown	GWAS_Gene	ARHGAP15	regulation of cell shape
MDD	WB	saddlebrown	GWAS_Gene	ARHGAP15	regulation of small GTPase mediated signal transduction
MDD	WB	saddlebrown	GWAS_Gene	ARHGAP15	regulation of cell morphogenesis
MDD	WB	saddlebrown	GWAS_Gene	BCAR3	peptidyl-serine modification
MDD	WB	saddlebrown	GWAS_Gene	BCAR3	regulation of peptidyl-serine phosphorylation
[truncated: 3,635 more rows]

## Sheet: tissue-specific_KEGG
Table S7b. Tissue-related genes KEGG enrichment
Disease	Tissue	Module	Key	Gene	KEGG
BP	CRE	greenyellow	GWAS_Gene	ABCD1	Peroxisome
BP	CRE	greenyellow	GWAS_Gene	ERBB2	Bladder cancer
BP	CRE	greenyellow	GWAS_Gene	ERBB2	EGFR tyrosine kinase inhibitor resistance
BP	CRE	greenyellow	GWAS_Gene	ERBB2	MAPK signaling pathway
BP	CRE	greenyellow	GWAS_Gene	ERBB2	Prostate cancer
BP	CRE	greenyellow	GWAS_Gene	IL1R1	MAPK signaling pathway
BP	PBMC	blue	GWAS_Gene	ANK3	Proteoglycans in cancer
BP	PBMC	blue	GWAS_Gene	ASAP2	Endocytosis
BP	PBMC	blue	GWAS_Gene	BAK1	Apoptosis
BP	PBMC	blue	GWAS_Gene	BAK1	Colorectal cancer
BP	PBMC	blue	GWAS_Gene	BAK1	Epstein-Barr virus infection
BP	PBMC	blue	GWAS_Gene	BAK1	Influenza A
BP	PBMC	blue	GWAS_Gene	BAK1	Pathogenic Escherichia coli infection
BP	PBMC	blue	GWAS_Gene	BAK1	Pathways of neurodegeneration - multiple diseases
BP	PBMC	blue	GWAS_Gene	BAK1	Protein processing in endoplasmic reticulum
BP	PBMC	blue	GWAS_Gene	BAK1	Salmonella infection
BP	PBMC	blue	GWAS_Gene	CACNB2	Adrenergic signaling in cardiomyocytes
BP	PBMC	blue	GWAS_Gene	CACNB2	MAPK signaling pathway
BP	PBMC	blue	GWAS_Gene	CDC25B	MAPK signaling pathway
BP	PBMC	blue	GWAS_Gene	CREB5	Adrenergic signaling in cardiomyocytes
BP	PBMC	blue	GWAS_Gene	CREB5	Amphetamine addiction
BP	PBMC	blue	GWAS_Gene	CREB5	cAMP signaling pathway
BP	PBMC	blue	GWAS_Gene	CREB5	cGMP-PKG signaling pathway
BP	PBMC	blue	GWAS_Gene	CREB5	Dopaminergic synapse
BP	PBMC	blue	GWAS_Gene	CREB5	Insulin resistance
BP	PBMC	blue	GWAS_Gene	CREB5	Insulin secretion
BP	PBMC	blue	GWAS_Gene	CREB5	Prion disease
BP	PBMC	blue	GWAS_Gene	EEF1A2	Legionellosis
BP	PBMC	blue	GWAS_Gene	EEF1A2	Leishmaniasis
BP	PBMC	blue	GWAS_Gene	EEF1A2	Nucleocytoplasmic transport
BP	PBMC	blue	GWAS_Gene	KIF5B	Alzheimer disease
BP	PBMC	blue	GWAS_Gene	KIF5B	Amyotrophic lateral sclerosis
BP	PBMC	blue	GWAS_Gene	KIF5B	Dopaminergic synapse
BP	PBMC	blue	GWAS_Gene	KIF5B	Endocytosis
BP	PBMC	blue	GWAS_Gene	KIF5B	Parkinson disease
BP	PBMC	blue	GWAS_Gene	KIF5B	Pathways of neurodegeneration - multiple diseases
BP	PBMC	blue	GWAS_Gene	KIF5B	Prion disease
BP	PBMC	blue	GWAS_Gene	KIF5B	Salmonella infection
BP	PBMC	blue	GWAS_Gene	KIF5C	Alzheimer disease
BP	PBMC	blue	GWAS_Gene	KIF5C	Amyotrophic lateral sclerosis
BP	PBMC	blue	GWAS_Gene	KIF5C	Dopaminergic synapse
BP	PBMC	blue	GWAS_Gene	KIF5C	Endocytosis
BP	PBMC	blue	GWAS_Gene	KIF5C	Parkinson disease
BP	PBMC	blue	GWAS_Gene	KIF5C	Pathways of neurodegeneration - multiple diseases
BP	PBMC	blue	GWAS_Gene	KIF5C	Prion disease
BP	PBMC	blue	GWAS_Gene	KIF5C	Salmonella infection
BP	PBMC	blue	GWAS_Gene	NCAM1	Prion disease
BP	PBMC	blue	GWAS_Gene	OPA1	Spinocerebellar ataxia
BP	PBMC	blue	GWAS_Gene	PCLO	Insulin secretion
BP	PBMC	blue	GWAS_Gene	PDE5A	cGMP-PKG signaling pathway
BP	PBMC	blue	GWAS_Gene	THRA	Thyroid hormone signaling pathway
BP	PBMC	blue	RRA_Gene	APAF1	Alzheimer disease
BP	PBMC	blue	RRA_Gene	APAF1	Amyotrophic lateral sclerosis
BP	PBMC	blue	RRA_Gene	APAF1	Apoptosis
BP	PBMC	blue	RRA_Gene	APAF1	Epstein-Barr virus infection
BP	PBMC	blue	RRA_Gene	APAF1	Influenza A
BP	PBMC	blue	RRA_Gene	APAF1	Legionellosis
BP	PBMC	blue	RRA_Gene	APAF1	Parkinson disease
BP	PBMC	blue	RRA_Gene	APAF1	Pathways of neurodegeneration - multiple diseases
BP	PBMC	blue	RRA_Gene	APAF1	Prion disease
BP	PBMC	blue	RRA_Gene	APAF1	Tuberculosis
BP	PBMC	blue	RRA_Gene	ATP2B1	Adrenergic signaling in cardiomyocytes
BP	PBMC	blue	RRA_Gene	ATP2B1	Calcium signaling pathway
BP	PBMC	blue	RRA_Gene	ATP2B1	cAMP signaling pathway
BP	PBMC	blue	RRA_Gene	ATP2B1	cGMP-PKG signaling pathway
BP	PBMC	blue	RRA_Gene	ATP2B1	Endocrine and other factor-regulated calcium reabsorption
BP	PBMC	blue	RRA_Gene	CFD	Coronavirus disease - COVID-19
BP	PBMC	blue	RRA_Gene	DUSP1	MAPK signaling pathway
BP	PBMC	blue	RRA_Gene	DUSP1	Parkinson disease
BP	PBMC	blue	RRA_Gene	GPX1	Amyotrophic lateral sclerosis
BP	PBMC	blue	RRA_Gene	GPX1	Glutathione metabolism
BP	PBMC	blue	RRA_Gene	GPX1	Pathways of neurodegeneration - multiple diseases
BP	PBMC	blue	RRA_Gene	IGF2R	Endocytosis
BP	PBMC	blue	RRA_Gene	MAP3K8	MAPK signaling pathway
BP	PBMC	blue	RRA_Gene	SMNDC1	Spliceosome
BP	PBMC	blue	RRA_Gene	U2AF2	Spliceosome
BP	PBMC	blue	RRA_Gene	VAMP5	SNARE interactions in vesicular transport
BP	PBMC	blue	RRA_Gene	YOD1	Protein processing in endoplasmic reticulum
BP	PBMC	yellow	GWAS_Gene	ALOX5AP	Fc epsilon RI signaling pathway
BP	PBMC	yellow	GWAS_Gene	CNTN1	Cell adhesion molecules
BP	PBMC	yellow	GWAS_Gene	FCGR2A	Coronavirus disease - COVID-19
BP	PBMC	yellow	GWAS_Gene	FCGR2A	Fc gamma R-mediated phagocytosis
BP	PBMC	yellow	GWAS_Gene	FCGR2A	Leishmaniasis
BP	PBMC	yellow	GWAS_Gene	FCGR2A	Neutrophil extracellular trap formation
BP	PBMC	yellow	GWAS_Gene	FCGR2A	Osteoclast differentiation
BP	PBMC	yellow	GWAS_Gene	FCGR2A	Pathogenic Escherichia coli infection
BP	PBMC	yellow	GWAS_Gene	FCGR2A	Phagosome
BP	PBMC	yellow	GWAS_Gene	FCGR2A	Platelet activation
BP	PBMC	yellow	GWAS_Gene	FCGR2A	Tuberculosis
BP	PBMC	yellow	GWAS_Gene	FCGR2A	Yersinia infection
BP	PBMC	yellow	GWAS_Gene	FGFR1	Breast cancer
BP	PBMC	yellow	GWAS_Gene	FGFR1	Central carbon metabolism in cancer
BP	PBMC	yellow	GWAS_Gene	FGFR1	PI3K-Akt signaling pathway
BP	PBMC	yellow	GWAS_Gene	FGFR1	Prostate cancer
BP	PBMC	yellow	GWAS_Gene	FGFR1	Proteoglycans in cancer
BP	PBMC	yellow	GWAS_Gene	FGFR1	Rap1 signaling pathway
BP	PBMC	yellow	GWAS_Gene	FGFR1	Ras signaling pathway
BP	PBMC	yellow	GWAS_Gene	FGFR1	Regulation of actin cytoskeleton
BP	PBMC	yellow	GWAS_Gene	HLA-DMA	Antigen processing and presentation
BP	PBMC	yellow	GWAS_Gene	HLA-DMA	Cell adhesion molecules
BP	PBMC	yellow	GWAS_Gene	HLA-DMA	Epstein-Barr virus infection
BP	PBMC	yellow	GWAS_Gene	HLA-DMA	Hematopoietic cell lineage
BP	PBMC	yellow	GWAS_Gene	HLA-DMA	Human T-cell leukemia virus 1 infection
BP	PBMC	yellow	GWAS_Gene	HLA-DMA	Inflammatory bowel disease
BP	PBMC	yellow	GWAS_Gene	HLA-DMA	Influenza A
BP	PBMC	yellow	GWAS_Gene	HLA-DMA	Leishmaniasis
BP	PBMC	yellow	GWAS_Gene	HLA-DMA	Phagosome
BP	PBMC	yellow	GWAS_Gene	HLA-DMA	Th1 and Th2 cell differentiation
BP	PBMC	yellow	GWAS_Gene	HLA-DMA	Th17 cell differentiation
BP	PBMC	yellow	GWAS_Gene	HLA-DMA	Toxoplasmosis
BP	PBMC	yellow	GWAS_Gene	HLA-DMA	Tuberculosis
BP	PBMC	yellow	GWAS_Gene	HLA-DMA	Viral myocarditis
BP	PBMC	yellow	GWAS_Gene	HLA-DMB	Antigen processing and presentation
BP	PBMC	yellow	GWAS_Gene	HLA-DMB	Cell adhesion molecules
BP	PBMC	yellow	GWAS_Gene	HLA-DMB	Epstein-Barr virus infection
BP	PBMC	yellow	GWAS_Gene	HLA-DMB	Hematopoietic cell lineage
BP	PBMC	yellow	GWAS_Gene	HLA-DMB	Human T-cell leukemia virus 1 infection
BP	PBMC	yellow	GWAS_Gene	HLA-DMB	Inflammatory bowel disease
BP	PBMC	yellow	GWAS_Gene	HLA-DMB	Influenza A
BP	PBMC	yellow	GWAS_Gene	HLA-DMB	Leishmaniasis
BP	PBMC	yellow	GWAS_Gene	HLA-DMB	Phagosome
BP	PBMC	yellow	GWAS_Gene	HLA-DMB	Th1 and Th2 cell differentiation
BP	PBMC	yellow	GWAS_Gene	HLA-DMB	Th17 cell differentiation
BP	PBMC	yellow	GWAS_Gene	HLA-DMB	Toxoplasmosis
BP	PBMC	yellow	GWAS_Gene	HLA-DMB	Tuberculosis
BP	PBMC	yellow	GWAS_Gene	HLA-DMB	Viral myocarditis
BP	PBMC	yellow	GWAS_Gene	IL1R2	Cytokine-cytokine receptor interaction
BP	PBMC	yellow	GWAS_Gene	IL1R2	Fluid shear stress and atherosclerosis
BP	PBMC	yellow	GWAS_Gene	IL1R2	Hematopoietic cell lineage
BP	PBMC	yellow	GWAS_Gene	IL1R2	Human T-cell leukemia virus 1 infection
BP	PBMC	yellow	GWAS_Gene	IL1R2	Prostate cancer
BP	PBMC	yellow	GWAS_Gene	ITK	Chemokine signaling pathway
BP	PBMC	yellow	GWAS_Gene	ITK	Leukocyte transendothelial migration
BP	PBMC	yellow	GWAS_Gene	ITK	T cell receptor signaling pathway
BP	PBMC	yellow	GWAS_Gene	KIT	Acute myeloid leukemia
BP	PBMC	yellow	GWAS_Gene	KIT	Breast cancer
BP	PBMC	yellow	GWAS_Gene	KIT	Central carbon metabolism in cancer
BP	PBMC	yellow	GWAS_Gene	KIT	Hematopoietic cell lineage
BP	PBMC	yellow	GWAS_Gene	KIT	Phospholipase D signaling pathway
BP	PBMC	yellow	GWAS_Gene	KIT	PI3K-Akt signaling pathway
BP	PBMC	yellow	GWAS_Gene	KIT	Rap1 signaling pathway
BP	PBMC	yellow	GWAS_Gene	KIT	Ras signaling pathway
BP	PBMC	yellow	GWAS_Gene	PPP2R3A	Dopaminergic synapse
BP	PBMC	yellow	GWAS_Gene	PPP2R3A	Human papillomavirus infection
BP	PBMC	yellow	GWAS_Gene	PPP2R3A	PI3K-Akt signaling pathway
BP	PBMC	yellow	GWAS_Gene	PPP2R3A	Sphingolipid signaling pathway
BP	PBMC	yellow	GWAS_Gene	PTPRC	Cell adhesion molecules
BP	PBMC	yellow	GWAS_Gene	PTPRC	Fc gamma R-mediated phagocytosis
BP	PBMC	yellow	GWAS_Gene	PTPRC	Primary immunodeficiency
BP	PBMC	yellow	GWAS_Gene	PTPRC	Salmonella infection
BP	PBMC	yellow	GWAS_Gene	PTPRC	T cell receptor signaling pathway
BP	PBMC	yellow	GWAS_Gene	RIMS1	Retrograde endocannabinoid signaling
BP	PBMC	yellow	GWAS_Gene	SHMT2	Antifolate resistance
BP	PBMC	yellow	GWAS_Gene	SHMT2	One carbon pool by folate
BP	PBMC	yellow	RRA_Gene	ATG3	Kaposi sarcoma-associated herpesvirus infection
BP	PBMC	yellow	RRA_Gene	DCLRE1C	Primary immunodeficiency
BP	PBMC	yellow	RRA_Gene	ETS1	Cellular senescence
BP	PBMC	yellow	RRA_Gene	ETS1	Human T-cell leukemia virus 1 infection
BP	PBMC	yellow	RRA_Gene	ETS1	Ras signaling pathway
BP	PBMC	yellow	RRA_Gene	GYPC	Malaria
BP	PBMC	yellow	RRA_Gene	IL18RAP	Cytokine-cytokine receptor interaction
BP	PBMC	yellow	RRA_Gene	IL18RAP	Inflammatory bowel disease
BP	PBMC	yellow	RRA_Gene	IL2RB	Cytokine-cytokine receptor interaction
BP	PBMC	yellow	RRA_Gene	IL2RB	Human T-cell leukemia virus 1 infection
BP	PBMC	yellow	RRA_Gene	IL2RB	JAK-STAT signaling pathway
BP	PBMC	yellow	RRA_Gene	IL2RB	Measles
BP	PBMC	yellow	RRA_Gene	IL2RB	PI3K-Akt signaling pathway
BP	PBMC	yellow	RRA_Gene	IL2RB	Th1 and Th2 cell differentiation
BP	PBMC	yellow	RRA_Gene	IL2RB	Th17 cell differentiation
BP	PBMC	yellow	RRA_Gene	MYC	Acute myeloid leukemia
BP	PBMC	yellow	RRA_Gene	MYC	Breast cancer
BP	PBMC	yellow	RRA_Gene	MYC	Cellular senescence
BP	PBMC	yellow	RRA_Gene	MYC	Central carbon metabolism in cancer
BP	PBMC	yellow	RRA_Gene	MYC	Chronic myeloid leukemia
BP	PBMC	yellow	RRA_Gene	MYC	Colorectal cancer
BP	PBMC	yellow	RRA_Gene	MYC	Endometrial cancer
BP	PBMC	yellow	RRA_Gene	MYC	Epstein-Barr virus infection
BP	PBMC	yellow	RRA_Gene	MYC	ErbB signaling pathway
BP	PBMC	yellow	RRA_Gene	MYC	Gastric cancer
BP	PBMC	yellow	RRA_Gene	MYC	Hepatitis B
BP	PBMC	yellow	RRA_Gene	MYC	Hepatitis C
BP	PBMC	yellow	RRA_Gene	MYC	Human cytomegalovirus infection
BP	PBMC	yellow	RRA_Gene	MYC	Human T-cell leukemia virus 1 infection
BP	PBMC	yellow	RRA_Gene	MYC	JAK-STAT signaling pathway
BP	PBMC	yellow	RRA_Gene	MYC	Kaposi sarcoma-associated herpesvirus infection
BP	PBMC	yellow	RRA_Gene	MYC	PI3K-Akt signaling pathway
BP	PBMC	yellow	RRA_Gene	MYC	Proteoglycans in cancer
BP	PBMC	yellow	RRA_Gene	MYC	Salmonella infection
BP	PBMC	yellow	RRA_Gene	MYC	Small cell lung cancer
BP	PBMC	yellow	RRA_Gene	MYC	Thyroid hormone signaling pathway
BP	PBMC	yellow	RRA_Gene	MYC	Wnt signaling pathway
BP	PBMC	yellow	RRA_Gene	MYL4	Apelin signaling pathway
BP	PBMC	yellow	RRA_Gene	PRNP	Ferroptosis
BP	PBMC	yellow	RRA_Gene	PTGER4	Human cytomegalovirus infection
BP	PBMC	yellow	RRA_Gene	PTGER4	Human papillomavirus infection
BP	PBMC	yellow	RRA_Gene	PTGER4	Inflammatory mediator regulation of TRP channels
BP	PBMC	yellow	RRA_Gene	RHOG	Bacterial invasion of epithelial cells
BP	PBMC	yellow	RRA_Gene	RHOG	Salmonella infection
BP	PBMC	yellow	RRA_Gene	RHOG	Yersinia infection
BP	PBMC	yellow	RRA_Gene	SLC38A2	GABAergic synapse
BP	PBMC	yellow	RRA_Gene	SLC38A2	Glutamatergic synapse
BP	PBMC	yellow	RRA_Gene	TNFSF10	Apoptosis
BP	PBMC	yellow	RRA_Gene	TNFSF10	Cytokine-cytokine receptor interaction
BP	PBMC	yellow	RRA_Gene	TNFSF10	Influenza A
BP	PBMC	yellow	RRA_Gene	TNFSF10	Lipid and atherosclerosis
BP	PBMC	yellow	RRA_Gene	TNFSF10	Natural killer cell mediated cytotoxicity
BP	PBMC	yellow	RRA_Gene	TNFSF10	Pathogenic Escherichia coli infection
BP	PBMC	yellow	RRA_Gene	TNFSF10	Salmonella infection
BP	PBMC	yellow	RRA_Gene	TNIP1	Shigellosis
BP	PBMC	yellow	RRA_Gene	TXN	Fluid shear stress and atherosclerosis
BP	PBMC	yellow	RRA_Gene	TXN	NOD-like receptor signaling pathway
BP	PBMC	yellow	RRA_Gene	TXN	Salmonella infection
BP	PBMC	yellow	RRA_Gene	ZFP36	Human T-cell leukemia virus 1 infection
BP	PBMC	yellow	RRA_Gene	ZFP36	Kaposi sarcoma-associated herpesvirus infection
BP	PFC	brown	GWAS_Gene	GRM5	Alzheimer disease
BP	PFC	brown	GWAS_Gene	GRM5	Long-term potentiation
BP	PFC	brown	GWAS_Gene	GRM5	Phospholipase D signaling pathway
BP	PFC	brown	GWAS_Gene	RPS6KA2	Long-term potentiation
BP	PFC	brown	GWAS_Gene	RPS6KA2	MAPK signaling pathway
BP	PFC	brown	RRA_Gene	MAPK11	Adrenergic signaling in cardiomyocytes
BP	PFC	brown	RRA_Gene	MAPK11	Chemical carcinogenesis - reactive oxygen species
BP	PFC	brown	RRA_Gene	MAPK11	Dopaminergic synapse
BP	PFC	brown	RRA_Gene	MAPK11	MAPK signaling pathway
BP	PFC	brown	RRA_Gene	MAPK11	Relaxin signaling pathway
BP	PFC	brown	RRA_Gene	PIK3R1	Alzheimer disease
BP	PFC	brown	RRA_Gene	PIK3R1	Axon guidance
BP	PFC	brown	RRA_Gene	PIK3R1	Chemical carcinogenesis - reactive oxygen species
BP	PFC	brown	RRA_Gene	PIK3R1	Phospholipase D signaling pathway
BP	PFC	brown	RRA_Gene	PIK3R1	Relaxin signaling pathway
BP	PFC	brown	RRA_Gene	WNT5A	Alzheimer disease
BP	PFC	brown	RRA_Gene	WNT5A	Axon guidance
BP	PFC	pink	GWAS_Gene	CHRM5	Calcium signaling pathway
BP	PFC	pink	GWAS_Gene	CHRM5	Neuroactive ligand-receptor interaction
BP	PFC	pink	RRA_Gene	LTB4R2	Calcium signaling pathway
BP	PFC	pink	RRA_Gene	LTB4R2	Neuroactive ligand-receptor interaction
MDD	ACC	magenta	GWAS_Gene	DNAH6	Amyotrophic lateral sclerosis
MDD	ACC	magenta	GWAS_Gene	DNAH6	Pathways of neurodegeneration - multiple diseases
MDD	CRE	brown4	RRA_Gene	LDHC	Pyruvate metabolism
MDD	PBMC	lightskyblue	RRA_Gene	TNFSF4	Cytokine-cytokine receptor interaction
MDD	PFC	bisque4	GWAS_Gene	WNT11	Basal cell carcinoma
MDD	PFC	bisque4	GWAS_Gene	WNT11	Cushing syndrome
MDD	PFC	bisque4	GWAS_Gene	WNT11	Gastric cancer
MDD	PFC	bisque4	GWAS_Gene	WNT11	Hippo signaling pathway
MDD	PFC	bisque4	GWAS_Gene	WNT11	Signaling pathways regulating pluripotency of stem cells
MDD	PFC	lightcoral	GWAS_Gene	UBE2G1	Protein processing in endoplasmic reticulum
MDD	PFC	lightcoral	GWAS_Gene	UBE2G1	Ubiquitin mediated proteolysis
MDD	PFC	lightcoral	RRA_Gene	PLA2G5	Ether lipid metabolism
MDD	WB	lightgreen	GWAS_Gene	ESR1	Proteoglycans in cancer
MDD	WB	lightgreen	GWAS_Gene	FHIT	Non-small cell lung cancer
MDD	WB	lightgreen	GWAS_Gene	LILRA1	B cell receptor signaling pathway
MDD	WB	lightgreen	GWAS_Gene	STAG1	Cell cycle
MDD	WB	lightgreen	RRA_Gene	TCF3	Signaling pathways regulating pluripotency of stem cells
MDD	WB	saddlebrown	GWAS_Gene	ADCY2	Adrenergic signaling in cardiomyocytes
MDD	WB	saddlebrown	GWAS_Gene	ADCY2	Aldosterone synthesis and secretion
MDD	WB	saddlebrown	GWAS_Gene	ADCY2	Bile secretion
MDD	WB	saddlebrown	GWAS_Gene	ADCY2	Calcium signaling pathway
MDD	WB	saddlebrown	GWAS_Gene	ADCY2	cAMP signaling pathway
MDD	WB	saddlebrown	GWAS_Gene	ADCY2	cGMP-PKG signaling pathway
MDD	WB	saddlebrown	GWAS_Gene	ADCY2	Chemokine signaling pathway
MDD	WB	saddlebrown	GWAS_Gene	ADCY2	Cholinergic synapse
MDD	WB	saddlebrown	GWAS_Gene	ADCY2	Circadian entrainment
MDD	WB	saddlebrown	GWAS_Gene	ADCY2	Dilated cardiomyopathy
MDD	WB	saddlebrown	GWAS_Gene	ADCY2	Estrogen signaling pathway
MDD	WB	saddlebrown	GWAS_Gene	ADCY2	GABAergic synapse
MDD	WB	saddlebrown	GWAS_Gene	ADCY2	Gap junction
MDD	WB	saddlebrown	GWAS_Gene	ADCY2	Glutamatergic synapse
MDD	WB	saddlebrown	GWAS_Gene	ADCY2	Growth hormone synthesis, secretion and action
MDD	WB	saddlebrown	GWAS_Gene	ADCY2	Human cytomegalovirus infection
MDD	WB	saddlebrown	GWAS_Gene	ADCY2	Human T-cell leukemia virus 1 infection
MDD	WB	saddlebrown	GWAS_Gene	ADCY2	Inflammatory mediator regulation of TRP channels
MDD	WB	saddlebrown	GWAS_Gene	ADCY2	Insulin secretion
MDD	WB	saddlebrown	GWAS_Gene	ADCY2	Melanogenesis
MDD	WB	saddlebrown	GWAS_Gene	ADCY2	Morphine addiction
MDD	WB	saddlebrown	GWAS_Gene	ADCY2	Oxytocin signaling pathway
MDD	WB	saddlebrown	GWAS_Gene	ADCY2	Pancreatic secretion
MDD	WB	saddlebrown	GWAS_Gene	ADCY2	Phospholipase D signaling pathway
MDD	WB	saddlebrown	GWAS_Gene	ADCY2	Platelet activation
MDD	WB	saddlebrown	GWAS_Gene	ADCY2	Rap1 signaling pathway
MDD	WB	saddlebrown	GWAS_Gene	ADCY2	Regulation of lipolysis in adipocytes
MDD	WB	saddlebrown	GWAS_Gene	ADCY2	Relaxin signaling pathway
MDD	WB	saddlebrown	GWAS_Gene	ADCY2	Retrograde endocannabinoid signaling
MDD	WB	saddlebrown	GWAS_Gene	ADCY2	Salivary secretion
MDD	WB	saddlebrown	GWAS_Gene	AQP3	Vasopressin-regulated water reabsorption
MDD	WB	saddlebrown	GWAS_Gene	CACNB2	Adrenergic signaling in cardiomyocytes
MDD	WB	saddlebrown	GWAS_Gene	CACNB2	Arrhythmogenic right ventricular cardiomyopathy
MDD	WB	saddlebrown	GWAS_Gene	CACNB2	Cardiac muscle contraction
MDD	WB	saddlebrown	GWAS_Gene	CACNB2	Dilated cardiomyopathy
MDD	WB	saddlebrown	GWAS_Gene	CACNB2	Hypertrophic cardiomyopathy
MDD	WB	saddlebrown	GWAS_Gene	CACNB2	MAPK signaling pathway
MDD	WB	saddlebrown	GWAS_Gene	CACNB2	Oxytocin signaling pathway
MDD	WB	saddlebrown	GWAS_Gene	CADM1	Cell adhesion molecules
MDD	WB	saddlebrown	GWAS_Gene	CASP4	Pathogenic Escherichia coli infection
MDD	WB	saddlebrown	GWAS_Gene	CASP4	Salmonella infection
MDD	WB	saddlebrown	GWAS_Gene	CASP4	Shigellosis
MDD	WB	saddlebrown	GWAS_Gene	CLN5	Lysosome
MDD	WB	saddlebrown	GWAS_Gene	DAGLA	Aldosterone synthesis and secretion
MDD	WB	saddlebrown	GWAS_Gene	DAGLA	Retrograde endocannabinoid signaling
MDD	WB	saddlebrown	GWAS_Gene	DGKB	Choline metabolism in cancer
MDD	WB	saddlebrown	GWAS_Gene	DGKB	Phospholipase D signaling pathway
MDD	WB	saddlebrown	GWAS_Gene	ERBB4	Calcium signaling pathway
MDD	WB	saddlebrown	GWAS_Gene	ERBB4	ErbB signaling pathway
MDD	WB	saddlebrown	GWAS_Gene	ERBB4	MAPK signaling pathway
MDD	WB	saddlebrown	GWAS_Gene	ERBB4	PI3K-Akt signaling pathway
MDD	WB	saddlebrown	GWAS_Gene	ERBB4	Proteoglycans in cancer
MDD	WB	saddlebrown	GWAS_Gene	FCGR2A	Coronavirus disease - COVID-19
MDD	WB	saddlebrown	GWAS_Gene	FCGR2A	Fc gamma R-mediated phagocytosis
MDD	WB	saddlebrown	GWAS_Gene	FCGR2A	Leishmaniasis
MDD	WB	saddlebrown	GWAS_Gene	FCGR2A	Osteoclast differentiation
MDD	WB	saddlebrown	GWAS_Gene	FCGR2A	Pathogenic Escherichia coli infection
MDD	WB	saddlebrown	GWAS_Gene	FCGR2A	Phagosome
MDD	WB	saddlebrown	GWAS_Gene	FCGR2A	Platelet activation
MDD	WB	saddlebrown	GWAS_Gene	FCGR2A	Staphylococcus aureus infection
MDD	WB	saddlebrown	GWAS_Gene	FCGR2A	Tuberculosis
MDD	WB	saddlebrown	GWAS_Gene	FCGR2A	Yersinia infection
MDD	WB	saddlebrown	GWAS_Gene	GABRB1	GABAergic synapse
MDD	WB	saddlebrown	GWAS_Gene	GABRB1	Morphine addiction
MDD	WB	saddlebrown	GWAS_Gene	GABRB1	Neuroactive ligand-receptor interaction
MDD	WB	saddlebrown	GWAS_Gene	GABRB1	Nicotine addiction
MDD	WB	saddlebrown	GWAS_Gene	GABRB1	Retrograde endocannabinoid signaling
MDD	WB	saddlebrown	GWAS_Gene	GABRB1	Serotonergic synapse
MDD	WB	saddlebrown	GWAS_Gene	GRIK2	Glutamatergic synapse
MDD	WB	saddlebrown	GWAS_Gene	GRIK2	Neuroactive ligand-receptor interaction
MDD	WB	saddlebrown	GWAS_Gene	GRIN2A	Amphetamine addiction
MDD	WB	saddlebrown	GWAS_Gene	GRIN2A	Calcium signaling pathway
MDD	WB	saddlebrown	GWAS_Gene	GRIN2A	cAMP signaling pathway
MDD	WB	saddlebrown	GWAS_Gene	GRIN2A	Circadian entrainment
MDD	WB	saddlebrown	GWAS_Gene	GRIN2A	Dopaminergic synapse
MDD	WB	saddlebrown	GWAS_Gene	GRIN2A	Glutamatergic synapse
MDD	WB	saddlebrown	GWAS_Gene	GRIN2A	Long-term potentiation
MDD	WB	saddlebrown	GWAS_Gene	GRIN2A	Neuroactive ligand-receptor interaction
MDD	WB	saddlebrown	GWAS_Gene	GRIN2A	Nicotine addiction
MDD	WB	saddlebrown	GWAS_Gene	GRIN2A	Pathways of neurodegeneration - multiple diseases
MDD	WB	saddlebrown	GWAS_Gene	GRIN2A	Rap1 signaling pathway
MDD	WB	saddlebrown	GWAS_Gene	GRIN2A	Ras signaling pathway
MDD	WB	saddlebrown	GWAS_Gene	GRM5	Calcium signaling pathway
MDD	WB	saddlebrown	GWAS_Gene	GRM5	Gap junction
MDD	WB	saddlebrown	GWAS_Gene	GRM5	Glutamatergic synapse
MDD	WB	saddlebrown	GWAS_Gene	GRM5	Long-term potentiation
MDD	WB	saddlebrown	GWAS_Gene	GRM5	Neuroactive ligand-receptor interaction
MDD	WB	saddlebrown	GWAS_Gene	GRM5	Pathways of neurodegeneration - multiple diseases
MDD	WB	saddlebrown	GWAS_Gene	GRM5	Phospholipase D signaling pathway
MDD	WB	saddlebrown	GWAS_Gene	GRM5	Retrograde endocannabinoid signaling
MDD	WB	saddlebrown	GWAS_Gene	GRM7	Glutamatergic synapse
MDD	WB	saddlebrown	GWAS_Gene	GRM7	Neuroactive ligand-receptor interaction
MDD	WB	saddlebrown	GWAS_Gene	GRM7	Phospholipase D signaling pathway
MDD	WB	saddlebrown	GWAS_Gene	HLA-DMA	Allograft rejection
MDD	WB	saddlebrown	GWAS_Gene	HLA-DMA	Autoimmune thyroid disease
MDD	WB	saddlebrown	GWAS_Gene	HLA-DMA	Cell adhesion molecules
MDD	WB	saddlebrown	GWAS_Gene	HLA-DMA	Epstein-Barr virus infection
MDD	WB	saddlebrown	GWAS_Gene	HLA-DMA	Graft-versus-host disease
MDD	WB	saddlebrown	GWAS_Gene	HLA-DMA	Hematopoietic cell lineage
MDD	WB	saddlebrown	GWAS_Gene	HLA-DMA	Human T-cell leukemia virus 1 infection
MDD	WB	saddlebrown	GWAS_Gene	HLA-DMA	Inflammatory bowel disease
MDD	WB	saddlebrown	GWAS_Gene	HLA-DMA	Influenza A
MDD	WB	saddlebrown	GWAS_Gene	HLA-DMA	Intestinal immune network for IgA production
MDD	WB	saddlebrown	GWAS_Gene	HLA-DMA	Leishmaniasis
MDD	WB	saddlebrown	GWAS_Gene	HLA-DMA	Phagosome
MDD	WB	saddlebrown	GWAS_Gene	HLA-DMA	Rheumatoid arthritis
MDD	WB	saddlebrown	GWAS_Gene	HLA-DMA	Staphylococcus aureus infection
MDD	WB	saddlebrown	GWAS_Gene	HLA-DMA	Th1 and Th2 cell differentiation
MDD	WB	saddlebrown	GWAS_Gene	HLA-DMA	Th17 cell differentiation
MDD	WB	saddlebrown	GWAS_Gene	HLA-DMA	Toxoplasmosis
MDD	WB	saddlebrown	GWAS_Gene	HLA-DMA	Tuberculosis
MDD	WB	saddlebrown	GWAS_Gene	HLA-DMA	Type I diabetes mellitus
MDD	WB	saddlebrown	GWAS_Gene	HLA-DMA	Viral myocarditis
MDD	WB	saddlebrown	GWAS_Gene	HLA-DMB	Allograft rejection
MDD	WB	saddlebrown	GWAS_Gene	HLA-DMB	Autoimmune thyroid disease
MDD	WB	saddlebrown	GWAS_Gene	HLA-DMB	Cell adhesion molecules
MDD	WB	saddlebrown	GWAS_Gene	HLA-DMB	Epstein-Barr virus infection
MDD	WB	saddlebrown	GWAS_Gene	HLA-DMB	Graft-versus-host disease
MDD	WB	saddlebrown	GWAS_Gene	HLA-DMB	Hematopoietic cell lineage
MDD	WB	saddlebrown	GWAS_Gene	HLA-DMB	Human T-cell leukemia virus 1 infection
MDD	WB	saddlebrown	GWAS_Gene	HLA-DMB	Inflammatory bowel disease
MDD	WB	saddlebrown	GWAS_Gene	HLA-DMB	Influenza A
MDD	WB	saddlebrown	GWAS_Gene	HLA-DMB	Intestinal immune network for IgA production
MDD	WB	saddlebrown	GWAS_Gene	HLA-DMB	Leishmaniasis
MDD	WB	saddlebrown	GWAS_Gene	HLA-DMB	Phagosome
MDD	WB	saddlebrown	GWAS_Gene	HLA-DMB	Rheumatoid arthritis
MDD	WB	saddlebrown	GWAS_Gene	HLA-DMB	Staphylococcus aureus infection
MDD	WB	saddlebrown	GWAS_Gene	HLA-DMB	Th1 and Th2 cell differentiation
MDD	WB	saddlebrown	GWAS_Gene	HLA-DMB	Th17 cell differentiation
MDD	WB	saddlebrown	GWAS_Gene	HLA-DMB	Toxoplasmosis
MDD	WB	saddlebrown	GWAS_Gene	HLA-DMB	Tuberculosis
MDD	WB	saddlebrown	GWAS_Gene	HLA-DMB	Type I diabetes mellitus
MDD	WB	saddlebrown	GWAS_Gene	HLA-DMB	Viral myocarditis
MDD	WB	saddlebrown	GWAS_Gene	HOMER1	FoxO signaling pathway
MDD	WB	saddlebrown	GWAS_Gene	HOMER1	Glutamatergic synapse
MDD	WB	saddlebrown	GWAS_Gene	IL1R2	Amoebiasis
MDD	WB	saddlebrown	GWAS_Gene	IL1R2	Cytokine-cytokine receptor interaction
MDD	WB	saddlebrown	GWAS_Gene	IL1R2	Fluid shear stress and atherosclerosis
MDD	WB	saddlebrown	GWAS_Gene	IL1R2	Hematopoietic cell lineage
MDD	WB	saddlebrown	GWAS_Gene	IL1R2	Human T-cell leukemia virus 1 infection
MDD	WB	saddlebrown	GWAS_Gene	IL1R2	Prostate cancer
MDD	WB	saddlebrown	GWAS_Gene	IL1R2	Transcriptional misregulation in cancer
MDD	WB	saddlebrown	GWAS_Gene	KCNQ5	Cholinergic synapse
MDD	WB	saddlebrown	GWAS_Gene	MANBA	Lysosome
MDD	WB	saddlebrown	GWAS_Gene	MYO10	Fc gamma R-mediated phagocytosis
MDD	WB	saddlebrown	GWAS_Gene	MYO10	Pathogenic Escherichia coli infection
MDD	WB	saddlebrown	GWAS_Gene	NGEF	Axon guidance
MDD	WB	saddlebrown	GWAS_Gene	NLGN1	Cell adhesion molecules
MDD	WB	saddlebrown	GWAS_Gene	NOX4	AGE-RAGE signaling pathway in diabetic complications
MDD	WB	saddlebrown	GWAS_Gene	NOX4	Alcoholic liver disease
MDD	WB	saddlebrown	GWAS_Gene	NOX4	Pathways of neurodegeneration - multiple diseases
MDD	WB	saddlebrown	GWAS_Gene	NRXN1	Cell adhesion molecules
MDD	WB	saddlebrown	GWAS_Gene	ORAI1	Aldosterone synthesis and secretion
MDD	WB	saddlebrown	GWAS_Gene	ORAI1	Calcium signaling pathway
MDD	WB	saddlebrown	GWAS_Gene	ORAI1	cAMP signaling pathway
MDD	WB	saddlebrown	GWAS_Gene	ORAI1	Platelet activation
MDD	WB	saddlebrown	GWAS_Gene	ORAI1	Primary immunodeficiency
MDD	WB	saddlebrown	GWAS_Gene	ORAI1	Renin secretion
MDD	WB	saddlebrown	GWAS_Gene	PLCL1	GABAergic synapse
MDD	WB	saddlebrown	GWAS_Gene	PTPRF	Adherens junction
MDD	WB	saddlebrown	GWAS_Gene	PTPRF	Cell adhesion molecules
MDD	WB	saddlebrown	GWAS_Gene	PTPRF	Insulin resistance
MDD	WB	saddlebrown	GWAS_Gene	PTPRF	Insulin signaling pathway
MDD	WB	saddlebrown	GWAS_Gene	RIMS1	Retrograde endocannabinoid signaling
MDD	WB	saddlebrown	GWAS_Gene	RIMS1	Synaptic vesicle cycle
MDD	WB	saddlebrown	GWAS_Gene	SEMA3A	Axon guidance
MDD	WB	saddlebrown	GWAS_Gene	SERPINA1	Complement and coagulation cascades
MDD	WB	saddlebrown	GWAS_Gene	SLC17A6	Glutamatergic synapse
MDD	WB	saddlebrown	GWAS_Gene	SLC17A6	Nicotine addiction
MDD	WB	saddlebrown	GWAS_Gene	SLC17A6	Retrograde endocannabinoid signaling
MDD	WB	saddlebrown	GWAS_Gene	SLC17A6	Synaptic vesicle cycle
MDD	WB	saddlebrown	GWAS_Gene	SPTBN2	Pathways of neurodegeneration - multiple diseases
MDD	WB	saddlebrown	GWAS_Gene	TCL1B	PI3K-Akt signaling pathway
MDD	WB	saddlebrown	GWAS_Gene	TLR4	Alcoholic liver disease
MDD	WB	saddlebrown	GWAS_Gene	TLR4	Amoebiasis
MDD	WB	saddlebrown	GWAS_Gene	TLR4	Chagas disease
MDD	WB	saddlebrown	GWAS_Gene	TLR4	Coronavirus disease - COVID-19
MDD	WB	saddlebrown	GWAS_Gene	TLR4	Hepatitis B
MDD	WB	saddlebrown	GWAS_Gene	TLR4	HIF-1 signaling pathway
MDD	WB	saddlebrown	GWAS_Gene	TLR4	Human immunodeficiency virus 1 infection
MDD	WB	saddlebrown	GWAS_Gene	TLR4	Inflammatory bowel disease
MDD	WB	saddlebrown	GWAS_Gene	TLR4	Influenza A
MDD	WB	saddlebrown	GWAS_Gene	TLR4	Legionellosis
MDD	WB	saddlebrown	GWAS_Gene	TLR4	Leishmaniasis
MDD	WB	saddlebrown	GWAS_Gene	TLR4	Lipid and atherosclerosis
MDD	WB	saddlebrown	GWAS_Gene	TLR4	Malaria
MDD	WB	saddlebrown	GWAS_Gene	TLR4	Measles
MDD	WB	saddlebrown	GWAS_Gene	TLR4	Necroptosis
MDD	WB	saddlebrown	GWAS_Gene	TLR4	NF-kappa B signaling pathway
MDD	WB	saddlebrown	GWAS_Gene	TLR4	Pathogenic Escherichia coli infection
MDD	WB	saddlebrown	GWAS_Gene	TLR4	PD-L1 expression and PD-1 checkpoint pathway in cancer
MDD	WB	saddlebrown	GWAS_Gene	TLR4	Pertussis
MDD	WB	saddlebrown	GWAS_Gene	TLR4	Phagosome
MDD	WB	saddlebrown	GWAS_Gene	TLR4	PI3K-Akt signaling pathway
MDD	WB	saddlebrown	GWAS_Gene	TLR4	Proteoglycans in cancer
MDD	WB	saddlebrown	GWAS_Gene	TLR4	Rheumatoid arthritis
MDD	WB	saddlebrown	GWAS_Gene	TLR4	Salmonella infection
MDD	WB	saddlebrown	GWAS_Gene	TLR4	Shigellosis
MDD	WB	saddlebrown	GWAS_Gene	TLR4	Toll-like receptor signaling pathway
MDD	WB	saddlebrown	GWAS_Gene	TLR4	Toxoplasmosis
MDD	WB	saddlebrown	GWAS_Gene	TLR4	Tuberculosis
MDD	WB	saddlebrown	GWAS_Gene	TLR4	Yersinia infection
MDD	WB	saddlebrown	GWAS_Gene	TRPC1	Axon guidance
MDD	WB	saddlebrown	GWAS_Gene	TRPC1	Glutamatergic synapse
MDD	WB	saddlebrown	GWAS_Gene	TRPC1	Pancreatic secretion
MDD	WB	saddlebrown	GWAS_Gene	TRPC1	Serotonergic synapse
MDD	WB	saddlebrown	GWAS_Gene	VCAN	Cell adhesion molecules
MDD	WB	saddlebrown	GWAS_Gene	WASF3	Adherens junction
MDD	WB	saddlebrown	GWAS_Gene	WASF3	Choline metabolism in cancer
MDD	WB	saddlebrown	GWAS_Gene	WASF3	Fc gamma R-mediated phagocytosis
MDD	WB	saddlebrown	GWAS_Gene	WASF3	Pathogenic Escherichia coli infection
MDD	WB	saddlebrown	GWAS_Gene	WASF3	Salmonella infection
MDD	WB	saddlebrown	RRA_Gene	DEFA4	Staphylococcus aureus infection
MDD	WB	saddlebrown	RRA_Gene	DEFA4	Transcriptional misregulation in cancer
MDD	WB	saddlebrown	RRA_Gene	GZMA	Neuroactive ligand-receptor interaction
MDD	WB	saddlebrown	RRA_Gene	HLA-DMB	Allograft rejection
MDD	WB	saddlebrown	RRA_Gene	HLA-DMB	Autoimmune thyroid disease
MDD	WB	saddlebrown	RRA_Gene	HLA-DMB	Cell adhesion molecules
MDD	WB	saddlebrown	RRA_Gene	HLA-DMB	Epstein-Barr virus infection
MDD	WB	saddlebrown	RRA_Gene	HLA-DMB	Graft-versus-host disease
MDD	WB	saddlebrown	RRA_Gene	HLA-DMB	Hematopoietic cell lineage
MDD	WB	saddlebrown	RRA_Gene	HLA-DMB	Human T-cell leukemia virus 1 infection
MDD	WB	saddlebrown	RRA_Gene	HLA-DMB	Inflammatory bowel disease
MDD	WB	saddlebrown	RRA_Gene	HLA-DMB	Influenza A
MDD	WB	saddlebrown	RRA_Gene	HLA-DMB	Intestinal immune network for IgA production
MDD	WB	saddlebrown	RRA_Gene	HLA-DMB	Leishmaniasis
MDD	WB	saddlebrown	RRA_Gene	HLA-DMB	Phagosome
MDD	WB	saddlebrown	RRA_Gene	HLA-DMB	Rheumatoid arthritis
MDD	WB	saddlebrown	RRA_Gene	HLA-DMB	Staphylococcus aureus infection
MDD	WB	saddlebrown	RRA_Gene	HLA-DMB	Th1 and Th2 cell differentiation
MDD	WB	saddlebrown	RRA_Gene	HLA-DMB	Th17 cell differentiation
MDD	WB	saddlebrown	RRA_Gene	HLA-DMB	Toxoplasmosis
MDD	WB	saddlebrown	RRA_Gene	HLA-DMB	Tuberculosis
MDD	WB	saddlebrown	RRA_Gene	HLA-DMB	Type I diabetes mellitus
MDD	WB	saddlebrown	RRA_Gene	HLA-DMB	Viral myocarditis
MDD	WB	saddlebrown	RRA_Gene	HLA-DQB1	Allograft rejection
MDD	WB	saddlebrown	RRA_Gene	HLA-DQB1	Autoimmune thyroid disease
MDD	WB	saddlebrown	RRA_Gene	HLA-DQB1	Cell adhesion molecules
MDD	WB	saddlebrown	RRA_Gene	HLA-DQB1	Epstein-Barr virus infection
MDD	WB	saddlebrown	RRA_Gene	HLA-DQB1	Graft-versus-host disease
MDD	WB	saddlebrown	RRA_Gene	HLA-DQB1	Hematopoietic cell lineage
MDD	WB	saddlebrown	RRA_Gene	HLA-DQB1	Human T-cell leukemia virus 1 infection
MDD	WB	saddlebrown	RRA_Gene	HLA-DQB1	Inflammatory bowel disease
MDD	WB	saddlebrown	RRA_Gene	HLA-DQB1	Influenza A
MDD	WB	saddlebrown	RRA_Gene	HLA-DQB1	Intestinal immune network for IgA production
MDD	WB	saddlebrown	RRA_Gene	HLA-DQB1	Leishmaniasis
MDD	WB	saddlebrown	RRA_Gene	HLA-DQB1	Phagosome
MDD	WB	saddlebrown	RRA_Gene	HLA-DQB1	Rheumatoid arthritis
MDD	WB	saddlebrown	RRA_Gene	HLA-DQB1	Staphylococcus aureus infection
MDD	WB	saddlebrown	RRA_Gene	HLA-DQB1	Th1 and Th2 cell differentiation
MDD	WB	saddlebrown	RRA_Gene	HLA-DQB1	Th17 cell differentiation
MDD	WB	saddlebrown	RRA_Gene	HLA-DQB1	Toxoplasmosis
MDD	WB	saddlebrown	RRA_Gene	HLA-DQB1	Tuberculosis
MDD	WB	saddlebrown	RRA_Gene	HLA-DQB1	Type I diabetes mellitus
MDD	WB	saddlebrown	RRA_Gene	HLA-DQB1	Viral myocarditis
MDD	WB	saddlebrown	RRA_Gene	HLA-DRA	Allograft rejection
MDD	WB	saddlebrown	RRA_Gene	HLA-DRA	Autoimmune thyroid disease
MDD	WB	saddlebrown	RRA_Gene	HLA-DRA	Cell adhesion molecules
MDD	WB	saddlebrown	RRA_Gene	HLA-DRA	Epstein-Barr virus infection
MDD	WB	saddlebrown	RRA_Gene	HLA-DRA	Graft-versus-host disease
MDD	WB	saddlebrown	RRA_Gene	HLA-DRA	Hematopoietic cell lineage
MDD	WB	saddlebrown	RRA_Gene	HLA-DRA	Human T-cell leukemia virus 1 infection
MDD	WB	saddlebrown	RRA_Gene	HLA-DRA	Inflammatory bowel disease
MDD	WB	saddlebrown	RRA_Gene	HLA-DRA	Influenza A
MDD	WB	saddlebrown	RRA_Gene	HLA-DRA	Intestinal immune network for IgA production
MDD	WB	saddlebrown	RRA_Gene	HLA-DRA	Leishmaniasis
MDD	WB	saddlebrown	RRA_Gene	HLA-DRA	Phagosome
MDD	WB	saddlebrown	RRA_Gene	HLA-DRA	Rheumatoid arthritis
MDD	WB	saddlebrown	RRA_Gene	HLA-DRA	Staphylococcus aureus infection
MDD	WB	saddlebrown	RRA_Gene	HLA-DRA	Th1 and Th2 cell differentiation
MDD	WB	saddlebrown	RRA_Gene	HLA-DRA	Th17 cell differentiation
MDD	WB	saddlebrown	RRA_Gene	HLA-DRA	Toxoplasmosis
MDD	WB	saddlebrown	RRA_Gene	HLA-DRA	Tuberculosis
MDD	WB	saddlebrown	RRA_Gene	HLA-DRA	Type I diabetes mellitus
MDD	WB	saddlebrown	RRA_Gene	HLA-DRA	Viral myocarditis
MDD	WB	saddlebrown	RRA_Gene	HLA-DRB1	Allograft rejection
MDD	WB	saddlebrown	RRA_Gene	HLA-DRB1	Autoimmune thyroid disease
MDD	WB	saddlebrown	RRA_Gene	HLA-DRB1	Cell adhesion molecules
MDD	WB	saddlebrown	RRA_Gene	HLA-DRB1	Epstein-Barr virus infection
MDD	WB	saddlebrown	RRA_Gene	HLA-DRB1	Graft-versus-host disease
MDD	WB	saddlebrown	RRA_Gene	HLA-DRB1	Hematopoietic cell lineage
MDD	WB	saddlebrown	RRA_Gene	HLA-DRB1	Human T-cell leukemia virus 1 infection
MDD	WB	saddlebrown	RRA_Gene	HLA-DRB1	Inflammatory bowel disease
MDD	WB	saddlebrown	RRA_Gene	HLA-DRB1	Influenza A
MDD	WB	saddlebrown	RRA_Gene	HLA-DRB1	Intestinal immune network for IgA production
MDD	WB	saddlebrown	RRA_Gene	HLA-DRB1	Leishmaniasis
MDD	WB	saddlebrown	RRA_Gene	HLA-DRB1	Phagosome
MDD	WB	saddlebrown	RRA_Gene	HLA-DRB1	Rheumatoid arthritis
MDD	WB	saddlebrown	RRA_Gene	HLA-DRB1	Staphylococcus aureus infection
MDD	WB	saddlebrown	RRA_Gene	HLA-DRB1	Th1 and Th2 cell differentiation
MDD	WB	saddlebrown	RRA_Gene	HLA-DRB1	Th17 cell differentiation
MDD	WB	saddlebrown	RRA_Gene	HLA-DRB1	Toxoplasmosis
MDD	WB	saddlebrown	RRA_Gene	HLA-DRB1	Tuberculosis
MDD	WB	saddlebrown	RRA_Gene	HLA-DRB1	Type I diabetes mellitus
MDD	WB	saddlebrown	RRA_Gene	HLA-DRB1	Viral myocarditis
MDD	WB	saddlebrown	RRA_Gene	ITGA2B	Arrhythmogenic right ventricular cardiomyopathy
MDD	WB	saddlebrown	RRA_Gene	ITGA2B	Dilated cardiomyopathy
MDD	WB	saddlebrown	RRA_Gene	ITGA2B	ECM-receptor interaction
MDD	WB	saddlebrown	RRA_Gene	ITGA2B	Fluid shear stress and atherosclerosis
MDD	WB	saddlebrown	RRA_Gene	ITGA2B	Focal adhesion
MDD	WB	saddlebrown	RRA_Gene	ITGA2B	Hematopoietic cell lineage
MDD	WB	saddlebrown	RRA_Gene	ITGA2B	Human papillomavirus infection
MDD	WB	saddlebrown	RRA_Gene	ITGA2B	Hypertrophic cardiomyopathy
MDD	WB	saddlebrown	RRA_Gene	ITGA2B	PI3K-Akt signaling pathway
MDD	WB	saddlebrown	RRA_Gene	ITGA2B	Platelet activation
MDD	WB	saddlebrown	RRA_Gene	ITGA2B	Rap1 signaling pathway
MDD	WB	saddlebrown	RRA_Gene	ITGA2B	Regulation of actin cytoskeleton
MDD	WB	saddlebrown	RRA_Gene	ITGA2B	Small cell lung cancer
MDD	WB	saddlebrown	RRA_Gene	OSCAR	Osteoclast differentiation
MDD	WB	saddlebrown	RRA_Gene	PFKFB2	Fructose and mannose metabolism
MDD	WB	saddlebrown	RRA_Gene	PFKFB2	Thyroid hormone signaling pathway
MDD	WB	saddlebrown	RRA_Gene	RPL17	Coronavirus disease - COVID-19
MDD	WB	saddlebrown	RRA_Gene	RPL3	Coronavirus disease - COVID-19
MDD	WB	saddlebrown	RRA_Gene	TRIM25	Influenza A
MDD	WB	saddlebrown	RRA_Gene	TRIM25	NF-kappa B signaling pathway
MDD	WB	saddlebrown	RRA_Gene	VAMP8	Platelet activation
MDD	WB	saddlebrown	RRA_Gene	VAMP8	SNARE interactions in vesicular transport
MDD-BP	CRE	white	GWAS_Gene	ZNF354C	Herpes simplex virus 1 infection
MDD-BP	PFC	black	GWAS_Gene	ACADS	Carbon metabolism
MDD-BP	PFC	black	GWAS_Gene	ACADS	Valine, leucine and isoleucine degradation
MDD-BP	PFC	black	GWAS_Gene	SDHC	Amyotrophic lateral sclerosis
MDD-BP	PFC	black	GWAS_Gene	SDHC	Carbon metabolism
MDD-BP	PFC	black	GWAS_Gene	SDHC	Chemical carcinogenesis - reactive oxygen species
MDD-BP	PFC	black	GWAS_Gene	SDHC	Diabetic cardiomyopathy
MDD-BP	PFC	black	GWAS_Gene	SDHC	Huntington disease
MDD-BP	PFC	black	GWAS_Gene	SDHC	Non-alcoholic fatty liver disease
MDD-BP	PFC	black	GWAS_Gene	SDHC	Oxidative phosphorylation
MDD-BP	PFC	black	GWAS_Gene	SDHC	Parkinson disease
MDD-BP	PFC	black	GWAS_Gene	SDHC	Prion disease
MDD-BP	PFC	black	GWAS_Gene	SDHC	Thermogenesis
MDD-BP	PFC	black	GWAS_Gene	SEMA3A	Axon guidance
MDD-BP	PFC	black	RRA_Gene	SST	Neuroactive ligand-receptor interaction
MDD-BP	PFC	magenta	GWAS_Gene	FADS2	alpha-Linolenic acid metabolism
